# Supplementary material for: A large-scale cancer-specific protein–DNA interaction network
Source: Life Sci Alliance. 2024 Jul 16;7(10):e202402641. doi: 10.26508/lsa.202402641 (PMC11252446; doi:10.26508/lsa.202402641)
Supplement: Supplementary file 1 [file LSA-2024-02641_TableS1.zip › LSA-2024-02641_TableS1.ods]

## Sheet: Supplementary Table 1
CG-ID#	Gene name	Gene HGNC#	Entry clone generated	Integrant yeast strain generated	Tested in ey1h	Tested in py1h	Sequence in cloning order	Forward primer	Reverse primer	Genomic Coordinates (GRCh38/hg38)	Strand	Translocation	CGC Mutation Type	CGC cancer association
CG-19	BRCA1	1100	yes	yes	yes	yes	CCCCAAACCCCAAGCTAGACACAGAGTGCTGACTGGTGCATATAAAATCCTCAGGCTAGACATAAAAGTTTTCCAAGTCCCCATCTGACTCAGGAGCCCAGCTGGCTTCACCTAGTGGATCCTGCGCAGGGCTGTGCCGGGCGCCTGCACTCCTCTCAGCCCTTGGGCAGTCGATGGGACCGGGCGCTGAGGAGCAGGGGGCGGTGCCCGTCGGGGAGGCTCAGGCCACGCTGGAGCTCACAGGGGTTGGGAGGGGGCTCGGGCATGGCGGGCTGCAGGTCCTGAGCCTTGCCCTGTGCAGGGCGGCTGGGGCCCGGTGAGAATTCAAGCGGGGTGCAGGCGGGCCGGCAGTGCTGGGGGACCCGGCGCACCCTCTGCAGCTGCTGGCCCGGGTGCTAG…	GGGGACAACTTTGTATAGAAAAGTTGCCCCAAACCCCAAGCTAGA	GGGGACTGCTTTTTTGTACAAACTTGTCTCTGTAATTCCCGCGCTTTT	chr17:43125398-43127351	-1	N	D, Mis, N, F, S	TSG
CG-22	CBLB	19331	yes	yes	yes	yes	TCAGGTTACGTGGTTAGAGCAAGATTTGAAAAAACAAAATCAAAAACAAAAAACCCAATGTAAAATATCAGAACATCTGAGATGTCCAAGCTGAAAAGTGTAATAAACGCTATCAACTGTAGTGGAAAGAAAGTTCCAAAGTATGAAGTCCAGAGCAATTGTTGGTAGCATGAGTGGTGGGATTGAAGTAAACTGAAATAAATGGAAGGCATTTGTTTAACCTATGATATTGCTGAAAGACAAGTCCCAGCACAGTAGCTTTCTCCTTTAAAGACTAGCCAGATGTCGGCCTTTTTAAGAGCACAAAGAAGGGAGCCACAGAAAGAGGTAACAATGCTGGTAGAGAATGGCAGCTACAGTAAGGTTGTTTTTAAATGGATAGAAATCTATGTAAAGGTG…	GGGGACAACTTTGTATAGAAAAGTTGTCAGGTTACGTGGTTAGAGCAA	GGGGACTGCTTTTTTGTACAAACTTGTCCTGAGCTGCAGGAGGAAGGT	chr3:105868388-105870317	-1	N	Mis, S	TSG
CG-30	CDKN2A	1787	yes	yes	yes	yes	TACATGTTTTAAAATCAAGCAGACACTAAAAGTACAAGATATACTGGGTCTACAAGGTTTAAGTCAACCAGGGATTGAAATATAACTTTTAAACAGAGCTGGATTATCCAGTAGGCAGATTAAGCATGTGCTTAAGGCATCAGCAAAGTCTGAGCAATCCATTTTTTAAAACGTAGTACATGTTTTTGATAAGCTTAAAAAGTAGTAGTCACAGGAAAAATTAGAACTTTTACCTCCTTGCGCTTGTTATACTCTTTAGTGCTGTTTAACTTTTCTTTGTAAGTGAGGGTGGTGGAGGGTGCCCATAATCTTTTCAGGGAGTAAGTTCTTCTTGGTCTTTCTTTCTTTCTTTCTTTCTTTTTTTCTTGAGACCAAGTTTCGCTCTTGTCTCCCAGGCTG…	GGGGACAACTTTGTATAGAAAAGTTGTACATGTTTTAAAATCAAGCAGACAC	GGGGACTGCTTTTTTGTACAAACTTGTCAGAGCCAGCGTTGGCAAG	chr9:21975136-21977085	-1	N	D, Mis, N, F, S	TSG
CG-43	DNMT3A	2978	yes	yes	yes	yes	CGTGACTTCATTATACCAGCACCTGTATGTCCCAGGTGACTGTGGCTGGGAGCCAGGCACCTAGAGAATTGTCTCATTGTCATTAGGAGATGGTGGCGTTCCATGGCCAAAGAGGGCTGATGTCATCACTCGTTTTGCAGATGAGACAACAGATTTCTTGGGGGTTAAGTGACTTGTTTAAGGTCATGGTGGTGGAAACAGAACTGAAGTCCAGATCTTTTTTTTTTTTTTTTTTGAGACGGAGTCTCGCTCTGTTGCCCAGGCTGGAGTGCAGTGGCATGATCTCGGCTCACTGCAACATCCGCCTCCTAAGTTGAAGCGATTCTCTTGCCTCAGCCTCCCAAGTAGCTGGGATTACTGGCGCACGCCACCACGCCTGGCTAATTTTTGTATTTTTAG…	GGGGACAACTTTGTATAGAAAAGTTGCGTGACTTCATTATACCAGCACCT	GGGGACTGCTTTTTTGTACAAACTTGTCGGGGAGGGAGGGAACATTT	chr2:25252345-25254306	-1	N	Mis, F, N, S	TSG
CG-50	FBXW7	16712	yes	yes	yes	yes	CCTGAAACAGGCCAACATTTCTTGATGACAACGTACACTGATGAACCAAGACCAGAAGCTCTCGAAAGCTCCAAACCGTAAGAAAGAACCATTCGTAAAAGTGAGGGACTATTAAATTCTTCCCCTGACAGTCAAAAATCCTTCAGCAATCTCCCAGAGGATGGCTCCCTTCCAATCCTCCCTTCCCGCCGCCCTAACAATCTGCGCGAGGATGGGTCCCTTCCCTTGCTCGGCATTTCGTCTCCTTTTCCACTAAAGACTCAGGTTGTGACTCTGTACTCAAGCCGCACCCCTGTTTCCTTTCATGGCTAGGGGGAGGGGAGGAATGTATTACAACTCATTTTTACAATGCACTGCAGTTTACAAAGCGCTTGCACTTCCACCATATCCTCTGAGCTT…	GGGGACAACTTTGTATAGAAAAGTTGCCTGAAACAGGCCAACATTTC	GGGGACTGCTTTTTTGTACAAACTTGTCGGACAGTCAGGTTTGGGAGA	chr4:152535194-152537147	1	N	Mis, N, D, F	TSG
CG-52	FGFR1	3688	yes	yes	yes	yes	TGGCTGGATCATAGCTCACTGCAGCCTCAAACTCCTGGGCTCAAGCCATCCTCCTTCTTCAGCCTCCACCTCCAGCTAATTTTTAAAAATATTTTGTAGAGACAAGGGCTCACTTTGTTTCCCAGGCTGGTCTTGAACTTCTGGCTTCAAGTGATCCTCCCGCTTCGGCCACCCAAAGTGCTGGGATTACAGGCGTGAGCTGTAATTTAGTTGTTTATTTACTCATTTGTTCAACAAATACTTATTGAATATTTGCTCTTTGGCCAGTCAAGGGATTTCATGAGTGTCTACTATGTGAATAACACTGTGTTGGCCACTAGTCTGTCACCTACTGGTGGATTAGAAAAATAGCGCGAGGACCATTTTTTCTTTTCTTTTCTTTTTTTTTTTGAGACGGAG…	GGGGACAACTTTGTATAGAAAAGTTGTGGCTGGATCATAGCTCACTG	GGGGACTGCTTTTTTGTACAAACTTGTCGAGGGCTCGCTCTCTCACTC	chr8:38468649-38470598	-1	T	T	oncogene, fusion
CG-53	FGFR2	3689	yes	yes	yes	yes	TCCTGCCTCTGTCTCCTGAATAGTTGGGATTATAGGCATGTGCCACCATGCCCAGCTAGTTTTTGTAGTTTTTAGTAGAGATGGGGTTTCACCATGTTGGCCAGGCTGGTCTCGAACACCTGGCCTGGAGTGATCCGCCCGCCTCGGCCTCCCAAAGTGCCAAGATTACAGGCATGAGCCACCGTGCCCGGTCTTTTATCAGTTTAACTTTCCAGAAATTTGTTCCCCCTGCCTGTCCGCATCCCTTCAAATGAAAGCTGTAAGCAGCAGGCAGTTGTTGTTTGGGGGCCCATCAGAGGCCGCATGTCACTTCTGGATGGGTCAGGCATCACTACCAGCCCTGACTTGATGGCGGCAGATCAGCATGGCACTGTCAACTAGCCCTTGACATAAATCTGT…	GGGGACAACTTTGTATAGAAAAGTTGTCCTGCCTCTGTCTCCTGAA	GGGGACTGCTTTTTTGTACAAACTTGTCGCTGCCACTAACCAGCCTTT	chr10:121531346-121533299	-1	N	Mis	oncogene, fusion
CG-61	FOXP1	3823	yes	yes	yes	yes	AAAGGCAGGCATTTGGGATATATTTTTGGAAAACTCGAATTATTTTCCTTAAATGATTAGTGAACTAGAGAATATAGTTAAGTAGCGTTTTTTTTTTTTTTTTTTTTTTTTTGGCTTATTCTCTTTAACTAGATATGCTTGAATGTATTATGTGTGAGTATATATGCACATATATATATGTGTGTGTATATATTTTTATATGTACACTTTATATGCATATATCAAACAGATCTTTGTAGGTACAGAGTCACAAGTATCAACTTACAATGTGACAAAGCAGAGAAACGAGACGTATATCTGACAATTGTGACTAAACAAACCGATTGTTTAAAATTCGTTGAATGTTAAAGATTGAAATGCAACCCATAGTAGAACTCCAGGGATGGGTATACTACAAGT…	GGGGACAACTTTGTATAGAAAAGTTGAAAGGCAGGCATTTGGGATA	GGGGACTGCTTTTTTGTACAAACTTGTCCCCAAGAAGACACAAGTCCCTA	chr3:71304769-71306743	-1	T	T	oncogene, fusion
CG-74	HRAS	5173	yes	yes	yes	yes	CAGGCGCTGTCTCCTACTCCAGGCTGTTCTTCCGGCCGCCGCGGGGTTGCGGCCTGGGCGCCATAGCAACGGGAGCCAGGCCTCATTTGAATACGCAAATATTTATAAGTCGCCGGGGGCTCGGGTTCCGTGCGGCTGAGCCACGCCCCTTAGCAACGGTCGCTAGGGCGGGGCCACGTGGACTGGCACGTGCGTGGGCGCCCCTGCTGCGGGCGATCCCAGGGGAAGGTGACGCGCCACCAACTCGAGTTGGGTGGGCGCAGGCGCGTCAGGTGCCAGCTTCCTGCGGCTCCGTGCCTGGGCCGTCGCGATGCACGTGTCGCGTTTCCTCGCGATCCTGGCGCTTCCCACGCGGGGCGGGTAAAGGCGGTCTCTGCTGGAGGCTCGCGCCCACCTTTC…	GGGGACAACTTTGTATAGAAAAGTTGCAGGCGCTGTCTCCTACTCC	GGGGACTGCTTTTTTGTACAAACTTGTCCAGGCGCGGCCTACCATT	chr11:535609-537546	-1	N	Mis	oncogene
CG-95	NBN	727	yes	yes	yes	yes	CACTCGATTATTTTGGTGCCATTATAATTAAACATGTAATTTTCTATTTATTTTCTGGAATAAAGGTATACAATTAAATTTTGTATCTAGATATTGTATCTATAACCTTATTAAATTCATTTATTAATTAAAATAGTTTGCCAACAGTTTTTTTGATTTTCAATATAGGCAATCGTGTAATTTGTGAATAATGACTGTTATTTCTTCCTTTCCAATCTGAATGTCTTTTGTTACTCTTTCTCCTTTATTGCATTGGCTAGAGCATCTAAAGCCATGCTGAAAATAAGTGGTAAGAGCGTGTACATCCTTGTTTCATTACTGATGTCATGGGGAAATGTTCAATAATTTACCTTAAGTATAACGTAAACTGTAGTTTTTTTTGTAAATGTCCTTTATCAG…	GGGGACAACTTTGTATAGAAAAGTTGCACTCGATTATTTTGGTGCCATT	GGGGACTGCTTTTTTGTACAAACTTGTCACGCGACGCAGGAATCAC	chr8:89984439-89986348	-1	N	Mis, N, F	TSG
CG-101	NRAS	7989	yes	yes	yes	yes	ATGAGGCAAGAGTCCCATCATAAAAAGTGAGTCATTTGGGCAGTTAGGTGGAAAACACACTCCTTTGCAAGTGCTTGCTGTCTGCCCACCAAGTGTGGTTTCTTCTCATCTTTTGACTTAATTACAGTGAGGGCCCCAAGGCTGTTGCAGCTCCTCGACCTGATCGGTTGGTCAATCGCTTGAAGAATATCACTCTGGATGATGCCAGTGCTCCTCGCCTAATGGTTCTTCGTCAGCCAAGGGGACCAGATAACTCAATGGTATGAGGGCATACAAGGCTTGGGGGAGGCCAACTGATAGACCAACATAAAATATGTGGTCCTATTTAAACAATAGGTCAGGAAACTTAATGAAGCAGGGAGACTTCCATATTGCTTATAACTAGTTAGGACTTTCTAC…	GGGGACAACTTTGTATAGAAAAGTTGATGAGGCAAGAGTCCCATCA	GGGGACTGCTTTTTTGTACAAACTTGTCGCGCTAGGTGCTAGTGTCTCAA	chr1:114716905-114718872	-1	N	Mis	oncogene
CG-123	PTPRD	9668	yes	yes	yes	yes	CCTTGGCTCACCAAAACCTCTGTCTCCTGGGTTCAAGTGATTCTCCTGCCTCAGCGTCCCGAGTAGCTGGGATTACAGGTATGCACCACCACGCCTGGCTAATTTTTTTGTGTTTTTAGTAGAGACGGAGTTTCACCATGTTGGCCAGGCTGGTCTTGAACTCCTGGCCTCAAGTGATCCTCCTGCCTCGGCTTCCGAAAGTGGTGGAATTACAGGCGTAAGCCACTGCGCCTGACTCTGAACCATTTTCTTTTGCTTCATCTTCTGGTTTTCCTAATAGAAGATGGTTTCCCATGACTTCAACCAGAAGGTTCTCAAAGTGTGGTCTCTGGACTGGCAGCATCAGCATCACCCAGGAACATGTAGAAATGCAAATTTATGCAAATATGTGACCCAGTC…	GGGGACAACTTTGTATAGAAAAGTTGCCTTGGCTCACCAAAACCTC	GGGGACTGCTTTTTTGTACAAACTTGTCGCAGCGAGTCTGTCCGATCT	chr9:8733899-8735864	-1	N	D, N, Mis	TSG
CG-131	SETD2	18420	yes	yes	yes	yes	AAATGGCCTTGGGAGATTCGAACCTAGGGAGTCAGATGGACCCTGGACCTCCATGCTAACCCTAAAGGTACCAGGAAAAAAAAAAACAAAAGCCAAAATAATCCCTAAGTGAAAAACAATGATTATAAAACACTAATAGACACTGTAGCCTACATACATATAAAGGCTATTTTAAAAAGTTAACCACTGAAGGATGTTTATTCTTTCGTATCATATTTCAGTTTTTTTTTGTTGTTGTTGTTTTATTTTTTTGAGACGGAGTCTCGCTATATCGCCCAGGCTGGAGTGCAATGGTGCGATCTGGGCTCACTACAACCTCCGCCTCCTGGGTTCAAGCGATTCTCCTGCCTCAGCCTCCCGAGTAGCTGGGATTACAGGCGCACCACCACGCCCAGCTAA…	GGGGACAACTTTGTATAGAAAAGTTGAAATGGCCTTGGGAGATTCG	GGGGACTGCTTTTTTGTACAAACTTGTCGGGAGGAGGCCGCAGGTC	chr3:47163990-47165928	-1	N	N, F, S, Mis	TSG
CG-161	AR	651	yes	yes	yes	yes	TGAATTTCAGAGACTTGAATGACTTGTTCAAGATCACATAGTATAGTAACTTGGTAGTTTGGGACTTGAATTTTGATTGTTCAGTTTTTTGTTTGTTTGTTTCCTGGCCTCCCTGCTGTTTTCACTATTCCACACCACTTCAGCTTTATTTTTCATAGAGGCCATTAAATGTACCCTCCATCAGCCAAAGCCTCTTGCCTCCCTTCAACGTAACTCTTCTCTAGCGTCCTCTTAATAATCTTCTGAAAAGGTTTTACAGCCTTTCTGGGTACTGGGACCCAGAGTCTTAATCCAGGCTCTTAAGTGCCTTATTTAACTGTAATATGGAAAATCAAAGTCACAGCTAATTCAGGAAAAATGAGTTTGGGATGTGAATTTCCTAGGCAACTTGTCATCTCT…	GGGGACAACTTTGTATAGAAAAGTTGTGAATTTCAGAGACTTGAATGACTTG	GGGGACTGCTTTTTTGTACAAACTTGTCCAAGAAGATGGAACAGATGACCTC	chrX:67566939-67568889	1	N	Mis	oncogene
CG-166	ATM	795	yes	yes	yes	yes	GCGCTGGGCATTTAAAAGAGGCACAAGACAAATGGGTTTTCCGAACAATAAAATAATAGTAGTAATGGCTGTGAATACTATGGGAGGTTTCATCACAGATGCTTGCCATTTACTTTTAGGGACGTCGCATACGACGTCCGTAAATTACTGGCTCGGGTTTTGAGCTTTACCTGGCTCTCGTCCCCTGTAGTACAATCCTCTTTATTCTTTCAGGGGACAAACAACAACAAAACCCGTCTCTCACACAGACAATACACCCTGACAGACAAGTGACCCACAAACAATCCCTCCTCAAATGAAGGTAAAACTAGGGCTAGAAAACGTTCAACTAATTTAAGGCAATTAACCCTCTGAAATTTTTCGCTGATCAAAGGAACAGGAATTGCTGTTTTAAAATAT…	GGGGACAACTTTGTATAGAAAAGTTGGCGCTGGGCATTTAAAAGAG	GGGGACTGCTTTTTTGTACAAACTTGTCCAAGTCGCGTAGTTAAATCTGAACC	chr11:108221548-108223460	1	N	D, Mis, N, F, S	TSG
CG-171	CASP8	1509	yes	yes	yes	yes	CCACTGCACCCACAGCCTATTTATTGAGAAATGTGGAAGGCCCAGGCACTATTCTAAGTGCTCCAGCTGTTTTATCTCCCACAGTTTTGCTCAGATAGGAGTTCCAAAGCTGGAGCTGGAAGACTCATATTTTTAGAAATGTTACAGTTAATTCTGAGGTGGGTCAGATTGAGATTCATGGCTATGCATTAATGTTTAGGTGGTGACTAACCACTCAGGGTTTTAGAGACAAACAGACCTTATTCTGTCACTCACTGACTGAGCGTGGCCAAGTCTTTCAGCCTCTCTAAGCCTCAGTGTCCTCATCCATAAAATGGGACCAATCGTAGCATCCACTTCTGAGAACTGTTCAGAAGTGGAAATGAGCTAGTTTAGGTGGCTGTGTCTGGCATACGCCAA…	GGGGACAACTTTGTATAGAAAAGTTGCCACTGCACCCACAGCCTAT	GGGGACTGCTTTTTTGTACAAACTTGTCTGCCCAATTTCCAACCATTC	chr2:201256043-201257997	1	N	N, S, F	TSG
CG-172	CASP8	1509	yes	yes	yes	yes	AGGACACCTCTGGGTGCTGCCTGGCCCAGGTCTCCTGTGTGGTTTCTCTCTGAGCCGTTGCCTCTGACTTTGCTACTTTTTCACTCTGAGCAGTCTCCAGTTCCTCTGCTACCTTTTTGTCCTCCAAGCTTCCCTGCCGCCTCGAATGCAGATACACGGTCTCCCTCCTGTGGACCCGTTTGGAGAGTCCAGAAGACTTTATCAATCCACTTTTTTTTCTTTTTCATTTGGCCCTGGGGCCGACGGTTAAGTACTTTATTCTGTCATTCTGTCGAATCACGATGCCCTGAGGTGCACAGCCCCTTCCCCCTCTTCCGTGTCTGAAGGGTTTCCTTTTATCTCTCCACCCCCACCCTTGCCCTCCTGCCCTCTCTCTTGTTCCCCAAAGACAGTTCTCTA…	GGGGACAACTTTGTATAGAAAAGTTGAGGACACCTCTGGGTGCTG	GGGGACTGCTTTTTTGTACAAACTTGTCGCTTACCACTTGCCCCTGAGT	chr2:201258500-201260452	1	N	N, S, F	TSG
CG-192	CTCF	13723	yes	yes	yes	yes	GATGGAGTCCCGCTTTGTTGCCCAGGCTGGAGTGCTGTGGCCCAATCTTGGCTCTCTGCAACCTCTGCCTCCCGGGTTCAAGCAATTCTCCTGCCTCAGCCTCCCCAGTAGCTTGGATTACAGGCGCGCGATACCATGCCCAACTAATTTTTGTATTTTTAGTAGAGACCGGGTTTCACCATATTGGCCAGGCTGGTCTCGAACTCCTGACCTCAGGTGATCCACCTGCCTTGGCCTCCCAAAGTGCTAGGATAACAGGCGTGAGCCACTGCGCCCGGCCCCTACTATCTTTTAAAAGATTTCTTTCTATATCTATCCCCAAACTTATCTGGTCCCTTCACAGCAAAACCTCTCTCAAATTGCATACATGTGCTGTCTCCATTTCCTCACTTTCCTGGT…	GGGGACAACTTTGTATAGAAAAGTTGGATGGAGTCCCGCTTTGTTG	GGGGACTGCTTTTTTGTACAAACTTGTCCGGGTGCTGATAAGGGAAGG	chr16:67560592-67562509	1	N	Mis, N	TSG
CG-201	ERBB2	3430	yes	yes	yes	yes	GGAGAGAACCAGGAGAAATCTCAAAATTCTAGCTTCCCCTTTGAATGAATGAGAGATGATGAGATGTACACATAGGGGAAGGTGTATGTACGTATGTATGCATATTTTAGTGAGCAATTAGAGATATTCGTCTTTTTTTTGTTTGTTTTTTTGAGACAGTTTTGTTTTTGTTGCCCAGGCTGGAGTGCAATGGTGCGATCTCGGTTCACTGCAACCTCCGCCTCCTGGGTTCAAGCGATTCTCCTGCCTCAGGCTCCCGAGTAGCTGGGATTACAGGCATGCACCACCACACCCAACTAATTTTGTATTTTTAGTAGAGATGGGGTTTCTCCATGTTGGTCAGGGTGGTCTTGAACTCCCAACCTCAGGTTATCTGCCTGCCTCTGCCACCTAAAGTGC…	GGGGACAACTTTGTATAGAAAAGTTGGGAGAGAACCAGGAGAAATCTCAA	GGGGACTGCTTTTTTGTACAAACTTGTCCGGTTACTCCGGAAGTGGAA	chr17:39686124-39688082	1	N	A, Mis, O	oncogene, fusion
CG-203	ERBB3	3431	yes	yes	yes	yes	ATTACAGGTGCCCACCATCATGCCCAGCTAATTTTTGTATTTTTAGTAGAGACGGTGTTTCACTATGTTGACTAGGCTGGTCTCGAACTCCTGACCTCAAGTGATCTGCCCGCCTCGGCCTCCCAAAGTGCTGGGATTACAGGCATGAGCCACCGCGCCCAGCCGAATGTTTTGTTTTTTAAGATGGAAGATATCCCAGCACTTTGGCAGGCTGAAGCAGGTGGATCATTCCAGCTTGGGCAACAAGAGCGAAACTCTGTCTCAAAAAAAAAAAAAAAGAAAAGAAAAAAAAAGAGAGAAAGAAACCCTAGGTAAAAGTCTGAGCCCCACCTCCCAATCACCTGATCACCTCAACCACTGTCACCAGGTGGATGACCTTGGAGAGGTCACACACTTCTA…	GGGGACAACTTTGTATAGAAAAGTTGATTACAGGTGCCCACCATCA	GGGGACTGCTTTTTTGTACAAACTTGTCATGGCAGGGGAGGGGTGT	chr12:56078232-56080133	1	N	Mis, N	oncogene
CG-215	GNAS	4392	yes	yes	yes	yes	CTCCTGCCCAGTTGCTCTGTGCCTAGACGTGGCTCGCCAATCTGTCTCACTGGTGAGACCGACCTGATGCGCACCTGCCGAGTTTTATGTGACCCCCTTACAGCAGCTTTTCTCCCGGGTTCCAATCCCTCTGCAGACCCCAGACCAGAGCATAGCATGTGCACACATCAAGGCCACCAGGTGGTGTGGGCATTTACCTTTGGCTAGCTCTGAGCTCACCGCAGCATGGTAGCGGGAGCGCAGCTGCGCGGGCAACCGCCGGGTTTGTGGCCGGTTGGCGGGCTCAGTGCCGCCTCAGTGGGCTCTAGCAGTAGAAAAGTAAAGCGACTACCCTAAGATACCCAGAGCGAGAGGAGAGGGGCTAGAAGGGTGCTGGAGGCAGGCTGTAGTGGGGCTAAA…	GGGGACAACTTTGTATAGAAAAGTTGCTCCTGCCCAGTTGCTCTGT	GGGGACTGCTTTTTTGTACAAACTTGTCATCTCTTCGGCTGGGCTAGG	chr20:58851456-58853411	1	N	Mis	oncogene
CG-239	MDM4	6974	yes	yes	yes	yes	TGGTGTTCTCGCTTTCTTGCCCAGGCTGGTCTTGAACTCCTGGGCTTAAACGATCCTCCCACCTTGGCCTCCCAAAGGGTTGGGATTACAGGTGTGAGCCACTGCACCTGGCCTCAACAAATACCTGTTGATCTCACACAAACTGAATTGCATGAACAGATCATATTCCAAGGCTCCAGGAGACATTAGGAAAGGATCCAAACTAACCAGATGCTATTTAAAAGTTACAAAAAAAAAATTCCTGTTGAAAGTTTTAAAAAATACTAATTGCACAAAAGGACAGGGGAAATAGTTGACAGTGGTTCACCTAAAAAAGCACCCTTGACCTTTTTTTTTTTTTTTTTGTGAGTGAGGTGGTTGCAGATTTCTATGAAAAAGAAGTTAATTCTTCAGCTCCTT…	GGGGACAACTTTGTATAGAAAAGTTGTGGTGTTCTCGCTTTCTTGC	GGGGACTGCTTTTTTGTACAAACTTGTCAGGCCTCCGGAAACCATAGA	chr1:204514391-204516354	1	N	A	oncogene
CG-240	MLH1	7127	yes	yes	yes	yes	ACTTCGAAAGTACAAATATGGTCAAAGGCAGCAGCAGCAAAGACTTTACTAACTCGTAATTCTTCACTGAGTTCTCGAAGGTGTTCCATAATGTCCACCAAGAAGCCAAAGTCACAAAGCCATTGTTTGTCTGAGAAGTGGACTGTTGTTGCCCCTACTGAAACCAAGAACGCTTCCATTTCTTTTCTTAGAGAGAATATTAGTTTTAAAGTTTTCCCTCTCCTAAGCCAATTGTTCAGACATCGTCCATTAACCCTTTCACCATGCTCTGATTCAGATTCCGTTAGTAAAGTCTGAAATTCAGGTCGCCTAACGCCTCTGGTCTTAATCAAAACTATCCATTCGGATATGGTATTTATGATCTGATTAACATCTACATCATAGGAGCTCAACAGTTCC…	GGGGACAACTTTGTATAGAAAAGTTGACTTCGAAAGTACAAATATGGTCAAAG	GGGGACTGCTTTTTTGTACAAACTTGTCGTTGTGGGCATGCGCTGTA	chr3:36991828-36993781	1	N	D, Mis, N, F, S	TSG
CG-243	MYC	7553	yes	yes	yes	yes	ATCCAGGCGCGATGATCTCTGCTGCCAGTAGAGGGCACACTTACTTTACTTTCGCAAACCTGAACGCGGGTGCTGCCCAGAGAGGGGGCGGAGGGAAAGACGCTTTGCAGCAAAATCCAGCATAGCGATTGGTTGCTCCCCGCGTTTGCGGCAAAGGCCTGGAGGCAGGAGTAATTTGCAATCCTTAAAGCTGAATTGTGCAGTGCATCGGATTTGGAAGCTACTATATTCACTTAACACTTGAACGCTGAGCTGCAAACTCAACGGGTAATAACCCATCTTGAACAGCGTACATGCTATACACGCACCCCTTTCCCCCGAATTGTTTTCTCTTTTGGAGGTGGTGGAGGGAGAGAAAAGTTTACTTAAAATGCCTTTGGGTGAGGGACCAAGGATGAG…	GGGGACAACTTTGTATAGAAAAGTTGATCCAGGCGCGATGATCTCT	GGGGACTGCTTTTTTGTACAAACTTGTCCGTCCAGACCCTCGCATTAT	chr8:127734085-127736062	1	T	A, T	oncogene, fusion
CG-258	PDGFRA	8803	yes	yes	yes	yes	GCTTTTGCAGAGGAGGCAGATGTTGACCTCTCTTCTTTGCACAGTCTCTCCGCAAAATTTTCCCCCAACCATTTGCTTTCTTGCGCCACCCCCCACCGGGGCACTATCCCTGGAGTCAGCTCCTCAGGCCTTTAAACCTTCCAGAATGTCACACATGGAAACCTTTAGCAAATGTTTGTTAATGATCATAACAAAGGCATCATTCAAATTAGGCAGGTAATTACTACCAGAAGGACAACTGGGTGCTCGCTTGCTCATCCATTGCTTTCTGCTTTAAACTCCCGAGGAGTCGCTGCCTGGAGACACTCCCGCCCGGACTGCTTCTCGGGCCCCATTAAACGGCTCTGAAATGAACTGTGAAGTTACCATTTGTGGGCGGAGAGCGCTGGGGCCCTGCGG…	GGGGACAACTTTGTATAGAAAAGTTGGCTTTTGCAGAGGAGGCAGA	GGGGACTGCTTTTTTGTACAAACTTGTCACCCCCAGACTTCGACAACA	chr4:54227106-54229072	1	T	Mis, O, T	oncogene, fusion
CG-266	PIK3R1	8979	yes	yes	yes	yes	GCTGGGGCGTGTGATGTAATAGGTTTCAGTGCAGCCCCTTATAGGTTTTAAAATGAATTCCAAGACACCATTACAAAGAAAGCCGGACTCTTTTCTTATAACTGAGCTCAGCCAAGGAAACTCTTGCACAAATGTACAATACTGTTTGGAATATGGAAGACCTGGATTTAGAATATGCCAAGACAGATATAAATTGTGGCACAGACTTGATGTTTTATATAGAAATGGACCCACCAGGTAATACTGCAGTATTATTGTAGAGAGTTAGTTAATTTCGTGGCTTTTTAATTTTTCGAAAGCTACTGTAAAAGATCCTTTTTGGATTTCTGTTTTTATTAATTTGTTTCATTGATAAAAATTAGTTTGCTCATGGCTTAAAAATTAAACAGATTGTTTGAC…	GGGGACAACTTTGTATAGAAAAGTTGGCTGGGGCGTGTGATGTAAT	GGGGACTGCTTTTTTGTACAAACTTGTCTTTCCTGTGGCATCCAGCAC	chr5:68290598-68292547	1	N	Mis, F, O	TSG
CG-268	PRDM1	9346	yes	yes	yes	yes	CAAGCCCATTTCACCACCTCTGAAGGTGAGTGCAGGCTGATATTAATTAACAGTGAGTTGATTCACTGGCATCTTCCAGTCATTAAAGCAAATATTTGGCTTAAAATAGCCTTCTTCCCACCTCAAATATCAAACTTTTTGCCTATTCCCTTACTCTATCATGGTTGACTCACCAGCAGTTGCATGATGGTGTATGTGGCCTAAGAACAGAGTTTGATTCTAAAAGGGAAGTGAAATACTCTTTAACATCTGCAAGTGAGACTGTTTGAACAGCAGGCCAGCCTTCAGTATGACTACATTGTTTTTCTGTCCATTGTGGTGCTGACTCAGCATCAGTTAATAAACCCTCTTGAGCAGGCTGGATTTCTCTTGTTTAATTATCAGCTTGGAGCTTTCTGA…	GGGGACAACTTTGTATAGAAAAGTTGCAAGCCCATTTCACCACCTC	GGGGACTGCTTTTTTGTACAAACTTGTCCCTCCCTGCTTAAGATTTCCTT	chr6:106084352-106086320	1	N	D, N, Mis, F, S	TSG
CG-269	PRDM1	9346	yes	yes	yes	yes	TGCTTTAGCTGGTATTTTTGCCTAGAACGATTATATCGTTCGGACAAGAAGCTATTCCTAAGAAACAATATTTTTAATCCAGGAAGTTTTTCATTTTTAGAAATTTATCTTACTATTTCCCAAGCAAAAGAGGGTAGTTACAGATTCACTAAGAATCATGTGCTCACAATTTTTATTTAATAATTATTCCTCCTTAAAATATATTAATCACCTGACTTACAATGGTGGAACCATGAGTGCATTTTTGCCTTTATTGTCAATAACGTCTTCTCAGAAGTGAGCCACAAAGGTGCATAGTTCTTGGAGTTAAAGGTCTGAATTAAGACAATCCAGCATAAGTCTCATTAATGTGTGATTATTTTGAGAAAAGGCAAGAAGTACCTAAGAATCTCCCCCTCA…	GGGGACAACTTTGTATAGAAAAGTTGTGCTTTAGCTGGTATTTTTGCCTA	GGGGACTGCTTTTTTGTACAAACTTGTCAGAAGACCAAGCCGGCTGAC	chr6:106096943-106098892	1	N	D, N, Mis, F, S	TSG
CG-280	SMAD4	6770	yes	yes	yes	yes	GCCCCATATGATTCCCACCTCCTGGTGTTCAAGCTTTTGTGTGTTTCCTTCCCCTTCAATGTAGGTGGCGCCTGTGATTTGCTTCTGGCCAGCAATGTATGGCAAAGGTGACAGAGTATGAGTGATACTGTGTATGTGATGATGTTACATAAGATTGAAACCAGTGTCTTGCTGAGACTCTTCCCGTTGCTGGCTTCGAAGAGGCAAGCTGCCATATTGTTAGCTTCCCTATGGAGAGCACCACATGGCAAGGAACAGAGGGGGTCTCCAGCCAACAGCCTGCAAAGGACTAAGGCCCTCAGTCCTGTAGCCTGCAAGGAACTGAATGGTGCCAACAACCACATGAACTTGGAAGCAGATCCTTTGTTCCAGCCTCACTTTGTAGAGGACCCAGCTAAG…	GGGGACAACTTTGTATAGAAAAGTTGGCCCCATATGATTCCCACCT	GGGGACTGCTTTTTTGTACAAACTTGTCATTTCAGGGTTTGGCCCTTTT	chr18:51028237-51030186	1	N	D, Mis, N, F	TSG
CG-285	STK11	11389	yes	yes	yes	yes	CCGTCCAGGCACTTGAGAGAATGACTAGGAGGGGTTCTTGGAGGAGGTGGTCTTTGAACGGAGAATCCATCTTCAAGGATTCTGTCTGTAATGGTCACCAAGTATTTCCTGAGTCACTTCCATGTGTCCTGCAGTTCTCTGAAGGGGCGTGGGACCTACCGATGCCAATTATCCAGCATTATCTCCAGATTCCAAGAAGTTGGGGTGTGAGCCAGCAATCAGTACAGAAAAGAGATACCAAAATAAGTTTGAGTTGGGGAGTGTTCCTTCAACTTCAGTTTTCTGGAAGAGATCTTTTTTTTTTTTTTGAGACAGAGTTTCGCTCTTATTGCCCAAGCTGGAGTGCAGTGGCACGATCTCGGCTCACCGCAACCTCCTCCTCCCGGGTTCAAGCGATTC…	GGGGACAACTTTGTATAGAAAAGTTGCCGTCCAGGCACTTGAGAGA	GGGGACTGCTTTTTTGTACAAACTTGTCCACACCTGGAGAGCCCAACT	chr19:1204464-1206431	1	N	D, Mis, N, F, S	TSG
CG-290	ABL1	76	yes	yes	yes	yes	AACAGCACAAGGCAAGCAAATATCTGGGCCTATATTAACAGACGGTATTCAAGGATATGGCTAGAATTTCCAAAATGCCTAATAATGTGTAATTCTTGGCATTAAGCCGCCAATTTGAATATGGCCCTTTAATATGAAATGCTATATAATGACAGACTTTATTATAGTCTGATCCAAGGCCCCTGAACTTTCCAAAAGGGCAACAAAACAGACAGATACTGTATTTTTTCACTAGTTGGTACTGGTGGCACCCTTTTGAGTGTTATTTTTGGCATTACGTGTAGAGGTTGACAGATTCAAGACAACACTAAACATGTTAGCAGTCACCACACGCAGGCTGTCCAGCAGAATGACAGCGCTTCCCAGATCCTAGAAAGCATCCAGAGTCACTGCACCCAT…	GGGGACAACTTTGTATAGAAAAGTTGAACAGCACAAGGCAAGCAAA	GGGGACTGCTTTTTTGTACAAACTTGTCGGTCTTTCTCCGCCTGGAAG	chr9:130833127-130835049	1	T	T, Mis	oncogene, fusion
CG-315	B2M	914	yes	yes	yes	yes	TGTCATGTTTGTAGACTTCCCAAATTTGCCATCCTAGGCAAACAGTGCTCTTGTTTTTAAACAAATAGTTGTATACATAATTTTCCCCCTCACTATTCAAAACATGTCATAAATGGTAAGTCCAAGAAAAATACAGGTATTCCCCCCCAAAGAAAACTGTAAAATCGACTTTTTTCTATCTGTACTGTTTTTTATTGGTTTTTAAATTGGTTTTCCAAGTGAGTAAATCAGAATCTATCTGTAATGGATTTTAAATTTAGTGTTTCTCTGTGATGTAGTAAACAAGAAACTAGAGGCAAAAATAGCCCTGTCCCTTGCTAAACTTCTAAGGCACTTTTCTAGTACAACTCAACACTAACATTTCAGGCCTTTAGTGCCTTATATGAGTTTTTAAAAGGG…	GGGGACAACTTTGTATAGAAAAGTTGTGTCATGTTTGTAGACTTCCCAAAT	GGGGACTGCTTTTTTGTACAAACTTGTCCGCGACGCCTCCACTTAT	chr15:44709550-44711507	1	N	Mis, N, F	TSG
CG-332	CAMTA1	18806	yes	yes	yes	yes	CGCTATGCAACTGGCCTAGAATCTCATCCCATGTTAACCACTACTGAATATCCTTTCATCAGTTTAAGTTGCCTTCAGTAAATGTCCGTGTTTGCCATGCGGGATAGAGACATGACTGTTTTTGTTTAATACAAAAAAAAAAAAATTCCCTTTTCGTTCACTCTGGCCATTTCCATGTGCTCATGAATGTGTCTTGTGTGTGTAGAATGGCTGTGCCTTGGCCTTTTGAGTCAAGGTCAGTTTGCGGCATGTTGGGATCACCTAACTCTGCTCCTGTAGGTGTTTTTACAGCTTTGATGAGGCTGAGATAACAATCCCATCATCTGCCTTTTTTATTTTGGGAGGCATTTTTTCCACATTTAAAAATAAAAATCAGCGAGGAGCCATAGTATTTCTGTA…	GGGGACAACTTTGTATAGAAAAGTTGCGCTATGCAACTGGCCTAGAA	GGGGACTGCTTTTTTGTACAAACTTGTCTTCTCGCATACCACGACCAC	chr1:7734410-7736408	1	T	T	TSG, fusion
CG-337	CD274	17635	yes	yes	yes	yes	CCTGTTTTTCAATCTCCGGGTAGTTGATCAATTGTATGGGAAAATGAATGGCTGAAGGGTAGAAACAGGTGGGAAAGATGAACAAAAACACGAATCCTCACATTACTAATACGCAAATCACTGAGCAGCAAGCTGAGCAAATACCCTCAATTCCCATCAGCAACTTTAGAGAAAGGCAAATTCCGTTTGCCTCATTGATCATTTAGGTAGACCCTGAACACTGCTTTCATAAAACAAAAACAAAATACCCATCCCCAGTTTAAAAAATTATTCATAGATCATCCAGGCCATCTAGGAGGATATGATTTAATCCTGGCTACTTGGTAAATTATTTGCCCAAGTTAACTCAGCTAGTTAGTGGTAGATGGCTCTGAAGCCAGTTGTTTTTTTTTGTTTTGT…	GGGGACAACTTTGTATAGAAAAGTTGCCTGTTTTTCAATCTCCGGGTA	GGGGACTGCTTTTTTGTACAAACTTGTCCCAGCTGCTCAGCGTTGC	chr9:5448563-5450523	1	T	T	TSG, fusion
CG-338	CD28	1653	yes	yes	yes	yes	TGGGAAAATTGAAGTGTGAACAAAGAAGGTCTACCAGGACAGGAAATACTTTTGATCTGTCATTTATCAGATCAGGAGGGAGGGACATGAAGCCTGCCTCCTCTTACAGCTAGGTCATCAAAGAGTTTGACTGTAGCATTTTAAAATAGCGAAGAAAAAAAGGTAACAACACTAGGGGTTTGTTAAACAATTTATGATATAATTAGAGAATGGAATATTATGCATCAATTACAAATAATGTTTATAAAGATACTTAAATGACATGGGAAAATGTTCAAGATATAACAAATAATAGTACATATCTGATGAAAACTATAAGTAAAACATGATATTAAACATGTAAAAATCTTAACAGACCAACAGGTGGAAGGCAGTGGACCAGAATATTAGCAGTGTTTA…	GGGGACAACTTTGTATAGAAAAGTTGTGGGAAAATTGAAGTGTGAACAA	GGGGACTGCTTTTTTGTACAAACTTGTCCAAACCACAAGGCATCCTGA	chr2:203704585-203706538	1	N	Mis	oncogene
CG-339	CD79A	1698	yes	yes	yes	yes	GTGGTGGCCGCCTGTAATCCCAGCTACTGAGGAGGCTGAGGCAGGAGAATCACTTGAACCTGGGAGGCAGAGGTTGCAGTGAGCCAAGATCACGCCACTGCACTTCAGCCTGGGTGACAAAGCGAGACTCCGTCTCAAAAAAAAAAAAAAAAAAAGTAACACAGGAAATAAAACCAAGACAAGATGAGCTCTCTGTGTCTCTGTGTGTCCCTCCCCAGACCCAACCCTGGCGTCCCCCAGAGGTAACCCCTCCCAGGAACTGGGCGTTTGCCACTCCCCTGCACGGGTCTACACCTCTGCTACAAACGTGTGTCCCTAAGCAGCGGACGCCTTTTGAAAACAAGTCAACTGTATCATGCTACGATATTTTTTCTGATGTTTGTGCTGTTTCTGAGACAG…	GGGGACAACTTTGTATAGAAAAGTTGGTGGTGGCCGCCTGTAAT	GGGGACTGCTTTTTTGTACAAACTTGTCAGCAGTCCCAGGGTACCAGA	chr19:41875313-41877272	1	N	S	oncogene
CG-345	CDKN2C	1789	yes	yes	yes	yes	GGCACCAGCAAAACCAGAATGTTAAAAAAAAAAAAAAAACCTTTGCCAAATAATTTAATATCTCAGCAAAACCACTGAAGTAGCCATCATGGGAAAAAAATCAGAACTTTGTTGGACTTTTTTACTGTTATTTTGGGGTTCTGTTATTTTTCTTTTTATTTCTATATAAGGAAGAGGTGGTAGAACATCAAAATCTTTTCAGTGCTTAGGGCCTCCAAAAATCTTAATACAACTCTGTGTACATCTTAAATTATCATAAGTTTTCCTTAGTTGTTCAGCAATAAGCATTTTATTTCATGAAAATTATAGTACGTTTACCCGTACTTTATGTAATCATACAATTTAAGATTCTTCCTCTTTACAATTTATCTCTAAGCAAGAAACCATAATAAATGCTAG…	GGGGACAACTTTGTATAGAAAAGTTGGGCACCAGCAAAACCAGAAT	GGGGACTGCTTTTTTGTACAAACTTGTCGCTCGCGCTCGCAGTCTC	chr1:50966716-50968631	1	N	D	TSG
CG-381	ELF3	3318	yes	yes	yes	yes	TTCTCTGCGCAGGACTTTCTTAGTCCTCAGGCTATAGAGTTAAAGAAAGAAGTATCTGTAGAAGGTGGAGTCACCTTTTGTTTGAGTAACCGTTTCACCCACCCTGGCTGAGGGTGGCCAGGAACTCCCCAAGTTGTGCATTAATGGAGGGGGGTCACACAGATCCTACATTTTTTTGTTTTTGTTTTTTTTTTTTTGAGACGCAGTGATTACAGGTGTGAGCCACCGGATCCTACATTTCAAATGCATAAAAATCTAGATATGGGCTGGGCGCAGTAGCTCATGCCTGTAATCCCAGCACTTTGGGAGGCTGAGGCAGGCAGATCATGAGGTCAGGAGATCGAGTCCATCCTGGCTAACATGGTGAAACCCCGTCTCTACTAAAAATACAGAAAGCCG…	GGGGACAACTTTGTATAGAAAAGTTGTTCTCTGCGCAGGACTTTCTT	GGGGACTGCTTTTTTGTACAAACTTGTCGGGGATTTCCTGGCCTTTAG	chr1:202008549-202010508	1	N	Mis, N, F	TSG
CG-393	EWSR1	3508	yes	yes	yes	yes	CAGATGAGCCTCTCCTTTCTCATCTGTAAAATGGAAATTCATAAATTCTTTTCCTCAGAGTATGATGAAATAAAAAGGAATAGGCTAAGGCAGGCCCTGGCCCACAACTCTTCCTCCATAAACCATAGCAATCCGCACTAATCATGGCAGGCGTCTGTAGCCACCAACTGGCCCATCGAGAAGGCCTCAATATGGAGGTGGCTGCTCCAGCCTAGCTGGTCCCAGCTTTGGCCCTCAAACATGGCCTTTCCCTGCCCACCAAAGCAAGGCCTTCTCCCCCGTGCTGTTCTCTTGCATCCAGCCTGTCCTCCAGGGCCTGTAGGTCTTCACCCCTGGTCAGGCCTCTCGGTCCCAGGACTCCCACTGAGCTGATTCAGGGCAGGAAGCAGGATCCCAGAG…	GGGGACAACTTTGTATAGAAAAGTTGCAGATGAGCCTCTCCTTTCTCA	GGGGACTGCTTTTTTGTACAAACTTGTCCGTTCTCTCAACGTCCGTCTC	chr22:29266366-29268319	1	T	T	oncogene, fusion
CG-398	FAS	3594	yes	yes	yes	yes	ATGTCTCCCCACAAAGCACATATTCCTATCTCCTTGAACTTGAGGATAATTAGACGTACGTGGGCAGAGGGTAGGGGAAGGGGGTATGGCATAGAAAGAGCAGGACCTTGGGAGCAAGAATATCTAAGTTTAATTCCTGACTCTGCTATTTATTAACTAACCATCTTTGCCAATGTTGCTTAAGCTTTTTTGGCTACATTTTTTTATTTGTAAAGTAAGTTTAATAATCACTCATCTCACTGGGCTATAATGATAAGTATTAAGTAAGGAAGATCCACATATGTGAGTTGCTGGCTTATAATTCACACTCAAGAGATACTGATTTTGTCAATTGTCCTTTCCCCTTTTTTTCTCTCTTCCCTCCTTCCATTCCTTCTTCCCTTACCTCTCCTTTCCTTC…	GGGGACAACTTTGTATAGAAAAGTTGATGTCTCCCCACAAAGCACA	GGGGACTGCTTTTTTGTACAAACTTGTCTTGAGCAATCCTCCGAAGTG	chr10:88988915-88990871	1	N	Mis	TSG
CG-400	FAT4	23109	yes	yes	yes	yes	AGAAGGGGCAGGAAATGGTTAAAGCAAATCTGCACTGTGCATTCCCAGACAGGCTTTGCTTAATCCTTCCTCCCCGCTTTAACAGACCCTCACCCCCCGCCTTTCTTTTATTTCTCTCGACCCCCTTACCCCTGAGTTATTACTAGCATAACAACCTAACGGTCTTCCCCCAGACCCTGCCACTAAAGTTATTTATCTGCAAACCTGACCCCACCCCCATCTATTCTGCGGCAGCCTTTTGCTGTTATTGCTCTGACGCCGGCCAAGATTTGGCCGAAAAGGAAAAAAAAAAAAAAAAAAGAAAAGAAAAAAAATCACCCCCCTTTTTAGCGCCTCCGCCTCGCTGTGCTCCCACACCAGACCGCCTACAGCCCTCCGGGAGGCTGAAGTGATTAGCAT…	GGGGACAACTTTGTATAGAAAAGTTGAGAAGGGGCAGGAAATGGTT	GGGGACTGCTTTTTTGTACAAACTTGTCGAAGGAAGGGGTGAAGCAAA	chr4:125314411-125316379	1	N	Mis, N	TSG
CG-409	FGFR4	3691	yes	yes	yes	yes	GCCATGGGTGACTCGACTAAGGACTCTGATATCAGGGCAGCCTGGGGTAGGAATAAACTCCCCGGGCCTCCCCACCCACTCCCAGCCCAAGCTGTGTACCCAAAGAGCTGCCCTCCCTGCCAAGCCGAGCTTGGTAGGGAGTTTTACCAAGGAGGATCCGACTGGATTCGAGAGTTGAGGTGGGCCAGAGACAGCAGTATCTGAGTCAGGTAGAGAAGAGCAATGAGGGGCACAGAGGGATGGGCAAGAGAGCACATGTGCCCAGTTTTGAAAGCCAATGGCTTCAGCGCTCCTGAAGGGGCAGACGGTGTGACCAAAGAGATAGGCAGCGGCAGAGAGGGAGCCCTAGGATGTTGAGCTGGATCCTGCTGGGCACAGGTAGCCATTAAGGGCTTGCAA…	GGGGACAACTTTGTATAGAAAAGTTGGCCATGGGTGACTCGACTAAG	GGGGACTGCTTTTTTGTACAAACTTGTCCCCACCAACTGCCTTCCTAA	chr5:177087590-177089565	1	N	Mis	oncogene
CG-414	FLI1	3750	yes	yes	yes	yes	TAGAGCCTGGGCTGAAAAGGAAACAATTTGGGGTTTGAAAGGATGTAATTCATTCTTCCTTTCCCGTTAACCTCTTTCCTCTCTGGAAAGCACGTGGAAACGCTGAAGGGAGGAGTGAGAGGGCAGGCAGCCTGCCGCGGGGAGGAAAGGGTTAAGCCTGATTTCTTTTAATTGAACTCCAGAACTGGTGGCCCCAGGCAAAGGGGGGGACTGACCCCGCTAGCGGTAACCAGATGTGGCGGTCCCAGGGGAGCCCCGGAGCAGACCCCTGGATTGAGAAGCAGACAGGAGCGGGGGGAGTCAGCCCGGCCCCCATCCCACCATCCACCCCACCCCCACCCCCAACACGCACACCAAGTCTCAATTGCTGGCAGGCTGCACCCGCCACTCCAGGTCTGG…	GGGGACAACTTTGTATAGAAAAGTTGTAGAGCCTGGGCTGAAAAGG	GGGGACTGCTTTTTTGTACAAACTTGTCTGTTGTAGCGGAGCGAAAGA	chr11:128692111-128694092	1	T	T	oncogene, fusion
CG-418	FUS	4010	yes	yes	yes	yes	TGTCATCCTCACATCAGCCTTTTGTTGTGAAAAATAAAATCAAGAGTTTACTCAGTCAGAACAGGGCCTGACAGTAAGTCTTGTTAAAGTGTTAGCTATTACATATTATAGATGAGCACAATGTATATCATTATTAAATGTCAGCTTTATTATTATTATTTGTTTTGAGACAGTCTTGCTCTGTTGCCCAGGCTGGAGTGCAGTGGCACGTCTTGGCTCACTGCAACTTCCGCCTCCTGGGTTCAAGCGATTCTCCCATCTCAGCTTCCTGAGTAGCTGGGATTACAGATGCGCGGACGACGCCTGGCTAATTTTTGTATTTTTAGTAGAGACGGGGTTTCACCATGTTGGCCAGGCTGGTCTCGAACTCCTGACCTCGTGATCCACACGCCTCGGCCT…	GGGGACAACTTTGTATAGAAAAGTTGTGTCATCCTCACATCAGCCTTT	GGGGACTGCTTTTTTGTACAAACTTGTCTCCTGCGTCGAAGCTTAAGTA	chr16:31178146-31180129	1	T	T	TSG, fusion
CG-430	HIF1A	4910	yes	yes	yes	yes	CGCCCGCTTCTCTCTAGTCTCACGAGGGGTTTCCCGCCTCGCACCCCCACCTCTGGACTTGCCTTTCCTTCTCTTCTCCGCGTGTGGAGGGAGCCAGCGCTTAGGCCGGAGCGAGCCTGGGGGCCGCCCGCCGTGAAGACATCGCGGGGACCGATTCACCATGGAGGGCGCCGGCGGCGCGAACGACAAGAAAAAGTAAGCCCATTCCCTCGGCCCGCCGCCTTCTCCCCCGGCGACCCCGCCCGCCTGCCCGCCCTGGGCTCCTGGGCCGGCCTCGGCGTTAATGGGATTGGGGGGGGCAGCCTTTTTGTTTCTGCTGCTGCTCCCCTCCCCTCTCTTCCCCCAACCTCGCCGGCCGGGCTCCCCCGCTGTCCACGTCGCCATCTTGTCGTGGGGGGT…	GGGGACAACTTTGTATAGAAAAGTTGCGCCCGCTTCTCTCTAGTCT	GGGGACTGCTTTTTTGTACAAACTTGTCAACAGATGGGCTGAGGAAAATC	chr14:61695645-61697604	1	N	Mis, F, N	oncogene
CG-450	IL7R	6024	yes	yes	yes	yes	CCAATTTTTGTGAATCAGGCTTACAATTTTCTAACCAAGCTTTCAAAACAAGATTAGAAATGAGGGCATAAATTATTATCGATGCACAAAATTGTCACTCTTTATTTGGCTTGGAAGGGTTTTGAAATGCCCAGAGAAGGCCCTGACAAATGGAGAAGATGGAATATGTCCCCTTCAGTTGGATTCTTGCTCCGAAGTATTCCTTGAGCCTATACTCCAAAGTGTGGCATTATAACTGGTGCAGACGGAGTCTGTCTTAAAACTGAAAAGGAGGATCCAGAGACTGGTACAAATGTCCCACCTCCTTTTTTTGTTACTTCGTTATTGTCAAATAATTGTAATGATGGGACAAGCTAAATCATGAGTCTTTTAAAGTCTCTTCGATTTGCTTTACACCTG…	GGGGACAACTTTGTATAGAAAAGTTGCCAATTTTTGTGAATCAGGCTTA	GGGGACTGCTTTTTTGTACAAACTTGTCGGCAAGTTCCAGAAACAGGA	chr5:35854850-35856815	1	N	Mis, O	oncogene
CG-456	JAK2	6192	yes	yes	yes	yes	GCATTTTCTTCCCCTCACAAAATATCACATTTCCATTTCCACAGTTGTGATGCTTTTCATTTACCCATGACGTTAAGCTCATCTTTAGCTCTTCTTCATTATGTGGGTCTGTGTTCTAGCTTTTACCTCAGTAGCAGTTTTTGTTTGCAGGAAAAAAGGAACTCTTTTGGTAGTCACTGTTTGTAATTGCGGCCTTGATATTCTAAGCCATTGAGTCACAATTAATAATTAGAAATTCTTACTAACTTTGCCCATATATTACCTATGAAGCAGTAGCCGTAGGAATGCAATTTTCCTGTAAATCCCTCCCTCTTATACAGCTCTAGTTCATTATTTAAAAGATTCAGGGTGAATTCAAGTAATTTCCTATGCTGCTATCATTTGCTTAAAGACCTTTTG…	GGGGACAACTTTGTATAGAAAAGTTGGCATTTTCTTCCCCTCACAAA	GGGGACTGCTTTTTTGTACAAACTTGTCCCCGTCACAGTTGTCTCCAC	chr9:4983255-4985210	1	T	T, Mis, O	oncogene, fusion
CG-467	LCK	6524	yes	yes	yes	yes	CCACCACCTCGCCTAGCTAATTTCCTTTCTTTTCTTTTCTTTTTTTTTTCTTTTTTTTGAGATGGAATTTCACTCTTTCGCCCAGGCTGGAGTAGTGGCGCGATCTTGGCTCACTGCAACCTCCACCTTCCGATTTCAAGCGATTCTCCTGCCTCAGCCTCCCGAGTAGCTGGGATTATAGGCACCCGCCACCATGCCCGGCTAATTTTTGTATTTTTAATAGAGACAGGGTTTCAGCATGTTGGCCAGGCTGGTCTCAAACTCCTGACCTCAAGTGATCCACCTGCCTGGGGTTTCCAAAGTGCTAGGATTACAGGCCTGAGCCACCGTTTATTTCTATTCGACCCTGAGGAGCTCCCTTAACCCCTGAGTCTGTTTCCTCACCTCCACAATGGAGAT…	GGGGACAACTTTGTATAGAAAAGTTGCCACCACCTCGCCTAGCTAAT	GGGGACTGCTTTTTTGTACAAACTTGTCCCCATTCACATGGTCCTCCT	chr1:32249392-32251346	1	T	T	oncogene, fusion
CG-486	MITF	7105	yes	yes	yes	yes	GATCCGTAGCTTCCCTCAGATTAAAAAACTTCTGGTGAGCCCAAAGATTAGGCAGCTTCCCATGTTTCTCAATGGGGATACATACCACTGAAATTTGGACAAGAAAATTTGTTATTGTGCAATATGTGTAGTGTCTCTGGCCCATACCCCTTAAACGTCTGTAACATCCATAAGTTATTATGACAACCCCTCCTCCCATATTCCAAGCACTGATAATTGAGAGCCCAGATGAGATTAGAAGTCTAGACTGCATGTTTCCTTCATGTTTGATCTTTCTTCTTTCTCTCCCAGAGAACATGAAGGAAACACGTTTTCTTTGTTTGCTTTTGACAGCTAATTTCCAGCAGTCCATCTATTAAGGAATCTAGGATCCCACTTTTATGAGCACAAAACTCCCAC…	GGGGACAACTTTGTATAGAAAAGTTGGATCCGTAGCTTCCCTCAGA	GGGGACTGCTTTTTTGTACAAACTTGTCCAGCGCGGGGAGTTTACA	chr3:69737482-69739451	1	N	A	oncogene
CG-487	MITF	7105	yes	yes	yes	yes	TTCAAATGTTGCTACTTGATGACATCAAGTTGTCTTGTCTACATACCCATCCTTGTGTTCTACTACTGAACATGAACATGTAGCTCATAACATCTGGATGTTTTTCACTCATCTCTTTTTCCCTCTCTCTTTTTTCTGCTAACCTGACTTGTTGATTGCTATTTTTGTGTGTCTTCATAAATTTATAGCCAGTCTGTTCCATTCTGGACTGTTTATCTTTGGCATGCCAGAGGTCTTTAAACATCATAATGTTGTGTAATGAGCATAACTTCTGCCTTGACTTGTGGGTGTTAAGAGCATTAGTCAGTGCAAAGTATTGAGTTAAATATTTTCAATAAAAGGATATAATGATCTAGCAGAGAAGAAGTTATAAAAAATCCTAGTTAATGGCTTTAATGG…	GGGGACAACTTTGTATAGAAAAGTTGTTCAAATGTTGCTACTTGATGACA	GGGGACTGCTTTTTTGTACAAACTTGTCCCCAAGATTAATGCCAACCA	chr3:69761844-69763806	1	N	A	oncogene
CG-502	MYOD1	7611	yes	yes	yes	yes	AAGTGCCATGTAAGCAGAGTCTTGGTTTTGTTCATTGCTCTAGCCCCACACTTGGACTGGTACCTGCCACATAATGGATACCTAACAATATGTGGATTTCCGGGTGACCCCCTGCAGCTTGGGTGGGGTGAGGCCAGGACTTTGCTGCCTCTGCCAGGATTTAGAGTTACTGTCACTGCTGCTCCATGATGTAGACTTTACTGAATGAACAAATACAGGTGGGCCCTATGGAGTAAAGCGAGGTGAGTACTTCATGAAGGGAGACCTTCAGCACCACTACCAGCAGCAGAGAAGTGAAGAAGTTAGGACCCCAACAGAGCCCTCTGAGTTTTGTGGGAAGGGAGGACTTCTTAGGGCCCAGAACGGCCAGCTAGAATGCCTTCCAGAAGTTAGTGGGAA…	GGGGACAACTTTGTATAGAAAAGTTGAAGTGCCATGTAAGCAGAGTCTTG	GGGGACTGCTTTTTTGTACAAACTTGTCGCGCCCTGGGCTATTTATC	chr11:17717608-17719557	1	N	Mis	oncogene
CG-522	NUTM1	29919	yes	yes	yes	yes	TCAAAATCTTATTTCAAGGGACAAGAAATTACGTTAAGTGACAACAGAGGTATTTTTCAGTGAATGCTGACAGCTGTGAAAGTCTTAATCTTTCTTCCCCAATACCCTCCTATCATGAACAGCACATGACCACTCTTGCAACAGCAGGACTGAAGTTTTTCTTCCAAGTGGTATTGTTGCAACTCTCTGGGGTACTCTCCTTTATCATCTCCCTCCCTTTAAAAAAATACTGCCAATCCTTTCCTCCAACAACTCACAAAATAAGAGTTTTTCAAATCATTTTATCTTTAATAATCTTGTAGTAATTTAAAATATGAGAAAAAAAAGTCAAATGTGTTCCCTTTATGGGTGATGCCACCATGATTGCCTCACACAAGCATAATCAATCGCCACGAGAGA…	GGGGACAACTTTGTATAGAAAAGTTGTCAAAATCTTATTTCAAGGGACAA	GGGGACTGCTTTTTTGTACAAACTTGTCTCTTGAGACAAAGACAGGCTTC	chr15:34341452-34343404	1	T	T	oncogene, fusion
CG-529	PBX1	8632	yes	yes	yes	yes	TTCCCAGCTACCTGCTCTCCCTCCTCCCTCCCTCCTTTCCTTCCTCTCATCCTTTTTTACTTCACCACGGAGCCCAAGCTTCTGCCCTGCACCTTTTGTCCTCTTTGCTCTTTATGGCCACCACTGATCCACATGGCTCGCCATTCCATTTGATGGTCTCGTGTTTTGTGAGAGCCATACTGTAGTTTTCCTTTTGGCCTAGGAATTGGGATTTCCTTCTGAACAACGTTCAGGGTTGGTTCTTTTGCTGCCTGTTGGCAGCCAGGAGCATGTGGGCACAGCCAGCAGTTATGCTGGTATTATATGTGATGACGCTCAAACATCTAGACATACCCTCATTGAGCTCATCTTCACCTTCCCTGTTACAACCCGAAGCCCTGCTTTGCCAGGGCTGGGAGA…	GGGGACAACTTTGTATAGAAAAGTTGTTCCCAGCTACCTGCTCTCC	GGGGACTGCTTTTTTGTACAAACTTGTCGACAGGGAAGGGAGCGTTAAT	chr1:164790511-164792482	1	T	T	oncogene, fusion
CG-539	PML	9113	yes	yes	yes	yes	AGTCGGAGCGAGAGAGCAAGATCTCATCAGGGTTTACAGGAAGCCAATCTTCTCCAGGATCAAGGACATGCTATATCAGCCTTCTCAGCACTCCTTCTCTCACACTGGAGGCAGGACATGCCATATCTGGACTTTGGGTTTCTCTGGGACATAGTCTGCAAATTATTCCTCTTTGTGAACCCACAGCCCAGCAAGCAGGGACTGGCATAGGGCAGGTCTCAATACTTATTTGTTAAGTAATGGCCTGGCCAGGTCACCGTGATCAAGGTGGAGTAGGAAGGCCTGAACTTTGGCACAAAAAGAAAGAAGTTTCACATGCAGACTTCGGGGAGCATGGGAGTGTAAGGAAGAAGGGGATAGCACAGAGCTACATGAGGGCAGGGGCCCCAGAGCACCACA…	GGGGACAACTTTGTATAGAAAAGTTGAGTCGGAGCGAGAGAGCAAG	GGGGACTGCTTTTTTGTACAAACTTGTCGTTGGCTGAGTCCCTTGAGC	chr15:73992779-73994736	1	T	T	TSG, fusion
CG-545	PPARG	9236	yes	yes	yes	yes	GGTTTGTGTATGCTGCCAAAAGTGTAAGCAACATTTACTGAGCTGCTATGTGGCAGGCCCTGTGTTTATTAAAATTGTAGTTTTTGCTAATTGACTGTTTTTTGACACATCCGTCTTGTTCATCATTGTCTACCTAGCACCTAGCTTTAGGCTTGCCACATATTATATTGGCAATGAATATTTGTTGAACAAACAAATGCATGAAATGTAATGAGTAAGACAGGTTTTCGCTTTCAAGTAAAACATAGTCTGGGGGAAGACGGAATGTCAGAATGTGGTGGGTGCTATAGGAGTAGGTGTTATCAGATTCTGATGCTATGGAATAATAAATTGTTAAAATATGTAATCTTATGTTTCAGAAGCTAAAGCACAGTATGGGAACTATTAGAGGCTTAGAAG…	GGGGACAACTTTGTATAGAAAAGTTGGGTTTGTGTATGCTGCCAAAA	GGGGACTGCTTTTTTGTACAAACTTGTCCACAGAAAGGACTGGGCTTG	chr3:12349480-12351429	1	T	T	TSG, fusion
CG-547	PPM1D	9277	yes	yes	yes	yes	CAAAGACGGTGGGCTATGAAAAATGATGGGGAGATACCAGGGATCAGTAGCTGACAGCATCTCAGAGTAGCAGCAGTCTGCATAAATTTTAAAAGCACTTGAGTTTCTGAGGGAGGAAGGAAGAGAAGTGGTTTGGAGGTAATATGAGGAATAGGCCACAGATAAGAATACCTATGAGAGGAAAAATAACCTCCTGTACTTGAAAAGTTGCAAGGGAGGTAGTTTTGCTAAGTGATAAACCGGGTTTCAGTTGGAATGGGAAGTTGATGGGAACATTTACAGAAGAGGCTAAGAATAAAGGGGAAGTGGTTGATGGCAGATGTTGAAATCAAAAGTGTGAAGTGAAATGGTTAGGATATTTGGTGAAGAGTGGGATATGGAATCAGAGTAATTGAAGCA…	GGGGACAACTTTGTATAGAAAAGTTGCAAAGACGGTGGGCTATGAA	GGGGACTGCTTTTTTGTACAAACTTGTCGCCCACCACACAAATCAGG	chr17:60598222-60600171	1	N	A, Mis, N, F	oncogene
CG-548	PPP2R1A	9302	yes	yes	yes	yes	GACCAAAGACAGCCAACACGGTGAAACCCCGTCTCTACTAAAAATACAAAATTAGCCGGGCGTGGTGGCTCATGCCTGTAAATTCCAGCTACTCCGGAGGCTGAGGCAGAAGAATCGCTTGAACCCGAGAGGTGGAGGTTGCAGTGAGCAGAGATTGAGCCACTGCACTTCAGCCGGGGCAACAAGAGCGAAACTCCGCCTCAAAAAAAAGGCCGGGTGCGGTGGCTCACACCTGTAATCCCAGCACTTTGGGAAGCCAAGGCAGGCAGATCACCCTGAGGTCAGGAGTTTGAGACCAGCCTGGCCCAAAGTGGTGAAACCCCGTCTCTACTAAAAATACAAAAATTAACCGGGCGTTGTGGTAGGCGCCTGTAATCCCAGGTACTCTGGAGGCTGAGA…	GGGGACAACTTTGTATAGAAAAGTTGGACCAAAGACAGCCAACACG	GGGGACTGCTTTTTTGTACAAACTTGTCGTTTACAGGGGCTGCTCCAC	chr19:52188067-52189989	1	N	Mis	TSG
CG-560	PTPN11	9644	yes	yes	yes	yes	GGTGCAGTCTGGGCTCACTGCAACCTCTGCCTGTCCGGTTCAAGCAATTCTCCCACCTCAGCCTCCGGAGTAGCTGGGACTACAGGTGTGCGCCACCAAGCCCGACTAATCTTTGTATTTTTAGTTGAGACGGGGTCTCACCATGTTGGCCAGGCTGGTCTTGAACTCCTGACCTCAAGTGATCTGCTCTCCTTGGCCTCCCAAAGTGCTGGGATTACAGGCGTGAGCCACCACGCTCAGCTAGATCTGTAGCCTTCAATGAGTCATATGCGCATCAATCAAGTAAAAGCTCTACTCTTCTCAATCTGGTCTGAGCTACCATTATTCCCAGACCAGAATACTATAGTATTCCGTATTTTGACTGGCTTCTCTGTTTCTGGCCTTGCTCTCTTGCTCGAG…	GGGGACAACTTTGTATAGAAAAGTTGGGTGCAGTCTGGGCTCACT	GGGGACTGCTTTTTTGTACAAACTTGTCGACCCGCTCCTTGCTCAG	chr12:112417116-112419083	1	N	Mis	oncogene
CG-561	PTPN13	9646	yes	yes	yes	yes	TTTTGTTGTTCCCCTCAACTGACTTTCCTCATCTTTGCTGCATTCATCAAAGCCCAGTGTAAATTCCCCTCTTCCATAAACTGAGGAATCCAGCCCATTTTACATAGCAAACTTTCTCTTAGCTGCTACCTACTCAAAGTTTGGCTGCACATTTTAGCTATAATTGTTCTCAAATTGTTTCAAGAGTGCTAGTTTTCTTTCTTAGGCTCCAGGTTAGCTCCTTGGGAGCGGGGACTTAGCTTAAAATCCTGCTGTGTATTTTCCGTTGTGTTTAGCCCTATGAGTAATCACATTCAATGCATACTTGTAAGGCATATTTGACTGAAGATATCTATCATAGTTATTCATTTAGTAAATGATATAATGAAAACTCAAGTGCTCGCCAAAGATAAATCATTA…	GGGGACAACTTTGTATAGAAAAGTTGTTTTGTTGTTCCCCTCAACTGAC	GGGGACTGCTTTTTTGTACAAACTTGTCCGAGAGCCACCACCACTTCT	chr4:86592744-86594693	1	N	Mis, N	TSG
CG-568	RAD17	9807	yes	yes	yes	yes	GTTCATGGCCACGTGTGGTGGCTCGCGCGTGTAATCCCAGCAATTTGGGAGGAGAAGGCGGGAGGATCGCTTAAGCGCAGGAGTTCGAGACCAGCCTGGCCAACATAATGAGACTCTGTCTCAAACAAAAACAAAAACAAGAACAAAAACAAAACTGTTCATGTTAAAATTAAGCAGTCTGAAAATTACCTCTACTGACCCCTTGCGCCCTTCCCTAGAGATAACCACTGTAAACCAGTTTCCTTTCCCAAAGAAACCCTATTTATGTTTGCATGTAAATGTACATATATGTACATACTCTTTGTTATATAAATACAACACATATTCCCTTTTACATAAATGACAATACTATATACATTGTTCTTTACCTTCCCCTTCTGATACCTATTAAAATTACAT…	GGGGACAACTTTGTATAGAAAAGTTGGTTCATGGCCACGTGTGGTG	GGGGACTGCTTTTTTGTACAAACTTGTCGAGCCTCTCGGAGGTACGG	chr5:69367877-69369834	1	N	D	TSG
CG-570	RAD17	9807	yes	yes	yes	yes	TGTTCGGAAGCAACATGGTCCCCGCCGCGACGGCTTCGGGCGCCTCGCTCACGTGCCCTTTGCTCTACAGGGAGGAGCCGGAAGGGGCGGGCGGCAGCAAAAGCCCACGGCCCCAAAGGCCCCGAAGCCCACCGCGGCGCCCCTAGCCTGCCCCGGCGGCCCAGCCGCGGCCCACTGGTTACCTGGCTTTCGATGACACATTTCCGTCGCAAAGTTGGAGGGTGGGCATAACTCGGGTCGGTACTTCGGGTCAGGCAGTGCGCTGGATGCCTAAGTCACACACTCCTTCGGTGGTCCCCGCCCTTCGCTTGCGCCGACCAGTCTGGAAGGTCCCCGGGAGGCCGTACCTCCGAGAGGCTCGGCGTTGAGCCCGGGTAGGGCCAGGTGGCTGCCCTTTCA…	GGGGACAACTTTGTATAGAAAAGTTGTGTTCGGAAGCAACATGGTC	GGGGACTGCTTTTTTGTACAAACTTGTCGGGGAAGAAGCCCTCAAATG	chr5:69369475-69371440	1	N	D	TSG
CG-578	REL	9954	yes	yes	yes	yes	CCCAACCTCGTGATCCACTTGCCTCAGCCTCCCAAAGTGCTGGGATTACAGGCATGAGCCACTGCGCCTGGCCGGCTCTTTCTTAAACTGAGGACTCAGCTCAAATGTCACCTCCTCAGAACTTTCCTCTCCCCCAGTCACTTTTCATTTTGAAATTCCTTCAGAGAACTGAAAATGTTTTCCGTCTCTTTGAAATGTATGTACATATTTTAAAAAGCTAAATAAGCCTCTTGCTAGTTTTGCGTCCTCAGAAGGTCTTTCTTGCGGGCCTCGGAGCCATCTCTTGGAAATGTGAACATCAAGGATGGTGCTCCATGTTTCTGTCTCTAGGAGGGTTTAAGCCTTGGCTCTTGGTTCCAAGATAACTTCCCATTATTTTCCTTTGGATAAAGACAATTA…	GGGGACAACTTTGTATAGAAAAGTTGCCCAACCTCGTGATCCACTT	GGGGACTGCTTTTTTGTACAAACTTGTCCACCCTAGAGGCCTCCTCCT	chr2:60879808-60881723	1	N	A	oncogene
CG-586	ROBO2	10250	yes	yes	yes	yes	CCCCTTTGATCTAACGTGACCTTCCTTCATCATCCCCGGTCCTGAATGGCATCCTTTGGTAGTCTTGGTCTTAATTTTCAGAGTTTTGTCGTCTTTGGGCTGAAATTCGGCTTCTTTTTGAGCTTCCATGAGCTCAGCTGGGCTTTCGGCTTTCCACACCCAGAGCCTATGTTTACCGAATTTCCTTCTGGAGGTGCTGGTCCCTGGAGGGTAAAGACTTCGGGGATCCCCCTCCCCCAAGCTCTGTGATCCCCGCTTCCCCGTCCTTAGCATCTTCTGTGGAACTCCCTCGCCCTGCGCGATCGCGCATCAAACTCATCGTGGAGGGGTCAAAAGGCAACTGAGTAACATAAGAGGGGCTGCCTCCCCTTCCTCCTTCCCTTGGGGATGCCGCAGGGG…	GGGGACAACTTTGTATAGAAAAGTTGCCCCTTTGATCTAACGTGACC	GGGGACTGCTTTTTTGTACAAACTTGTCCAGAAGGGGTTGGTGGAGAG	chr3:77038736-77040639	1	N	F	TSG
CG-587	ROBO2	10250	yes	yes	yes	yes	TGGATTGTGGAAAATTGGTGTAACGTTGTATTTCTGAATGATTTGCAATGGTATTAGGTACTACTTGTGCTTAGGCTTTTTGGCATACCATTTTTTAGGAGAGCAGATCTGGAGAAGGCCCTTCAACTGGCCAGCTGTGCCATTTTGGAACAGATTGAGGGCCTGCAAAAACACCATTTGTTGCCAGTACCGGATATTGTAGGGGTGCTCATCACCCTGTTACCATATTTTTGCACTTCTTAACATTGCATAAATAGGCAGCTGTTCTGTATTTAGAATATAAATGAGTCACCAGCTTGCTCTCCCTGGAGGATTTACCTGCAAGAGGGAACCACGGTGTTAACCCCTTCTCATCAGTTGCATGAATGTCACATTTAAATGCACACTTTCCTCAGCCCA…	GGGGACAACTTTGTATAGAAAAGTTGTGGATTGTGGAAAATTGGTG	GGGGACTGCTTTTTTGTACAAACTTGTCCAGGAAAAGAAAACTCAACGACAGT	chr3:77475435-77477396	1	N	F	TSG
CG-588	RPL10	10306	yes	yes	yes	yes	GCCAGGTTGGCCTTGAACTCCTGACCTCAGGTAATCCGCCCGCCTCGGCCTCCCAAAGCGCTCGGATTACAGGCGTGAGCCACAGCGCCCGGCCATACACGAATTTTTTTGAGACAGTCTTGCTCTGTCGCCCAGGCTGGAGTACAGTGGTGTGATCTCAGCTCACTGCAATCTCTGCGTCCTGAGCTCAAGCGATCCTCCCACCTCAGCTGGGATTAGAGTGTGCCGCCACGCCTGGCTAATTTTTAAATATATATATATATATATATTTTTTTTTTTTTTTTTTTTTTTCTGAGACGGAGTCTCGCTCTGTCACCCAGGCTGGAGTGCAATGGCGTGGTCTCGGCTCACTGCAACCTCCGCCTCCCGGGTTCAAGCGATTCTCCTGCCTCAGCCTCC…	GGGGACAACTTTGTATAGAAAAGTTGGCCAGGTTGGCCTTGAAC	GGGGACTGCTTTTTTGTACAAACTTGTCGCATGGCTTATATAGGCGGTCT	chrX:154396445-154398360	1	N	Mis	TSG
CG-589	RPL5	10360	yes	yes	yes	yes	TGTAAATTTGGTAGGAAGTGTTTTGTGTTCTTCTCAGTGCATCAGGAGGCATATAATGTTAATTTATTTTTTCTTTGCTTTCCTTTTTCTTTTTCCCTAGAGATAGAGGTCTTCTTATGTGCCCAGGCTGGTCTCGAACTCCTGGGCTGAAGTGATCCTCCTGGCTCAGCCTCCCAAAATGTTGGGATTACAGGTGTGAACCTATAATGTTAATTCATCCCACTATTGGTGGTTTTTTAACTTTTACCACTTGAATAAGATGCTGTTGGCTGAGGATGCTGGACAATTACCCCCTAGCTCCTGGTGTCACCAACTGCACTGGCTGAACCAGCCATGCTAGCCACAGACCCCTGACTGTGACCAAGGGGAATAGGTATACATATTTTTAATTTTCTTGTT…	GGGGACAACTTTGTATAGAAAAGTTGTGTAAATTTGGTAGGAAGTGTTTTG	GGGGACTGCTTTTTTGTACAAACTTGTCGCCACAAGGCGTTTTACGTT	chr1:92830014-92831964	1	N	Mis, N, F	TSG
CG-593	SDHC	10682	yes	yes	yes	yes	AAAACAGCAATTCAAAGTACAAAAAAAAAAAAACCCCCAAAACTCTCCCCTCCAAAATTTCCACCTAACTCCACCTCCCAACTGTAAGCAATCATTTCCTCTTTATCTAACCACCCCTTTTATCAACACCCTCTTCAATGGGTTGTTGCTACTTTCTTTGTTGCATGTCTTTATTGATCCTGCTAAGGCTATAACCTTCTTGGGGACAGTACAAACATCTGTATCTTTGAATCCCCTACAGAACTTTTCACGGACTGACAAAAAGTCCATAACTACATGCTAAATGAAATTATTAATATTTAAAGAGCTGAGTGGGCTGGGAGTGGTAGCTCGCACCTATAATCCCAGGACTTTGGGAGGCCGAGGCCGGTGGATCACTTGAGGTCAGGAGTTCTAGAC…	GGGGACAACTTTGTATAGAAAAGTTGAAAACAGCAATTCAAAGTACAAAAA	GGGGACTGCTTTTTTGTACAAACTTGTCGGGGTGTCATGTGACGAGAG	chr1:161312423-161314322	1	N	Mis, N, F	TSG
CG-618	SMAD3	6769	yes	yes	yes	yes	TCTGCAACCCTTTGCCTTCTTTTTAGGTGAAGGACCTCTACATTTAAAGCAGTGGGTTCAACTGCTAACCTGAAAAGCTATAATAAAACATCCCAGAGTATCCAAAAAGCCTGGAAACAAAGGGAAAATAGTGTGTCCTGCTTTCCAACTTTCGGATATGCTGTAGAATAGACTGAAACAAATCACTGGAAAATAGGTTGTTGTCGATTTTATTTAGAAGCTTTTGTTCCTTTGGATTTTCGTCTCTTATTTTTAGACAGAGTCTCCCTCTGTCACCCAGGCTGGAGTGCCGTGGTGCAATGATAGCTTACTGCAGCCTCAAACTCCTGGGCTCAAATGATCCTCTAGCCTTGACCTCCTGATTAGCTGGGACTACAGAAGCAGGCCACCACGTCTGGC…	GGGGACAACTTTGTATAGAAAAGTTGTCTGCAACCCTTTGCCTTCT	GGGGACTGCTTTTTTGTACAAACTTGTCCTCCCCTGGGCATGACTC	chr15:67123753-67125704	1	N	Mis	TSG
CG-629	SRC	11283	yes	yes	yes	yes	TGCAGGTTGGCATACTGAGGCTTCTTACATTATCTGCAAAGTGGCAGAGTTGAGACTTGAACCTGGGTCTGGTCCAAAATCTGTGCTTTTAAGCTCTCTGTCATCCCAGTTCTCGAAAAGCCCAGAATTTTCTGTTGAACTCCTGGGGATGAGTTTAGTGATGTGCTCGTACATATTGAATAACCAGCTCTCTGGAAGAAAAAAGAGGCTTGATTGGTAGCGTATTCCGATGTCCAAGGGGTAAATACTCCCACTGTGGCTGACATGGAGCTATCAGTGTGACATTCTTGAATATGGAGTTGGGAAGAGATGAGCACAGTTGGTTCTTGCAAGTAGGTAAGGGCCAGCTCCAGCGTGTCACTGGGTAAATGTCCCTGCCTCCCCCCCGAGCCCAGTATG…	GGGGACAACTTTGTATAGAAAAGTTGTGCAGGTTGGCATACTGAGG	GGGGACTGCTTTTTTGTACAAACTTGTCCCGGGAGAGACAGATCGAGA	chr20:37344168-37346129	1	N	Mis, N	oncogene
CG-648	TGFBR2	11773	yes	yes	yes	yes	ATGGTGCCAAGAGAACGTGTAATACAAGATCTACTCATGGAGGTGAGGGAAAGCTTGCCCATCAAAGAAGTTATGATTCAATCCACGAAGACCAGGAGTTGGCTGGGTGAAGAAAAAAAGGTCAGAGGAAGGAAGTCCACACTGGGGAAGGCTCTAAGCATAAAGGGTAGGAGGATTACAGAGGCATATTCACGAAATTTGGAGAAGGCTTTCAGTAAGCAAGGAGAAGCCAAATGAAAGTTTACGGGAGAGTTGGAGGCTTGAAGACACGTTCAAGGATCTGGTTTTTATCTTCTCTTTATCTCAAGAGCAGTGGGAAGCCATTAAATGATTTTAATCAGAGGGTTGGTATAACTAGTTTTGTATTTTGAAAAGCTGAATTCAGCTCTCGTTTGAGAA…	GGGGACAACTTTGTATAGAAAAGTTGATGGTGCCAAGAGAACGTGT	GGGGACTGCTTTTTTGTACAAACTTGTCACAGGAAACTCCTCGCCAAC	chr3:30604616-30606565	1	N	Mis, F, N	TSG
CG-668	TSC2	12363	yes	yes	yes	yes	ACCAGCTGTTGCTGCCAGTCCTGGGGCTCCCAGACTGGCACCTTGAGGGGCTCAGCCCCCTCACCTTTCTCACTGTCCGAGCCCTCATAGGCCACACGCAGTCTCTGTGCTTTCCGCGGACGCTTCACGGGGCTGTGGCTTTTCCTCGCTTCTGCAAAAAGCACCACGCAGTCCCTCTGGTGGGGCCACAGGTGAAGGTAGGGTAGGGGTGCCATCCCGCCTGCTAGCTCACCCCTCACTCGTTCATGCCACAACTGTCCATCATCTAATACACTTGGGGTGCTCTGCCCTCTGCAGTCTGGGGTATGTGGGCCCTCCTTATGCCAGCGACCCTGACAAGGTCCATGTTAGCTCATGAGGACTCTAGCAACAGCCTGTACCAAGGTGCCCCCAATACAT…	GGGGACAACTTTGTATAGAAAAGTTGACCAGCTGTTGCTGCCAGT	GGGGACTGCTTTTTTGTACAAACTTGTCGGAGTCGGGTTGCAGTGG	chr16:2046216-2048182	1	N	D, Mis, N, F, S	TSG
CG-684	ZNF331	15489	yes	yes	yes	yes	CCTGTGGAATGCAAGATGGAGTCTTTTTCTAAGATGGAGTTACTTATGTCAAGGGTACTCTATACAGTAGTCTTACCCACACGTTCATAGAAACATACAATCTCATCCATGTCATAATGAAGGCCAAAAACCTCACAGGCGCCCTCCCTTACCTGAGCTCCAGGAGGCTCCCTGATGAGTCCACACAATCACAAATCCAGTCACACCCACCAATGATTCTCTCCCAACAACAGCATATATTTTTTAGGGCAAAGCATCTCACACCCCAGTGTTTGTCTAAATTGCACCATTTCGGAAGCCCCCTGCTCTTTTGCAGACCTTGGTCAAAGTGAAACATTTCACAGGGGTTCAGGCAGTGAGAAATATCCTGCCTAACCACCTGACCACAAGGCGAACAAA…	GGGGACAACTTTGTATAGAAAAGTTGCCTGTGGAATGCAAGATGGA	GGGGACTGCTTTTTTGTACAAACTTGTCTGTAATGCGAAACCAGAGAAGC	chr19:53519037-53521007	1	T	T	TSG, fusion
CG-686	ZNF331	15489	yes	yes	yes	yes	GGATGATGTCATTGTGAATGTCCTGGCGGTGATATTATACTGTATACTATAATCACCAATTGGTGTAACCAGGTGAAAGATACATAGGCTTTCTCAGTATTATGTGTACAACTACCTAAGAATCTACGGTTGTATCAATTTAAAAGAAAAACTTTCCCACACAAGATAATCTCCAAACATCTTGGGCATACATGTGTGTACTACTCTAGCTATTTCCTTGGGATAAATTCTAAAAAGTGGGATTTTGAGTCAAAATGAGACTGTGGTTAAGTAGTACCTGCAACATCCTGTAGACCCTGTGACATTAGTACTTGGAATGAGAGCGGGACTAACTGGGCATAACTGCTGCCTGTACATTGTTTACAATCCAGCAAGCAAGGGACACCGAATAGCACCTCG…	GGGGACAACTTTGTATAGAAAAGTTGGGATGATGTCATTGTGAATGTCC	GGGGACTGCTTTTTTGTACAAACTTGTCCCATCCCAGCACACAGAA	chr19:53553341-53555240	1	T	T	TSG, fusion
CG-704	AKT3	393	yes	yes	yes	yes	TGTCAGGCTATTTAGTCAGGCTGTCTAGAGAATGTTTAGTCTTGATTCCTGACTGTTAAATGGTTAAGCTCCACACTTAATTTGCATTGAAGAATGACCTGTAGTCTAATTTAGCGCTAGGTTGGGAGTCTAACACTGAACTTAACTGCTATGTATCATTTATCACAAACCAAGTTGAGAGAGTATGTTTGTGTAGTCCATCTATCCATTTTTCTAGTTATCTAAAATTTATGATATGATTCTTGACCACATAACACTGGTGTACCTGGACCACATTTTTTGGTCCCCTTCTGTGCAAATGGATTTACTAATTTTATGTTGGCATTTTCCTTTTTAGTTTGAGAGTGACAATAAGCAATGACCCTGTAAAACTCATTGCTGTATATGGGAGGGTGTTTT…	GGGGACAACTTTGTATAGAAAAGTTGTGTCAGGCTATTTAGTCAGGCTGT	GGGGACTGCTTTTTTGTACAAACTTGTCGCTGCCCTTCCCACTCTCT	chr1:243843250-243845209	-1	N	A	oncogene
CG-705	ALK	427	yes	yes	yes	yes	CCTTCCATCCTCACCCCATAGTTGTGCAGCTCATGTTTCAAACCAACATCCCGCCACTGATATTCATCCCTGTTAAATTTCCCTTCACCCAAAAGCTACTGCTAAAAGCCTGTCAAATCGGGATGAGTCTGGTCCTGCTCATGGTCCCCTGAAAAGAAAAGTGTGACAAGGTCTCCAGCGATGGGAAGGAGCAAGTAGTTTTTGTCTCAGTGGGGGAGGTTATTTCTGACTTGGGACCAACTCAAAGGAGACCTGGTGTGGTTGTCAATACCCCAGTGGGACCTGTCTTCCAGTGTCACCCACCCCGGAGCCACACCTGCCACTCTCGCTGATCCTCTCTGTGGTGACCTCTGCCCTCGTGGCCGCCCTGGTCCTGGCTTTCTCCGGCATCATGATTGG…	GGGGACAACTTTGTATAGAAAAGTTGCCTTCCATCCTCACCCCATA	GGGGACTGCTTTTTTGTACAAACTTGTCCCAGCAGACTGTGTTGCAAGT	chr2:29223907-29225858	-1	T	T, Mis, A	oncogene, fusion
CG-707	AMER1	26837	yes	yes	yes	yes	CTCCTCTCTCCCTGCTTCCACAACTGAGACTGCTCTGGCCCTTTGTTTCCCTGGACCCCAGGTTTGCAAACTGCCTTCTCATAATCTTAGTCTAATTCAAAGAATCAAGGTTCTGAGTGAAATGTGAGCAAGTGGCAGTGACCAGAGGCACGAGGTAGGGAGGAAGTCTATAATGGAGATTCTGGAAAAGAAAATAAACTTCCAAATCAGGCCCACAAATGAGAATCAGGACTTTGCAAAGCAGGAAAGCATAGCCCCAGGGAAACTTTTATAGTCCAGCCATCCAGATGGGAAAAAAGTTGCATAATGAGCCAGCAGCAGCTCCCTACTCCTCATCGTTTATTTAGACTCAGTACTAGGATGGGAGTCTGATGTTCAATATTGATTTTTGTTGGCAAT…	GGGGACAACTTTGTATAGAAAAGTTGCTCCTCTCTCCCTGCTTCCA	GGGGACTGCTTTTTTGTACAAACTTGTCCCTCCCCCAGTACTCCAAGG	chrX:64205749-64207730	-1	N	F, D, N, Mis	TSG
CG-712	ASXL2	23805	yes	yes	yes	yes	AGAAGGAGGGTGGGGATGATGAGAGAGATGCAAATACACATAACAAATTCAATCAATAGACATGGGGACAAAATACTTTTTGGGGAATTATACTTTTATAATAATAATAAACTATCTGTATCTGTGGAAGATTAAGAAGTAGGAACCACAACATCACAATCCCTACCCTTGAAATTCAAACCTGGGGATAGAGCTCCAGAAATGCAAAGTAAGGACCCTAGTAAGGTCTGAAAACCAGTTGGGGCTCCAGGACCAAACAACAGGACTGGATGATAAGCTGTACTCAGCTCAACAGCCAGGGATGGAGAAGACCTTTTTTTCTCTTCTCTCTTTCTCTTTCTTTCTCTCTGTCTCTCTTTCTTTTTTGAGACAGAGTCTTGCTCTGTTGCCCAGGCTGGA…	GGGGACAACTTTGTATAGAAAAGTTGAGAAGGAGGGTGGGGATGAT	GGGGACTGCTTTTTTGTACAAACTTGTCGGCCGCTGAGCTATCGAG	chr2:25878568-25880503	-1	N	O,N, F	TSG
CG-715	BCL10	989	yes	yes	yes	yes	AACTTAGATATAGCCGGGTGTGGTGGCATGCGCCTGTAATCCCAGCTACTGGGGAGGCTGAGGCAGGAGAATCACTTGAACCTGGGAGGAGGAGGTTGCAGTGAGCAGAGATCGTGCCACTGCACTCCAGCCTGCGTGACAGAGCGAGATTCTGTCTCCAAATAAATAAATAAATAAACTTAGATAAAATTTTTCAAGTGCCTACCTCGTCTGCCCCAAACACAAATAAACTAGAATATAAATTCCATGAGGAAAGAGATTTTTATTGGTTTTGTTCACAGCTGTTTTCCTAGCACCTAGAACAGTGTCTGGCACATAGTGGACATTCAAAACACATTTGTTAAATGAAAGGATTCATCCTAAAGTTAAGGATGGTTCAGTAAATCGGATGGAAGATGA…	GGGGACAACTTTGTATAGAAAAGTTGAACTTAGATATAGCCGGGTGTGG	GGGGACTGCTTTTTTGTACAAACTTGTCAGCGGGTCGGGAGAAAGAC	chr1:85276464-85278435	-1	T	T	TSG, fusion
CG-721	BCL6	1001	yes	yes	yes	yes	AACTTTGGAGAGTGCCAGTGCGCGCGCAGGGGTCGGGGCCCCGGCCTTTGCCGAGTCCAAGCTGTGTCTCTACGGTTTCGGGGAAATCGGATTCGGAAATCCTTACGGCTTGGCAGCTCCTGTTCTAAAGACTTTGGGCGGAAACCAAGTGGAGCTGGGTTCCCGTTCTTGCCAACGTAGGCGGAAGGGGCTTTCTGTTTAGTTTTTCTCCAACCTTGCCTGGGGCGCCTATGATGGAGACCCTCAGCCCCTAGGGACTCCATCTTTTGACCTTGAAGTCTCGCTCAAACATTCCCCTAAAAGAACGGGGGTGAGGGAGAATGGAAGGCAAAAAGAGGGAAAAAAGCAAATAAACTTCGGAATCGGACAACTTAAAGTCTCGATATGAGCCTCGGATTG…	GGGGACAACTTTGTATAGAAAAGTTGAACTTTGGAGAGTGCCAGTGC	GGGGACTGCTTTTTTGTACAAACTTGTCCCAGATGCGGATTGAAACAA	chr3:187736581-187738569	-1	T	T, Mis	oncogene, fusion
CG-727	BRD4	13575	yes	yes	yes	yes	GGTGTTGTCATCCACACACCTGCCACCACCTCTGGCTTCATTCTGTGGGTCTTTGTGCCCACCCACCTGGCATTGTTACCTAATTTCATCTGTAATTTTGCATCCTGCATTTCTGATGTAACATCACATTCTCTTACCTTCACAAAGTCTAGAAATCTATGGAATGGGCTGCAAACTATGGCCTGCAGGCCAGTCAGTTTTTTTGGCACACAGTGAGGCTCATTTGTTTCAGGATTATTTGTGGCTGCTTTCATTTTATGATGATGGCAGAATGGAATATTTTAACAGGCTGTTTGTCCTGCACAGCTGACAATATTTGCTCTCTGGCCCTTTACAGGAAAAGTTAGCCTAGCCTGCCCCTGCTGGAATACATTTTAACCCAACAGTTTTTGTTTGTTT…	GGGGACAACTTTGTATAGAAAAGTTGGGTGTTGTCATCCACACACCT	GGGGACTGCTTTTTTGTACAAACTTGTCAAGACCTCTCCCTGCAGCAC	chr19:15280478-15282434	-1	T	T	oncogene, fusion
CG-738	CBFA2T3	1537	yes	yes	yes	yes	CCCAGCCCCTTATCTCCTGGCCGCCCAGCTCTGAAAGCCACAGCCAACGTCTGCTTCCCCACAAGCACCAACTGCCCGGCCTGGGGGAGAGGAGGCCGGTAGTGGGGAGGTGGGGAGTGGTGCCCACACCCCCAGGTGGCCGCCAAAGTTGGGGGGCAGCTCCTGCCCCCAACTTGTGGGCAACTTTCTTCTCTTCTCTTTCCAACCCCACCTCCGTCAGACCCCCTGATTAGACACCAGGCAAGACGGGGCCAGGCGGGGAGCTCAGGGCCTCATTGCGAAAGTGGAAGTGTCCCATCTGTGGGGGGCGCAGGTGCAGGCCTCGAACATCTGCCTCAGGGCTGGGGGCAGGGCTGCCTGTCTCCTACCCCGGGTGGGGGGAGCCACCACCCTCACCCA…	GGGGACAACTTTGTATAGAAAAGTTGCCCAGCCCCTTATCTCCTG	GGGGACTGCTTTTTTGTACAAACTTGTCCAGGCAGCTCTGGTGACG	chr16:88977232-88979196	-1	T	T	TSG, fusion
CG-739	CCDC6	18782	yes	yes	yes	yes	TTCAAACTCCACCCCTCTGCTGACTTGAAGCAGTGTGAGTCCGCCTTTCCAAGGCGGTTAGTTTTGTGGTGACGCTAAGAGAGAGTTAATTTGCCCCCTGCTCTGCCTGGAAGGAATGTTCCTGTTGCAATAAGCTCTAAAAGTGGAAGCTTTAAGATAATATGGAATAGGGAGCAATAGAAACTTGTGAGGTATGGCAGCCAGACCTACTCTTAAGATTCGATCACAGTGCTGAATAAAGGGGAAAGAATGTTGTTAAATCTGTTTCCCCCTGTGGTGCTTCTCCCTGCTAGCTTTACTCTTCCATTTCAACCCTCAAGTGAGCTTTCCAGAATCCGTTTCCAATTTAACTCATTGTCTCATGTACTAGATCCCAAAAAAGTGAGAGAACTAAGTTTC…	GGGGACAACTTTGTATAGAAAAGTTGTTCAAACTCCACCCCTCTGC	GGGGACTGCTTTTTTGTACAAACTTGTCCCAGCAAAGCTGGCTGAAAG	chr10:59906698-59908647	-1	T	T	TSG, fusion
CG-742	CCR7	1608	yes	yes	yes	yes	GCAGGAATGGCAAACTCCATTGCCATCAGAGGCCGACAAGGTAATAGAGGGAATGGGCATAAGGTGCAGGAAGTGGAGGGGAGTAGAGTGACCCAGAGGGTGCATGCCCCACCTAAAGGCATTCAAATCTATTATTTCAAAAACTCCATGCTGACAAGCAGAGTGTCCTGGGGACTAAGGCTGCAGCCGTGTAGATGGTCAGCTGAGACAACAGTAACAGAGACAAGAAAGAAGCAAGCGGAGGGGAGGGTGGAGTAGCTGGCCATGCCAAGGAGGAAGATGAGGAGGAAGGACGCAGGCACAGGAGACCCAATCCTTAAAACGTGGTACGGCATCCCTAAGGAATTTGAACTTTATCCTGAAAACAATGGGGACCCATCAAAGATTTTTATTTTTCAA…	GGGGACAACTTTGTATAGAAAAGTTGGCAGGAATGGCAAACTCCAT	GGGGACTGCTTTTTTGTACAAACTTGTCTCTCGAGGTTTCTTTAAAACACGTAA	chr17:40561020-40562987	-1	N	N	oncogene
CG-751	CDK4	1773	yes	yes	yes	yes	CCTGCCCTCACCTCCACTACACTGAAGTGAACAATACACACACTTACCCCTTTCCTTTTATGGAGACTTCCCTCTGAGGCCAAGTTCTACCCCCATCACATTTTTTTCTTTCTTACACTTACATTCTCCCTCTCCTCCCCTTTGCAAAGCTGAGGGAAAAGGGATTCCAGGGGAGCTCATTGGGTCAAACATACTGGGAAAAAATTTAATTAGTGAAAGAGTAATTAACAGAAGAAGGGAGGGGACAGAGCCTGGGACAGACTGCCAAATTAAGGTTCCTCAATAGAAAGTGATGGAGAGACAGTAATGTTCCCATGAAGTATTCAAATGTTTTGGATGGACTAATGAATGAATCAGAAAAAGGGGCTGGGACCCAAGCAGACAGAGAGGACGTCTTCT…	GGGGACAACTTTGTATAGAAAAGTTGCCTGCCCTCACCTCCACTAC	GGGGACTGCTTTTTTGTACAAACTTGTCTGACCGCTTGACATTGCTCT	chr12:57752525-57754497	-1	N	Mis	oncogene
CG-771	CSMD3	19291	yes	yes	yes	yes	GACCCCTTTTCATTAACCCACTATTTCCCAGAGTAATGATTTTTAAAATGTAAATGAAGTGTTATTAGTATCTCACTTAAAACCTAATGATAATACACAGTTTTTCACAGAATGGAATCCAAACTTCTTGTCATGGACTACAAGCTCCTTCATGATCCCTTTCTACCTCCTCAATTTCATTTTGTAACATTGTGCTTTGGGGCACATTGCACTTCTTTCAATTTCTTTAAAGTAGGGTTTCTCAAGTTTAGCTTCTTATGAAGAGCTGTCTTCTGCACTGAAGAATGTTTAGCAGTATTTCTAGCCTCTATCCACTAGATGCCAGTATTAATCACACACACACACACACACACACACACACTTCAGTGTGACAATCAAAATTGTTTTCAGCCATTGCCA…	GGGGACAACTTTGTATAGAAAAGTTGGACCCCTTTTCATTAACCCACT	GGGGACTGCTTTTTTGTACAAACTTGTCACCCTACATCCGCTCCAATG	chr8:113377173-113379123	-1	N	Mis, N	TSG
CG-775	CUL3	2553	yes	yes	yes	yes	TTCCTGTGGCCTTTGTTTGAAATATTTTGTGTGATGTTGCAAAAATTACTTACTTTTTAGTCTTAGATTTTTCTTTATGAATGGTATGGTTCAGTGATGATGGTTAAGTTCTAATGTGAAGCAGTGGGAAAGTTAGCTGTGTTCTTGTGTACATTTTTTTTGGTGAGTTGACAGTTGTAGGAAAGTTTTAAACAGACTTATAGCAGATTTTTGTAACAATTTTGTGTCATAGACCTTTTGCTGTCATATCTTATTTGATTACAGTTAGAATCATTCAAAGACAGAGCAAACTATGGCAGTTCGGTATTTTGTATGTTTTTTTCCTTTCCCTTTGGGTTATGTGTAATTGATTTAGGTACAATCAATTTGTCATTGTCTTACAGTTTATAGAGTTTTTAT…	GGGGACAACTTTGTATAGAAAAGTTGTTCCTGTGGCCTTTGTTTGA	GGGGACTGCTTTTTTGTACAAACTTGTCGTGGGGGAAAGGGTGAGAAT	chr2:224569850-224571814	-1	N	N	TSG
CG-791	DICER1	17098	yes	yes	yes	yes	ATGACATGCTCACCGTGCTTGACATATAAGAAACTACTTTTTTAAATACATGGGTCTGCCAGGAGCATCCTACTTCCTAATTTTGCCCATAAATATGCTACTTTCAAGTGAAACCTTAAGCCAATTCATAGTAAATATATTATCAAAATTTTAGCACAGTAATGACTGAGCACACCAGCCTCAAAGCCAGACTACGTGGGTTCAAATCTCAGTTGTTCACTTACTGGCTACTTACTTGTTGGAAGTTATTCCATTTCTTCGTCTGTTAAAACAGGAAGCAGGCTGGGTACGGTGGCTCACGCCCGTAATCCCAGCACTTTGGGAGGCCAAGGCGGACGGATGACAAGGTCAGAAATCGAGACCATCATGGCCAACATGGTGAAACCCCGTCTCTTCTAA…	GGGGACAACTTTGTATAGAAAAGTTGATGACATGCTCACCGTGCTT	GGGGACTGCTTTTTTGTACAAACTTGTCGTCCCCGCTGTCAGGTTACT	chr14:95157363-95159270	-1	N	Mis, F, N	TSG
CG-795	DROSHA	17904	yes	yes	yes	yes	CAACAGGTCATGTGGGGAAACAGACCAGGACTGGGGCTCAGGAACAAACTACCGCTTAATGCCTGTTCTAACATTAACTAGGTGTTCAAGGTACCCTAGGTCTCAAAGTATTCTTTTTTTTCCTTTAAAAAGGGATAGGGGCTTGTCAGTTGCCCAGCCTGGAAAGCAGTGGTGTGATCATGGCTCACTGCAGCCTTGGACTCCTGGGTTCACACGATCCTCCCACCTCAGTCTCCTGAGTAGCTGGGATTACAGGCACGCACCACTACGCCCAGCTAATTTTTTCACTTCTATTTTTGTAGAGATGGGATTTCGCTCTGCTGTCCAGGCTGGTTAGGGTCTTTTTGGTACACTTAGAATGGTGGGGTTGGGCTAGGTGGTCTATAAAGGCCATTTCTC…	GGGGACAACTTTGTATAGAAAAGTTGCAACAGGTCATGTGGGGAAA	GGGGACTGCTTTTTTGTACAAACTTGTCGAACAGGAAACCGAGGGAAT	chr5:31532082-31534031	-1	N	A, Mis, N, F	TSG
CG-796	EBF1	3126	yes	yes	yes	yes	TTGAGGGCAATGAAACAGAAGTTCACCATGTGCTTATTAGAGGTTACAACCTGCTAAAAAATGATGGGGTACATTACCCAGAAACTTCTAGCTATTTCCTTTGCCAGCCACAAAGATACATGCTGAAAAGCCTGAGGAGGGAGACAATTTCGTCCTTTTTTCTTTCCCTTTTTCCTTCCATCTCTCCCATTTCCATTCGTTCCTTCTCCTTCTCTCCTTTCTCTCTCCCTCCTTCCTTCCCATTTTCTCTTCCCCTTCTTCCTTTTTTGTCCTTTCTCCCCACCTTCCTTCTCTTCTCCCCCCACCCTTTTCATATGGCAGAGACAGAGTTAGGAAGGATTTGTTCAAGCCCTCCTTTTTAACAGGAAGAATAAAGGAGGATGAGAAAAACCCTACACC…	GGGGACAACTTTGTATAGAAAAGTTGTTGAGGGCAATGAAACAGAA	GGGGACTGCTTTTTTGTACAAACTTGTCGGAAAATCCAACGAAAAGACCA	chr5:159099710-159101693	-1	T	T	TSG, fusion
CG-807	ERG	3446	yes	yes	yes	yes	CCAGGGAGTTAAGGCCAAATCATCACTGAAGCATTAGGTCCCAGTAGAAATGCTGATCTTTCCTGCTGCAGGGAACAACTGAGGGCTGGATTAGCAACCACGAGGCGTGGGTGAGGCGGGACCACACAGGATTTTCTTCCGTGGCTATTTCATTAGCAAAGCGTTCATCTTATTTAAAGCTGGTGTTTGGTAAAGGCATAATCAGGTGCCATGTGTTGTGGAGGCCACAGTTAACATTTTACATTGATGCTTCTTAGGAGAGAACAAAAAGCAAGGACACTCAGGGAAGCTGAGAGAGCTTTTCTCCTCCGCACTCCAGAATTCTAGTGGAAGCTGCCCAGATAAAACAGCTCAGGACTTTGAAATTTTCGGGGAAACAGAATTTTAATCAGCCTGCCA…	GGGGACAACTTTGTATAGAAAAGTTGCCAGGGAGTTAAGGCCAAATC	GGGGACTGCTTTTTTGTACAAACTTGTCTGAGGTTGTTTAGAGCGGATGA	chr21:38498458-38500415	-1	T	T, A	oncogene, fusion
CG-811	ETV1	3490	yes	yes	yes	yes	TGCTTCAGGTTGTTTTGATGCTGAGATACCATGAATATATGATTGATAAATAGTAATGTGCTAAGATCGGCACTGGGAAGCAACTCTCCCTGCCTGCTTAACATAAGCTTTCACTGTCAAATAAGTGAGAAAATGAATATTAGAGTTGATACTATGGACTTCTATTTTTCTATTCAGAGAAGATCCATTAGACTTATGTATGCATGTCTGTGTGTGTGTGTGTGCGCGCGCGTGTGCGTGTGTGTGATCTGAGGTTTACATTCTTTTAAAGGATTTTATCTTTCCCTTTGTAGAGTCAGCGTGGGAGAAATTGTAACGAGAAACCAACAAATGTCAGGAAAAGAAAATTCATTAACAGAGATCTGGCTCATGATTCAGAAGGTGAGGTTTGATTTTGGG…	GGGGACAACTTTGTATAGAAAAGTTGTGCTTCAGGTTGTTTTGATGC	GGGGACTGCTTTTTTGTACAAACTTGTCCACATGAGGTGGCTCTTTTAGA	chr7:13986514-13988466	-1	T	T	oncogene, fusion
CG-812	ETV1	3490	yes	yes	yes	yes	GAGGCAGCGAGCTGAAAAAAGTTTTGTGGTTTGGGATACTTGGGCCTTTGTTGTGTCATTTCCTCTACCCCTCCACGCCCCCAACCACGTGACCAAGAAGGGCCGGAATTTTGTGAATGGAGACGAAAGGTGGCTGTTGGGGCGGGCGGGACTCCGCCCCCTTCCCTAAAGCGGCCAATCTCCTAGCGGAGCGCTGAGGGGTCAGCAATAAACAACAATGGGCTGGGGATTTACGGCTCGTTATTGGCTGCGGGAAGAACCTCGCCGGGACCTAACCCGAAGCTCCGCCCCCTCGCGGTTACCCTGGATACCCGTCAGGCTCGGGCTGCAGAGAAGGTCTTTGGAAACTGTTGCTCAGATTACAGGCGCTGGGTTATTCCAGGAGTGCAGGGTGGTGGA…	GGGGACAACTTTGTATAGAAAAGTTGGAGGCAGCGAGCTGAAAAA	GGGGACTGCTTTTTTGTACAAACTTGTCGGCCTCCAATCCAAACTGAT	chr7:13989711-13991663	-1	T	T	oncogene, fusion
CG-813	ETV1	3490	yes	yes	yes	yes	TCTTTAACAATTTGCCTTACATACTGTTTTAATACAACAAATTTTAAAAGTTACTGTTTTACTTAATACTCTACTCAATTTTGAGCAAACTTCATTTGATTTTAATTATAGCAACCATTTAAAACAAGCAGCGCCATTTTAGCTTGTTGCCTTTCTGTAACTGCTTTTAGAAATTCACTTTCTTTAACAACGTGCAATTTCTTCATAATGCCATAGTAAGTTAACTGTAGAGAAGTCACTAATGAATATTATTTTACTTTATTAAATAACAGCAAGGGAAATATAAAAATTTAAATAGTTTTACATGCAACCTAAAAACTTTCCAAACTCAAAAATGGACTTTTTTTTGGAGGGGGGTAGCTTTCTCTCAAGAACTCTTATTTCAAAATCCAAATGGGA…	GGGGACAACTTTGTATAGAAAAGTTGTCTTTAACAATTTGCCTTACATACTG	GGGGACTGCTTTTTTGTACAAACTTGTCCACCCTGCACTCCTGGAATA	chr7:13991270-13993227	-1	T	T	oncogene, fusion
CG-815	ETV4	3493	yes	yes	yes	yes	TTCCTGGAGGAGAGGGACAATAGACATGAGCCTTATAGAATATTACAGCACCTATAGAAAGGGAAGTTTACTTCCATTTGCACAAGCAGATCTCATGGAATGAGCCCTTATGAACACTAAACAGCAATTGTATGTTTTAGCCTTAGTTCTGGCCAGACAGGCCCAAAGAGCTTACATGTGTCATTTCCTTCTCTGAAACTCCACTGCCTCATCTGTAAAGTGGCGGGTGTTAGGTTAGATGAATTTGGGAAGCCACTCCTGCTGGCCTGGCATTTGAACATTCTTTTGTGTTTATCACAAACAGGCAGGATAAAAAATCAGGCTGTCCTCAAAGGAGTGCATAGGCTGGAGACATAGAGAATTGTCTCAGCAAAAAGGCCTTTGAGGATTCATGTCCTT…	GGGGACAACTTTGTATAGAAAAGTTGTTCCTGGAGGAGAGGGACAA	GGGGACTGCTTTTTTGTACAAACTTGTCCCGGGCTCGGTTACATAAGA	chr17:43545913-43547869	-1	T	T	oncogene, fusion
CG-816	ETV5	3494	yes	yes	yes	yes	TATGTGGCTCTGTGGGCTGTAAGCCTTCCGGAGGGCTGGGGCCTGAGAGACTTAAGGGAAGAGGAGTAAGAAAGCTCCTTTGGAAAAATGAGTTTAGAGAGCAGGATGTCATGGGATGGGATGGGGAGGAGCGGGAGTGGGGGTAGACAAAATTGGGGAGGAGGAGGATCTGGGAGCTTACCTGGGCCCTTCATCTAGCTAGGGAGATAGAGCTCTCAGGAATGTCAGCAATAAGCTCAGAGCACAACTGTACTAGTGTAAGATCTCCAGCCACCAAACAGAAACGGTACCACCTGGAGAAAGAAAAAGGGCACTAAGGGAAAACTGGAGTCGGAAGCAAAATGTTCTACCAGGAAACTAGATCTCAAGGAACTGCTTGTTACATGTTCAGAGTACTTT…	GGGGACAACTTTGTATAGAAAAGTTGTATGTGGCTCTGTGGGCTGT	GGGGACTGCTTTTTTGTACAAACTTGTCCCCTAGCCCAGCCTTGTTC	chr3:186109171-186111085	-1	T	T	oncogene, fusion
CG-823	FANCA	3582	yes	yes	yes	yes	AGGCTCGTGTCACCACACTGGGCAATACAAAAAATACAAAAAAAAAATTTTGTATTTTTTGTAGAGACGAGGTCTTGCCATATTGCCCAGGCTGGAATTCTTACCTTTGTTACTGTATTTAACGTATCTTTTTCCTCCGGCCATCTTCATGGTTTTCTCTCTGATTTCCACAGTTTGAATACACTGCATGTGTCAGGCAGGGGCTCATATTTATCAAGTTTTGTGTGTGCTCTGAGCTCAGGTCTTTCATTATTTTGGGAAAATTATTGGTAATTTTCTCTTCAAACATTTTTTATGATTTGTTCTTTCTTCTTCTTTTGGGAGTCCTATTACATGCATATGATATCATTTGATATTTTCCCACAGTTCTTGGATGCTTTTTTTAAAAAAAAACTTTTT…	GGGGACAACTTTGTATAGAAAAGTTGAGGCTCGTGTCACCACACTG	GGGGACTGCTTTTTTGTACAAACTTGTCCGCGCTGCCTTCCTATTG	chr16:89816662-89818642	-1	N	D, Mis, N, F, S	TSG
CG-825	FANCF	3587	yes	yes	yes	yes	CAACTGAAAAGTTGGTTTCTTTTCCTTTTTTTTTCCATTTTCCTTTTTTTTTTTTTTTGAGATGGAGTCTTGCTGTGTCACCCAGGCAGGAGTGCAGTGGCCCGATCTCAGCTCACTGTAACCTTCACCTCCCGGGTTCAAGCTATTCTCCTGCCTTAACCTCCCGATTAGCTAGGATCACAGGTGTGCACCGCCATGCCCAGCTAATTTTTTTGTTTGTTTGTTTAGTAGAGACAGAGTTTTGCCATATTGGCCAGGCTGGTCTGGAACTCCTGACCCCAGGTAATCCACCCGCCTGGCCTCAGCCCCACAAAGTGCTGGGATTACAGGCATAAGCCACTGCCTCCGGCCTGAAAAGTCAGTAATTAAAGAGACCTTCCTATCCCCTAAGACTTGGTG…	GGGGACAACTTTGTATAGAAAAGTTGCAACTGAAAAGTTGGTTTCTTTTCC	GGGGACTGCTTTTTTGTACAAACTTGTCGATTGGAACATCCGCGAAAT	chr11:22625870-22627832	-1	N	N, F	TSG
CG-826	FANCG	3588	yes	yes	yes	yes	TGGGATTACAGGCATAACATGGCCCGGCCCTGGCCATGTTTTTAACTGTGTTTCTCTAATAGCTAATAATGCCGAGCATCTTTTTATGTGTTTCTTAGCCATTAGTAGATCTTTTTTGGTAAAATGTCTTTTTTTTTTTTTTTGGTCCATCTTAAAATTGTTTTTTGTTTTGTTTTGAGACAGGGTCTCACTTTGTTGCCCACGCTGGAGTGCAGTGGCTCAATCATGGCTCACTGCAGCTTCGACATCCCTGAGCTCAGGTGATCCTCCCACCTAAGTTTCCCGAGTAGATGGGACTACAGGTGTGTGCCACCATGCCCAGCTAATTTTTGTATTTTTTTTGTAGAGGTGGGGTTTTGCTATGTTGCCCAGGCAGGTCTTAAACTTCTGAGGCTCAAA…	GGGGACAACTTTGTATAGAAAAGTTGTGGGATTACAGGCATAACATGG	GGGGACTGCTTTTTTGTACAAACTTGTCTGCATGCTGGGAGTCGTAGT	chr9:35080051-35082013	-1	N	Mis, N, F, S	TSG
CG-836	FLT3	3765	yes	yes	yes	yes	TGACCTAAGGTAGACACAACACTCTTTAAAAAAATTTTTAAACCCCCAGCAGCTACACAAAAACTTAAAAAATTTAAAATTGAGGTAAAATACACATACATAAAATTTACCATCTTAACTTTTTGTTTTTGTTTTTGTTTTTGAGACAGAGTCTCACTCTGTCACCCAGGCTGGAGTGCAGTGGTGTGATCTCAGCTCACTGCAGCCTCTGCCTCCCGGGTTCCAGTGATTCTCCTGCCTCAACCTCCCAGGTAGCTGGGATTACAGGCATGCGCCACTACGCCTGGCTAATTGTTGCATTTTTGTAGAGATGGGGTTTCACCATGTTGGCTAGGCTGGTCTCGAACTGCTGACCTCAGGTGATCTGCCCACCTCGGCCTCCCAAAGTGCTAGGATTAC…	GGGGACAACTTTGTATAGAAAAGTTGTGACCTAAGGTAGACACAACACTCTTT	GGGGACTGCTTTTTTGTACAAACTTGTCGTCACCGACCGCAAATTCC	chr13:28100612-28102567	-1	N	Mis, O	oncogene
CG-863	ID3	5362	yes	yes	yes	yes	GGAAGGAAAAGAAGGGAGGAGAATCTGGGTAGACTGAGCACCTTCCACACAACTGGCCCATGCTGGGTCCCCCAGGCAGTAAGAAGACTAAGATCAGATGGAGTGAACACATCAAGTGCTTTGCAGAGAAGAGGCATTCAATAATTATCGAATGAATGAATGAGTAGACCCAATTAGTTCCATTTTATAGATGGGAAAATAGAAGCACCCAGGATAACTCAGCCAAAGTCTACACAATTAGTTTAAACAAAAAAAGAAGAAGAAGAAGAAGAATGGGCATTTGCACAGAAATCTGCCTGGCCCGTGATTTTTCTAGAACCCTCTGGACTTGACCGTTTTGCCACAGAAGTCTGCAAGATAGGAAAAGAAGGATCTTCTCTTCGGTTATTCAGGAGTTCC…	GGGGACAACTTTGTATAGAAAAGTTGGGAAGGAAAAGAAGGGAGGAGA	GGGGACTGCTTTTTTGTACAAACTTGTCCGCCTTTAGCCCAACACTG	chr1:23559822-23561771	-1	N	Mis, N	TSG
CG-870	IL6ST	6021	yes	yes	yes	yes	AGCAGCCTGTTCAGGTGTCATCTGACTTCACAATGCCCTGTGACAGTTGGGACTCAAGCAGCTGGCGCAAGAAAATGCTGATACTCTGACTACTGTTATGAGTAATACAGTCCTTTGCTTCTGACGCAAAAATGTCATGCCTTTTGCCAGTATCCATGACACTGTGGTAGGCTGACTTGTTAGCTTGAAAGTAAGGTAAAATCTCAGTGCCTTTGAAACAGTTGACACAGAATTCAGTGAATTTTGACAAATGTAGTCTTTTTTTTTTTTTAAATAGAATTTCGCTTTGTTGCCCAGGCTGGAGTGCAGTGGTGCCATCTCAGCTCACTGCAGCCCCTGCCTTCCGGGTTCAAACAGCTCTCCTGCCTCAAGCCTCATGAGTAGCTGGGACTGCAGGCA…	GGGGACAACTTTGTATAGAAAAGTTGAGCAGCCTGTTCAGGTGTCA	GGGGACTGCTTTTTTGTACAAACTTGTCCGCGGATATTTCTGCAACAG	chr5:55976283-55978268	-1	N	O	oncogene
CG-897	LRIG3	30991	yes	yes	yes	yes	TTGCAACAAACACATTAGTTACGTTCTCTAGGTCTATTTCCTTACCCAGAGGAGGAAGGCCCCTTAGCACATGATCTCTGCGGTCTCCATTAGTTTCAACATCTTGTGGCGCTGATCACCTGTAAGTTAAGGAACAAACTTCACTGGGAAGTCCTGTAGCCTGAATCCAGCCCCAAACATCCACTCCCCCAGCTGAGGAGGCCGGGAGGTACTTTTACCCTGGTAGCATTCTCAATCAACATGTGTCATTACTCAAAGCGCAAGTGGACCAAGGTGCATATACTAATTTTTTCCTCCAAGGTCTTAGTTTTCATTTTACTTTGAAATGTCACTGTGACTACTTTTATTATTACTATTACCAGGAATCTATGATTGCCATCGAGGTCTATTAGAAGGTCA…	GGGGACAACTTTGTATAGAAAAGTTGTTGCAACAAACACATTAGTTACGTTC	GGGGACTGCTTTTTTGTACAAACTTGTCCTGGGTGGGAACAGGAAAAG	chr12:58919546-58921517	-1	T	T	TSG, fusion
CG-908	MECOM	3498	yes	yes	yes	yes	AACTGAGGGAAGCTGGTGGAGTCACATTTTGGGGGAAGTTTCAGAGTCAAAGACCTGTGTGAACCTAACAGAATGTTGGAATGGCTGGTGCTTTTGCACACACCAAATGTGTTAGCACACTCACCTTTATGCACAGGACAGCGGGAATTCTAGGTCTGGAAAAAAACCCAGGTGCCTCTTTAATTCAGAGTGGATAATAGAGTTCTCTTGTGCCCACGCGTGTGGGCACTAGAGCCTTCTCTTTTGGAAGTTGTTTTACTCCTGTTGTGAGTAATTCCCTCCTTTACCTTCCTACTTCCCTTCCTCACATTTCAACCTTATACATCTGTCTCCCTTGAGACCTGTAGCTTGGTTCTCCAGGGACCTCTATCTTACAGCCAAATGCCCCCAGAATTACAC…	GGGGACAACTTTGTATAGAAAAGTTGAACTGAGGGAAGCTGGTGGA	GGGGACTGCTTTTTTGTACAAACTTGTCTCTCCCTCCCTCCTGTTTCT	chr3:169663527-169665462	-1	T	T	oncogene, fusion
CG-931	NCOR2	7673	yes	yes	yes	yes	CTCCGGAATTCCTTGGCTTTTCTGTGTTTGAAGGATGGACAGCAGCCAGTTGAAGGGGTGGCCTCCTCTGTGACTCCTTCTTTCCCTGTGTGAGCCCGAATTCTTGGTGGCATGTGACAGAAACCCAGCTTGGGCTGCCAAAGACAAAACGTGCAGAAGGAGTGCCCTGGCTCCCCTAATGAAGTGAGCAGGCTTCGACCTGCCTCCAGCCACCATCGGACACAACCTGCTCTTACCGCCCTTTCGCCCTGCCTTCCTGCCGGTGGGCGTGGGTCTCAGGCAGGCTCCTGCTGCATGGTGGCCCCCAGAGCTCCAGGCTTTCATTCCCAGCTTAGATCCCCAGCAGAGAGCACCTTTCTCCTGGTTCCAGCAGCAAAAGTCTCAAGGCAGATTCTCATT…	GGGGACAACTTTGTATAGAAAAGTTGCTCCGGAATTCCTTGGCTTT	GGGGACTGCTTTTTTGTACAAACTTGTCCCAGGCCCCAATAAGCTTTC	chr12:124495280-124497244	-1	N	Mis, F, N, O	TSG
CG-957	PDGFB	8800	yes	yes	yes	yes	ACTGGGTACCGTCCCACCTCCGCCCGGCTGCGGCCGGGAGTCCGCACCTCGCCCGCACCTCGCCGGCTCCCGGGGAGGGTCGGCCCCTGCGGCCTCCAGCCAGGCGCAGGAAGGAGGCAGCGGCGGCGAAGGGGTTAAGGCGGAGGGCTCGGAGGCCGCGGCCCGGCCTTGGGCTGCCGCCAGCGCAGGTTGTTTTGACCACGGAGGAGCCGTCGCCGTCTCCTTTTGTTCTCGGGGCTCCTCGAGGGCCGCAGGCCGCCCGCCCGGGGGCCCCGCCCTTCCGCGGCCGCCCCCCGCGGCCCGCACCCGGGAGGGAGGACGCGGGGCTCGGCCGGGCCGCCTTCAGGCCCCTCCCGACGCCCCCTCTCCGCCTCTCCCGCAGCCCCCCGGGCCGCGGCC…	GGGGACAACTTTGTATAGAAAAGTTGACTGGGTACCGTCCCACCT	GGGGACTGCTTTTTTGTACAAACTTGTCTCTCAGATGCGCACACACAC	chr22:39240911-39242854	-1	T	T	oncogene, fusion
CG-965	PLAG1	9045	yes	yes	yes	yes	GAAAATAACCAGCCAACAGTAACATCTTGGCAAAAAAGAAATCAAGATGCTGTTCAATTATATCTACAAGCTTCTTCCTCTCCTGAAGACAATTTTTTTCCACACTTCCCTTCTTCCTAAGAGAGATGATGATAGTAAATAAATTCACAGCTTTCTTTTTTACACCTATCCTATGATGTGAGAACACAGAACTCTTCATACACCTTAGATTTAATAATCTCAACAAGGATCAGACAACCTTGCATTAAATTTAAGTTTCGTGCCTTACATGAAAGTATCCTACTCTATATTTTATTGTCAGTCAGAAATTCTTCAAAAATAATACCTAGGTAACATCACATATACCCAGTTCGAGTTTGGTGCATGAGTTTCTTCACATTTCATTTCCTTTTCCTTCCG…	GGGGACAACTTTGTATAGAAAAGTTGGAAAATAACCAGCCAACAGTAACATCT	GGGGACTGCTTTTTTGTACAAACTTGTCCTGCAGCCCAACTTGCAG	chr8:56211281-56213234	-1	T	T	oncogene, fusion
CG-972	POU5F1	9221	yes	yes	yes	yes	AGTCCAGACCTGGCCTTCTGGCCTTCGAAGCTGTGGGGAGCCCTGGCCCAGAGCCCCCTCTGGAGCCCCCAGACTTACCCCAGGCCCTCCACTGAGATCAAGTTTTGGGAGCAGACAGACAAACATCATCCCTCACAGACAGGCATTCCGTTGGCTATTCTCTTGCAAACAGAATCAAGCACTAGACCAGCAGCATGAGCCTCAGGATACTCAGGCCAGGCCCAGAAAAACAGACCCTGAAGGGGAGCTTAGGGCAGCCTTCCTGCACGCCTCCACAAATCACTCTCCACCTCCTCTGCGTCTTTCTGCCAGCCAGCCCCACTAAACAAAGCACATCCCTCAATCTGCCAGGCTCGGGGAGGGACGCACGATGAAGCTGGACGCCTGAGTCCCCCAGAG…	GGGGACAACTTTGTATAGAAAAGTTGAGTCCAGACCTGGCCTTCTG	GGGGACTGCTTTTTTGTACAAACTTGTCGTCCCACCCACTAGCCTTGA	chr6:31170703-31172660	-1	T	T	oncogene, fusion
CG-984	PTPRK	9674	yes	yes	yes	yes	TTTTGAGAAAAACTTTCCTCTTGCTATGTGAAGATACATTTCCTAGCAACCTATTTTCATTGGTTAATTTTAAATTAAAAAGTACATCTTTTTTAATGAGAGCATTTATAAAAGGTCTATTTTAAGCATATTTAAAAGACAATATTAAGGTTTTGAGTTCTCGAGTTTGGTTGTTTTATAGGATTGCTGTAGTCATAAGAGTGATTCAAGAATACACTCAACATATTCTCCTTTTGGAAAAGATTTCAGAGCTTGTAGTGCCACCATGACATCTCTGATGTCTCCTGCTTTGCCTGTGACACTGACCCCTCCCTGTCATTGGTGAGCAGTGTAACTTTCACTTATACTCAGATTGCCAAACTTTTGATGAGGAAAGTAAATTCCTTTTTTTTACAGAGA…	GGGGACAACTTTGTATAGAAAAGTTGTTTTGAGAAAAACTTTCCTCTTGC	GGGGACTGCTTTTTTGTACAAACTTGTCCAGATCCTGGTGGTAATCACA	chr6:128397636-128399588	-1	T	T	TSG, fusion
CG-990	RAF1	10046	yes	yes	yes	yes	TGTGTTTGCGTAAATAAGATCATACATTATGTTCTGCTTTTTTAACTTAATGGCTTTTTTTTTCCTTTTTTTGCGACAGAGTCTGGCTCTGTCACCTAGGCTGGAGTGCAGTGGCGCTATCTCGGCTCACTGCAACCTCTGCCTACTGGGTTCAAGTGATTCTCCTGCCTCAGCCTCCTGAGTAGCTGGGATTACAGACGCGCACCACCACACCTGGCCAATTTTTTTTTTTTTTTTTTTAGGCGGAGTCTCACTCTGTTGTCCAGGCTGGAGTGCAGTGGCGCGATCTCAGCTCACTGCAAGCTCCGCCTCCCGGGTTCATGCCATTCTCCTGCCTCAGCCTCCTGAGTAGCTGGGACTACAGGGGCCCGCCACCACACCCGGCTAATCTTTTGTATT…	GGGGACAACTTTGTATAGAAAAGTTGTGTGTTTGCGTAAATAAGATCATACA	GGGGACTGCTTTTTTGTACAAACTTGTCATTCTGCGCGAGCCCTACT	chr3:12664197-12666148	-1	T	T, A	oncogene, fusion
CG-1002	ROS1	10261	yes	yes	yes	yes	TCTCAAAAGACATACGAATGACAAACAGGCATATGAAAAGGTGTTTAACATCATTAATCATCAGAAAAATGCAAATCAAAACTACAATGGGATATCATCTTACCCAGTTAAAATGGCTTATGTCCAAAAGACAGGCTATAACAAATGCTGGTGGCAATGTGGAGAAAAGGAAACCCTTGTATATTTTTGATGAGAATGTAAATCAATACAACCACTATGGAGAACAGTTTGGAAGTTCCTCAAAAAACTAAAAATTGAGCTACCATATGATCTAGAATTCTACTGCTGGGTATATGCCTAAAAGAAAGAAAATCAGTATATCAAAGAAATATCTGCATGTGAATGTTTATTGCAGCACTGTTTACAATAGCTAAGATTTGGAAGCAACCTAAGTATGCA…	GGGGACAACTTTGTATAGAAAAGTTGTCTCAAAAGACATACGAATGACAA	GGGGACTGCTTTTTTGTACAAACTTGTCCATAACAGCTTCCTTTTACTCCCATA	chr6:117425879-117427828	-1	T	T	oncogene, fusion
CG-1021	SGK1	10810	yes	yes	yes	yes	GGACACTGATGACTGTAATTTTCTGAGTGATGTCGCAATGGGGAGAATAAATGGCCCAGTGTTGAACTTTGCAGCTTGCTCCCTTCCTGTACTTAAATTGCCTTGATATAAAGTGGGGTTCATAACAGAACAGGGATAGCCGTCTCTGGCTCGTGCTCTCATGTCATCTCAGAGTTCCAGCTTATCAGAGGCATGTAGCAGGGAGGCTTATTCCAGCCATAACTGGGCTCTACCTCCAGCCTCCAGAAGTAATCCCCAACCTGCATATCCTTGGGCAACCCGAAGAATGAAAGAAGAAGCTATAAAACCCCCTTTGAAAGGTTCGTACTTACCGTACTATATTTTGCAGATGCCTCAAAGGATTTGGGGTTACTTGGCATGGGGAAGGCACATAAGGTG…	GGGGACAACTTTGTATAGAAAAGTTGGGACACTGATGACTGTAATTTTCTGA	GGGGACTGCTTTTTTGTACAAACTTGTCTTTGTCCGTTCCGCATGTAA	chr6:134176031-134177982	-1	N	Mis	oncogene
CG-1022	SGK1	10810	yes	yes	yes	yes	TGTTCCTACCCTCCCGTCAATTTTCCTATGGGCTCACTTTTTAGAAGGAATGGGTGTAGAATATTATCACCTCTGTCTTGGAAAAAATATAAACCCTGCGATAAATGAAATAATTAGTTTTGTGGGTTTTAATAACTTTTAACACTATGATTAGAGATAGTGTTCTCTTAGTTATCTACTGTATCACATCTTTTTGCATGTCAAATTTGACAATTATGAATATGGAAGGTAATAATTACTATACAACCTGTGTCTATAAATAGACATTTAAATAACCACCATTGCCAGTGACTTGTCTATAATAGCTATAATGAATAAACTCATTTGTCATCATCATTTTCTGTAAAAAAAAAAAAAAAAAAAGACATGCCTTTGCTGACAACCTTCAACAAAAACTGA…	GGGGACAACTTTGTATAGAAAAGTTGTGTTCCTACCCTCCCGTCAA	GGGGACTGCTTTTTTGTACAAACTTGTCAAGCTGCAAAGTTCAACACTGG	chr6:134177906-134179857	-1	N	Mis	oncogene
CG-1037	SSX2	11336	yes	yes	yes	yes	CAACAGCCAGCCATCTACCAGTTCTGGCCAATCCTATCTGTATTTCATCAACAATGAACAGAACCAAGCTGGGAGCATGAGATGGGACGAGGGCAAGTAAAAATACCACAAAGCTCACTGTTCTTACGGAGATTCAGCTGGTCTCTCTCTCGCTCTTTCTTTCTTTCTTTCTTTCTTTTTCAGTCTTGCTCTGTCGCCCAAGCTGGAGTGCAGTGGTGTGATCTCAGCTCAATGCAACCTCCACTTCCCGGGTTCAAATCATTGAGTGAGCCCAGGAGGTCAAGACCAACCTGGGAAACATAGCAAAAGGCAGGGTGGTGCATGCCTGTAGTCCCAAGGCCGAGGCGGGAGAATCACTTGAGTCCCAGAGGTAGAGCCCAGCCTGGACAACATAGCGAA…	GGGGACAACTTTGTATAGAAAAGTTGCAACAGCCAGCCATCTACCA	GGGGACTGCTTTTTTGTACAAACTTGTCGAGAGAAAGTCAGAGCATGCGTA	chrX:52707180-52709137	-1	T	T	oncogene, fusion
CG-1042	STAT6	11368	yes	yes	yes	yes	CCCATTGGTATAGTCAGTTACAGAGGGAGTAATATATACTATTTTTCTACCAGTACTTGCTCCTCGCCTTCCTACCCCCTAAAAGGAGCCAAAGTCAGAGATCACATTTACTCTTTTCCCTCCTCCTCTCCAAGTCTTTGGGGACTTGTAGCTCTGACACCCTTAGATGGTGAAACCTGGCTTCACCTACTGTCTGTGGATGTCTGCAGGCAGAGTGGGCACTCGGGAGCACATACAAAGCACGTGTGCCGTGAACACGTATGTGCACACACCTTGATCCTAGCATGGCTTGTTGGACAAGCCAATGGACAGAGTCCCTGCCTGCCACCTCCACCCCTGCTCTCCCTTCTCTTCCATTCACTGTCCTGCAGACACAGCAAACACATACGCACATACACC…	GGGGACAACTTTGTATAGAAAAGTTGCCCATTGGTATAGTCAGTTACAGAGG	GGGGACTGCTTTTTTGTACAAACTTGTCCTGTTTCCGGCTTCTCCTTC	chr12:57111369-57113346	-1	T	T	oncogene, fusion
CG-1052	TEC	11719	yes	yes	yes	yes	CTCCCCATTGCCTGCATTACGGCTGAGCTCCGCCTCCTGTCAGATCAGCCTTGGCCTTAGATTCTCTCAGGAGTGCAAACCCTAGTGTGAACTGTGCATTCGAGGGATCTAGGTGGTGTACGCGTTACGAGAATCTAATGCCTGATGATCTGAGGTGGAACAGTTTCATCCTCAAACCATCTCTTCCTGACACCTGTCCATGGAAAAATTATCTTCCATAAAACCAGTCCCTGGTGCCAAAAAGGTTGGGGACCACTGTATTAAATGGAATCTTGTTAGACTTCTCAGGGTTATTACAGTGATCAAAGGAGAAATGATATAGGAAGGCACTACTTTTAAGTCCCAAGCAAGCATGAGGTGTGATAAGTATCAAAGCACTTGCCATTCCCTTAGCTTCAG…	GGGGACAACTTTGTATAGAAAAGTTGCTCCCCATTGCCTGCATTAC	GGGGACTGCTTTTTTGTACAAACTTGTCCTACCCCGCCTCTGATCCT	chr4:48269929-48271828	-1	T	T	oncogene, fusion
CG-1055	TFEB	11753	yes	yes	yes	yes	GAGGCACTGGGCTCTTTGTTGAGCACTTACTAGGGCAGACCACTGTGCAAAGCACTTTGCTTCATGATCCCATTTAATTGTCACAGTATTTAATGAGGGAGATACTCATTTCTGTTTTACAAATGAAAACTTGGAGGTTCAGAGAGGTTGAGTAACTGACTCAAGGCGACACAGCTAAGGTTTGAATTCAAGTTGGTTTGGCTCCAAGGTTTAACCACCAGGCTGATCTGCTCCAAATTGGGAGCAGGAGGGAGGTCTGTGGGAAGAGAAGTTTCCCATCATGGGGAGAGGAGACCCTGCTGAGGACCACGGCAGCCTGAATGTACCTGTTCCAGAAATCCTCCCACCCGCTCTGCTCTGGTGGCTCAGTTGGCCTATGAGCCCTCAAGGCAGAGACCC…	GGGGACAACTTTGTATAGAAAAGTTGGAGGCACTGGGCTCTTTGTT	GGGGACTGCTTTTTTGTACAAACTTGTCGTCACTCCACGCACACTTCC	chr6:41735599-41737511	-1	T	T	oncogene, fusion
CG-1065	TRIM33	16290	yes	yes	yes	yes	TCCAGCCACACTGACTCCTCCTCTAACAAGCCAAGAATCCGTTTCCCTCAGGCCCTTTGCACTTGTTATGTGTTCCTCTCCTGCTCTTCTCCAAGACAGGTTCCTTCATCTGATCAACAGGGGCCTTCTTCAATCACCTCTAACCCCTTTTACCCCACTTATTCTTTTCTTCACAGCACTTACCACTCCCTGGCATGTATCTATTCTCAATCTTTTTCTCTATTAGATTGTAAACCCCTTGAATGCAGGGAGCTCCTCTGTTTTGTAATCCCAGTGTATCTCTAAAACACTATGACAATAAAGAGGTCAGGAAACATTTTTGAATAAATTTTAAAAAGTTTTCAGGAGGCTGGGCGCAGTGGCTCATGCCTGTAATGCTAGCATTTCCAGCGGCTGAGG…	GGGGACAACTTTGTATAGAAAAGTTGTCCAGCCACACTGACTCCTC	GGGGACTGCTTTTTTGTACAAACTTGTCAGCCGAGAGCTAGCGAGAGA	chr1:114511177-114513145	-1	T	T	TSG, fusion
CG-1067	TSC1	12362	yes	yes	yes	yes	TGCAGATTGGTGGAACTGAGAGAACCCAGACCCTTCCCCGTTTCCCTCGACCTTTCCATCTCTGGACCCCATGCAGACTATGCTTGGGTGGTGACACAGAAGAATTTAGTGTTTGGTGGACCCGTTTCTGGAAGTGATGGATGCTGACAGCTGGCACTTAACAGTTATCAAAAATAACATTAACTGGAGTAGGCTCTGTGCCACTTAGAGCTTAATGACTCACTGACTTCACCCCAAATCCCCATGAACTAGCATTATTATTAGCCCTATGTTGCAGGTGAGGAGACTAAGGCTCATCCAGTTAGAACATGATGGCTGAAACCTACATTCAAACTCTGGTCTGTTTGAATCTAGAACTCTTAGCTTCCCCCCAGCGACTGTGTTAGAACAGAGGAATCA…	GGGGACAACTTTGTATAGAAAAGTTGTGCAGATTGGTGGAACTGAGA	GGGGACTGCTTTTTTGTACAAACTTGTCGTCGTGAAAGGGCCAAGG	chr9:132944629-132946583	-1	N	D, Mis, N, F, S	TSG
CG-1075	WWTR1	24042	yes	yes	yes	yes	GCAGTGAGCCGCGATCATGCCACTGCACTCCATCCTGGGCAATAGAGTGAGACTCCATCTCAAAAAAAAAAAAAAAAGGATGATACGTGTATGCCTGCCTTAGTCTAAGATGGCCCTAATTTCTTCCAGTCTATGAGGAGTCTGGAATTGGAGCCACCTCCAAGTACAGATAACAGGGGAAGTGGCTCACTTTGGTGGTTCTGTTTTGGATATGGATGCAGCCATTCAGGGAGTGGCCCCAAAATTCTACCTTTTCCGAGGCAAAACTATGAGTGGCCTTGTCTTTTCCTTAAACTTTTCTCCTCCAAGGCAGCTCCAGATTTTAACTTCGACTTTATTTTACCCTGTAAAAATATTAAGGCAGGCTGGGCGCGGTGGCTCATGCCTGTAATCCCAGCA…	GGGGACAACTTTGTATAGAAAAGTTGGCAGTGAGCCGCGATCAT	GGGGACTGCTTTTTTGTACAAACTTGTCCCCATAAACAAAGTTTGGAGCAA	chr3:149658028-149659997	-1	T	T	oncogene, fusion
CG-1077	XPA	12814	yes	yes	yes	yes	TGTCCACAGTATTTGTGAAGATCTGAGTCCTCAGGCCCTCAATGGTCTTGAAGTAATGGCTCATCTCTGACCTGGGGTCCCTTCTTCTACAGGTGCTCCTGGATTTTACTCTCCAGCTTCCAGTTCTTGGCCTCCAGGCTCCTCATTCTGTCCAGGTAGGAGGCCAGGCAGTTGTTCAGGTTTTGCACGGTCTCCTTCTTGTTCTGGATGCCTCTCATTCCTGCCAGACCCCTGGCCATCCCCGCGGCCAGGCCCCCGGAACCCATGCTGCTCAGGTAGCTGGTGGAGCGGGACATGGAGATCCGGGAACCAGAGCCCCCGTGCCTGTACAGACGCTGGCTATGCTGCTGACCAGCCGGACACCGTAGCTGGGTGCCTGGACAGAACCCAGGGACCGGT…	GGGGACAACTTTGTATAGAAAAGTTGTGTCCACAGTATTTGTGAAGATCTGA	GGGGACTGCTTTTTTGTACAAACTTGTCGCGGCCTTTCTGAGTGAGAG	chr9:97697394-97699357	-1	N	Mis, N, F, S	TSG
CG-1078	XPC	12816	yes	yes	yes	yes	CAACTCCTGGCTGTGACCTGACATTTATGAACTGAGATTAAAAATCATGCCATCTGTAATTCTCAGATTCTTCATTTGTAATTGAGAAAGCCACAACCTTCTTTCTGGGTTCTTATGAGGATTAAACTAGTTAATGCATTTAAAAACAGTGCCAGGAAAACAGAAAATATTAATATTTAGAAATGGTTCCTATTGGCCGGGCGTGGTGGCTCACGCTTGAATCCCAGCACTTTGGGCGGCTGAGAAAGGCAGATCACCTGAGGTTAGGAGTTTGAGACCAGCCTGGCCAACATGGTGAAACCCCATCTCTACGAAAAATACAAAAATTAGCCAGGTGTGGCGGCACGCACCTGTAGTCCCAGCTACTTGGGAGGCTGAGACAGGAGAATCACTTGAACC…	GGGGACAACTTTGTATAGAAAAGTTGCAACTCCTGGCTGTGACCTG	GGGGACTGCTTTTTTGTACAAACTTGTCTCCTCACGTTTCCGGAGATT	chr3:14178788-14180781	-1	N	Mis, N, F, S	TSG
CG-1082	ZFHX3	777	yes	yes	yes	yes	GCTGCATCCTCCCAGGTTACTTTAATAGCTTGTTCTTTGGGCTTTCTAGCTTTTATTTTATTGAAGGTATTTGTCTGTGGGCCTACCAGGATCATGATGTCACCAGATTACGAGGTTGTCCCCTGTTAATAAAAATGAAGATAAAGCAGCAAAATTAGATTTTCTGAGAGTATCAACATTTTCTTGTTGTCTTTAATTTATCCAGCAGGCCTTACCTATCCCAGGTAAGGAATCTTCGTTTTTCCGGAGAGATTGCCAGAGGCATCTCTGCGTTGTGGGCCACGTTGCTTGCGGTCCTGCTAGCATACGTCATCTTCATGTCTTATTCATAGTCACTTTTTCAATTAAATTATTAATTGTTTTCTTTAAGGTGTTCTCAACTTATATGGCCAATATAAA…	GGGGACAACTTTGTATAGAAAAGTTGGCTGCATCCTCCCAGGTTAC	GGGGACTGCTTTTTTGTACAAACTTGTCACAGCAACAAAGCGGAAGGT	chr16:73048212-73050247	-1	N	Mis, N	TSG
CG-1084	ZFHX3	777	yes	yes	yes	yes	GCTACAAGCATGTGCCACCACGCCCAGTTAATTTTTGTATTTTTAGTAGAGACGGGGTTTCACCATGTTGGCCAGGATGATCTCAATCTCTTGACCTTGTGATCCGCCCATCTCAGCCTCCCAAAGTGCTGGGATTCTAGGCGTGAGTCACCGCACCCGGCCCAGATCATTTTTTATCTCTATACTTTGTTTTCCTCCTCCTGTTTTTGTCTCTCTTAAATTCATACTATCTTGGGAAATTTTGGAATTCTTCCAGTTTTGTAACCTCGTTTTCATCAAATATTTAATGGCACTACTAGCCTGGTTATATGCCACCAGTAGATAAAGAAATCTAATTTCTTTCCCCTGCCTGAGATAGGTGGAAAATTTGAGGCTGGGCTATTGATAGTTAGAATACTA…	GGGGACAACTTTGTATAGAAAAGTTGGCTACAAGCATGTGCCACCA	GGGGACTGCTTTTTTGTACAAACTTGTCCCGAGATGTAGCCCTGAACC	chr16:73144357-73146309	-1	N	Mis, N	TSG
CG-8	AKT2	392	yes	yes	yes	no	GAGGCAGAGGGCAGAGGTTGCAGTGAGCCAAGATCTCGCCACTGCACTCCAGCCTGGCGATGCAGTGAGTCTCAAAAAAAAAAAAAAAAAAAAAGAGAAAGCCACTGCCCTTGACTACCAGTGCTGCAAGGAGTTTATACACAAGCACATGGGTGGTTTCAGTGAGATCTCAGTGTGTCATAATTAAGTGCCCTAGGAGGGGCTAGGATTCAAGTTGGCCCAGGGGAGACTTAGACGTAGGGGAATGGCCTGTGAGCTGTTCAGTGTGGACAGGAGTGAAGAGGGTTGGTCACAGTAACCTTGAGTCTAGATTAGGGCAGAAGGGCTAATGCTTGAAACAAACATTCTGCAAGAGCCCACTCTGGGCAATGTTGGATACACACTGATCTCTGAGACAGT…	GGGGACAACTTTGTATAGAAAAGTTGGAGGCAGAGGGCAGAGGTT	GGGGACTGCTTTTTTGTACAAACTTGTCCCACCCTCTGGACGGAAATAC	chr19:40285393-40287321	-1	N	A	oncogene
CG-15	BARD1	952	yes	yes	yes	no	GCCCTCTTCTTTTGCGTTCTTGCTGTGTCCTCATGTGGTGGAGAGAGAGAGAACTCTCTCTTCTTACAAGGTCATTAACCCCATCATGGGGGCTCTGCCCTCATAACCCCATCTAAATCTAACTACCACCCAAAGGTCCCCTCCAAATACTATCACGTTGGGGTTACAACTTTTAATATATGAATTTGGGGGTGACACTACAGATACTAATGCCCATTTCATAGGGTCCCTATAAGGCTTAAGGCAGGTATTAACATAGGAAAGCACTTAAAGCTGGGTCTGGCTTGGGTAGGTAGTTCAATGATTCAACAAACACTGAGCACCTACCTGGAGCCAAGCACTGCATGTGCCACATGAAGCGATATTGGGAAATGAGTCACATGCAGCCAATCTCTGGCC…	GGGGACAACTTTGTATAGAAAAGTTGGCCCTCTTCTTTTGCGTTCTT	GGGGACTGCTTTTTTGTACAAACTTGTCCCGCAATGCTCCCAAAATAG	chr2:214809739-214811694	-1	N	Mis	TSG
CG-82	KMT2C	13726	yes	yes	yes	no	ATGCCAGCCTCCTCCTCAATCCCAAATTTCCTTTGGTTATAAATTTAGTAAATTTGAAAGAGCCAGCAGGGATTAAACCCTGAAGGTATTCAAATGACTATCTGACGTTATTCCTCATTTCAGCCATTTCAAAAAATTATGCTTTCATTTAGAATAGGCTCTGGGAATCAAAGTGTGTGTATTTTGCCCAAGTAGAAGACACAGTTTAAAGTTAACATCCTAGCTACTAGAAGGGAAAGCAAACATCGCTGGAAAAGGAGCCTATTTTTTTTTACCTTACACTAAAACTACACTGCGAAGATCAAAAGAAATCAACATGAGAGTGTGCCTCTTAACGCTAGGCCCAAAGTAGATGCTTATTAAATGATAGTTTACCCCAATCCTTCACAAATGGTTGAT…	GGGGACAACTTTGTATAGAAAAGTTGATGCCAGCCTCCTCCTCAAT	GGGGACTGCTTTTTTGTACAAACTTGTCGGCTCAGCCTCTCGCATTT	chr7:152435889-152437840	-1	N	N	TSG
CG-106	PBRM1	30064	yes	yes	yes	no	TAGTGAAAGCCCGTGTCTGCTAAAAAAAATTAGCCAGGCGTGATGGTGTGCTTCTGTAGTCCCAGCTACTTGGAGACTGAGGTGGTAAGACTGCTTGAGCCTGGGTGGTCCAGGTTGCAGTGAGTTGTGATTGTGCCACTGCACTCAGGCCCAAGCAAAAAAACCAAAATCAAAACCCCTGATCTCTCATTCATAAAGAGACCTAATCATACCTTTTCCATAGGTTCCACATTTGATGGCTTAATATCAGGATTAGTTTCAAGTTTTCTTTTCTTTTCTAGTTCCTTCTGCCTGTCAAGTTTCTGCTGCTGTTTTAGTTCTTCAAGCTGTCAGAGCCATAAGGGAAATAGGTGAACCAGTGACTAGTGTTGTTACCTTACTCTGAAAAATATCACACAT…	GGGGACAACTTTGTATAGAAAAGTTGTAGTGAAAGCCCGTGTCTGC	GGGGACTGCTTTTTTGTACAAACTTGTCGCCCTCACCTCCCTTACCC	chr3:52685873-52687827	-1	N	Mis, N, F, S, D, O	TSG
CG-200	EGFR	3236	yes	yes	yes	no	TGTCCCATGAAGATGTTCAGCAAACCCATTCTTCTCTGTTCCCTGGAATCCATCCCAGTATTGTGCTATGTGTGTGTCTAGTAATTCTTTACAAAAAGCTCTGTTTCTTGTGATGCTATCAGATCACATTGAAGAATATACAAGCCGTACTATGAAGGCTGTTGTCTCATATAGTCCTAACGTAGTGAGAACTGATGTTCTTACATGCTGTCTTTTTGGGCACTCAAAGAAATTCCTGTACAGTCTTACAAATCAGTTGTAGCTTAAATTGATTTGTGTTGTGACTTGTACACACAGGTCACATTCCCTTGACAGAAAATATAGTTTAAAACCAAATTTGCAGCCCTTGTTAAGTGAATGCACAGGACTTTATTGTATTCAGGTCTTTTATTGTAAGAC…	GGGGACAACTTTGTATAGAAAAGTTGTGTCCCATGAAGATGTTCAGCA	GGGGACTGCTTTTTTGTACAAACTTGTCGGGCTGCCCGGACGTCTA	chr7:55017134-55019033	1	N	A, O, Mis	oncogene
CG-272	PTEN	9588	yes	yes	yes	no	GAAATAAAATTCCAGCTATTCCAAAACTGCACCTTGAATACAGGTACAGAATTGCTAAAACCGTGTACCATTTTGTAGTTTTAGCATGCTTTTGTGTAACTGCATCTGGTGTTTGATCCTCATGAGAGCCCTGTTAAGGAAGGGTACATATTATTGTCCTCATTTTCCTTCGAAAACACATCAGAGTTTGTATTTTGACTGTCAGCATTCAAATACAAGTCTTTTATTTATAAAATTTTGGTCTTTATACTGTGGCTAAAAATCTTAAATCACTTGTCATGATTTGAAATGGTTTATACCGATTTTTTTTGACATTTATACACACATACACATATTTTTAAATTGTCTATAATAAAATCATGCTCATCTTTGAAAAAATATTAGGAGTACTACAGTGGA…	GGGGACAACTTTGTATAGAAAAGTTGGAAATAAAATTCCAGCTATTCCAAAA	GGGGACTGCTTTTTTGTACAAACTTGTCCCACTGGTCTATAATCCAGATGATTC	chr10:87950299-87952199	1	N	D, Mis, N, F, S	TSG
CG-283	STAG2	11355	yes	yes	yes	no	TGGTACACGGCCCAATTTTTCTATTACTTCAAGTGGAATTTTGCATTAACTTATATAACTCTGTAAATTTTCCACTACTCTCTATTTAATGTTCTAGCTGCATCATTCTGTAACTTGAATCTATTAAAAACTGTATAGCATTCTACCAAAGATGGTCTATAAAAGAAATGGAAATTTATTTTGAATAGTATTCCACTCTCCAGAGCTTTAGAGGTAAGTAAAAATGTCTCAGATTTTACTTCTTGTTATTGATATTCAGATGTTTCTGTTTAACTTTTATTGTCCAGTTGATTAAATATACTATAACTCTTTTTGTAAAGTTGCAGAAAAAACAATAAGCACAGAGGATGGGAGAGAAACTAACAAGAGATATGGAAGGAATATAATTTAAGGACTGAA…	GGGGACAACTTTGTATAGAAAAGTTGTGGTACACGGCCCAATTTTT	GGGGACTGCTTTTTTGTACAAACTTGTCGGCATCTAGCGGCAGAGAGT	chrX:123958629-123960486	1	N	Mis, N, F, S	TSG
CG-289	ABL1	76	yes	yes	yes	no	GCCTCCTAATGCCCAAAGAAACAGTTGAATTCGTTAGCAACATGTCGGATGTTTTCCCTATGTCTGTATATTTCTTCGCTAGTTTTTTTTTTTTTTTCTTTTTGAGACGGAGTTTCGCTCTTGTTGCCCAGGCTAGAGTGCAATGGTGCCATCTCGCCTCACCGCAACCTCTACCTCCCGGGTTCAAGCGAGTCTCCTGCCTCAACGTCCTGAGTAGCTGGGATTACAGGCATGTGCCACCACGCTTGGCTAATTTTGTATTTTTAGTAGAGACGGGGTTTCTCCATGTTGGTCAGGCTGGTCTCGAACTCCCGACCTCAGGTGATCCGCCCGTCTCGGCCTCCCAAAGTGCTGGGATTACCGGCGTGAGCCACCGCGCCCGGCCCGCTAGTTCTAATA…	GGGGACAACTTTGTATAGAAAAGTTGGCCTCCTAATGCCCAAAGAA	GGGGACTGCTTTTTTGTACAAACTTGTCAAAGGAAACGCTGATGGTCTT	chr9:130711981-130713942	1	T	T, Mis	oncogene, fusion
CG-407	FGFR3	3690	yes	yes	yes	no	AGCTCCACTGAGCCCTTCTGCCTACAGGAGGGGCCCCACTCAGCAGCTGTTCCCTGAGGGAGACCTGTCCACGCGTGAGCTCCTTCCCACAGTCCCATCCAGTCCCCCAGGGGAAGGGGCAAGACGGTCAGGTCAGGACCCACACGCATGCTGGTGCTTTCAGAACCTGATGACTTAGTTGGTTAAGAGAGCTCACACCTGCAATCCCAGCACTTTGGGAGGCTGAGGCAGGTGGATCAGTTGAGGTCAGGAGTTCAAGACCAGCCTGGCCAACATGGTGAAGCCCCGTCTCTACTAACAATACAAAAATTAGCCGAGTGTGGTGGTGCACACCTGTAATCCTAGCTACTTGGGAGGCTGAGACAGGAGAATCACTTCAATCAGGGAGGCAGAGATTGC…	GGGGACAACTTTGTATAGAAAAGTTGAGCTCCACTGAGCCCTTCTG	GGGGACTGCTTTTTTGTACAAACTTGTCCGACCGGCAGAGCAGGAC	chr4:1791412-1793353	1	T	Mis, T	oncogene, fusion
CG-438	HNF1A	11621	yes	yes	yes	no	GGCGTGGTGGTACATACCTGTAGTTCCAGATACTCGGGAGGCTCAGGCAGGAGAATTGCTTGAACCCGGGAGGCGGAGGTTGCAGTGAGCCAAGATTGCACCACTGCACTCCAGCCTGGGCAACAGAGCGAGACCCCCATCTCAAAAAAAAAAAAAAAGAAAGAAAAAAATATATATGTCTATACCATTGCATGGTCAAGCCATATTTTGTTTATATATTCATCAGGTGATGAATATTTATGTTTTTTCCACTTTTTGGCTCTTGTGAATAATGCTGCTATGAGCATTCACGCACAAGTTTTTGTATAGACATCTGTTTTTAATTCTTTGGGGTTTTGCATTCATTTTAATTTTAAAAACATATTGCATAAAAATGTTATTTACCTTGATGACTGGGTT…	GGGGACAACTTTGTATAGAAAAGTTGGGCGTGGTGGTACATACCTG	GGGGACTGCTTTTTTGTACAAACTTGTCCGGCAGACACAAACCAAACT	chr12:120976782-120978684	1	N	Mis, F	TSG
CG-483	MET	20709	yes	yes	yes	no	GCATTGGCTTTTCTGGGTCTTTCTACAACTTTAATTGTAAATTTTTTCTTTTATATTTTTATCATGGCACTCAAACTCAGAAAACCTGTTAAGGCAACTACATAATGTGATCTAAAAATCCAGTTAACATATTGCTATGGAAACCAGGAAATAGAAACAGCACTCTAATCATTCCTTTAGACAACTATGGCTCTGTGTGTGTGTGTGTGTGTGTGTGTGTGTGTGTGTAAAACTTTTTAAATTCATTAATTTATTCATCTTTTATTGAAAGCTGTTACTGAACCCAAAATCTGTAATTGATCTGTCCATAAATAGGCCCAGTGCCTTATTACCAGTAAATTAGTGTTTTTTAATGAGCTATAGTCATTGATAAATTATGCCATGCCGTATCAGGAAATC…	GGGGACAACTTTGTATAGAAAAGTTGGCATTGGCTTTTCTGGGTCT	GGGGACTGCTTTTTTGTACAAACTTGTCCACTCCCTCCGCCCCTTC	chr7:116670435-116672350	1	N	Mis	oncogene
CG-567	RAC1	10044	yes	yes	yes	no	CACACCGACTCTGTATGATTTCTTGATTTTGCTTACAAAACGTTCATTATGCATATCAAAAGATAACTAAGAGGAAATATACCAAAATATTTGCACTTTCACCGTCTAATGGCCATTATCTCCAGAACCTGGTACAAAGCACGAGGCATAGCACTAAATACATTAAAAACAAGTAACAGAAAATGCATATGCGACAGAGGAGAACATGCAACACTTTTTTTTTTTTTTTTTTTTTTTTTGCTGTGTCGCCCAGGCTGGAGTGCAGTGGCCAGATTTCGGCTCAATGCCACCTCCACCTCCCCGGTACAAGCGATTCTCGTGCCTCAGCCTCCCGGGTAGCTGGGACTACAGGCATCCACCTCCATGTCCGGTTAATTTTTTGTATTTTTAGTAGAAATG…	GGGGACAACTTTGTATAGAAAAGTTGCACACCGACTCTGTATGATTTCTT	GGGGACTGCTTTTTTGTACAAACTTGTCAGGAAATGGCCGCTCCACT	chr7:6372579-6374528	1	N	Mis, F	oncogene
CG-574	RARA	9864	yes	yes	yes	no	CTGCTTCATGCCCTTGTCTGTGCACAAATGTGTTTGGATGTACTTGTTCATGCGTGGATGTGCATACATGCGTCGGGGATGTACACATCCCTGCCCTGAATGTGCACGTGGAAATGCATTTGTACCAGGATGCCTGACCCTATGATGGCAGGTGTACCTGAAGGTCGTCCCACTTGGGAGGCAGTGTAGCTGTGTGCATGCATGCTTGCATTCTTGTGTCCATGAGCCTTCCCCTCCAGCCTCAAGGAAGGAAGACAGGTAGGATCTAGGTTGGGAGGTGTCCGTGGGCACTAGGGGCGGGCTGGCGCTGACTCCAGTCCTGGGCTGGTTCTCACCTGGGCAGAGCTCCCTGCTGTTGGCGGGGCTCAGGCTGGAAGGCCCTTGGGGGAGCGCGGCTGG…	GGGGACAACTTTGTATAGAAAAGTTGCTGCTTCATGCCCTTGTCTG	GGGGACTGCTTTTTTGTACAAACTTGTCGCGGAGGCTGAAACTTTACC	chr17:40316317-40318278	1	T	T	oncogene, fusion
CG-619	SMAD3	6769	yes	yes	yes	no	AAGCCAAATAACCCCACTGCAATGTGTTTGAACCACCAAAGCAAATGATCACCTTTTGGGAAAAGAAGGCTGAATATCCAAGGCCAGATCAGTGATTCAAGATCACAGAACAAACCTAACTGCTCTCAAATTGAAATCTCAAAATTATAAATTCATTGCCTTTGACTTAAAACTTGGAACTTTCAACCCTGCATAATTGCAGATACATTAAAGATTGTGCCATCTTGAGCTCCCAGGGTCATCTGAACCTTTCATGTGAGGAAACACATCCCAGAGTCAGTCATTCTTTTTTTTTTTTTTTTCTTTTCGAGTTGGAGTCTTGCTCTGTCACCCAGGCTGGAGTGCAGTGGTGCAATCTCGGCTCACTGCAACCTCCGCCTTCCGGATTCAAGCAATTCT…	GGGGACAACTTTGTATAGAAAAGTTGAAGCCAAATAACCCCACTGC	GGGGACTGCTTTTTTGTACAAACTTGTCGGAGGGAGGGATTCTGATGA	chr15:67136043-67137997	1	N	Mis	TSG
CG-620	SMAD3	6769	yes	yes	yes	no	CCAGGCACGGTGGTTCACGCCTGAAATCCCAGCACTTTGGGAGGCTGAGGCGGGCAGATCACGAGGTTAGGAGATCGAGACCATCCTGGCTCACACAGTGAAACCACGTCTCTACTAAAAATACAAAAACAAAATTAGCTGGGCGTAGTGGCGGGTGCCTGTGGTCCCAGCTACTCAGGAGGCTGAGGCGGGAGAATGGCATGAACCCGGGAGGCAGAGCTTGCAGTGAGCCGAGATGGCGCCACTACACTCCAGCCTGGGCAACAGAGCGAGACTCCGTCTCAGAAAAAAAAAAAAAAAAAAAAAAAAAAAAAGAGGAGGAAAGGCAAGTTTTCTTTTTTTCCCCTGACTTTCTAATGTGCAAGGGAAGACCTGAGTGAATGAGGGGAGACAGCCTTT…	GGGGACAACTTTGTATAGAAAAGTTGCCAGGCACGGTGGTTCAC	GGGGACTGCTTTTTTGTACAAACTTGTCCAAGCACAGCTTTCCTGGAG	chr15:67164032-67165982	1	N	Mis	TSG
CG-621	SMARCB1	11103	yes	yes	yes	no	CTGGGTGCAGTGGCTCATGCCTGTAATCCCAGCACTTTGGGAGGCTGAGGCCAGCAGATCACGAGGTCGGGAGATCGAGACCATCCTGGCTAACACCATGAAACCCCGTCTCTACTAAAAATACAAAAAATTAGCCAGGCGTGGTGGCGGGCGCCTGTAGTCCCAGCTACTCGGAAGGCTGAGGCAGGAGAATGGCGTGAACCCAGGAGGCGGTGCTTGCAGTGAGCCCAGATCATGCCACTGCACTCCAGCCTGGACGACAGAGCAAGACTCTGTCTCAATAAAATAAGTAAATAAATAAATAAATAAATAAATAAATAAGGGATGGTTACCTCTGTACTGAACATGTACGGACTTTTTTCCCTATCATTGTTCCCTAAACAATAGTATAACAACTAT…	GGGGACAACTTTGTATAGAAAAGTTGCTGGGTGCAGTGGCTCAT	GGGGACTGCTTTTTTGTACAAACTTGTCCGCCGCTCAAACAAAAGG	chr22:23784973-23786945	1	N	D, N, F, S	TSG
CG-637	SYK	11491	yes	yes	yes	no	TTGCGGTGAGCTGAGATGATCGGGCCACTGTACTCCAGCCTGGGCAACAGAGTGAGGCTCCGTCTCAAAAAAAAAAAAAATTACTACATGATACTAAGTAATGCGGAAGGTGACTCAAAGGGGGAAAGGAACACAGCAGTGTAAAGGAAGGAGGTTGTAGATGGATCTAGAATTTCCCCCTCATTTCCATCAGGTGAAAGCCTGAGAAAACTGCAATCTTTGTGCAGGCTGGGTTTGCTTTGTACACACTGGTCCCCTAGTGTTCATCTCCAATAATGCTGACAACTCTGAAAACCATCTGTAGACATTCTGCAGGCTCCATCTCAGGAACAATGGCTATTTTTTCGGGTAGTTGAAGCAAAATTAAGTCCAATGATAAGCAAATATAACCATTATCAA…	GGGGACAACTTTGTATAGAAAAGTTGTTGCGGTGAGCTGAGATGAT	GGGGACTGCTTTTTTGTACAAACTTGTCACGCGGCCACACCTACCT	chr9:90799999-90801909	1	T	T	oncogene, fusion
CG-638	SYK	11491	yes	yes	yes	no	CTGCCCTTATGGGACAAACAGACATTCATCAAAAATTCACATGCTAGAAAGTAAAGGTAAATTAAGTCAAAACAGTGGTCAGTGGTACAAAAGGAAAGCATGTTAGTTTTGACTGTGGGGACAGGGACATGTTTATCCTGAGCTCAAAGGGTAGCCTGGACAGTGGAGGATTTTTAGCAGAGAAAAGGGCCACAGCTTAGAACATGTAGGAAGGGAGCAAGGTGGGGGCACTGACAGCCAGAGCTACTCAAAAGAGATGTGGAGGAAAAGGATGTTATGTGGTTTTGGAGACAAGTAGGCATGTGTGGGAGGCTGAGACGTGAGATGGGAGGGATTGGCAAGGGGTTGACTTTCAGCAGTGTAGAGAAGGGAATGATCTAAGAGAGCTTGGATTTTCAT…	GGGGACAACTTTGTATAGAAAAGTTGCTGCCCTTATGGGACAAACA	GGGGACTGCTTTTTTGTACAAACTTGTCCAGGCATCAACAAGCCAGAG	chr9:90825493-90827443	1	T	T	oncogene, fusion
CG-676	VHL	12687	yes	yes	yes	no	AGGTGCACGCCACTATGCCTGGCTAATTCTTTCATTTTTTATAGAGACAGGACCTCGCTATGTTGCCCAGGCTGGTTCCAACTCCTGAACTCAAGTGATCCACCTGCCTTGGGCTCCCAAAATCTCGGGATTACAGGCGTATAGTGCTAGGCCTTCACATTCTTATATACCCTTCTGTTTCCTTAGCTGTGAAATGGAGATAATGACATAGCCTTAATTCACGTGGGATGCTTAGCACAGTGTCTGGCACTTGATAGATTTTTTTCTTTCTACTTGAAATTTATTTTTGAGCTGGGCACGGTGGCTCACACCTGTAATCCCAGCACTTGGGAAAACCAAGGCAGGCAGATTACCTGAGGTGAGGAGTTCAAGACCAGCCTGGCAAACATGGTGAAACCC…	GGGGACAACTTTGTATAGAAAAGTTGAGGTGCACGCCACTATGC	GGGGACTGCTTTTTTGTACAAACTTGTCCGCTCGGTAGAGGATGGAAC	chr3:10139788-10141739	1	N	D, Mis, N, F, S	TSG
CG-678	WAS	12731	yes	yes	yes	no	TTGGAACTGCCACTGCAGAAGGGGTTCTGAACCTAGGTTCAGGAGAGAGGCTTTGAACCTGCACGTGTGGGAAGCCATGGAAGTTTCCAGGAAGGACTGCAGGTCCCAACTGGAGATGTGCCGTTCCTCCTTCAGGTACCTGGGAATGTCAGTCACACCCCAGACCTGCTCAGCTCCCCCAAACTGCTGTTCCTGTATCTGAGAGCTTCAAGTCTCCAAATGGCCTACCTCATACATGGGGAAACTGAGGCCTGGGGAGGCCGGGGACTGAGCTAGCATTCACTTGTGGAAATAGTCTGGCATCATCTGGAGAAGTTAGAGACATGCAAACCCTACAGCCCTCAGATTCCCGTCTGAGAGTCTGCATGCCTATGTGGACCAGGAGATGTGTGCGGGAGT…	GGGGACAACTTTGTATAGAAAAGTTGTTGGAACTGCCACTGCAGAA	GGGGACTGCTTTTTTGTACAAACTTGTCCCACAAGGGACAAGGGAAAC	chrX:48681783-48683755	1	N	Mis, N, F, S	oncogene
CG-685	ZNF331	15489	yes	yes	yes	no	ACGCAGGAGAACCCCTTGAACCCAGGAGGCGGAGGTTGCAGTGAGCCGAGATCGCACCATTGCACTTGAGCCTGGGCAACAAGAGCGAAACTCCGTCTCAAAACAAACAAACAAACAAACAAAAAATTATTCTCTGGAAATTCTGGGTAACGTCAGTGGATTACATCAATGTTAATCTTCTGGTTGTGGTATTATATACTACAATCACCAGCTGAGGTAACCAGGTGAAAGGTACACAAGATCTCTCAATTTTATTTCTTGTAACTACATATGAATCTAAAGTCTATCTAATTAAAAGAGAAAAAGATTTTCAGAAAAAAAGCATTTTGTGAACATACTTCAACATTGTGTACAACTATAGCTACTTCCTTGGCATAAATACCAAAAAGTGGGATTTTG…	GGGGACAACTTTGTATAGAAAAGTTGACGCAGGAGAACCCCTTG	GGGGACTGCTTTTTTGTACAAACTTGTCCCAGCACAGAGACGCTGAAG	chr19:53536805-53538758	1	T	T	TSG, fusion
CG-824	FANCC	3584	yes	yes	yes	no	TGGCATGGAATAGTTTCGAGAATGGATGTAAACACCGAATTCCTTAATGTAGTTGCAGATTCTGCCAGTTTTGTCTCAACCTCTGGATCGGTTCCTTTTTTTAACTACCTTTAATTCTTAAACAGATTGTTGCTATTGCTATGCTATATACTTATTGTATCACTTATAAATGTATAACCTCTGCAAATTAGTCTCTGAATTGAAAGTATTCATTGGTAAAACGGGTATTTCTTCACCATAGGAATAGTTGGACATGTTTAAATACTTGAGAGCTATTTTTATTACAAGCACACACAGCTTTGTGGTGTTTTTTGTTGAGACAGAGTCTCGCTCTGTTGCCCAGGCTGGAGTGCAGTAGTGCGATCTTGGCTTACTGCAACCTTCGCCTCCTGGGTTCAA…	GGGGACAACTTTGTATAGAAAAGTTGTGGCATGGAATAGTTTCGAG	GGGGACTGCTTTTTTGTACAAACTTGTCCCTCAGCCTTAGCCACAGC	chr9:95317335-95319244	-1	N	D, Mis, N, F, S	TSG
CG-933	NDRG1	7679	yes	yes	yes	no	TGTTGTGAAGGCTGGTCTCAAACTCCTGGACTCAAGAGAGGCTTCTGCATTGGCCTCCCAAAGTGCTGGGATTACAGGTGTAAGCCACTCTACCTGGACACAACATTTTATTTGAAATAAGAAAAATTTTCCCTCACTGGGAATGCTGCAGTTGAACTAGTTCAAATCCATAAAGAATGGAAGACTGCCCAGTGGTCATTCATTCACTTATTAATTCTAGATGTTAAATTTTCTAGGGTGGGGGAATGTGCTCCTACATTCAAGGCATTCTTGAATGTAGCCAAACTTTGTAGTTTAGCCAAACTTCATAGCTAATAGCCAAACTTTGTAGTTTAGCCAAACTCTTCTAGCAGCAAAACCCATGACACTGGAACTCTGTTCTTCACACTGGTCATTTGT…	GGGGACAACTTTGTATAGAAAAGTTGTGTTGTGAAGGCTGGTCTCA	GGGGACTGCTTTTTTGTACAAACTTGTCCAGGCGAGGTTTGTTTACGTC	chr8:133297241-133299211	-1	T	T	TSG, fusion
CG-947	NTRK3	8033	yes	yes	yes	no	CCACAGGAGCAGTGGCTTTTAAAGGCAGCCAGGAAGGGGCTGAGAATCTTTGCACATCTGATTGCATCTCTGCCATCTCCCATGAGCTGAGCACATCTGGCCCTGGTCTGTTGAGGCTGTGTTTGAGGGTGATGCTGATGATAGCTCCGGGAAGCCAGGAGGGGCCTTGGCTTATCTGGGGAAAATAGCCTTATCTGGGGACCTGCTTCTTTTGCCTGCAGCAGAGGCCTCTGCCATGTACTGTCGCATGGTTGGTACTAAACCTTTGAGAAGACAAAGAAGAGGCAGGATATCCTTCTCCAGAGAAAAAAGCTCTTGTCCCCCTAATATACTGCTTTGCCACCTGAGTCTCTGTGACTGGATGAGGCCACAGTGATAGCACATAACCTGCTTCAACAG…	GGGGACAACTTTGTATAGAAAAGTTGCCACAGGAGCAGTGGCTTTT	GGGGACTGCTTTTTTGTACAAACTTGTCTGAAGAGGGGTCCAGTTGC	chr15:88205933-88207893	-1	T	T	oncogene, fusion
CG-954	PAX3	8617	yes	yes	yes	no	GCACATGCCTCCTTCATGGGTCCAGACATTTCTGGGAGTCTCCTGAGACCTGTCTCCGTGGCTCTGAGGGTCAACCAAGCCTTCTGGCATCAGGCAGGCTGAAAGCTTGCCTGGTTTCCCCAATGGTGAGTGGGTTTTTAAAGGGCCAACTTGTGGACTGCTGAGCGGCTATACCCCACACCCCCCTACATCTTGCCTTCTGAGTTTGCCTTAATTAGGGAATGGGGAAGTAGGGTTGGGGGCCCGAGTTCACGTCAAAACTGTCAAAGGAGGTGGGGGAGGGGGACAGAGAGAGAGGAGTGGAGAACTCCCTCCAGGGGCAGGAAAAATTCAAAAATCATAAAAGGAAAAGGGGGAACTTGAAGCCCAGAAGTCATTGTTTCCTTTATTTCAAAGGGA…	GGGGACAACTTTGTATAGAAAAGTTGGCACATGCCTCCTTCATGG	GGGGACTGCTTTTTTGTACAAACTTGTCAACTATCCGGAGCGTGGAGA	chr2:222298696-222300658	-1	T	T	oncogene, fusion
CG-979	PTCH1	9585	yes	yes	yes	no	CCAGTCCCTCTGCAGTTCAACCCCGTTTAAAAAAAAAAATAAAGTGAAGCAAATCAAGGGTTTGCGGGTCGGGTTCCTACCGCAGGGAGGAACGTAATAACTTGGAAACGTAAGAAAAACACATTCCACTTTCCGAAAACAAAAATTTTTTTAAATAAAAAGCCTAGTTGTGTAGACGTGTCTGGCTCCAGAATCCACCTCAAAGGGTCGCGTGTTTTCCCCCTCCGCGGGAAGCGAATCCCCGGGATGCCTTGGTGACACTGGACGCGGTGTCGGGACGAATCCTCGCGATCCGCGCACAGTTTGTTTTCAATGAATCCAGCATCGGGGCATTTATAATCTCCTACGTCATACTATTATTAAATATAACATGCATACCGAGTTTTGTAAAAAAAAATA…	GGGGACAACTTTGTATAGAAAAGTTGCCAGTCCCTCTGCAGTTCAA	GGGGACTGCTTTTTTGTACAAACTTGTCCGAGCGAGCCTGTCCTTC	chr9:95508686-95510658	-1	N	Mis, N, F, S	TSG
CG-1039	STAT3	11364	yes	yes	yes	no	CAGGGCAGGGTTTGAATGAATGGAACAAAGCTATGGGACGTAAAGCCCCCAAACCTGACTCTGAACCTGGTATATTTCTGAGTTTCTCTGTGATCTTGAAAATGTCATATTATGTTGTCTTTAGTTTTCTATCAGCGGATAATATGGCCTCTCCTATCTGCTATTCATGATTGTGAGAAAGAAACCAGGCAGGGAGTGTATAAGGTGTGTAAGTCCTTTGTAAGCAGTAAATCACTAAACAAATCCTAGACCCTATGTTATCAGGGAGGCAGTTGGCCGCACGGGATAGCGTAGTTACAAGAGACTATAGGCGGAGATGGGGGATATCTGTCCTGTGGTGTAGATAAACAGCCTAATCAATACACACACACTCTACAGGTAAATACAGCAATTTCCATA…	GGGGACAACTTTGTATAGAAAAGTTGCAGGGCAGGGTTTGAATGAA	GGGGACTGCTTTTTTGTACAAACTTGTCCTCCCCCTCCCAGTCTGC	chr17:42388457-42390406	-1	N	Mis,O	oncogene
CG-1041	STAT6	11368	yes	yes	yes	no	TCAGAAGTTGAGCAAGACTGTGTGTGTGTGTGTGTGTGTGTGTGTGTGTGTGTGTGTGTGGTGTTGTGATTGCAATGGGCTCTGTTTGTGAGCCTGCCTGCACGTGTGTGTGTGTGTGTGTGTGTGTGTGTGTGTAGTCTTGTGGTCAGGGAAGTTGTGCATGTGTGTGTTTGTTTCTTGGCGTGTCTCAGTGTTTACCCCAGAAACATATAGGAACTTGGCAGATAGGAACACAGCAGATTCGTATTCAAACTTGCCCCTTGTGAATCTGCAGGCAGCAGCTCCGGCTTGTGCTGGTTCCCACCACAGTCTCAGGAGGGGTGCCCTGTGAGGAGAGAGCAAAGACCAGCTTCAGTCCAAGGGACTCCTAGAGTCTTCCAGAATTCTGAGCTGAGGGTT…	GGGGACAACTTTGTATAGAAAAGTTGTCAGAAGTTGAGCAAGACTGTGTG	GGGGACTGCTTTTTTGTACAAACTTGTCGGGCACCTTTTGTCTTCAGC	chr12:57110306-57112281	-1	T	T	oncogene, fusion
CG-1053	TFE3	11752	yes	yes	yes	no	GCGTGAGCCACCGCACTGGGCCATTGTTTTTGTTTTTGAGACAGAGTCTCACTCTGTCGCCCCAGGCTGGAGTGCAGTGGCGTGATCTCGGCTCACTGCAACCTCCGCCTGTCGGGTTCAAGCTATTCTCCTGCCTCAGCCTCCCGAGTAGCTGGGACTACAGGCCAGGCGCAGACCACCACGCCCGGCTAATTTTTGTATTTTTGTAGAGACGAGGTTTTGCCATGTTGGCCAGGCTGGTATCGAACTTCTGGCCTCAAGCGACCCACCAACCTTGGCCTCCCAAACTGCTGGATTACAGGTGTGAGCCACCGTGCCCGGCCCATTCTTACATGTTTAAGGCATCATAGGAATTTTAACATTGGATCTACAAGTTCCGTTTTAGAGTTTTGATTGGTA…	GGGGACAACTTTGTATAGAAAAGTTGGCGTGAGCCACCGCACTG	GGGGACTGCTTTTTTGTACAAACTTGTCCTCCCAGGGATGGGGAAACT	chrX:49043489-49045441	-1	T	T	oncogene, fusion
CG-2	ACTL6B	160	yes	no	no	no	CAATTCTTCCAGACCTCAATGGACTGACCTAGGGTCACTTTGGAAAAATCTCACTCTCCCAGCTCCTGAGTCGGCCCTCTCCCCTACAGCTCACCACTCCTGCTGAAACCTGGACCCTTTCAGTCTTAGAAGCCAAGTCTGAACTTGGAACCAACCCTAGGCATTGAAATGCCACCGTCGTCAGTAGGTAATCCATGAGCCAGCTAAAGCCATCTGTCCTTTGGCCGGGGAGGGGTGGAGTCTCTTCCAGGGTGGGCATGTGGTGAGCAGAGAACCTTCAGGGGCACGCGGACCTCACATAGTATCCACTTCCTGTGCTATCTCTGGTCTCAAAGCTCCCTCGCCCCCAAACAAGTAGATGGGCATAGTCAACACACACAAGCATTCAGATGTGCATAT…	GGGGACAACTTTGTATAGAAAAGTTGCAATTCTTCCAGACCTCAATGG	GGGGACTGCTTTTTTGTACAAACTTGTCCTGCCAGGCGAGACAATGAC	chr7:100656502-100658403	-1	N	#N/A	N
CG-3	ADAMTS6	222	yes	yes	no	no	AGCCAAAGTCCACTCCCACTAAGTAAGCTCCTCTACAAGCTGCTACTTTGTAGGGCAGTTTATCTTAGTTGAGGGTAAAATCTTTTCAGAGCTTATATAGATGTTTACTGCTCATACCTTTATTTTTTGTGTGTGTGCTGGCTGTCCCTATTTACTGCCAGTACTTGAAAAATTAAGGAAGGTTAAGGTTCAACACTATTTAAATAGTCATTTGATGCCTACTTTTCTTATTTTTGGTGTTTACAATTATTGCTATATTTTGCTACCTCATGTATTTCACATATATGTACACACATATATATACACATACAAATACGCACACATACATACATACATATGAATCATCTTTATTTAAAACTCAATGCCCACTATTGAACAGATTTCTACATTTTAAATGGC…	GGGGACAACTTTGTATAGAAAAGTTGAGCCAAAGTCCACTCCCACT	GGGGACTGCTTTTTTGTACAAACTTGTCGCATGTGTCCTGGGTCGTC	chr5:65481960-65483913	-1	N	#N/A	N
CG-9	ANXA13	536	yes	no	no	no	TGTATGTCAAAATCAATTCCAGATGAATCAAAGATATAAGCCTTTGAAAATTAAGCCATTAAAAGAACTTGGAGGAACACTTATGCAAGAAGATTTAAGCATCTTAATGCAGAAATGGTTTTTCTAAGCAAGTCAAAAATAAAAGACTGATATATTTGAATACATCAGAGCTAATACTTTCTTCACATATATACCCTCAAAACAAACAAAGACAAAAGATAACAAACTGGGGAAAAATAATTGTTACACTTCATGAAGGCCTAGATTTTATTATAAATAAAGTGTTTTACAAACAAATAATGAAAATACTAATAACTCAAAAGAAAAATAAAGACCACAAACAAGCAAACCACAGAAAAAAATACACAAATGGCTTTAAAGAAATGGGATATACAATTT…	GGGGACAACTTTGTATAGAAAAGTTGTGTATGTCAAAATCAATTCCAGATGA	GGGGACTGCTTTTTTGTACAAACTTGTCCCCCCGGACATAATATCTCTTG	chr8:123737413-123739393	-1	N	#N/A	N
CG-10	ATAD2	30123	yes	yes	no	no	CTGGCCAGCATGGTAAGACCCCATCTCTACTAAAAATACAAAAATTAGCTGGGCATGGTGGTGCACGCCTGTAATACCAGCTACTCTGGAGGCTTAGGCAGGACAATCGCTTGAACCCGGGAGGCAGAGGTTGCAGTTAGCTGAGATCATGCCACTGCACTCCAGCCTGGGCAACAGAGCAAGATTCTGTCTCAAAAAAAAAAAAAAAAAAAAAAGAACAAGAACCTCTCTCAAAAAAAAAGCAGGACTCCCAGTTAAATGCGAAGTTCAGATAAACAACAAATACTTTTTATATGTCCCCAGACATTGCATTCTTCATTCAGCAGCCACGCAGATTATTTTTAAAGTCGGAATAAGTCAAACCTCTGTTCAAAACCCTGAGATGTCTTTTCATCTCAG…	GGGGACAACTTTGTATAGAAAAGTTGCTGGCCAGCATGGTAAGACC	GGGGACTGCTTTTTTGTACAAACTTGTCAATCCCTCCGCCGTCTGT	chr8:123396492-123398441	-1	N	#N/A	N
CG-11	ATR	19331	yes	no	no	no	AAGCTTCATCATTTCATTCCCTTCTCTCCCTTCCACAGGTGCAACTATCCTGGAGTTGATATCTATCTTTGCCAAACATGTTTTCATACTTTTATCAAACATATTTGTATACATAACTCACACAACGCATTGTTTTGTGGTTTTAAGATTGTATATAAATGATATGACACTATTATGTATACCTTTGAATTTGCTTTTTCAATCAATGTAGTTTTCAGGATTCATCGTTGGTATAGGTAGTATAATTCATTCATTTTAACTATGAAATTATATTCCACTTTATGACTTTACCCCCTCTTATTTAATCTTTGCTGTAATCTTGTGAGGTAGACATTATTAATCCCATTTTATAAATGAAAAAATGGAAGTATTAAGAGATTAAGTAACTTTACTGAGGTC…	GGGGACAACTTTGTATAGAAAAGTTGAAGCTTCATCATTTCATTCCCTTC	GGGGACTGCTTTTTTGTACAAACTTGTCCAGGCCCAGCGTCTTTTCT	chr3:142578848-142580747	-1	N	F, Mis	TSG
CG-12	ATRX	886	yes	no	no	no	TGCTTGCATAGGGTGTGACCCTTGTAACTTCACTTTAGCCTCTGATTGCGGGCCACTACTTTATTTACATAGGGTGTACACCAAGTAACCAATGGAAAACCTCTAGAGAGTATTTAAATCCCAGAAAATTCTGTAATGGGGGTCTTGAGCCCCTGTGCTCTGGCAGCTCCTGCAGTCTTGTGGAGTGTACTTTCATTTTCAACGTGTCTCTGCTTTTGTTGCTTCATTCTTTCCTTGCTTTGTGCATTTTGTCCAATTCCTTGTTCGAAACGCCAATAACCTGGTAACATGTTGACTATTTACTATTTTTCTCATAGTGAAGTCAGTTGAACAGCAAGCACATTTCTGTGCTGCCTTGTGATGGAGTACATCATTCAAATTCACTGCATTTACCAAGGA…	GGGGACAACTTTGTATAGAAAAGTTGTGCTTGCATAGGGTGTGACC	GGGGACTGCTTTTTTGTACAAACTTGTCCGCGTCCTCCCTCTTTCTCT	chrX:77786236-77788195	-1	N	Mis, F, N	TSG
CG-17	BCOR	20893	yes	no	no	no	TTTCTCCTCCCCAGGCTGTACACAGATAATAAATCAAATTAGCATCCCAAACCTCTGGTTCAGCATCACTTGTCACCAGCCCCCTCGGCATGAGGGGTGAGTTTTGGCAAGGTTGTTCTCAACTACAACCCAGCAATGTGGGATTGAGGCCTGTGACCTCCTTGGGAATCATCAGATGCTTCCAACCTGGGCTTGCCACAAGTTGAGGTCATGAGGTCTTGCTGGTCACTCCGGACCAGACTGTAAAAGAGGTGGCAGAGGCTGGGCGCGGTGGCTCATGCCTGTAATCCCAGCACTTTGGGAGGCCGAGGCAGGTGGATCACCTGAGGTCAGGAGTTCAAGACCAGCCTGGCCAACATGGTGAAACACCGTTTCTACTAAAAATGCAAAAATTAGCCA…	GGGGACAACTTTGTATAGAAAAGTTGTTTCTCCTCCCCAGGCTGTA	GGGGACTGCTTTTTTGTACAAACTTGTCACTGTGGCACCAGGCAGAG	chrX:40177342-40179300	-1	T	F, N, S, T	TSG, fusion
CG-20	BRIP1	14490	yes	yes	no	no	AAACAGATGTGTGCAGCTATTTTGAATATTGGTTTATAAACATTCATATTCTTTATCAAACGAACCTGTAGTTTTTGTGTTTCATTCCACTAGAGTTAACCTGAAGGGAACGGTTCAAGGGACTGTATTCGAGGTCTGTATGGCTCCAGGGCCTACGTGTATCCCTTTCTGTTATGCCACATACATTAAATGGCAATGCAAGGTGAGAGCCAGTTGAAACTCTTAGTAATTTAGGAGAGGAAAATGAGAGTAGTTATACTAGAGCAGTTACTCAAAAGAGTTGATTTTTTTTTTTTTTGAGACGGAGTCTCGCTCTGTCTCCCAGGCTGGAGTGCAGTGGCGCCATCTCGGCTCACTGCAAGCTCCGCCTCCTGGGTTCACGCCATTCTCCTGCCTCAG…	GGGGACAACTTTGTATAGAAAAGTTGAAACAGATGTGTGCAGCTATTTTGAA	GGGGACTGCTTTTTTGTACAAACTTGTCCTCCCGCCCCCTCGACTC	chr17:61863527-61865430	-1	N	F, N, Mis	TSG
CG-21	CASZ1	26002	yes	no	no	no	GGATGACAAGATTGGGCTTGAGATCTCTGGGGCTGTGCATCCTGCTAAGTCACCAGGCACAAGGGTCTTAGAGATGGTGGGTGAGCCCTCAACCCCTGAGAGCTGAGAATGCCTTGGATGGTGGGGGCGGCAATGGAGAGTAACCAATCAGTGGTCTTTGAGGGATGTTAATTATCGTTGTGTTGCTGCTTCCAGTCAATTATTGGGATAAGGAGGGGGGAAAACAAAATGAACCCGAAACATGTGTCTAATGTCTAAATCTGGCTTTCCTGTGTGGACAGATCCTGAATGGACCCCCAGAACTATTCCAGGAAGTGAGGAGCTGGTTTTTTGAGCTGGTTTCTTCCCCAGTCCATCTAACACAAGCAAATATCACTGAGTATCTAAGGAGTGTGGGAT…	GGGGACAACTTTGTATAGAAAAGTTGGGATGACAAGATTGGGCTTGA	GGGGACTGCTTTTTTGTACAAACTTGTCCGGATTTTTCGCTCCCAGT	chr1:10796673-10798622	-1	N	#N/A	N
CG-23	CCND3	1585	yes	yes	no	no	CACCAATACAGGTTTGCCAAAATACATTTTGTACATTCACCTAATGGTATATTATGTCCCTATTACAAATTATGTCCTAGAATATTTAATAGCATGGAAAAGTGTTAACAGTATTTTTTTAATGAAAAAAGCTTACAAAACAGTTTGTGATGATTCCATTTAAAATGTGTGTTTATTCATAGAACAAAGATTAGAAAAATAAACATTGATATATTAAAGGGTTATTTCATGGCAAATTGCAAATGATTATTTCCTTTTTTTGTGGCTTATTTGTATTTTTGAAGTTTTCTACAATGTAAAAGAATATTTTATGATATGAAAACTACAATACAATTTATAATATAAGAAAGAATAATTCGGCCGGGAACGGTGGCTCACGCCTGTAATCCCAGCACTTTT…	GGGGACAACTTTGTATAGAAAAGTTGCACCAATACAGGTTTGCCAAAAT	GGGGACTGCTTTTTTGTACAAACTTGTCGGTACGTAGCGCTCCTCCAG	chr6:41941531-41943519	-1	T	T	oncogene, fusion
CG-24	CCND3	1585	yes	no	no	no	GAAACGGGAATGCCTTTCAACTTTGGCCGGCCAATAAGAAGGCGAAAACGGCATCTTCAGACCAATCGGGGGTGTTCCGGGCTCCCAACCCCCAACAGCGAACGAGCCAATCAAGACACAGGTCCGCCAACTCCGGAGGCCGCAGCCAAGTCCCAAGGAGGGGGCGCCTACGGCCTGAAAACACCCTCCGCCAGTCGGAGCTCATGATGGGGCTGAATTTCTGGGCATTATCTTGTTGCTCAGTCGAGGGGAAAGTTGCAGGATACCCAAACTCTCTCGGCTCCGAGCCCGCGCTTCCTGCCCTTACCGTTCCGGAGCCACCGGCCCCAGCTGTGGCCGCCGCGTCGGCCATCTTGTTCTGGCGTAGTGTGCGCGAGCGCGGGGCGCGATGGGACTTGT…	GGGGACAACTTTGTATAGAAAAGTTGGAAACGGGAATGCCTTTCAA	GGGGACTGCTTTTTTGTACAAACTTGTCACGGAGGCTCAGGTGTGG	chr6:42048911-42050893	-1	T	T	oncogene, fusion
CG-25	CCNI	1595	yes	no	no	no	GGAGCCAGACCCCATCTCTTAAAAATAAAAATTTGATTGTACATAGATGTATCACATTTGATTTATACAGGCGCCAGCTGATGAACATTTAGGTTGTTTCATCTTTGGCTATTATGAATAATGCTAACGTTTGTAAAAAAGTTTTTGCATGGACAAATATTTTCCTTTCTCTTGGGTATATATTTAGGAGTGGAATTTGCATTATTCTTATTGGAGTGAAAATCAGAAGCAATTTCATGGTCTAACAATGGAATTATGTTACACTCTCAATAGTATTATGCAGAAATGCTACAGTCTCAAGAGTAACATGCAGAAAAATGGTGGCTTTTTTGAATGAAGACCATATAATAATAGGCTACATGAAGTGAAAAAAAGAAAAAAAAAGGATACAACCCACTT…	GGGGACAACTTTGTATAGAAAAGTTGGGAGCCAGACCCCATCTCTT	GGGGACTGCTTTTTTGTACAAACTTGTCCGCGGACCGATTCCTAGACT	chr4:77076041-77077994	-1	N	#N/A	N
CG-26	CDH2	1759	yes	yes	no	no	TTGAACTGGGGAAGCTCCTGCAGAGTAAGGCCTTTGGGGTAGTTTATGAGTCCTTTATAGCACTCAGAACAGGCACATTTCATACACACACATAGACACACACACACACACACACACACACACACACACACACACTTGAGACAAGGTCTCACTGTCACCCAGGCTGGAGTGCAGTGATGCAATCACAGCTCACTGTAGCCTCCACCTCCCAGGCTAAAGGAATCCTCCCACTTCAGCCTCCTGAGTAGCTGGGAATACAGGTGTGCGCCACCATGCCTGGCTAATTTTTGTATTTTTGGTAGATACGGAGTTTTGCCATATTGCCCAGGCTGGTCTCGAACTCCTGGGCTCAAGTAATTGCCTGCTTTGGCCTCCCAAATTGCTGGGACTATAGGTCTG…	GGGGACAACTTTGTATAGAAAAGTTGTTGAACTGGGGAAGCTCCTG	GGGGACTGCTTTTTTGTACAAACTTGTCATGTCAGAATGAAAGCAGGGATAA	chr18:28036608-28038557	-1	N	#N/A	N
CG-27	CDH2	1759	yes	no	no	no	TTTGAAAAGAAAGAAAATCCAGGAAAAATTTTGTTTCATAAAAAACTTACAATATTATGTTTTAATTAAAATTGAATAAGCCTCCCTATGAATATTAAATTTTTAAAAGCCTAGCCAGCAACAGTACATTATTAAAAGCTGTATCAGTTATGTCAAGAAATTAGTAGCTGGTTTTTAAAGGTTCATCATCAGATTCTTAAATGATCGGTATCTTGAAACTCAAATAAAGTTAATATTTCAGTCACCCAAAGCAGAAAAGCAAGCAATAAAGGCAGAAAATATTCATTAACTGCAATGAAGTTCACCGATCTCCCAAGTGTTGAAAAGCTTACATAAAACGGATATTTCTATTTACTTGTAAACCTTTCTTAAAAAAGGTTCCGGAAAATTTATTACCTC…	GGGGACAACTTTGTATAGAAAAGTTGTTTGAAAAGAAAGAAAATCCAGGAA	GGGGACTGCTTTTTTGTACAAACTTGTCAGGTGGAAGTGGAGCGGATG	chr18:28177453-28179376	-1	N	#N/A	N
CG-28	CDK6	1777	yes	no	no	no	GAAGACGCACGTTTGCTGTAGTTTCCAAGTTTACTTTTATAATTTAAAATATTGGAGTTAAACACACGCCCCGCAGTGAGCAGCCCTGGTCCCCGCAGCGCGCCCGTCCGTGTGCATATGGGCGCATCTGCGTGTGCGCACACGCGGGAGTCGCGGTCCCCGGTGTGGCCTCTTGTCGCTGTGCTGGTGGCGACCCTTGTGGTGCTTGGCAGGCTTCGGGAGAGGCGCATGAAGGATTTCATTGAGTGTGAAGACAGAGAGCAGAGACAGAAAGCAGAAGGAGGCGGCTGCAGCCTTTGTAGTCGCGGAGGAATGCGGAAATGTTGAAGCACTATGTCAAACTTTTTTTGAAATGGGGTCAAGTCACATTCAGCCAGCGTGGGAAAGCAACAACAACAA…	GGGGACAACTTTGTATAGAAAAGTTGGAAGACGCACGTTTGCTGTA	GGGGACTGCTTTTTTGTACAAACTTGTCCGAGCAGCCCAGAGTGTG	chr7:92833979-92835883	-1	T	T	oncogene, fusion
CG-31	CDKN2B	1788	yes	no	no	no	GGTTGAGCAGGTTGGTTTTTCAAAGAAATTCATTGAGCTTCCATAATGTCCTTTCTATTTGACGGGAGAAAAGGGGCTTTGGAAGATCAAGTGTGAAGCTTTAGAATTCTGTCTGGAGCTGGTTAGGACCACCCAGGCCTGAGTATAAGCAAAGCGCTGTCCGTGGTGCTAGTAAGCGCGAATGCCCCCGGCAACGTTTTCCCTACCCAAAGTTGTTTTTCATTCAGTCAACTTGCTTCGCGAAGCTCACACATCTGCCTCGTGCAAGATTCTCAGTCATTTTACTTAGTCATTGGTTCTTTCCCTATCACCATTCTTTATGTCCCCCTCAAAGAAAAACATTATCTTCCATTTCCTTATCAACTCCAAACAGCTTTCATTTTTCTGACATATTTACTA…	GGGGACAACTTTGTATAGAAAAGTTGGGTTGAGCAGGTTGGTTTTTC	GGGGACTGCTTTTTTGTACAAACTTGTCCCGGCAAAGAATTCCGTTTT	chr9:22009316-22011271	-1	N	#N/A	N
CG-32	CHEK2	16627	yes	no	no	no	ACTGCACCCAGCCTGTTATGACAGTCTAACTGTCTATCAGGTTAATTCTAAGACAAGGGTGGAAGCCTCTGTTACGGTCTCCAGTTTATAAAAGAATGGTTCCTGCAAGATTACATCAAGGCCGGAAGGCCATTTAGGATGCTGAAAAGATAAGCCCTATGGTTATTTAGCATCACAAAGGGATAGGTGGAGTTGTTAAGAGCTGTCTTCCTTTGTGTTCTGCCTCATTAAGTCACTGGGTCCTTAGGTGTCAGGGAATATAGATTGAACGAACAGGTGTGTTTCACTTTAGGAGCAAGCCTGGGGGAAAAGGGGTACCAGTGACATTTTATGTAAATGGACCCTTTGGAGTAATGCAGCAGGTTATTGTACAATTTCTTTTTGACTTTTATATCAAGC…	GGGGACAACTTTGTATAGAAAAGTTGACTGCACCCAGCCTGTTATG	GGGGACTGCTTTTTTGTACAAACTTGTCTCACGACCTCAAAAAGAAAGTGTC	chr22:28734721-28736670	-1	N	F	TSG
CG-33	CHEK2	16627	yes	no	no	no	CCATGAGCCTGGTTCTTGCTCTTATGGGGAAGATGCAATAACATATAAGCAGTTAATTTCAAAAAGTGGTAAGTCCTATGAAGGGACACAGAACAGAGTCAGAGAGTGTAGCAGATGTAGTGGACAAAGAGATGACACTCAGCTGAAACCTGAATGATGATGAGTAATCAAAGATCAGAGGAAAGAGACGTCCAGGTAGAATTGCAAGAGCAAGGACCTCGAGGTGGGAGCAAGATGGGGATGCCTGAGGAACTTAAAGATCAGCGTTACTGTAGCCCCTCATACATGTTCAGTGACTGGTGGGGAAGATCCCATAGTTAAGGAAAAGGGACATTCCTAAATTACACAGACAAAGATTCTTTGCCTGGCCAAACTTTAGTCAGATTTCTGAACCTTCTC…	GGGGACAACTTTGTATAGAAAAGTTGCCATGAGCCTGGTTCTTGCT	GGGGACTGCTTTTTTGTACAAACTTGTCAACTCCACCCTCAGCCAATC	chr22:28741842-28743826	-1	N	F	TSG
CG-34	CREBBP	2348	yes	no	no	no	GGAGCAACGTGGAGAGCAAAGAACACTTAAGTGAGTAGCTGCCACCATAGCCACCGGGACAGTGCGGGAGGAGCAGTCTCCCAGGTAAAGACCGTGGGTAGAGGGGCGCGTGGCGGGTGAGAGGGAGGAGTCCGCGCTGACTCACGGGTTTCTGGCTTAGGAAACAGTGGAGCTGCTGATACCTTTATGAGGAAGCCGGGCAAGTTTGGAGGGGCAGATAACTAACTGGGATGGGAACACCTCGGGTATTCGTAGAAGTGTCCCGCGGGCTGTGGTCTCGCGTGGGGGACTCCCCAGGCCCGCACCCCTGTCTGGGGCACCTGCGAGGCGCCAGGCAAGTTGCCTGGGGCGGGGAGTGCGGCCTGAGCGTCCAGGCTTAAGCCCCGATGCGCGGGCCCT…	GGGGACAACTTTGTATAGAAAAGTTGGGAGCAACGTGGAGAGCAAA	GGGGACTGCTTTTTTGTACAAACTTGTCACCTGCTCGCGAAAACAGC	chr16:3879921-3881892	-1	T	T, N, F, Mis, O	oncogene, TSG, fusion
CG-35	CTSS	2545	yes	no	no	no	AAACTCCAACAGAGTTTTTCAGGGAACTTGATAAACTGATTCAAAAAATTCATATAAAGAAGAGTTAACAAGTACAAAATACAAAGACAATGTTTAAAAAGAAGAACAAAGATAGGGTGGCCTAGATGACTTGCCTTACCATACGTGGAGACATATTACAAAGCTGTTTTAATTAAAACTGTGTGATACTGAAGTAGCAAAAGATAAAAAGAACAGCTTCATGAGCTCAGAAACTGACCTATCTATGTATGAGAATTTGGTGTACAATAGAGGTAGAATCAAAATTGGAAAACAAAGAAAATAAGCTCCCTACGTCATACCATACACAAAACTAAATTCCAGGTGAATTAAACACCTAAAAGCAGTAGCCATAGAAAAGATAAATAAAACACTCTCTGA…	GGGGACAACTTTGTATAGAAAAGTTGAAACTCCAACAGAGTTTTTCAGGG	GGGGACTGCTTTTTTGTACAAACTTGTCGAAATTGGAACTTGTCACATGAGG	chr1:150765803-150767770	-1	N	#N/A	N
CG-36	CYP17A1	2593	yes	no	no	no	GCCTCTCAAGCTCATTTATCCATTGTGCCTGGAGCTGAGGCGTTAGATCAGGTGGCAGAAAGTCTTTCTGGACTAAACTCCACAACTTGGATTAAGTCTACTGGGGGCTCCACTGTAGGAAATTTTGGAATCATGTTTCTCTGTTTAATCGGCTTGTTTTTAGTGTGCCAGACCAGTCAAAGAATCCTGCATCAAAACCGAGAGAACGAGCAAGCCTTCATCGCCACGGCACATTTATATAAAAAGAAAGGGAGAGATGTTGCGGGAAGTCAGGGACCCTGAATGGAGGGACTGGCTGGAGCCATGGCAGAGGAACATAAATTGTGAAGATTTCATTTTAATATGGACATTTATCAGTTCCCAAATAATACTTTTATAATTTCTTATGCCTGTCTTTAC…	GGGGACAACTTTGTATAGAAAAGTTGGCCTCTCAAGCTCATTTATCCA	GGGGACTGCTTTTTTGTACAAACTTGTCAGAGGCGGTGGGAGTGAAG	chr10:102837545-102839500	-1	N	#N/A	N
CG-37	CYP19A1	2594	yes	no	no	no	GGACCTATGGGAAACTAACGTAGACAGCAATCTTCAAGCCCCATGTTAAGAACCTCGGGTTTGACATTGTTTAAGAAAAAAAAAAAATCACTCTGTTTGGATGTCTCCCATTTGGGAGACCCAACCAGAAGGCAGGATTGCTGTTTCCATAGCCCAATAACTCAAGGAAGAGGTGCCTCCCCGCCAATGAGCCAGCTGGAGCAGTTATAGAGAAAGGACTTCCTCTATCAGAGACCACACTGTTTCAGCACCTGAGGGAGACCAGTAAAATGATCAGAGAGCAAGCTCCTTTTGACTTAATGGTAGGAGCTCTGTAACCATCTACTCCCCAAAGATTCACATTCTGATGTGGTTTGGATCTGTGTCCCCACCCAAATCTCATGTTGAATTGCGATTCCC…	GGGGACAACTTTGTATAGAAAAGTTGGGACCTATGGGAAACTAACGTAGAC	GGGGACTGCTTTTTTGTACAAACTTGTCTGACTGAAGCATGTGATTGAACA	chr15:51338646-51340596	-1	N	#N/A	N
CG-40	CYP2D6	2625	yes	yes	no	no	GAGCAGGCACAGGATTCACTTATTGAGGGCTGTGGCCTGGCACAGATCATAGCCTATACCCAGGGACAGTTGTGTCACTTCTGCCACCACCACATCCGCCTTCTGCAGCCACATCAAGTACCACTCATGGATGAGCCCGTCACCCCCAGCGGACTTATCAACCCCGCGTCCAGCTCCACAGCCGCCACGTGCTCGGTGAGCACTGGCTCCAAGCATGGCAGCTGCCATACAATCCACCTGTAGAGGGCCCGGTCCTCCTGTCCTCAGTGGATGATCCCGTAGAAGTCCAGAGCTCGGCAGCTGCCCTCCCACAAAAGACAGGATTTTGAAAGCAGCAAGAGAGAAGAGACGTATCAGGTAGTCACAGTGGCTCAGGCCTGTAATCCCAGCACTTTGGGA…	GGGGACAACTTTGTATAGAAAAGTTGGAGCAGGCACAGGATTCACTT	GGGGACTGCTTTTTTGTACAAACTTGTCCAGGACACTCTCAGCACACC	chr22:42130865-42132839	-1	N	#N/A	N
CG-41	DCTD	2710	yes	yes	no	no	GCCCAAATACAAGGTATTAGCAAGAGAGATTTAACACCTACAGTCACACTTGGAGTTACAAGGTGTTAATGAGAAAGACATACCAAGGAATATATTTCTCCCCCCTTTGGCCGCGTGGCTTCACTATTGGTGTACAATATTTGAAACCTCAAGTTGTGAAACTCTGAACCAGGAGGGTTTCCTGTATTATGAATGATGTCATCTTTAAGATGAGGGACTTTCAGTGAAATGCGGGAACATTCAGGGTAATGTGTTTTCAGCAAGCAGGAGCTTGAATTTATGGCAGAGGGGAGTGTGTGAGTTGACCAAAATGGAGAGTGATGAGAAGTAACTAAATTATGTATGACAGTCTTTACCGAGCAGAGGAAGGAAGAAAGCTTAATGATGTTGTGGTTGAAG…	GGGGACAACTTTGTATAGAAAAGTTGGCCCAAATACAAGGTATTAGCAAGA	GGGGACTGCTTTTTTGTACAAACTTGTCGTGCTCAGGGAAGGAAGTCG	chr4:182917361-182919352	-1	N	#N/A	N
CG-42	DFFA	2772	yes	yes	no	no	GCCCGGCCCATATTATTCTTATTGAGTTAATCTCTGCCCATCCCCACAGTGCCATGGGCACATTTAGGGACTTGCCAATGGATGAATGCGAAGAAACTTGGAAATTAATTTTTAGACATCAGTTCAGTTCCATTCATTGAGTGCCTACTATATGCTAGGGACTTTGGTAGGCCTTGAAATAAAAACATTCAAGACTCAATCCCTACTCCCACGCCCAGGCCAAACACACTTACAATTACAGTATTATGGGGATAGGACTCGGATAAGTGTGCAGGTCTATTGGGAGAACATAAAAGGGGGCATTTTGAAGAGAAGAGGCTTCTACAAAACGTCATTATTTTACACTGGTTGAATTGTTAGATTTTTTTAATTGTTAGATTTTAAATTAAATATTGGACG…	GGGGACAACTTTGTATAGAAAAGTTGGCCCGGCCCATATTATTCTT	GGGGACTGCTTTTTTGTACAAACTTGTCAGCGGCGGTCCTTCTACTCG	chr1:10472508-10474437	-1	N	#N/A	N
CG-45	ESR2	3468	yes	no	no	no	GGCAGCAAAAGACAGTGGAAAAAAGGCATTGGGAAAAAAAGCCAATGTGCCTTGATGAGTAAAGTTAACTGAGTCAAGGGGAGAAGTCAAAGGTAACTATGATGGGCTTTTTCTATTAACACAAATAGGAAATGAGTGGTTTTGGGAAAGAAAGTGATGAATTACCCCTCAGATATTGTATTAATTGTCTATTACTGTGGCCGGGCATGGTAGCTCATGCCTGTAATCCCAGCACTTTGGGAGGCCGAAACAGGCAGATCACTTGAGGTCAGGAGTTCGAGACCAGCCTGGCCAACACGGTGAAACCCTGTCTCTACTAAAAATACAAAAATTAGTGTGGTGGTGTATGCCTGTAATCCCAGCTACTCAGGAGGCTGAGACATGATAATTGCTTGAACC…	GGGGACAACTTTGTATAGAAAAGTTGGGCAGCAAAAGACAGTGGAA	GGGGACTGCTTTTTTGTACAAACTTGTCTGCAAGAAGAGGCACAAAGG	chr14:64283015-64284819	-1	N	#N/A	N
CG-46	ESR2	3468	yes	yes	no	no	TTTCTCACTAGGTGGCTTCAGGTAGCTGACAGAAGCTCTGTGAGCCTCAATTTCCTCACTGGAAAAGTGGAGTCAATATCTCACTGAGCTGGTGTGAGGATTAAATGAGATGCTGTGCAGGTGCTTAGCACAGCGTCAGGTATGATGTTAATATTGATAGATGCATTTTCTTCACCCTCACCTATCTTTTTCTGCCTGTTGGCTTATGGTTGAAATTCCTTCATGACGGTTTCCATTTCCAGAGATATCTTGTTAACAAGTATATACCACCAAATGAAGCTGATTTTTTTTTTTTTTTTTTTTTTTGAGACAGAGTCTCGCTCTGTCGCCCAGGCTGGAATGCAGTGGCGCGATCTTGGCTCACTGCAACCTCCGCCTCCCATGTTCAAGCGATTCTCC…	GGGGACAACTTTGTATAGAAAAGTTGTTTCTCACTAGGTGGCTTCAGG	GGGGACTGCTTTTTTGTACAAACTTGTCCGATAAGCCCCTTCTTCCTTTT	chr14:64294379-64296349	-1	N	#N/A	N
CG-47	ESR2	3468	yes	yes	no	no	GCTTAAGTATGGCAATCAGATCCATTAGTTAAGCATTCGATCTCATTTGGGGTTGGACAGGGAGAGGTCAACTGGAGTGCTGAATTTTTCTGAGGCCAAACTAGAAAGTAACTCTAGGAGCTGGGCGTGGTGGCTCATGCCTGTTAATCCCAGCACTTTGGGAGGCCAAGGCGGGCAGATCACCTGAGGTCGGGAGTTGGAGACCAGCCTGACCAACATGGAGAAACCCCGTCTCTACTAAAAATACAAAATTAGCCAGGCGTGGTGGCGCATGCCTGTAAATCTCAGCAACCTGGGAAGCTGAGGCAGGAGAATCGCTTGAACCTGGGAGGCGGAGGTTGCCGTGAGCCGAGATCGTGCTATTGCACTCCAGCTGGGCAACAAGAGTGAAACTCTGTC…	GGGGACAACTTTGTATAGAAAAGTTGGCTTAAGTATGGCAATCAGATCCA	GGGGACTGCTTTTTTGTACAAACTTGTCGTGGATTCTCCAACCCCAGA	chr14:64338130-64340096	-1	N	#N/A	N
CG-48	FBXW7	16712	yes	no	no	no	CATTCGCATTTCTCACTTAAAGGATAAACAATAAAAATCATTCCCAAATGGGAACCATGGTAGATGGAGGATATGTGGTAGTAGAAAGACTTCTCAGTGTAGAATTTTTTGTATATCATTTTGATGTTTGAAGCATACAAACCTGGTAATAAAACATGGATCTACAGGACAGTACCCACATACAAACAATATTTGTAGGGAACAGGTTTTCCTGTAACTCACAGCCCTAAGTAGGAGCCATATAACCATGGGAGCAGTCCTTTGAATATACAAAGTTAAGAGATATTTTCTTTAGGTTTTGAGACAGTATCCCCTACTTCATTAAAGTTGGTCTCTTCTTAACTGAGTAGATTTAATTTGAAAAGGTTAGTTCAACTAGAAATAGGACATGATTTCAGT…	GGGGACAACTTTGTATAGAAAAGTTGCATTCGCATTTCTCACTTAAAGGAT	GGGGACTGCTTTTTTGTACAAACTTGTCAGGATGTGGGCAGCAGAGAC	chr4:152352982-152354955	-1	N	Mis, N, D, F	TSG
CG-49	FBXW7	16712	yes	yes	no	no	CCCCCTCTCCCTGTCTCAGACAACCATGATTCTGTTTTCTATCTATGCAAATTTAAGTATTCCAAGTACCTTATATAAGTGGATCATACACTATCCTTTTTTGACTGACTTATTTTACTTAGTATAGTATCTTCAAGGTTCATGCATGTTGTAGCATATGTCAGAATTTCCTTCTTTTTCAGAGCTGAATAATGTTCCCTTGTTTGTATATGTCACATTTTGTTTATTCATTCATTCATTGAGACTTGAGTTGCTTCTACCTTTTGGCTATTGTTAATAAGGCTGCTATAAGCATGTGTATACAGGTATCTGTTCAAGTCTCTGCTTTTAATTATTTAAGGTATATACTCAGAAGTGGAAATGCTGGATCATGTGCTGATTTTATGTTTAAATTGTTGA…	GGGGACAACTTTGTATAGAAAAGTTGCCCCCTCTCCCTGTCTCAG	GGGGACTGCTTTTTTGTACAAACTTGTCGCCAGGAATTATAAACTACTGAAGTGA	chr4:152382546-152384527	-1	N	Mis, N, D, F	TSG
CG-51	FGFR1	3688	yes	no	no	no	ACAGGCCCTGCCACTACCTTTCATAGTGACTTCCATTTGTGTAATATTTTTGGTCCACTGAGAGCTATTATTTTATTTGATTCTTATGACCATCTTGTGAAGGAGTATCAACAGATACCCCGTTTTGATTTTATCAGATGCATGATTTGTCCTACATCAAACTTCATAAATGATGGACAGAATGGAGGAATCCTTCAGACCAAGTGCTGCCTACTTCCCACCCCAATGGTGGCCTCAGCCTGGGCTCACATCACACGCCCCAAGGAGCCTTGGAAAAAATAAAGGCTCTTGGCTCCTTCCTGGGACAGCGTGATTCCTCATGTCTGAGCAGGCCCATGAACTTGTATTTTTCAGACGTTCCCTAGGACCCGTGTCCATCTGGATTAGGGAACCACTACA…	GGGGACAACTTTGTATAGAAAAGTTGACAGGCCCTGCCACTACCTT	GGGGACTGCTTTTTTGTACAAACTTGTCAGGGAGCCAGGAGGTGAAAG	chr8:38467824-38469806	-1	T	T	oncogene, fusion
CG-54	FGFR2	3689	yes	no	no	no	CCCTGTCCACCTTTCTCTGCCTGGAGCCAAGGAGGCTCCTCTGGGCAGGGACAGGTGGGCGAGCAGGCCGGGGAAGGAGCCTGGGGTGAAACCTCTGCGAGGACTTAGGATTGTTCCTGAAGTCGTGTTAGAGGTAGAAAATTCCCCTGCATTCTGCAAATGCTTAGTAAATCAATGAGAATGTTTGTGTACTTTCCTCCCACATGTATGTAGAAATAGATCCGAAATTATCTTCTGAGGCTCTTGACTAAGAGGAAAGAAAAGTTAAGAGGAAAAATCTTTCAAGCTATCTGAAAGCACATGCACACACCGTGCACGCACACACCATGTACACACACACACCGTGCATACACACACACCATGCACGCACACACACCGTGTACACACACACACACTGCA…	GGGGACAACTTTGTATAGAAAAGTTGCCCTGTCCACCTTTCTCTGC	GGGGACTGCTTTTTTGTACAAACTTGTCTCCCATCTGCACACTTCCTC	chr10:121593869-121595823	-1	N	Mis	oncogene, fusion
CG-59	FOXP1	3823	yes	yes	no	no	TACCCAGGACTCGTTTGCACAAGGCAAATGCTAAACTGATTACAGCTTTTAAAAATTGGTTTGTACATTTTTTAATCCATATTTTAATGTTGGTTTATTATGCAAAAAAAGAGGGGCACTAATTTTAAAAATCCAAGCGTGCTGCAAAAGAAGATCTTGCTTTGCAGTCCCAGAGGGTGCTTGCAATCAGGAATAACCGCAGGCTAAATTATAATGTGGAATTCTGTTGCCCTTTAACCTGATGCTGCCTGTTCACATTCAGTGTTTGTTAACAAACAGCTTTAAGAACAAAATTGTTGGGAGAATTACTATTTGATTGTATGCACTGACTTTATTGAAAATAAGAGGCTTTATTTTTTTTAATTGCATGTCTCTGAGAAAGTTGTGATAATTCCTTTA…	GGGGACAACTTTGTATAGAAAAGTTGTACCCAGGACTCGTTTGCAC	GGGGACTGCTTTTTTGTACAAACTTGTCCTTAAAGAAATCTATTAATGCCACACA	chr3:71130845-71132796	-1	T	T	oncogene, fusion
CG-60	FOXP1	3823	yes	no	no	no	CAGCCAAGTGCTGCTGTCTCTCAGAAGCATCACCCTCAGACTGGGGTCTGCAGCACAGAAACGCCACCAGAGTCAAACACCTGGCAGGATTTCCCCCTTTCCCTTTGTGAAATTTTCCAACAGAACCAGGTTGTGGAATAATACATAATGAAAATGATTCTTGAATAAAATTATAAGTTTGAATGTTCTGCACAATACTTTCCCCAATATTGGATGGATTTTTTTTTTAAGATGCTAGCACTGAGATCACTGGCCCATTTCAATTTTTATTGAAACAAATAAACCCAATAAAAACACTTATGCTGAGAGCTGTAGCGCCACAGTGAAAGAATCACCCTGTATTGAATGTATTGATTTATTTATTTACTGCAACTGGAAAATCGAGTATTGTGTTAATGT…	GGGGACAACTTTGTATAGAAAAGTTGCAGCCAAGTGCTGCTGTCTC	GGGGACTGCTTTTTTGTACAAACTTGTCAGGCCCTCCTCCTCCTTTTT	chr3:71245377-71247327	-1	T	T	oncogene, fusion
CG-64	FRMPD2	28572	yes	no	no	no	CCATTACCTTCAGACCCTGGAATGGGTCTGGATTTCAGGAATGTCATTGTTGGATTTAACTGTTGATGGGAAATAGAATGACATCTCCCACCAAAGTAAGGACACTCTATGGCTGATGAAAATTTTCAGAGGAAATTCAAGAGATATGTGAATGGAGGGCATTCTTTGCTTTCCCCTGTGATAATGCTATGTACCTAGAGCAAGAATATGTGTTTTCTTGGACCCTAAGCCTGCAATGAATTTGTCATCAGTAGATGATTTTAAGGGACCAAGTAAGAAACCAAGCAATAAGGCTCATGAATCCACATGGAGTGAACAGGCTGATACCAAATATGGTCCATTTATTCTTGGCTTGGGGTAACAGCCTTATCAGACACCAAACATAGCTATTTTTCATCT…	GGGGACAACTTTGTATAGAAAAGTTGCCATTACCTTCAGACCCTGGA	GGGGACTGCTTTTTTGTACAAACTTGTCCAGGCACATCACAGATCAGG	chr10:48175143-48177102	-1	N	#N/A	N
CG-65	FRMPD2	28572	yes	no	no	no	TGTGGATTTGAGTTACTGTCTAGTGTCTTTTCATTTCAGTCTGAAGGACTCCATTAGGATTTCTCGGAGGGAAGGGTGTGCTAGCAACAAATTTGCACAATTTTTGTTTATGTGAATAGGTCTTAATTTCTCTTTCAGTTTTGAAGGATTGATTGCTTTGTTGTCTACCAAATTCTTGTTTGACAGTCTCCCCTCCAAGTATTTTGATATTGGGTGGGGTTTTTCTAACTGCTTTGTGCCTAGAAAAAAATGCATTAAGTGTTTGAGGCTGGTGTGGCTAGTTAAGACCATACGTCATCCAACTGCCTTTTGGTCTCCATGGTTTTTGATGAGAAATCAGCTGTTCATTTTATTGGGCAGTCCTTGTTTGTGATGAGTCCTAAATATTTTCTCCCATTT…	GGGGACAACTTTGTATAGAAAAGTTGTGTGGATTTGAGTTACTGTCTAGTGTC	GGGGACTGCTTTTTTGTACAAACTTGTCTCTGGCCACTACTGCACACC	chr10:48251783-48253755	-1	N	#N/A	N
CG-66	FRMPD2	28572	yes	no	no	no	GCTTTGATAACTTGAAAAACAAAAACACATTGATAAAATTTTTATGCAAAAAAATGGACTTAATGAAATGTTAGCAGAGCAACAATAGAAGGGGGTTACTGCTAGTATTTTTAACAGAAAAAGTGAAAGTGGTGGTGACTTTAAGCAGACCAGCATTTACCTGTTGGCAGATGACTTAGGTGTTGCTTTTTGTTCTGTTGTGAACGAGCCACATGACTGGAGAAGTCAACTTTCTTCTTCTGGGAGAAAGGTTGCGTGGTCAGCCTGAAAAAATTACTAAATAAAAATTACCTGGACACTTGCTGAAAATACAGATGCTCTGGCTCGGGCCCAGAGATTCAGGTTCAGCAGATTCAGGGTGGTGCCTGGGAATCTGCATTTTATCGTCTTCAAGGCTGA…	GGGGACAACTTTGTATAGAAAAGTTGGCTTTGATAACTTGAAAAACAAAAAC	GGGGACTGCTTTTTTGTACAAACTTGTCCCACTGAAGGCAATGGGATT	chr10:48274885-48276859	-1	N	#N/A	N
CG-67	GAL3ST1	24240	yes	yes	no	no	AAGGTGGGCAGATCACAAGGTCAGGAGATCAAGATGATCCTGGCCAACATGGTGAAACTCCATCTCTACTAAAAATACAAAAATTAGCTGGGTGTGGTGGCGTGTGCCTGTAATCCCAGCTACTTGGGAGGCTGAGGCAGGAGAATCGCTTGAACCGGGGAGTCAAAGGTTGCAGGGAGCCGAGATTGCGCCACAGCACTCCAGCCTGGCGACAGAGCGAGACTCCGTCTCAAAAAAATAAAATAAACATATAAAAATGAAAAAATAAGGAAATAACAACAAAACCTCCAGGACATCTAGTTAAGTTTGAAGTTTGAATAATTTTTTTTTTTTGAGACAGAGTCTCACTCTGTCACCCAGGCAGGAATACAGTGGCACCATCTTGGCTCACTGCAACCT…	GGGGACAACTTTGTATAGAAAAGTTGAAGGTGGGCAGATCACAAGG	GGGGACTGCTTTTTTGTACAAACTTGTCGCAGAGACGGTGGGTGAAG	chr22:30557591-30559490	-1	N	#N/A	N
CG-68	GAL3ST1	24240	yes	no	no	no	ACATTCTCTGCACGGGCTCTATAGCCCTGGACACCTTCTGCCCTGAGGGTCATGGGAAGTCATTCATCACACATTCACCAGGTGCCAGGCTCGGGGAGCTCAGGGATGAGTCACTGGTAGGCTTGCCTGCAGCGGGGCATGGAAGGGACCTCACCTCTGGCACGCCGGTGAACCAAGGCTGGGTCAGAGTCAATGGTATGATAATAATTAATATGAGTTGATCTCCTGGGTACGTGCATTATCTCAGTCTCACAGCCTTAGGGCATGGCATGGTGGCTTACACCCAGCACTTTGGGAGGTGGAGGTGGGAGGATCACTTGAGGCCAGGAACTCAAGATCAGCCTGCAACATAGTGAGAGCCCCCATCTCTACAAAAAATTAAAAACTTAGCTGGGCATG…	GGGGACAACTTTGTATAGAAAAGTTGACATTCTCTGCACGGGCTCT	GGGGACTGCTTTTTTGTACAAACTTGTCGAGGCGCTGAGGTTCAGG	chr22:30560778-30562728	-1	N	#N/A	N
CG-70	GAL3ST1	24240	yes	yes	no	no	CTGGGCTTCACAGCCTGTCTGACCATGGTTCACATTCTAACCCAGGCATTTTCCCTCTGCACCTGCTTCCTCATGTGTCAGTTACTGGTAGAGATTCTGTTCTTTGAAAGGGATGTGTTGAGGGTTCTGTGATAACTTTATAGTCTCAGACCTTATGGACTTGGTAATATCAGGTGTGTGGTAAGTACTTGGTAAACACCAACTGATTTATATCACTTCCTGCTGGACTCGGCCCAGAAGGTAAAAGCCAGAACCGGAAGGATCTGTGGGTCTGCGGTGAGGTCCTGCCCTCAGCTTGCCTTGGCGCGTTGGCAGAACCGCTGAGTACCTCCCAGCGTAGGATTCCGCAGCAGCTGCACTTACGGTCTGTGAGGCCTGCCTGACAGCTTCCCCGCTGAC…	GGGGACAACTTTGTATAGAAAAGTTGCTGGGCTTCACAGCCTGTCT	GGGGACTGCTTTTTTGTACAAACTTGTCACGTACCTTGTCCCCGTCCT	chr22:30574460-30576446	-1	N	#N/A	N
CG-72	GPS2	4550	yes	no	no	no	TGAAGGGAGAACCTGGGGTAGGGTTCGAGGAGCCTGGCGAGAACTGTGCACCTCCTCGGGAGGAGCAGCCCCCTCCTGTGCTGCTTTCCCCCTCCCTTCAATATGCTGGGGCGGAGACCCTGGCCTCCAAAGTGCAGTGAGTACTGGGAGGGGTGGGGAGAGATTTCCAGGGGCTCGGATGGAGAGGGCCCAAGCGCAGCCACTGGGGTCTTCATGATTCGCCCTCCCCTTTTCTCATCTCGTCTTGCTAGCTGCCAGTCTCCAACTCAGCCCTTTCTTCATTCATTGAACAAATACTACTTATATACTCTTCTAGTGGGCAAAAAAAGGAACCTTGCTCTTGTGGAACTTCTGCCTTTTCTCTCTACAATGTTCATACGTAATAAGTATTATTTATTT…	GGGGACAACTTTGTATAGAAAAGTTGTGAAGGGAGAACCTGGGGTA	GGGGACTGCTTTTTTGTACAAACTTGTCCTGGCCCCTGCGTCACAT	chr17:7315369-7317340	-1	N	#N/A	N
CG-73	HLA-DRB1	4948	yes	yes	no	no	TGGGAGGCCGAGTTACTGTTTACTAGCCTTGCATCCTTGCAAAAGTTGTTTAAACTCCATCATTTTATTCTCTCCACTTGTAAGGATGAAAAGGGTATTTCCCTCACTCAGCTAATGTGAGAATTGAATAAAAATATGATGTATGGAAAGCTCTTCATACAATTCTGAGTACAAAGCAAAATGCTCAAAAATTGCTCAAGAAATTTTAGTCATTTTTATTGCAGCATGGTGAGTATCTCATTCCTAGAAACACTAAGGCACATAAGGAAGGAGTGCCTGTCAGAACTGTGGTAGGGTGTGAATTAATGCAGAACTTTATTTGCATAGTTATACTTTGAAGTCCATTCTGAATCTTAGATGCTACATTTATATAAATGTAAAGCATAATAATTATCTAAA…	GGGGACAACTTTGTATAGAAAAGTTGTGGGAGGCCGAGTTACTGTT	GGGGACTGCTTTTTTGTACAAACTTGTCTCCTGGGTTGGGTAATCTCG	chr6:32589860-32591676	-1	N	#N/A	N
CG-76	HSPA1L	5234	yes	yes	no	no	GGGTTGGTTGTCGGAGTAGGTGGTGAAGATCTGCGTCTGCTTGGTGGGGATGGTGGAGTTGCGCTTGATCAGGGCAGTCATCACGCCTCCGGCCGTCTCCAGCCCCAGCGACAGGGGAGCCACGTCCAGCAGCAGCAGGTCCTGCACGTTCTCGGACTTGTCCCCCATCAGGATGGCCGCCTGCACCGCCGCCCCGTAGGCCACAGCCTCGTCGGGGTTGATGCTCTTGTTCAGGTCGCGCCCGTTGAAGAAGTCCTGCAGCAGCTTCTGCACCTTGGGGATGCGGGTGGAGCCCCCGACCAGGACCAGGTCGTGAATCTGGGCCTTGTCCAGCTTGGCGTCGCGCAGAGCCTTCTCCACGGGCTCCAGGGTGCTTCGGAACAGGTCGGAGCACAGCTC…	GGGGACAACTTTGTATAGAAAAGTTGGGGTTGGTTGTCGGAGTAGG	GGGGACTGCTTTTTTGTACAAACTTGTCGGGCGGTGTCAACACAAAC	chr6:31815103-31817064	-1	N	#N/A	N
CG-77	IGFLR1	23620	yes	no	no	no	CTGAGTTCCTCCCCGTCTTCCACAGGAGGTGTTCACAGAACTGCAGGAGAAGTATGGGGAGATTGAAGAGATGAATGTGTGCGACAACCTTGGGGACCACCTCGTGGGCAACGTCTATGTCAAGGTGCTTGCTGCCCCCCACTTAGGGCCCAGAAGTGGAGGCGTTTCAATGCCTGATGGTGGCCACTGTAGGCTCTCAGCTTGAATTTCATCACTAAATCCAGTCCAGCCCCAGAGCGGGTAGTGAGTCCCCTGAAGATCTCTGAGTTCTCCTGCTGACCCTGACTGACATTTCCTGCAGTTCCGGAGGGAGGAGGATGGAGAGCGGGCCGTGGCTGAACTCAGTAACCGCTGGTTCAACGGGCAGGCTGTGCACGGTGAGCTGTCTCCTGTCACTGA…	GGGGACAACTTTGTATAGAAAAGTTGCTGAGTTCCTCCCCGTCTTC	GGGGACTGCTTTTTTGTACAAACTTGTCAGGGAAATGCCAAACCACAG	chr19:35742497-35744446	-1	N	#N/A	N
CG-78	IRS4	6128	yes	yes	no	no	TATCTGGGGGACAACCCAAACCAATTTCTTTTTCTCTTAAATTATAGCATCAAAAAGGAGCCATTTATTCAAATACGTGTGTTCTGTTTCTAACAGAGCAAATTCTTAAGAGGGCAGAAATATGGTTTATTTTTATGATATACATATTGCCTAGTTTACTGTTGGATTTTATAAATAGTACCCTTTGCCATATCAACCCTAGAGCAAGGGTGAACTGACATTCCATTCTTTCAGAGAGAAATGCTGTATTTCTCTCCTCCTCTCCCTCCATTCCTCTTTGCAAACCTGGTCACTCCTTTGATAATTCACGACCCATCTCCACCATTAAGAGTCTAAAATCCTAGTCAAGTAATAACTGGGGTGGTGGGGGAGAGAGGGAGAGGGAGAGGGAAAGGGAGA…	GGGGACAACTTTGTATAGAAAAGTTGTATCTGGGGGACAACCCAAA	GGGGACTGCTTTTTTGTACAAACTTGTCGGCTGTCTACCCTCGTCTGC	chrX:108736415-108738366	-1	T	Mis, F, T	oncogene, TSG
CG-79	KCNN3	6292	yes	no	no	no	TCGCAATCTGATTCCAGATCATGTTTCATCACGAGGATGAGCAGCCACAGTCCGGAGAGTCCTGTTCTTAGGGGTGTCAGACAGCACCCAGATGGCATCCATCCCAGGCGGACGGTGGTTTATGGTGTTGGTGCTTGGGAGGACTGAGGAAGGAGACAGTGACTCAGACTGGGGATGCTGGGTGGATTCCCTGTAGGAGGTTGGGGGGTCCCTGAAGGACTAGACAAGCCATGATGGGAGGGGCTCGGGCAGGGGCTCAATTCTGAGTGTGAGAAGCCCGGGGAGAGGGGGCAGAGTGTGTAGGGAATAGAGCAGGCATGAGGGCAGCTTCAGGTTGCTGCCGTGTGGTGCACACAGGGGCATGTAGGGAGGAAAGAGGAGACTGTCTCGTCTGGAGAG…	GGGGACAACTTTGTATAGAAAAGTTGTCGCAATCTGATTCCAGATCAT	GGGGACTGCTTTTTTGTACAAACTTGTCTGAGCAGCACTCCTGTCCTT	chr1:154859856-154861819	-1	N	#N/A	N
CG-80	KCNN3	6292	yes	yes	no	no	ACAGCTCACTGCAGCCTCAAACTCTTGGGCTCAAGCAGTCCTCCTCCCTCAGCCTCCTGGGTAGCTGGACTACAGGCACTCGCCACCATGTCCAGCTAATTTAAAAAATTTTGTAGAGTCTGGGTCTTGCTATGTTGTCCAGGCTGGTCTCGAACTCCTGACTTCAATCAACCCTCCTGCCTTGGGCTCCCAAAGTGCTGGGATTATAGGCATGAGCCACCATGCCTGGCCAGAATCAAGATTATTGTGCAAGAGTAATTGTCACGTATCTGGGGTCGTGGCTTGTATTACAAGTAATATTTAGCTCTCAATCATCAGGGTTAATGGGGGATTGGAGAGGTGAGAACTGATATACAGAGGGGACTCTGGGCTCATTTTGGGGGGGCTCTGTCCCTCCCT…	GGGGACAACTTTGTATAGAAAAGTTGACAGCTCACTGCAGCCTCAA	GGGGACTGCTTTTTTGTACAAACTTGTCGCCTCCTCCTGCCACTGTTA	chr1:154870292-154872260	-1	N	#N/A	N
CG-83	KMT2D	7133	yes	no	no	no	AGACCAGAGCGGGTAGAGGATCTTTAGGGGTATGTAGTGGTAAGATATAGTAAGATGCAAAGAATTAGAAAACTTTAAGGGCCCCTTGGACCTTCCGGGTGTGGCCAGGCCTTGAATGACTGAATGGAAGAGGGGCCTGGCTGCTGCCCTCATCTCCACCTCCCACTTCCCATGGTAGCTTCTAAGGACTCCTTGAAGTTCTGGAGCAGCTTTTGTACGAGCCGGCCAGATGACCCACCCTGCTTTCCTTTCGAATGTGGTTGTGTGGCAGGTTTGGGAAAGATGGCTTGGGAATGGAGATGATGTGTATCAGGTGATGCTTTACTTTATCCAGTGAGTTCTGAGAGTGTTAGGGGAAAAAGGAAGTTTCTTTCCTGTGACATGTCTCCAGAGGGGCAT…	GGGGACAACTTTGTATAGAAAAGTTGAGACCAGAGCGGGTAGAGGA	GGGGACTGCTTTTTTGTACAAACTTGTCCCTCTCGGGGAGACCTGTT	chr12:49055348-49057303	-1	N	N, F, Mis	oncogene, TSG
CG-85	MED23	2372	yes	yes	no	no	TGCCAGGAGGAAAGAGGAAGAAATACAAATTTTTCTACAGAAAGGGATTTAGAAAGATATCTACGTGAGTTTGCTCAGACTGCTGTGAATAGCATACTATAAACTGGGGTGATTCGAGTCTCAGCAAACTGAACGCTGAGAACTCAGGCTTCTTGTTCCTTTTGGCTGCAAGAAGGTTGGCAGCCAGTCAGAACTTTACCCACTTGTAAGAGATCAGGCTTCTTGTTCCTTTTGGCTGCAAGAAGGTTGGCAGCCAGTCAGAACTTTACCCACTTGTAAGAGATTAGATGTATCTTCCTTGGTGATTCAGACCAGCCTAAGGGGAAAGACCTGATGATACCAACTTTGGGGATTCTCCAAGAAACAATGTCCCCAGAACACACTATAAAGATGCTCAAA…	GGGGACAACTTTGTATAGAAAAGTTGTGCCAGGAGGAAAGAGGAAG	GGGGACTGCTTTTTTGTACAAACTTGTCGCCAACAGCAGGAACCTGTA	chr6:131628215-131630125	-1	N	#N/A	N
CG-87	MRTFA	14334	yes	yes	no	no	TTAGTTCTCCAAGGCTTTGTTCTTAACAATGGTAATTTGTAAAATAATAATAGCCTCTTGGTTCAGTTTCTCAGACTGTTTGTAACATCCTTTTGAGATCCAGTTCAGTACAAGAAACCATTGTTGAATGCCTACTATGTATTAAGTGCTATGGGGGACATATATCAGTAAGGGATATTCTCTTCTCTCCAGGAACTTATAAACTGGTAGGAGAAGTAAGATGTTCAAGGGCTACTATTACACAAGGCAAAATATTATACTTTTCCCTAACATATAAAAGGTAGCTCACAGGAGGCCTAGAGTAACTGAATGCTGTGGAGTGAGTGGGGAAGTTCAGATGAACAGGGTAGGCATTTCCAGGTGAAGTGAATAAAAGAGGTAGGAAAAAATTCACGGTAC…	GGGGACAACTTTGTATAGAAAAGTTGTTAGTTCTCCAAGGCTTTGTTCT	GGGGACTGCTTTTTTGTACAAACTTGTCGAGGAAGTTGCGAAGGGTCTT	chr22:40463484-40465434	-1	T	T	oncogene, TSG, fusion
CG-88	MRTFA	14334	yes	no	no	no	CCCAACACTTTGGGTAGCTGAGGCAGGGGGATCACTTGAGCTTAGGAGTTCGAGACCAGCCTGGGCAACATGGTGAAACCCCATCTTTACTAAAAATACAAAAGTTAGCTGGGTGTGGTGGCATATGCCTGTAGTCCCAGCTACTTGGGAGGCTGAGGTAGGAGGATCGCTTGAACTTGGGAGGTTGAGGCTGCAGTGACCTGAGATCATGCCATTGTACTCAGTCTGGGGGACAGAGTGAGACCTAGTCTCAAAAAGAAAAAAAAAAAAAAAAAGAAAAAACCTCTCACACAGCAAATTATACAGCCCACATAAGGACCAAGGAATGACTCAATCTTCTCAACCTTTTAGGGATGCTTTTCCCTTAGTTGCTAACCTTTGACCAGACTGTCATGTAGA…	GGGGACAACTTTGTATAGAAAAGTTGCCCAACACTTTGGGTAGCTG	GGGGACTGCTTTTTTGTACAAACTTGTCTGACGGATTCTTCCAGAAACA	chr22:40533635-40535623	-1	T	T	oncogene, TSG, fusion
CG-89	MRTFA	14334	yes	yes	no	no	TTGGTCTCCTGACCTCGTGATCCGCCCGCCTCGACCTCCCAAAGTGCTGGGATTATAGGCGTGAGCCACCGCACCCGGCCTGCATCCTGTTTTAGTCACCTGGGATACCGGCCTGGCATTGCAGTCACCGCAGTACGTGCCTTAGCATCCTCCAGTTTGGTGTAAGCACCCCCAGGGTAGTGACTGTATCTCATCTAGCTTACCCCCTCAGTGTTCTTACTCAAAAAATATTTATCGAATAAATAATTTTATCAGGTATTTTGTGCAAGAATTTTTGCCTTGGGGAAGGTGTGTGTGACTAAGAGCCCACGAGGATCCCGTCTAACTCCAAGATTCTGCGACCGGCATTGGAAGCTGATTTATAGTGAGTAATTGGGAATACCCAAGGCCACTTTGACT…	GGGGACAACTTTGTATAGAAAAGTTGTTGGTCTCCTGACCTCGTGA	GGGGACTGCTTTTTTGTACAAACTTGTCCTCCTCTCAGCCACGGAAG	chr22:40636691-40638613	-1	T	T	oncogene, TSG, fusion
CG-90	MRE11	7230	yes	yes	no	no	TGTCTGGCAAAGACAACATGATAAGTACTACTACAAGACCTTGTCTAGAAACCATGAGTATACAGGAGGTTCATAATTCCCCTAGTCCTAAGGGATTAAAGAAGGCTTCCTGAAGGAACTGATGTTTATTCTGCTAAGCTGCCATATTAATTTTTAAACCAATATCAGCTTAAAGGGTTACACAACATATAAACCTTAATCAATTAAAGAAAAGGAGAATAACCAATAGATAATTTACAAATACGAATTCCCAGCCTCTCAACTCTATTTGTTGAAATATAATCAGTCTTTCAAGGCTCTTCTCTGATGTTATCTCTTTCATTCTTTCTTGATCCTCTCATTTAGATCGCTTTCTGCTTTCTACTTTTTTTGGTGCTACATTTCACCTCTAACTTTGTT…	GGGGACAACTTTGTATAGAAAAGTTGTGTCTGGCAAAGACAACATGA	GGGGACTGCTTTTTTGTACAAACTTGTCCAAGTCCAGTTCGGCTCTCA	chr11:94493883-94495822	-1	N	#N/A	N
CG-91	MST1	11408	yes	no	no	no	GGGGCATGCACACTAACACATAGGGCAGGGGAATGCAGGGGCTCCCAGCTTCCTACACAGGGAGGGTAGCCAGGGTCTAGGCCCATGTAACAGGGACCACTTCTTGTTCTCCAGTGTCCCTGTGCCCAGCACAGGGCTGGGCAGAGAGCAGGTACTAGATATATTTTTGCCGAACCATAACAAAATGTCTCAGCTCTGTGGAAATCAGACCAAAATGTCCAAAGTGAGGTGTCCTAGGGGCAGAGCCCCTGTATCCATCTCAGTTGTAAGCCATACTGAGTCCAGCTCACAACCAGAAGCGACAATCCTACACATTCCCCCAAGTGCAGACCACCACTGGTCTGGTCATCTCTAGCCATAAGTCCCACTTACTCCCCACAAGGCTGGAGCCTCTTTCCT…	GGGGACAACTTTGTATAGAAAAGTTGGGGGCATGCACACTAACACA	GGGGACTGCTTTTTTGTACAAACTTGTCACCCTTTTGCTGCTGCCTTA	chr3:49689071-49691028	-1	N	#N/A	N
CG-92	NADK	29831	yes	no	no	no	CATGGCCCTTTGCTGACAGGCACCGGTGCCATGGAGGCTGGGGGCGCACAGCAGGGACGGAGGCCCCAGCCCTGGGCTGTCACCGAAGTTCAGGTCCCAGGAGCCACGGGGGAGTCATCCGAGGAGCTGCTCTGCAAAGTGTGGGCCCCGCGGCAGCGTGCGTCCCAGGCAGGACGGGGGTTGGCCTTGCTGCTCCAGACGCTGACGGAGCCCCTTAGGATGGAAGTGACTCGCACTTGTGCTTTTGAGGCCCAGCCCTTTCAGTGCCACTGGTTCCCGGAGTGTCTGTGACCTGTCACTGCTGCCAAATGCCTGAGGCGGGGGGCCCGACCCCTGTTTGCTTTCCCTCATCCAGTCCATCTGCAGATTCTGTCACTTTGATCCCAAAATATCCAAGCA…	GGGGACAACTTTGTATAGAAAAGTTGCATGGCCCTTTGCTGACA	GGGGACTGCTTTTTTGTACAAACTTGTCTCATACTCAAAACTCAAAGCAAAACAC	chr1:1758576-1760535	-1	N	#N/A	N
CG-94	NADK	29831	yes	yes	no	no	CGAGGTGGATGGATTACCTGAGATCAGGAGTTCAAGACCAGCCTGGCCAACATGATGAAACCCCGTCTCTGCTAAAAATACAAAAAATGAGCCGGGTTCAGTGGTGTGCGCCTGTAACTCCAGCTCTGGAGGCTGAGGCAGGAGAATGGCTTGAACCCGGGAGGCGGAGCTTGCAGTGAGCTGAGATCATGCCACTACACTCCAGCCTGAGCTACAGAGCGAGACTTCGTCTTATACTAGGCTGCTTGGTAAGGATCTTGTGAGGACACAGGGAGTCCCAGTCCTGCCAGGTGGTTACTGTTGATGATCCCCGCCCACTCTAGGCTCTCACCACTTCAGGGTCCTGGTCCTTGCTGCTGCCTCTGCCTGAGAGAGAAACACTTGTCCCTGGGTACCTTG…	GGGGACAACTTTGTATAGAAAAGTTGCGAGGTGGATGGATTACCTG	GGGGACTGCTTTTTTGTACAAACTTGTCTCTCCCGGGGTTATTTTGC	chr1:1780086-1782003	-1	N	#N/A	N
CG-97	NCOR1	7672	yes	yes	no	no	CTTCGAGAAGAAGGCGACTGAGATCGGTTAGCACTTAAATCCCTTTCAAAGCCCCGGCTCCCATCGCCCCTCCTATGGCCTCCTACCTGCAGAGAAGCAAAGCAGGTACACCCAGTGCCTTAGGCGGGCCAAGCCTAGCACTGTGGGAGCAAAAAACATGGCTTCATCGTCAGGGTGCGCTATGACCAGCAGGGTCCGGCTTTCGGCTCCCAGCCGTCCTCCCTGCTCCCGACTCTTCATTCGTTCTGAGGAGTCCCAAACCCAGAGGAAGCCCCATGCCAAGACCGCCAACGCCACACACAGGAGCCACATTGCTTCCATGATGGGTAAGCAGCACTGAGCCTGCGCAGTAGGAAAGGCTGCCTCTGACCCTGACTCCGGCTGGAAAACTTCACCGGG…	GGGGACAACTTTGTATAGAAAAGTTGCTTCGAGAAGAAGGCGACTGA	GGGGACTGCTTTTTTGTACAAACTTGTCCGGCTAAGGCGGCTCCAG	chr17:16215568-16217547	-1	N	Mis, F, N, O	TSG
CG-99	NOTCH2	7882	yes	no	no	no	AAGAAGCGGCAGTGGAAGACAGTGGAGGGACTGTCTGTTAGGGGGAGGAATTTATTGCGGTGTCGGCAAAGCCTTCTTTGGACTGAAGGATGAATTATGATTAGAAGTTCATTAAGAGGAGGAGGGAAGGGGACTACAGGAGTCATTCCAAGCCAAAGGAACAAAAGATACAGGGACAGAAACAGCAAGATATGTTTGGGGGAATCTCAAGTTAGTCAATACTGTTATTGTGTGAAGTTCACAACAGGGGCAGGGAGGACAGGAGATGGGGCCCAATGACGAAAAGGCCTTGTATGTACCATGTTTAGAAGTTTGAATTTTATCCTATAGGAGTCAGGGAGAGGTTCTATGGGTAGGATTTCCCATCCCAACAGGATTGTAAACTCCCACATCCAATTA…	GGGGACAACTTTGTATAGAAAAGTTGAAGAAGCGGCAGTGGAAGAC	GGGGACTGCTTTTTTGTACAAACTTGTCTGAAACTTTCTCGGGTGTGC	chr1:120069630-120071626	-1	N	N, F, Mis	oncogene, TSG
CG-102	OR2D2	8244	yes	no	no	no	CAGATTTTCCTAGATGTGTAAAAGAGGAGAATAACATAAAGAATAATCTGTATTTTGAGTTAAAAAAGAACCTTTTAAGTAATTAATCTGTACATTGTAAAGTAAAACAGTAAGGTGAAATTGTTTTCAGGCTTCTTCCTCTGGTGGTTAAAATAAAAGTGGAGAAGAGAAAAGAAATTAGGTCAAACTTTTCCCAGATTGGTTGTTAGTGGTAACTTTGGCCCAGGACAGCTACATTCCTGTCTGGAGAAAAGATGTTGCAGGAGAAATCCCAGGAAGTGAGGAAAGGAGTGTAGAGTCCATGGCTTACCAGTAGTGGGCAAAGGTGGAAGGGTTATAAATTGGATTTTGTCATACAGGTGATGCATGTTGGACTGAGCTGTTTGCTTAAGGCCTTCT…	GGGGACAACTTTGTATAGAAAAGTTGCAGATTTTCCTAGATGTGTAAAAGAGG	GGGGACTGCTTTTTTGTACAAACTTGTCAAAATTTCAAGAACCCCCTTCA	chr11:6892613-6894596	-1	N	#N/A	N
CG-104	PALB2	26144	yes	no	no	no	CTGGTTGAACCTGGGAGACGGAGGTTGCAGCGACCTGAGATGGGGCCACTGCACTCCAGCCTGGGCGACAGAGTGAGACTGTCTCAAAAAAAACCGAAACAAAAAAAAAACAAAAAGGAGATCCAATTTACAAAATAAAAAATTTAAAAACAAGAGAATTAAAAATGTAAACAATAAATAGGAGATATGGCAACATTTTATCTGCCCTGCTGTGGTGACAATTAGCAGAACGCAAGCTAAGGTTTGCAGCCTGGAGCTGGCTTTGTCCCTTACCTTGCCATTGAGAACGATGTTCTGGCTTCCACACAACACTGACTGGCGACTGACTTTGTTCCCAGATGCCTAAAAGAAAACAACGGAAAACCGGGGAAAGCAAACTTAATAGGTTTCTGGACTACA…	GGGGACAACTTTGTATAGAAAAGTTGCTGGTTGAACCTGGGAGACG	GGGGACTGCTTTTTTGTACAAACTTGTCCGGCCAATTAAATCCACCAT	chr16:23641329-23643296	-1	N	F, N, Mis	TSG
CG-107	PDE4D	8783	yes	no	no	no	TGACGCACATGAAACACCTGTTGAATGGTAGGAAAGAGTCATAGATTCCATCTGAGATACTGGAAGAAATATAGGCTCACTGACTGAAATGGAAGTAATTATACTAAGAACTACTTTAAATAGAAAAATGTCTCACAGTTTTGAAAAAGTTTGTCGTGACTAGCAGGGCATTCGAGAGGAGAATCTTGTATTCAGAAATATGGCACTGAAGTTCAAGTTAGAAGTGGTCATTGAAGATTGTGGGCCTAGGGAAAATTAAAGAAGTTCAGGATCCTGGGAGTTGAGGGAGAGTAGTAGGAATGATCAAACATGTGGAACACTTCAGAGAAGTAGGGAGACCAGAGAAAAGGAGGACCTTAGTATTCCTCTGGGGGTAGCTTTAGTGGAATGTTGGAGCTT…	GGGGACAACTTTGTATAGAAAAGTTGTGACGCACATGAAACACCTG	GGGGACTGCTTTTTTGTACAAACTTGTCGAAGCCCCTCCCATAAAACC	chr5:58999958-59001910	-1	N	#N/A	N
CG-108	PDE4D	8783	yes	no	no	no	AGAGAGGAAAATATCAAAACCAAACCATATAGTAGATGCACTACCATGGCAACTAGGTGATGCTATACTTGCATATGGAAGTTATTCAGTAAAATGAAAATGATTGTGTTAGAGCCATAGGCGAAAGTATTGTTTGTGATCTTTAGGGTGTGGGGTTACAATGGACTTCCTATATTTGTGTGTAATGCTTCAATTTTTATAACAAGCATGTAATATTTTTTACATTCTTAGAATTGGGGAAGCTATACAGAGCAGGTATTTTATATTTACCATTTAAAATTATTAATATCTTTAAGCTTGTTAAGGGGGAAAAAAAAGCTTCAATCTGAAACTTTAATTCACCTGGCAAGGTTTAGGCAGTTGTTTGTCCATCTAAAGTATATATTTACATAGACTGCG…	GGGGACAACTTTGTATAGAAAAGTTGAGAGAGGAAAATATCAAAACCAAACC	GGGGACTGCTTTTTTGTACAAACTTGTCCGTTTCCTGTTTTCTTTCTCAA	chr5:59039512-59041461	-1	N	#N/A	N
CG-109	PDE4D	8783	yes	yes	no	no	TGGTCTTACAACATAGCGCATCTTTCTTTCTCTGTAATGGCAACCTTGATGTACCAATCCAAAAACTTTGAGTATTCTGGTTAGTTCCATACATTGTCAGATTCCCCACTTAAGTTTGTTTTTGCCAGGGGAGAGGGACGATTTCTTAGTCATTATGGTACTATTATACAGTCTTTAGTAGATGCCCAATAAGTGTGTTAGGTTTTCAGAGAAAGATTCTTGGAAGATGTAGAATGTTGGGCAAGTAAGCAAGGAACAGCACATGGGGCTGCACTAAACTTGTGTGTGTGTGACAGAGAAGGGAGTAGCATCAGGCTAAATAAGCTCATTGTAACATGGATCTGGGGGACGGTAGAACACAGGCTAATTATTTCTGGAGAGTTGAAAACTCAACAGTCA…	GGGGACAACTTTGTATAGAAAAGTTGTGGTCTTACAACATAGCGCATC	GGGGACTGCTTTTTTGTACAAACTTGTCGCCTAGCCTCGTCAATTGCT	chr5:59276161-59278078	-1	N	#N/A	N
CG-110	PDE4D	8783	yes	no	no	no	TTTTTCTGCTTCCAAAGTCGTATACATAAACTGTAGCTTTTATTAGAAATCAGTGATGCTGTTTCACCTACAAAAATTTAAACACCACTGGACAAAATGAGAGCTTTGTGTTGCCTGGAGGGTGAAAAAAGTCCATCTTTGCCAGCAACATCCCTTCTACTCTTCTGCTTGTCTTTGTGGCCTCCCTCCCCCTCCCTTTCACACCAAGCCACCTCACCCCACCAGCTGTTAGGGACTCCTCCCCTCTTTACGCAGATCACCAGTTATCTTACACTGTCTGGCTTTAGTCTCAGATGAAGACATTCTAATAAGCACCAAGTTGTTCAGCTCAGTGCTAACTCTGCCAGGAATGTGTGCATTTCCTAAGAGCTGCCGAAAATGGAAATTAAATAGTTTGAA…	GGGGACAACTTTGTATAGAAAAGTTGTTTTTCTGCTTCCAAAGTCGTA	GGGGACTGCTTTTTTGTACAAACTTGTCATGCGCTGACAGAGAGATGG	chr5:59356979-59358930	-1	N	#N/A	N
CG-111	PDE4D	8783	yes	no	no	no	CCGGTATTCCATTTAATATCAAGCAATTGCGTAAAAGCCTTTTTAAATACCTAAGTTAAAAGTGGTATATTAATGTTGAGTGTACTTCTACTGCAAAGTCCATTCTCCCACTGATTTCAAACAAATACCATTTAAGTGCCAACCTACTATTACAAGAGTTTACTATTTTATTCTTGCTCCAAAATGGCATCAACAGTGATGGGGTGCTTTTGGGGGATTATTGAACAGAATTTTTGCAACAAAGGAGCAAGCATGAAGAAATGCAAAACATCAGTGATAGGGATTGCAACGTTTTATCTCAGCATTCCTCATATCTACACACCCCCTAATCAAACAAGCAGTTTTATGGCATGCGCAATTGCAATTGAAGTACAACTGACTTCTGCAGAACCGGCTTCC…	GGGGACAACTTTGTATAGAAAAGTTGCCGGTATTCCATTTAATATCAAGCA	GGGGACTGCTTTTTTGTACAAACTTGTCCCCCCACCAATAAAAACAAA	chr5:59586526-59588495	-1	N	#N/A	N
CG-112	PDE4D	8783	yes	no	no	no	TGTCTACAGACTGCTGAGCCTTTAATTTTGTTGTCGTTTGTTTTGTTTTGTTTTGCACAAAACTAAAAACATGTACAAATACATTTTTAATTGCATTTGTTCATTCTAGTTTTTACTCGTAAAGTGCACTTCTTTCTTTTCTTTCTTTCCATTAATTTCTGAACCTTCCCTTCTTAAACTTTACCCAGAGTTTTCTCATCATATACGCATTTCATTTTCATTGTACTTTTCTGCATCTGACTATTTCATTTTCCAGTTGTTCTGGTATGTTTTTCTAAGTATTGTCCAATCCTTTCCATTAAGTTACAAGCTCCTTGAGGGCAAGCATTGCACACCTGTTTTGCACAACTTCTAAGGCCGTTCAGTCCCTCAGCCCACTGTATAGAAATATAGTATATA…	GGGGACAACTTTGTATAGAAAAGTTGTGTCTACAGACTGCTGAGCCTTT	GGGGACTGCTTTTTTGTACAAACTTGTCCTCCGCGGAAGCGTATTAAA	chr5:59768686-59770639	-1	N	#N/A	N
CG-113	PDE4D	8783	yes	no	no	no	CGGATAGAGGTATTTTGCCACAGTTATATTGAGGCGAAAGGTGGCAAGCATTTCAGGGGAAAGAAGAAATTTGTGTACTTCTTTAAAATGGTTTTGGATGTTAATAATGCAATGAATTAAAAGAAAAAGGCAGTCTATACTGCAGAACACTTCCATTTCTCTCCTTTTGTGTTTGGGAAAATACTGGCTTAGTGCCCTCCTAGGCATGGTAAATACTTTGACCACTGCCACCAGTCACACTTGTGTCTGCAAAAGGGGCAAAAAGAGTGCCTTTGTAAAGTATGGTTTAATCCTACACAGTGGAGAGTGGTGCTTAGGAGATTGCCTTGTTTCTCTTAAGACACAACCTTTCTCAGATTTTGTGTATAGTCCACATATGAGCAGAGGGCTCATATTAAA…	GGGGACAACTTTGTATAGAAAAGTTGCGGATAGAGGTATTTTGCCACA	GGGGACTGCTTTTTTGTACAAACTTGTCGGGAGGGGTCACAGAACG	chr5:59893806-59895760	-1	N	#N/A	N
CG-114	PDE4D	8783	yes	yes	no	no	TTGAATGACTGCGGATGGTTGCTGGTGACGGTCTTGGACAGTAAGGGTTTTCTTCGGAGTTGTAGGAGGTGAAGTCTTCCTATGGGAAATTTCTGGACAAAAATACAAATGAAATGACTTGCAGGCCTCAGTTTAGAGTATTGTTGGCTTTGTCTGTCAACAAATGGAGATTTGAACATGGGAGTTCAAGGGGATTTTAATGAAATTTTATTAAGGAGATGAGAAGCAGGGAGTCTGTGTTGAAAATTCAATAAAGGGCTTGTTTTCCATCTCAGCCTGGATAATCTATGTTATCTCTGAGTAAAGGGGGTAACAATTCTAACAACCTGGCTTCCTTAGAAGTTTCCATTCTCATATAGTCACCGAAGGCAGCAGCACTGTCAAATAAACAAAGGTTTA…	GGGGACAACTTTGTATAGAAAAGTTGTTGAATGACTGCGGATGGTT	GGGGACTGCTTTTTTGTACAAACTTGTCTCTCGTACGCTGGGCTATAATCTA	chr5:60488076-60490037	-1	N	#N/A	N
CG-115	PGR	8910	yes	no	no	no	CCCCTTGCAGTTGCCATATTATATCCTGCCATTTGATGCCCGGTGAACATTCTATACCTGCTTCCCAGAATTCTCTTTACCTTTCCTCTATCTGCCTAACTTCCACATATCTAAAATTAATCAGAGTAAACTATTTACTAGAACAACCAACTCCAAATCCTAGTAACCTAACATGATAAAGGTTTGTTTCTCACTCATATAGCCCCTCCCCAGATGATCGAGGGGTCCAGGCTCCTTACCTCTAGTGGCTCCCCCACCTTCTGGAGTCTTCTGCATTCTTTATACATGGTTGAGATAAACTATGAGTCATTAGCACAGCTAGACCTTGAGGTCCTACAAGAAAATTTGCAAATCATTCACTCTGTTTTGAACAAGGTATATTTAAGATGATGTTAAAAT…	GGGGACAACTTTGTATAGAAAAGTTGCCCCTTGCAGTTGCCATATT	GGGGACTGCTTTTTTGTACAAACTTGTCTGACGACTGGACTCCCCTTT	chr11:101129070-101131021	-1	N	#N/A	N
CG-116	PGR	8910	yes	yes	no	no	TCCACATTTAAATCCTCTTCTCCAAAAACAGTCTTCAGGAATATTTGAAGTTAGCCCCATCACACCTGAATTTAATCAGTGAATTTTGTTCATTCAAAGATTCATACATTTGGGAAGTTCCTGTGCCAAAAATGCTAATCACCCAGCATCAAAATTTATGGAATAATGGTGATTTAGGACATGCTGGACATCTTTATTGTTGTTTTCCCACTTCAAGATTTTCAATCTTTTGGAAACAACCTCCCCAGACATTCTGACAAGGGAATTATTATAACCAACCAAAATCAAGCCAAATATAGTTTGTCAGATTTAAAATGAGGCCAAGTGCCAATTTTACAGCAGCGACCGGAAAATCAAATTATATGGCATCTGACATTTAAAATCACACTCCTAAGAAGG…	GGGGACAACTTTGTATAGAAAAGTTGTCCACATTTAAATCCTCTTCTCCA	GGGGACTGCTTTTTTGTACAAACTTGTCTGAAGTCAGTAGAAAAAGGGAAGAA	chr11:101130537-101132437	-1	N	#N/A	N
CG-117	PIK3C2B	8972	yes	no	no	no	GCTCCTCATGTTCCCAGGATGTGAACTTGGACATCATAATGTGAAGTAGTAGAGAAAACAGTGTCTTGGTGTGACTTTCTTTTTAGCTATGTGAGCACAGACAATTTGTGGACCTAAGATTTAGTTTGTATATTTGTAAAATGGAGGTGGGGGAGTAGCCATGGCTCACAGGATTAATAATGAAATGCTGCTTACCAAGAACTAAACAGAATCATGTGTGCAAAAGTACCCTGAAAACTACAGAGTACTTTACAAATGATTATTCTTACTGGGTTTAGCCTCCCACATAAGGGAGGGAGATCTGTGAGGGATGGGGATAGGGTGGGATCTGAGGGCCACATGGAGTAGGGAATGTTTTGGGACCTTTTCTTTCTTGCTAAGGAAAGAGTAGTGTGACAA…	GGGGACAACTTTGTATAGAAAAGTTGGCTCCTCATGTTCCCAGGAT	GGGGACTGCTTTTTTGTACAAACTTGTCACTAATTGGGTCGGCACGAA	chr1:204490440-204492416	-1	N	#N/A	N
CG-118	PLVAP	13635	yes	yes	no	no	GAGCACCACCCTGGAGTACCCCTCCGCTCTGTCAACGACCCCTCCCCACTCTGTTACCCTGGCTAATGGGGGGACGGGTCCCCACGCCCCAGCCTTCACATTGCCCTACAGAGGACAGCAATTGCATGATTGTCACCTGTCCGGAGTCCAGCCTCCTTTCCGGCTCCCTGCTCCTGTTCCTCCAGCCCACCCTGACTCCACAGGGTGGGGGGTACCTGTCCCAGTCTGTCTCCCAAGACTGGGAGTTGCTTGTGGCTGAGGTTGGGACTGACACCTCTTGGGGGGCCCTGGCATCACCCAGCATGGAGCAAACAAAGAAGGGACTCCAGGGAGGGTTTCCCTGGAGCTCCTGATCCTGGGAGATAGGCAGGACACACAGAATCCTTTGCTTCCGGGTCC…	GGGGACAACTTTGTATAGAAAAGTTGGAGCACCACCCTGGAGTACC	GGGGACTGCTTTTTTGTACAAACTTGTCACTTCCTCTGCCTGGCTCCT	chr19:17377388-17379346	-1	N	#N/A	N
CG-120	PTHLH	9607	yes	yes	no	no	CGGAAAGTCGGGCTTGATAAAGGCCACATTCCTTGAATCATCTCAAGAATCTAAATCACACTAGCCTTCTAGAAACTAATGAACCCTACCAGCAGGATTGCCTAGAAGACAAATATCCCTTGAATGGTTCCCAGTCCACTCGCGCTCTTTTCAAAAAGTTAGAGGAGCCCTGGGGAGGGTATCCACTCCCGCTGCAATCCTTTCCTAGATGATACTACCCAGTAATTCCGAGCAGTCTTTCTTCCCCGCCCATTAGCTTTGGAAAGAACCTCGGCTTTCCCGTCGCTTCTCCCAGGCAGAGCAGCACATAACCATAGTTCCACTGCATCTGTCCGCTGGCTGCAGCGACTCGGATACAGTCTTCCAAGAATCTGTAACCTGGGACTTTTGAGGGGGAGG…	GGGGACAACTTTGTATAGAAAAGTTGCGGAAAGTCGGGCTTGATAA	GGGGACTGCTTTTTTGTACAAACTTGTCTTAGCCCGCTCTCAAAAAGC	chr12:27969591-27971547	-1	N	#N/A	N
CG-121	PTHLH	9607	yes	yes	no	no	CTGCTTCAGTTTGGGGGAAGCAGAACATTGCCCAGGAAGTAGGGAAGGGTGAGGAAGGGTGTGAGGCCCACTTTTCCCATGGGAGGATCCCATCAGCTTGATGCATATCTATACACTCCTCCCTGAGGCAGTTCCTCCAGAGGTTAGCAGCCCGCCCTGTTCCTGGAGAAGTCTTATCCTCACCTAACTACAAAAAGATTTAATAAAGAAACACACCCTTTCCTATTGTTACTTGGGGTTTGAAGGCATTACATCTTTTTTTCTTTTTTGCTACCTTGAGGTCAGCTGGCAACAGCCTCCTCTCAAGTCTCAGTCCAGGCGAGCGATGAGAGCCACATTCTAATGGAATCCAATGAGAGCATTACTTGAGCTGATTATGCAACGTCTCTTTGTAAACAT…	GGGGACAACTTTGTATAGAAAAGTTGCTGCTTCAGTTTGGGGGAAG	GGGGACTGCTTTTTTGTACAAACTTGTCCAAAAAGATGCAGGAGCCCTA	chr12:27971970-27973921	-1	N	#N/A	N
CG-122	PTPN22	9652	yes	no	no	no	CCCAAAGTTACCTAAGGAGTGTTTTAATTTTTATCAGTAATCATGTCTGTATCTTTAGTTCTGAGTTGCTTTATTAACTGGCTAAGGATGTTTTTGTTTTGTTTTGTTTTGTTTTTACCATATTCTGGCTTTCTCAGTGTTGTATGCCAATCTCCTAAGACAATGTTTAGAATTTAGTGGGTACTCAATAAATTTGTTGAACAACTTAATGGATTTTTAAATGTTTATTTCTAATTTTAAAAACGGTATGATAATTTTAGAAAGCAAACTTTATCATAATTCTAAAATTATGATAATTTTAGAAAGCAAACTTACACAATTGATTCTTTTTTGCTTCTTTTAGTCTTTAACTATGTACACACTTTTACATGGTTTTAGTTATTACAAACTTGAAATTTT…	GGGGACAACTTTGTATAGAAAAGTTGCCCAAAGTTACCTAAGGAGTGTTTT	GGGGACTGCTTTTTTGTACAAACTTGTCCCTGAGCAGAGCATGCTGAA	chr1:113871720-113873698	-1	N	#N/A	N
CG-124	PTPRD	9668	yes	no	no	no	GGCACCATAACATTTGGGTTGGGGGAAATGGACTGTAAGATTGGTCTGGAGTTGTTAATTAGCAGGGTGGTGAGACTGAAGGAAGGCTGAAATGATGAGGGTGTGGAGAGGTAGACCAAGCGTCAACCTAGATAGGGAAGTAAGAAGAGCCAGAAATTAAAGACTTAAATGTAAAACCTAAAACTATAAAAAACCCTGGAAGATAACCTAGGCAACACCATTCAGGACATAGGCGTGGGCAAAGATTTCATGACGAAGATGCCAAAAGCAATTGCAACAGAAGTAAAAATCAACAGATGAGATCAAATTAAACTACAGAGCTTCTGCACAGCAAAAGAAATTATCAACAGATAGACGACTTACAGAATGGGAGAAAATTTTTGCAAACTATTCCTATGA…	GGGGACAACTTTGTATAGAAAAGTTGGGCACCATAACATTTGGGTTG	GGGGACTGCTTTTTTGTACAAACTTGTCCCTGAAAGGAAAAGTGAGAGATCG	chr9:10033790-10035743	-1	N	D, N, Mis	TSG
CG-125	RBMX	9910	yes	no	no	no	CCCTGATTCAAGCCACCATCCTCTCTTTCTGGTCTGCTCCCACAGCCCTATTAGTGTCCTTTTTCCCACACTTACCCCCTACAGTCATTTAATGGGCTCAAAGGTCCTGCCAATCTTGGCTCCCTCATTTCATGCCCCTCATATTCTTGTCACCTGGCCCTCTTTCTGTCCCTTGATATATGCCAAGCTCTTCCTCTCTACTTTGTGTTTACTATTCTCTTCTTTTCCTGAAGGTTTTTCCCTCAGCTGTTCCCATAGCTAGTTTCTTTTCTTCCTTCAGCTCTGATCTCCAAAGTCACCTCTTCACATAGACCTTCCCTGATGTTTTAATCAAATTTGTTCTCCCTAATATTGTCCATCAAAGCAACTAGTTTATTTCCTCCCTGGCATTAATCACAA…	GGGGACAACTTTGTATAGAAAAGTTGCCCTGATTCAAGCCACCATC	GGGGACTGCTTTTTTGTACAAACTTGTCGGCGAACAAAGGAGACAGCA	chrX:136880726-136882696	-1	N	#N/A	N
CG-126	RECQL	9948	yes	no	no	no	TTCTCAGGGAGAATGCCCATAGTCCAAACCCACTCTCTTGTTTTTATAAAGCAGGCACTCATCACTATATTAAGTCTTCAAAAATATAATTTCTATGCACAGATTATTCTCAGATCTCAAATAAAGTTTATATCAAGTCTTCTTAGGTGATAGTGGGGTACAGTGCAAAAGGTTTCTGAGCCAGCACACCTGGGATCAAGTTTTGTTTCTGTCACTTTTTCTTTGACCATGCACTCAATTTCTTTTGTGCCTCATTTAACTTATGAAAGGGGCATGCTTCTGTGAGCCTTACAGGGCTCTTATAAGAATTATGCATAATGATTCACATGAAAGCACATGGTTAACTGAAAGAAAATACCTTTATATAATTGCCAGTAATTATTATTACACTAGATTCCT…	GGGGACAACTTTGTATAGAAAAGTTGTTCTCAGGGAGAATGCCCATA	GGGGACTGCTTTTTTGTACAAACTTGTCAGCCAGCTGAGAGCATCCAC	chr12:21501616-21503567	-1	N	#N/A	N
CG-127	RHOA	667	yes	yes	no	no	GCCCTAACTCTTGGACCCCTTTATCTACTTGCCATGAAGTAGGCATTTATAAAGGCAAATTAGATCAGACCACAGCCTTGCTGAGTTAGTCTTTCAATGGCTCCCAGGGTCCAACAAGCTCTCACGTTCAAGCTCCAGCATCACAGTCTTACCTATTCTAATATGTCACCCGTATTCTTCCCTCTTAGCCTTGCTCAATCCATTCCCTTTGCTTGGTACACTTTGTCACCCTGTGGCATTTGATCTCGGCTTAGGTGTCTTTCTTGGGAGAAGCCTTCCCTGACCACCCTTGCCCCATGCACTGCCGCCCTCCCCTAATAAATCCCTGGCTCCCCATGAGCAGGGCCCGGGTTGTCTTTGTTCTCTGGGCCTCGTGTGGCCCCTATCACGTGATAGGGG…	GGGGACAACTTTGTATAGAAAAGTTGGCCCTAACTCTTGGACCCCTTT	GGGGACTGCTTTTTTGTACAAACTTGTCGAGGGTAGCGCGAGAGAGC	chr3:49411958-49413909	-1	N	Mis, F, O	oncogene, TSG
CG-128	RPGR	10295	yes	no	no	no	TGCCTCCCGACCCTATTCTACTGCCTCAATTCTACAGTCACTTTCCAGTGTTGCAAGTATCTCAAGCCTGCTTTCACTATATAGACCCAGTCATTCCTCAAATACGTGCCTCCTTCTGGGGCTTCTGCTCACCAATTACCTGCTCAGCACCTCCAATTTGATGTCTTAGTGTGCTCAAGGATGAACTCATTATGCTCTTCTTGCCCCATTTACCTAACTCCAATGTCGCCAGCTCTTTCCTCAGTGTTCCCCATCTCAGTAAATGGTGCCCCCCTCCTGCTATTTGCTTATGTTGGAAACCTTGGAGTAGGGCTGCATCAATATCTTCTGGGATGCTTAGCACCAAAATGTGCCTTACTGTATTTTGAAATAAAAACAAATGACTGCATATTAAAAAGT…	GGGGACAACTTTGTATAGAAAAGTTGTGCCTCCCGACCCTATTCTA	GGGGACTGCTTTTTTGTACAAACTTGTCCCCGGAAGTCAACAAACAGC	chrX:38327519-38329468	-1	N	#N/A	N
CG-130	RUNX1	10471	yes	yes	no	no	TGGCTAGAGCTAGGCCCAAAGAGAAAAGTTGAGAATTCAGGCCGTTCACTGCCTCATCCAAACCCTTCTCCTAAGCATCTGGACACCTAAGGCTAAAAGCATCTGGGGAGTTTCTAAAATTAAATCTCCCAAGGATATTCTGTATGGCCCCTTGAATTGCTAAGTCATTATTAAGTGTGAGTCGACTCTGCAGTGGCAGCTGCACATTACAGCCCTCGGCTCTTAGGGCCCTTCCAGGGAATATTAAGTGTGGGAGAGAAAAATGAACCTGGTTTGGGGTTCAACTCAGGCTTGACTTTATTAGGGAGGGTAACAACACAGGCCCATTATGTTCATTATGTTCACAGGGGATTTGCACTGAGAAGCAATATGAAACACGCATCACATTTAAAGATTCAC…	GGGGACAACTTTGTATAGAAAAGTTGTGGCTAGAGCTAGGCCCAAA	GGGGACTGCTTTTTTGTACAAACTTGTCCCTTTCCACAGCCCATCTCA	chr21:35049338-35051288	-1	T	T	oncogene, TSG, fusion
CG-132	SF3B1	10769	yes	no	no	no	CCATACAGACACACCACAAAATAGCTTTACCAGGTTTCTAGGTATTCCTTAATCCAGTCAAGTTGACACTTAAAATTAACCATCACATCTTTTTTTCTTTTTTTTTTTTGAGACGGAGTCTCGCTCTGTTGCCCAGGCTGGAGTGCAGTGGCACTATCTCCGCTCACTGCAAACTCCGCCTCCTGGGTTCAAGCGATTCTCTTGCCTCAGCCTCCTGAGTAGCTGGGATTATAGGCAGGTGCCACCATGCCCGGCTAATTTTTGTATTTTTAGTAGAGATGGGGTTTCACTGTGTTGGTCAGGCTAGTTTTGAACTCCTGACCTTGTGATCCGCCTGCCTCAGCCTCCCAAAGTGCTGGGATTACAGGCATGAGCCACCACGCCTGGCCAAAAATTTTA…	GGGGACAACTTTGTATAGAAAAGTTGCCATACAGACACACCACAAAATAGC	GGGGACTGCTTTTTTGTACAAACTTGTCTCGGGTGACACGTGACAGAA	chr2:197435123-197437072	-1	N	Mis	oncogene
CG-134	TBX3	11602	yes	no	no	no	GGGCGTTTCACGGTTTGTTTTACAAATTCACCCTCCCTCCCCGACTTCTGGCCAGATTAAGTCCCCGGGGTGGAGAAAGAACTGAGGCACCGAGAGATAAGTGCGATGCCTAGAGAAGATACCAGGCTGGCGCGCCTCCCCCAACCCAATCGCCCACCCCTTACCCTGTGCTGTGCACCCAGCCGGGCCTCGAGGTGAGGGCAGCGGCTTGGAGGGGACAGGCTCAGAACCCAGTCTCTCGCTGTGCTCGCTTTGTCCAGATCCTCCATTCTCTTCTCTACACCCACACCCACATCCAGGTGGAATATGGGGGCCCGCATGCAAATGAAAGACGAGATCCAAAAGGGCTGGTAAATGCATTTCATAAAAATCCCAAATCCATCTTCCCCAGGAGCTCAG…	GGGGACAACTTTGTATAGAAAAGTTGGGGCGTTTCACGGTTTGTT	GGGGACTGCTTTTTTGTACAAACTTGTCTCTCTCTCCAGCCCCTAGGTC	chr12:114683601-114685550	-1	N	Mis, N, F, O	oncogene, TSG
CG-135	TBX5	11604	yes	no	no	no	GCAGCGGCTGGTGAGATAGTCGCTATCGCCTGGTTGCCTCTTTATTTTACTGGGGTATGCCTGGTAATAAACAGTAATATTTAATTTGTCGGAGACCACAAACCAACCTTGAGCTGGGAGGTACGTGCTCTTCTTGACAGACGTTGGAAGAAGACCTGGCCTAAAGAGGTCTCTTTTGGTGGTCCTTTTCAAAGTCTTCACCTGAGCCCTGCTCTCCAGCGAGGCGCACTCCTGGCTTTTGCGCTCCAAAGAAGAGGTGGGATAGTTGGAGGTGAGTTTCACCCTGGAGGACTGAGGGGGGAAATAGGTTTCTCTTTGCACTTGGCCCTCCTTGGCTTTTCACCCCGTCTTAGTCTTGCTGAATCTTCTCTTGCTGTGCTGCTACTTCTCATGAACGAA…	GGGGACAACTTTGTATAGAAAAGTTGGCAGCGGCTGGTGAGATAGT	GGGGACTGCTTTTTTGTACAAACTTGTCGCTGAGCACAGTGACGTTGG	chr12:114406100-114408084	-1	N	#N/A	N
CG-136	TBX5	11604	yes	no	no	no	CCGAATAAAACATTGGGAAGAGACATACTGTGTTCCTGGAAAAAATATAACAGAGCCAGATTTAACTCGGTGAGAGGGAAAGTGACCCCCTTGAGAAACCAGGGAATGTCTCACCCTCAGACCAACCCTTTCTTTTGCAAATTGAATTGGTCAAAGTTTAGTTTTGTCATCATTTCTATTGTTATAATTCTTATTCATTTTCCCAGCCCCGTCCACACTTCTATTTTTCACTACCCCCACGCCCCACAAGTTGCCACCGGGTCAGGTGGGGACATATCCGGAGAGAAATAGAAAGGGATGCATTTTAAAGCGAGTTCTCTTTTGAGAGGAAAACAATGGGTAGTTTTGGAAGTGTCTTTCTTAAAAACGGAAGGAGAAGGTGAAGAAAAAAATTATCAA…	GGGGACAACTTTGTATAGAAAAGTTGCCGAATAAAACATTGGGAAGAGAC	GGGGACTGCTTTTTTGTACAAACTTGTCAGTTGTTCCGGGGGACTGAG	chr12:114408404-114410384	-1	N	#N/A	N
CG-138	TERT	11730	yes	yes	no	no	GGGGTGGGGTTCACCATGTTGGCCAGGCTGGTCTCGAACTTCTGACCTCAGATGATCCACCTGCCTCTGCCTCCTAAAGTGCTGGGATTACAGGTGTGAGCCACCATGCCCAGCTCAGAATTTACTCTGTTTAGAAACATCTGGGTCTGAGGTAGGAAGCTCACCCCACTCAAGTGTTGTGGTGTTTTAAGCCAATGATAGAATTTTTTTATTGTTGTTAGAACACTCTTGATGTTTTACACTGTGATGACTAAGACATCATCAGCTTTTCAAAGACACACTAACTGCACCCATAATACTGGGGTGTCTTCTGGGTATCAGCGATCTTCATTGAATGCCGGGAGGCGTTTCCTCGCCATGCACATGGTGTTAATTACTCCAGCATAATCTTCTGCTTCC…	GGGGACAACTTTGTATAGAAAAGTTGGGGGTGGGGTTCACCATGT	GGGGACTGCTTTTTTGTACAAACTTGTCCCACGTGCGCAGCAGGAC	chr5:1295017-1296966	-1	N	Mis	oncogene, TSG
CG-139	TFRC	11763	yes	no	no	no	TCACCTGCAAATACCAGCATTGTTTGTTTCTTTTTAAAAGATACTTCAGTCAAGGAAAGGCAGAAAGCCAGGCATGTTAGCTCATGCCTATAATCCCAGCACTTTGGGAGACCGGAGGCAGGAGGATTGTTTGAGCCCAGGAGTTCAAGACTAGTCTGGGCTACATAGCAAACCCTGCGTCAAATTAAAAATAAAAAATAAATAGGCTGGGCATGGTGGCTCATGCCTGTTATCCCAACATTTTAGGAGGCCAAGGTGGGCAGATCACCTGAGGTCAGGAATTCGAGACAAGCCTGGCCAACATGATAAAATCCCGTCACTCCTCAAAATACAAAAATTAGCCTGGCATGGTGGCACACACCTGTAGTCCCAGCTACTTGGGAGGCTGAGGCAGGAGAA…	GGGGACAACTTTGTATAGAAAAGTTGTCACCTGCAAATACCAGCATTG	GGGGACTGCTTTTTTGTACAAACTTGTCGCTGTGCGTCACTTCCTGAG	chr3:196082153-196084072	-1	T	T	fusion
CG-140	TOX3	11972	yes	yes	no	no	CAAGCTCAGATTGCTTCAGATGCAAAACAGAATGAGCAGAAGGTGAGGATTGTGAGTGTGCAAAGAAAAACTTAGCTTTCCAGAGTTTTGGCTCCTTGTAAGAGCTATCTGTAAAATTTTTTTTTTAAAAAATTCTTTTTTGGTACCCCAGATCATCACACTGCTCCTCTCCTGTGGCCAGATCCTGCTCTGTAGGCCATTGTTAAATACTAATAGCGAAACTTAAAAGATGTTCTCTTGCGAGACAACAGGTGGCCACTGCAACCTCCAGCTCTGATTGGTGGAAAGGCCACAGGCGCCCAGTGGCCCAGAGAAAGGGCCTCCACTTCTGCGTTTCAAGAACTTGCTCAATGGGGTGTTGTCCTGATAATATCTCAGCTCACTGTCAATTTGTGCAAC…	GGGGACAACTTTGTATAGAAAAGTTGCAAGCTCAGATTGCTTCAGATGC	GGGGACTGCTTTTTTGTACAAACTTGTCGCGAGGCGAGTTCAGGTG	chr16:52547033-52548988	-1	N	#N/A	N
CG-142	TP53	11998	yes	no	no	no	TGTAAGCTCAGTCTAAAAGGGCTACGTGCCGCTTCTCCCAGCTCTGGGGCATCCCTCTCCTAGAAAACTGGACTGTTTTACAGTGAAAATCTCGGGGGTGGTCAGCTCCCTGCCCCGTTGTTATCCTTACCACTTACAGCCTTTCAAGAAGTTCTCAGGTTGGGTGCTGAACTCTGACCAGGAACCACTGAGAAATCGAGGCAGCTGGGAGAAGCTGTAGTTCCAAGCGCTGAAAGGAAGATGGGGGACAATAAACCTGGGTCGCCAAGCAAAGGGGGCAGAGGCCTGGAGAAGTGGGTCTCAGGACCAGAGGACAGATCGACCTCACACTTCATCTCCCCAGACTCCACACTCCACTGCCATCACCACTTACGTGTCTCCCTCGTCCTCTGCAGCGGG…	GGGGACAACTTTGTATAGAAAAGTTGTGTAAGCTCAGTCTAAAAGGGCTACG	GGGGACTGCTTTTTTGTACAAACTTGTCTTTAGCGCCAGTCTTGAGCA	chr17:7687503-7689452	-1	T	Mis, N, F, T	oncogene, TSG, fusion
CG-143	TRMT61B	26070	yes	no	no	no	TGGTGGCTGATGTCCTAGAAAGTACTGATTAGAAAGTATTAATTTATGTCTTAGAAAGTAATAACGGCCAGGCGCGGTGGCTCATGCCTGTAATCCCAGCACTTTGGGAGGCCGAGGCGGGTGGATCATGAGGTCAGGAGTTCGAGACCAGCCTGGCCAACATGGTGAAACCGAGTCTCTACTAAAAATACAAAAATTAGCCTGGCATGGTGGCAGGTGCCTGTAACCCCAGCTACTCGGGAGGCTGAGGCAGGAGAATCGCTTGAACCCAGGAGGCAGAGGTTGCAGTGAGCCAAGATCGTGTCATTGCACTCCAGCCTGGGCAACAAGAGCAAGACTCTGTCTCAAATAAAAAAAAAAAAAAAGAATAACAAGATTTATTTCATCAAATTTAAACAG…	GGGGACAACTTTGTATAGAAAAGTTGTGGTGGCTGATGTCCTAGAAAG	GGGGACTGCTTTTTTGTACAAACTTGTCGACCCCTTCTTTCCCAGTCG	chr2:28870326-28872298	-1	N	#N/A	N
CG-145	XBP1	12801	yes	no	no	no	TCGGCTAGAAGACACCTCCAGACTTCTCCCAAAACATTTCAGAGGCCCGGAGTAAGTCTCCCCACATCTGAAGGCACATCAGAACCCAGGTGGCCCAAGCTGATGAGAGTTAAACAGGAAGTTGGTTTCTTGGTCCGGCAGAGACTCCAATCACCCCCACCTCTTTTCCAACCCACAGGACAGCACGTGCTCAGGAGGCTCTGGAGTTGGGACAGCCCAGTTAAAAAAAAAAAAATCATTGATTTCCCTCCCAACGAAGAGGGAGAAAACACGTTAGGAGACTCGTGGCCCAGTCCTGGCAAAAACCAAAACTATGTCCCTTTAGAGGGCTTAGATATCAAGAGATGGACTTGCTTTTAGTTCTTTTTCCCATCCTGTTCCCTCCCTACCAAAATAAAA…	GGGGACAACTTTGTATAGAAAAGTTGTCGGCTAGAAGACACCTCCA	GGGGACTGCTTTTTTGTACAAACTTGTCCGGCCTTTCTACGGTCGTG	chr22:28800588-28802559	-1	N	#N/A	N
CG-146	ZFP36L1	1107	yes	no	no	no	CGCACTCTGCTCTGTCCTGAAATCTGGAACTCATTACCTCATCACCAAGAAACTGCACGAAATCTCTCCCCCACCGCCCCAACACCCACTTGGGAAAGGAACGAGCAAACATCCCTCTAAGAAAGAAACCTACACTTGAATGATTTAAATTAAGGTGGATGGAAGTTATTTCCCTTTCTGGCGCTTGCCAGATTTCAAGAAAAGCTGAAAAATGGGAGCGGGGGAGGGAAGCAACAGACGGCTGGAGGGCAGCAGCAGAACAAGCGAGGGGCAGCAGCCGAGTTAAAGTGGGGGCCATCCATTTCGGGCAGAGGAGACAAATGAAAGCCGACCCCGCTGGGATCACGTAGGTTCGTGGCTGCAGCAAAAGTTGGGTTTCACAAAGTTGAAAAACAGCCG…	GGGGACAACTTTGTATAGAAAAGTTGCGCACTCTGCTCTGTCCTGA	GGGGACTGCTTTTTTGTACAAACTTGTCGAAGAAGGGGGAGGGGAGAC	chr14:68793250-68795223	-1	N	#N/A	N
CG-147	ZFP36L1	1107	yes	no	no	no	TCAAAGGCATATACTGCGTGAAATCAAACATACAATATGATTCCATTTGTATGACATTCTGGGAAAGACAAAATTGCAATGATAGAGAACAGATCAGTGGATGTCAGGGACTAGAGATGGAGAAAGTATGAATGCAAAGGGATAGTATGAGGGAGTTTTTGAGGGGTAATGGAACTGTTCTGTTACCTGATTATGGTGGTGGTTACATGAATCAATTCATAAGTTAAAATTCATAGAACTGTATGCCAAATAAAGATCAATTTTACTGTATGTTAAATTGAAAGTAAAAAAAAAAAGTTACAGGAATGAATGTATACTCACAAACTGAAATAACTACTTTGAAGGAAATGAACATTCCATGAGAGCCTAAGAGAGAGGAGGGACACTGTTTTGTGACAA…	GGGGACAACTTTGTATAGAAAAGTTGTCAAAGGCATATACTGCGTGAAA	GGGGACTGCTTTTTTGTACAAACTTGTCTTTGTGCAAGGGGGAAAGTG	chr14:68796231-68798143	-1	N	#N/A	N
CG-149	ZNF217	13009	yes	no	no	no	CACTATTGCCTATTGCCACTATTTGATTTTTTAAAAAATAAGCGTATTTTAGCATCTAAAAGTAGGAAGGACCTCAAATAAATGAGTCTTTGTTCTTGGCCAGGGAAAACAGCGTTGTCAGAATTTGATAACTGTTTTTCTAGGGTATGTGCTGTTATTCAGTTAAAACCTTGCCTGGGACGCTAGCATTCAGTAAATACTTGTTGAATAAGCAAATGAAACTTAAGCTTCTATGTATAGAAACCTAAGTCACTTCACATTCTGATTAGCAGAGTAATTGAATATTCTTTTCAATGTGTAGCTCTATCCCCAGAACCACAGAATATTGGAACTGTAAAGGCCATCCTATAGTTTAACCAACTGCGTTAAATAGATAATAGAAAGATGTGGTATGTGGCA…	GGGGACAACTTTGTATAGAAAAGTTGCACTATTGCCTATTGCCACTATTTGA	GGGGACTGCTTTTTTGTACAAACTTGTCATCCCAGCAACCTGGAGACA	chr20:53583134-53585033	-1	N	#N/A	N
CG-150	ZNF28	13073	yes	yes	no	no	CGGACATTTAAATAATTCTGAGCTTTGAGAGGAACGTGGTCATGCAACCTGAGTCCAGTGGTGTGCAGGCGCAACTTCTAAGAGTTTTACTGGCCAGGTGCGGTGGCGCACGCCTGTAGTCTCAGCACTTTGGGAGGCTAAGGTGGGTGGATCACTTGAGGTCAGGAATTAGAAACCAGCCTGGCCAACATGGTGAAACCCCGTGTCTACTGAAAATACAAAAGCATTAGCCAGGCATGGTGGCGTGTGCCTGTAATCCCAGCTACTCAGGAGGCTGAGGCAGGAGAGCTGCTTGAACCCGGGAGATGGAGGTCACAGTGAGCCAAGATTGCACCACTGCACTCCAGCCTGGGCAACAGAGCAAGACTCCGTACCAAAAACCAAACCAAAACAAAACAA…	GGGGACAACTTTGTATAGAAAAGTTGCGGACATTTAAATAATTCTGAGCTTTG	GGGGACTGCTTTTTTGTACAAACTTGTCGGTGGAGCCAACGAGGAG	chr19:52821671-52823606	-1	N	#N/A	N
CG-153	AFF2	3776	yes	yes	no	no	AAATGGCACGCAGATGTTCATAATAGCATTATTCATAATAGCCCCAAAGTGGAAACATCTCAAATCTCCATCAATGGACAAACGAATACACAAAATATGGTCTATCCATACAGTGGAATATTATTCAGCCATGTAAATGAATGAAGTACGAATACATACCACAACATAGATGAACCATAACAACATTAGGCTAACTGAAAGAGGTTTGAAACAAAACGTCACATATATTATTTCATTAATATGAAACATTCAGAAATAGGCAAGTCCCTAGAGACAGAAAGCAGCTTATCAGTTACCAGAGGATGGGGAACACAGAGTAACTGCTTAATATGTAGAGTCTCTCCTTTTCGGGTGATGAAAATGTTTAAGAATCAGACAGTGGTGATGTTCACTTAACAT…	GGGGACAACTTTGTATAGAAAAGTTGAAATGGCACGCAGATGTTCA	GGGGACTGCTTTTTTGTACAAACTTGTCTATCCCAGACTGCCCCAAAA	chrX:148717100-148719082	1	N	#N/A	N
CG-154	AGTR2	338	yes	no	no	no	CAGAGCCTCAGCCTCAACTGAATCTGTCCAGAGCATAGGAAACAAATATTTTGAGATTTAGTAAAATGGTGCATACATATATTAGGGGCATTTTGACAATGTTCAAACTGTTTACCAAACAAACTTTATGATGGCCTATGCAAACCTTTGAATCCTACTGTATTTTTCACATAACGATGACTTCTCACTGATCTCATCTGCCTGTGTGCTACAGTATTGACTTTAATATTAATGGAGAAACAGACAGATATCAAAAGCCATGTGATTTGTCTCATGCCATTTGCAATTTTGTCTTCTGTCATCAACACTGACTTCTCCTTCCTTGTTCTGCTGAACTCCATACTTAGGTGCCCAGCTACTTCCTCAGAGCCTGCCCTCATTCTTTACCTGTGGCCTGCA…	GGGGACAACTTTGTATAGAAAAGTTGCAGAGCCTCAGCCTCAACTG	GGGGACTGCTTTTTTGTACAAACTTGTCTCTGTCCACTGGGAGCCTTC	chrX:116168761-116170710	1	N	#N/A	N
CG-155	AOX1	553	yes	yes	no	no	GCCCGTTTTCTCTCCCTTCATTCTTCTGTTTTCAGAAATACATGTTGAATGTCAGCTTCTGTATTATTTCTATTATATGTAATCTGATGACTTAGAGGAGGAGATTAACCTTTCAGGCTCTTTTGAATTTGGTTTTTATAATTTGGTTTTAAAGATCACTTACTCTTCCAGTAATAAGTAGTAATAAATCCTGTTCATATCTGAGATCAATACACAGTTTATTGAATTCAAATGACTACTCAAACTCTATTCCACCTAGATGGAAAACTTTTTTAGACAATATCTGACCACTAACGCGGTGGGCCCAGAAATCTGCATCTTAATCAGATGCTTCAGGTGAGTCCGTCCGAGGATTGTCCTAGTACCACACTTTGAGAGACTGCAGTGGGGGTACAGAGT…	GGGGACAACTTTGTATAGAAAAGTTGGCCCGTTTTCTCTCCCTTCA	GGGGACTGCTTTTTTGTACAAACTTGTCCATCCGGCGAAGATGAAGAC	chr2:200583893-200585857	1	N	#N/A	N
CG-156	APC	9451	yes	no	no	no	GGGACCCTTAAGTGGGGGTAACTGAATGAAATCTCTAATGAAAGCCTGCTAATGACACAGAATCAAATCTCTGAGTAAGCCTGTCTCCAAATCCAATTTCTCTAGATGGGAAGGGCATGGGCTTTATGGTCAGCACTATCCCTTAATGTGAGACCTTGGGCAAGGGACTTAATCTCTCTGAATTTGCCCATGTATAAAAGTGAGGATAATTATCTAGCAGGGCTGTGGTGAGGATTTCATATCTAACATAGTTCACAGCACATATAATAGGGATTGCATTAACTTGAAGCCTTCCTTCTCTCCATACTACAACATATGTAATATAAACCCTGCCCACTGTCCCACAATCACCCACCCTTCTCCATCCCATCTGCTCTCTCTCCAACCTTCCTACTTATA…	GGGGACAACTTTGTATAGAAAAGTTGGGGACCCTTAAGTGGGGGTA	GGGGACTGCTTTTTTGTACAAACTTGTCTGGGAGGTGGGAAGACTACAA	chr5:112705558-112707521	1	N	D, Mis, N, F, S	TSG
CG-157	APC	9451	yes	no	no	no	AACATTTTGGCTACAAACTGGTTTACTAAATAATAGCTTGTATCATAGTCTGAGTCAAGAGTAATAGGCTTACAATTGTGTCTTAGGGTACTAAGAAGTTCTTTTGAGGACCTTTTAAAAGGTATTCTTTGTTTTGAAAGACTGTTTTCCTTCTGGAAGTTCTAGGCCTTATGAGAAATTACCTATTCTGAATTTGTCACAAAAAATGACTTGTAAATAAGTCCTGTGCAGTGAATCATGTGCTTTCAGTAAGAGGATTTTGAAAGCCTTTTGTAAAATGAAGTCATTCTCAAAAGAGAGTTATTTAGAATATAATCAAATTGATTTACATGCTTTTATTTATTTCAAATATGAAGGGAAATTGTTTCTAAATATATTTAAACTTTTAATAGAACAGTA…	GGGGACAACTTTGTATAGAAAAGTTGAACATTTTGGCTACAAACTGGTTTAC	GGGGACTGCTTTTTTGTACAAACTTGTCGCTGCACCAATACAGCCACA	chr5:112735913-112737871	1	N	D, Mis, N, F, S	TSG
CG-158	APOE	613	yes	no	no	no	TGCCTTAAGTCCGGCTCAGAGGGGCGCAGCGTGGCCTGGGGTCGCTATCTTCCCATCCGGAACATCTGCCCTGCTGGGGGACACTACGGGCCTTCCCTTGCCTGAGGGTAGGGTCTCAAGGTCACTTGCCCCCAGCTTGACCTGGCCGGAGTGGCTATAGAGGACTTTGTCCCTGCAGACTGCAGCAGCAGAGATGACACTGTCTCTGAGTGCAGAGATGGGGGCAGGGAGCTGGGAGAGGGTTCAAGCTACTGGAACAGCTTCAGAACAACTAGGGTACTAGGAACTGCTGTGTCAGGGAGAAGGGGCTCAAGGACTCGCAGGCCTGGGAGGAGGGGCCTAGGCCAGCCATGGGAGTTGGGTCACCTGTGTCTGAGGACTTGGTGCTGTCTGGATTTT…	GGGGACAACTTTGTATAGAAAAGTTGTGCCTTAAGTCCGGCTCAGA	GGGGACTGCTTTTTTGTACAAACTTGTCCAAGGATCCCAGACTTGTCCA	chr19:44903828-44905791	1	N	#N/A	N
CG-159	AQP12A	19941	yes	no	no	no	AAACGTTCCTTCTCAGGTTTGCCTGTGCGTGGGGTAGAGGTGGACCACGCAGACCCTCCCTGCTGTGAGCTCCGTGGAGGGTCAATGCAGATGCAGGGAGACTGTGGGGCCCGGTATCCGCGACGCTGGACAAGGGGGTTCCCGCTCTGGAAGGAGGAGTCAAGGTCTCCAGTGGTGTCGGATTAGAATATGAGGAATCCGTCTGAGCTCATTCTCCACAGGATCCCACGAGGGAAAGCCTGGCTTTTCCCTGTGCAGATGCCAGGCCTCTACAGGTTCCAGAAGGTTCCTCTGCTCCTCTGAGAGGGCAGGGCACTTGCACAGGGAACAGGCAGCCGAAGGCAGCCACAGCCCTACTGGAACCAGGGTTTCTCTGCCTCCTGGGAAGAGGTCAGTGGA…	GGGGACAACTTTGTATAGAAAAGTTGAAACGTTCCTTCTCAGGTTTGC	GGGGACTGCTTTTTTGTACAAACTTGTCGTGTGGGAGAGGGCACCTG	chr2:240689857-240691822	1	N	#N/A	N
CG-162	ARHGAP35	4591	yes	yes	no	no	GGAATATCCTATATGCTTTACCCAGATTCATCTATTTTTTTTTTTCAGATTCATGTGTTGTTAACAATTTACCACCCCATTTGTGTTCTTACTCTTTCTGTATACATAATTTTTCCAGTGGGATCAGTTACGTACATTATGGCCCTTCCCCTCAAAATACTAAGGTGTCAGTTTCCTAAAAGTGGAGACATTTTCACATGATAGATTTTATAGATTTACATTGATAAAATATTTTATTTGGGAGGATTTATCCTTCCTGCATTTCTTTTTTTTTTCAATCTTTTTTTTACTGTGTTAAAATACACAAAACATAAAACTTGCCATTTTAATCATTTTTAACTATACAGTTCAGCGATATTAAATACTTTCATGTTATGCAACTATTTCTGTAACACTTTC…	GGGGACAACTTTGTATAGAAAAGTTGGGAATATCCTATATGCTTTACCCAGAT	GGGGACTGCTTTTTTGTACAAACTTGTCGACACATCCTGCCACGATCA	chr19:46916694-46918671	1	N	N, Mis, F, O	TSG
CG-165	ASXL1	18318	yes	yes	no	no	CATGGTAGCGCATGCCTGTAATCTCAGCTACTTGGGAGGCTGAGGCAGGAGGATCGCATGAACCCAGGAGGCGGAGGTTGCAGTTAGCCAAGATCACGCCACTGCACTCCAGCCTGGGTAACACAGCGAGACTCTGTCTCAAAAAATAAATAAATAAATAAATAAAAAAGCAACATATTCACAGGTTCCAGGGACTAGGACTTGGACAGTTTTGGGCAAGCGGGGAAGACATTATTCTGTCTACCACAGTACCTGTATTAAACATGTAAATTTCAGTTATTCCCTGTAGGTCAGAGGGCAGTAAAGCTACTTCAGAAGACATCGGAAAGAAGCCAAATGACTTGCCAAAGAGTACTGTATCAGCCGTAGATTGAAAAAAAAGAAGTTAAAAATCCTTTG…	GGGGACAACTTTGTATAGAAAAGTTGCATGGTAGCGCATGCCTGTA	GGGGACTGCTTTTTTGTACAAACTTGTCAGTGAGGAGGGGGAGTGTGG	chr20:32356401-32358326	1	N	F, N, Mis	TSG
CG-167	BABAM1	25008	yes	no	no	no	GTGCAGTGGCGCAACCTTGGCTCATTGCAACCTCCACCTCCTGGGTTCAAGAAATTCTCCTGCCTCAGCCTCCCGAGTAGCTGGGATTACAAGTGCCCACCACAATGCCCAGCTAATTTTTGTATTTTTAGTAGAGACAGGGTTTCACCATGCTGACCAGGCTGGTCTCGAACTCCTGACCTCAAGTGATCTGCCAGCCTCGGCCTCCCAAAGTGCTGGGATTACAGGCGTGAGCCACCGCACCCGGCTAGGGATGGGTTTTTCCCATGTTGGCGAGGCTGGTCTTAAACTCCTGACCTCAGGTGATCCACTCACCTCAGCCTCCCAAAGTGTTGGGATTACAGGCATGAGCCACCGACCCCACCAGCCCCAGAAACATTTAAGAGCCACTTGAAGCCT…	GGGGACAACTTTGTATAGAAAAGTTGGTGCAGTGGCGCAACCTT	GGGGACTGCTTTTTTGTACAAACTTGTCTGGTTGAGGCTAGAAAGAACTTGG	chr19:17265425-17267376	1	N	#N/A	N
CG-168	BRCA2	1101	yes	no	no	no	CATGCCACCACACCCAGTTAATTTTTGTATTTTTAGTAGAGACAGGGTTTTGCCATGTTGGCCAGGCTGGTCTCGAACTCCTGACCTCAGGTGATCTGCCCACCTTGGCCTCCCAAAGTGCTGTGATTACAGGCGTGAGCCACCATGCCCAGCTGGAAATAATGTTTTTAAGAAAAATTAAAGCATATTGTAAATTGAATACAAATAGTAAATTGAGCAGCTGCACTAGAAGAGAATAGGTGAGAAAGTCTATTATGGTGGAGCTAATAAGTTGCAAGTCCCTGGTACAAAGAGAACAAGAAACATAAAGGTATGGGGGGCTGTATAAAATGACAGAAAATGTTATTTCTGAGACTTGTGTGACATGCCACGGGTTCTCATTAGTCCACTCCTAGTGAG…	GGGGACAACTTTGTATAGAAAAGTTGCATGCCACCACACCCAGTTA	GGGGACTGCTTTTTTGTACAAACTTGTCGCACCACCCGGAAGTCAG	chr13:32313513-32315433	1	N	D, Mis, N, F, S	TSG
CG-169	BUB1B	1149	yes	no	no	no	AGGCCAACAAAGGGTCACAATCCAAGGTGGATATCCTGTGCCCCACTCACTCCAGTTCCCCCAAGTCCACAGACAAACCCTGCTGCTTTCAGCATTCCTCTTCCTCAAAGGCAAACCTTGCTTGCTGGGAGCTCCACCCATCAGTTCATGGGACATCCCTAAAAACTCATTTTCCAAATTAAACCACAGAGTACCTTCTGTCATACATTTTGGAGTTTTGTTTTACCTACCTCCTTCTTTTCCCGTAGTGAAACAAGCAAGGGGTTTAGCCTGAATGCATTCTACATCGTAGCAGAGTTTATGGGGAATCCGACTAGGTTATAGGAAAGACTGAGATCAAAAGACCAAACACTACGTTTCCAAGATTGTTTGTAGGAAATAGTCAAAATTGAGAAGCTG…	GGGGACAACTTTGTATAGAAAAGTTGAGGCCAACAAAGGGTCACAA	GGGGACTGCTTTTTTGTACAAACTTGTCGTCTCGCCCAAGGCATTCT	chr15:40159037-40160988	1	N	Mis, N, F, S	TSG
CG-170	CASP8	1509	yes	no	no	no	TCGGGGAAAATATTTGCTACATAACTAAGAATGAAGGCCCTTAATAAAATCTGTAAAACTATACACACTTTTAGGAATGAATCAACAAATAATTTCTATGAATTAGAAAAAAGTGACAATCCAACTAAAAAATGAATAAGGGATATAAGCAATGTGTTTCACAGAAAAAATAAAAATTGACAATGAAGTTATGAAAAAATGTTCAGTCTCCTTAGTAATTGCACAAAACAAACTAAAACAATGAGACATTACCCCTAAGATTAGTAAATGTTAAAGAAAAATAATAATTGGTGAGGGTGTGGGGAAGTGGGCACTTACACCTATGTTTGGAAATATAAATTGGTGCAACCTTATAGGGAGAGCAATCTCACAACATTTTCCAAAGACTTACATGCACAA…	GGGGACAACTTTGTATAGAAAAGTTGTCGGGGAAAATATTTGCTACATAAC	GGGGACTGCTTTTTTGTACAAACTTGTCCCAGCCTTCAGACCAGCTCA	chr2:201231512-201233499	1	N	N, S, F	TSG
CG-178	CDKN1B	1785	yes	no	no	no	CATGTGGTAGTTTGGGTGTTTATGCATATGGATAGATGCACATATATAGAGTTCCTGTGTTGTCTAGCAATTGTTTTAAAATTTGGACAATTATCTAATTTCTAGGGTAAGGTATAAATTATGGTAGGGAGGCCTACCCTAATTTTCCTGTTCCTTTTCCCCCAGTCTGCAGTCCAATAAATTGACAGCCTTAAAAGTAGAAAAACTAAAGAGGATGAGACCTCTTGCTTGATCCTAGGTGAATTCTTTTCTGTCAGTTAGGTAGGAAGTCCTGACTTGAAAACTAGTTCTGGGCACTGCCCCCTTTACTGTTCTCTGGGTATCAACCCCTGTCCTTCAATTTTAGTTGAACTAGTGGATGGTGATACCACAGGCTCAAGACAGCTGCATTTAAATATC…	GGGGACAACTTTGTATAGAAAAGTTGCATGTGGTAGTTTGGGTGTTTATGC	GGGGACTGCTTTTTTGTACAAACTTGTCTAGCCAAACGGCCGGGAAC	chr12:12715137-12717107	1	N	F	TSG
CG-179	CENPS	38843	yes	yes	no	no	CCACCACACCCAGTTCCATTTTCTGTAATGAATACCTCAACCCTCGACCTATTTCTCAGACCTTTTTTTTTGAGACAGAGTCTCGCTCTGTTGCCCAGGCTGGAGTGCTATGGTGCGATCTCAGCTCACTGCAACCTTCACCTCCCGGGTTCAAGCAATCCTCCTGCCTTAGCCTCCCAAGTGCTAGGATTACAAGCATGTGCCACCATGTCTGGCTAATTTTTGTATTTTTTGGTAGAGACAGGGTTTCATCATGTTGGCCAGGCTGGTCTTGAACTCCTCACCTCAAGTGATCTACCTGCCTCGGCCTCCCAAAGTGCAGGAATTACAGGTATGAGCCACTGCTCCTAGCCTCTGAGGCTCTTAAGTGCCTCTGTATTGCACACATGTCACTGGAAT…	GGGGACAACTTTGTATAGAAAAGTTGCCACCACACCCAGTTCCATT	GGGGACTGCTTTTTTGTACAAACTTGTCGCGGGCGGACAAAGTACG	chr1:10428459-10430418	1	N	#N/A	N
CG-180	CFLAR	1876	yes	yes	no	no	GGTGGCATGCTAGGACCTGTAGTCCTAGCTACTCAGGAGGCTGAGGCAGAAGGATCACTTGAACCTGGGAGGTTAAGGCTGCAGTGAGCTGTGATCGGGTCACTGCACTCCAGCCTGGAGTGAGACCCTGTCTCAAAAACAAACAAAAAACCAAACTTGGATAACTGACAGAGTTTAGGATAGAATTACATGGAAAAACCAACAAAACAAGACAATTATTAACTCCAGAAAAAACTAAAAGTTGTGTGGGAAAGGAAAAGTAATCATAGTTTGGTACATAACTTGGCTGTGACTACCGTTTACATGATTATAATAGCATATATACTGAAGATTAATCAAACAGAATATAACTATCTTGGGAAGATGGAGAGATTAAAAAAAAAGGTTGGGGGTGAATAT…	GGGGACAACTTTGTATAGAAAAGTTGGGTGGCATGCTAGGACCTGT	GGGGACTGCTTTTTTGTACAAACTTGTCGAAAGCCTGGAAGCGGACTT	chr2:201114420-201116386	1	N	#N/A	N
CG-181	CFLAR	1876	yes	yes	no	no	AGCTGTCCCAGACCCCAAGCCCCGACGCCCGGCCCTGAGTCAGCATTGCAGCAGGCCCTGCGCCGCCGCGCCCCGCGTCCCACCCCGCGCCGCTCCTCACAGCCCTGCGCTCCGGGAAACTGCAGGTGGCCGGCAGTGGCCAGGGGATGGCGGGGGCGCTTCTGGAACCTGACTCAGTTTTGTAGGTTCCTTATCTCGGTTGTTTACCGCGGGCTTTGCGGAATGCCCCCGCTTCCGTTTCCGCCCGGCTCCGAACCCCCGAACCCCTTCTACCCGCAACTCCGCCCCGGATTCCCAGAAAGGGGCGACCTGGGCCACAGCGGTACAAGCTGCACCCCGATGGACCTGAGAGACCGGAAGTAACCCTTGGCCAACTCTGGCCGCCCCCTGCAGCCGCAG…	GGGGACAACTTTGTATAGAAAAGTTGAGCTGTCCCAGACCCCAAG	GGGGACTGCTTTTTTGTACAAACTTGTCCGCCCCCACCACCTACTA	chr2:201116522-201118477	1	N	#N/A	N
CG-183	CFLAR	1876	yes	yes	no	no	CTTCCTGCGCTTGGAGACATTGGAGAGCCCACATTGAAAATCTCTTCAGTTAACCACATTTAAGTCCCTTCAGTCCAAAGAGGAAATGGCCACTGGAGTCTGCTTTAGTTCCCACAAGCTTTGGGTTGCTCCTTCCTCCTGTTCACATGTTAATGTCTTTAGAGGTTCAGAGGGGCATGGAAGCTACTGAGAGACTGACTTCCTGGGGAAAGGAAGATAACTTGTAACCTTAAGTTGGTGTTTTCTTTTTTTTTTTGAGACAAAGTCTCGCTCTGCAGCCCAGGCTGGAGTGCAGTGGTGCGATCTTGGCTCACTGTAACCTCTGCTTCTGGGTTCAAGTGATTCTCCTGCCTTAGCCTCCTGAGTAGCTGGGATTACAGGCACGCACCACTATGTCTG…	GGGGACAACTTTGTATAGAAAAGTTGCTTCCTGCGCTTGGAGACAT	GGGGACTGCTTTTTTGTACAAACTTGTCGCCTCCCCTATGCAACAATG	chr2:201130999-201132962	1	N	#N/A	N
CG-187	CIC	14214	yes	yes	no	no	AGGTGGGCAGGTCATGAGGTCAGGAGTTCGAGACCAGCCTGACCAAAATGGTGAATCCCCGTGTCTACTAAAAATACAAAAATTAACCAGGCATGGTGGCATGCGCCTGTAATCCCAGCTACTTAGGAAGCTAAGGCAGGAGAATCGCTTGAACCCAGGAGGCACAGGTTGCAGTGAGCCGAGATCGCGCCACTGCACTCCAGCCTGGGTGACAGAGCAAGACTCCGTCTCAAAAAAAAACAAATTTAATTAAAAATAAATAAATAGGCCGGGTGCAGTGGCTCACACCTGTAATCCCAGCACTCTGGGAGGCCGAGGCGTGCAGATCACGAGGTCAGGGGATCGAGACCATCCTGGCTAACACAGTGAAACCTCGTCTCTACTAAAAATACAAAAAAT…	GGGGACAACTTTGTATAGAAAAGTTGAGGTGGGCAGGTCATGAGG	GGGGACTGCTTTTTTGTACAAACTTGTCAGGTGCAAGGAGCAGCCAAC	chr19:42266561-42268529	1	T	Mis, F, S,T	oncogene, TSG, fusion
CG-189	CNOT3	7879	yes	yes	no	no	CCTGGGGGACAAGAGCAAGTCTTCGTCTCAACAACAACAACAATAACAACAAGTTCCTCAGGTGACTCTGATGTGCAGCCAAGTTGGAAAGTCATCGCTAGATCCGCGGTGTGCAAAGTGAACTGCGGACCGTGGACTGCGGCACTTGTTAGAAAAGCAGAATTTGCATTTTAACACATTCCTAGGTGATTCCGGAGATGTCTGAGAAGCGATACTTTGTCCAGGGGCCACAGTTTGAATAGCAAAGCTCTAGAACAATAACTCTAGGCTTCATTCCCGTTGTCTGTGTGTGGGCCTACGAATATGCATTTTCGCAAGCATTCCTCCTCCCCCTTGCCTCAGACCATTCTGATGCGGGTGGTGCTGAACGGCTCCATCCTCCTTCACGTTCACCTCTCC…	GGGGACAACTTTGTATAGAAAAGTTGCCTGGGGGACAAGAGCAAGT	GGGGACTGCTTTTTTGTACAAACTTGTCCCCCGAGTCCCGAATATAGG	chr19:54135907-54137706	1	N	Mis, N, F	TSG
CG-190	COMT	2228	yes	yes	no	no	TCAGCCAGGAGAAGGCACTGCATTTAATGTTACTATGGGTTATAAATACCCTCCTCTGTGCCTTGGACATGCACCTGGTTGTATCCATCTAGAAGCTCAAGTCTGGGCTGCTTGTCTTCCAGAGAGATTAGCTATAGGGAAATGGGGACATTTGGTCTCTGGCCTCTCCCTTTCTCCTTTAAGACAAATAAAAAGAGGAGTAATAGGAGATACCCCATACTTTCAATATAAACCTGTAGGAAAACCATATCCTAAAAATTTTGAGGGCCCATCTAAAACTTCAATTTGGGAATGATTGTGTTAACTCACATGCAGTAGTATTAAAAAATGACTCGGCTGGGCGCAGTGGCTCATGCCTGTAATCCCAGCACTTTGGGAGGCCAAGGCAGGTGGATCATG…	GGGGACAACTTTGTATAGAAAAGTTGTCAGCCAGGAGAAGGCACTG	GGGGACTGCTTTTTTGTACAAACTTGTCTGTCCACATACCGGCCTCTT	chr22:19939628-19941586	1	N	#N/A	N
CG-191	CORT	2257	yes	yes	no	no	GGTGGTGGGCACCTGTAGTCCCAGCTACTCAGGAGGCTGAGGCAGGAGAATGGTGTGAACCTGGGAGGCGGAGTTTGCAGTGAGCTGAGATCGAGCCACTGCACTCCAGTCTGGGCAACAGAGTGACTCCATCTCAAACAAAAAAAAACAAAAAACAAAATAAATAAAAGATGAAGCAACATACGATGTATAAGCCTCTGGCCAGCAGGCCATGCTGATCTTACCTAGGATTTTAACATAAGCAAAAAGACTGTGACAAATTCAAGATTGAGATTTCCCTGCTGAAGGTGTAAACCAGGACTTTGGAAAACTGAAAACAAACATGTTCACTTCTAGAAAGTGCCGGCAGTTTTGGGTTGCGTTACCTCAATTTATAGCCTTGCCTTGGATGCTGGTCAT…	GGGGACAACTTTGTATAGAAAAGTTGGGTGGTGGGCACCTGTAGTC	GGGGACTGCTTTTTTGTACAAACTTGTCCGATCGTATCCGCTGGTTTC	chr1:10447843-10449677	1	N	#N/A	N
CG-195	CTNNA1	2509	yes	no	no	no	TTGGAATCAAGGCTGTTTAACTTGTTGTTATCCATGAGGAGTATTTTAAGATTGGGCATCGTTTCAAACACTGTCAAGTCGATGGCTTTGATTTCATTTCCAGTCAGGTCTAGCTTTTCTAAAGTGCCCCAGGTCCACTCCATCCCACATGTCAAGTTGCTGATTTTGTTCCATTGTAAGAAGAGCGTGTGCAGACTGCTTAGCCGTAGGAAATGAGCAAAATTAATCTTCGTCAGCTGGTTGTGCTCTAGGTGAAGCTCTCTCAGTTTAATTAATCCTGCAAATCCATTGCGAGCCAAACTTCGCAAACGATTTGTGCTCAAATCCAGAAACTCCAGACTACGACAGTCCCAGAACAGGCGTACTGGGATAGTCCGCAGGGAGTTGGAACGTAAATGC…	GGGGACAACTTTGTATAGAAAAGTTGTTGGAATCAAGGCTGTTTAACTTG	GGGGACTGCTTTTTTGTACAAACTTGTCTCTAACACTGGCTCTCACAAGCA	chr5:138873677-138875652	1	T	D, Mis, N, T	TSG, fusion
CG-196	CUX1	2557	yes	no	no	no	TGCCACCGCAGAAATAGACATGCCAGGGGAAGGCGGAAGCACCCCCCCCCCCACCCCCGCCGCCTCCCCGAGTGTGCAGGCATCCTTAGAAGTCGCATTTCCCCGGGACAGGAATGTCCCTCGGTGGCAATGCCGCTTCCCGCCAGAAGCCTGACTCCGGGACAGGGCGTGGCAGGCGCGGGGGCCTGGGCGCGCCGGTGGGCACGTGCGCGGGGACCCGAGGACCCGAGGACCCGAGTGTCGGGGCGCCGCTGCCCTCTACCGGGCGGCGCGGTCGGAGCTACAGCGCGGCGGCCGGCCGACTGAGCGCGCGGGCCGGGGCGCCCCACACGGAGGCAGCCCTTGGCCACCCGAGATCCACAGTGCCCTGCTGTGCGCGGCGTCACCGCATCTAGGGTG…	GGGGACAACTTTGTATAGAAAAGTTGTGCCACCGCAGAAATAGACA	GGGGACTGCTTTTTTGTACAAACTTGTCACGGAGTGAGCGGCTGATAG	chr7:101814046-101816014	1	T	N,F,S,Mis,O,T	oncogene, TSG
CG-198	CYP2E1	2631	yes	yes	no	no	GAGGCACAGGCACTCTGTCATCCTGATTATTTCACCTTGTCCTAGAGTGTCCTGCCAATGGGACAGATGCAAAACAAATAAAAGCCCCGGCTTCTGAAAAGAAGCACACAGAAATGTCATTATTTTCAAACGAGGTGTTCCCGTATATAAAATTTGATGTTGGTTGGGCATCTAACAGTATTATGGCCAGAGGACTCAGACCACAGCTGCATCCCTGTGAGGCACAGACTCTCCAGGGCACGCGGGTCCCGCCTGGGATGTGCACACTCAGGTGAGCTGCACAGACAAGGTGTCCTCAGCCCAGGGGAGCCAGAGGCCTGCTCTGCCTCTCCACCCTGATGCTTCCTGTTCTCACCCCACCAAAGCCAAGGCTTCAATTTCAGTCTGTGGGGAGCTGAC…	GGGGACAACTTTGTATAGAAAAGTTGGAGGCACAGGCACTCTGTCA	GGGGACTGCTTTTTTGTACAAACTTGTCTCCTGTGGAAACGGAAGGTTT	chr10:133525371-133527358	1	N	#N/A	N
CG-199	ECT2L	21118	yes	no	no	no	TCACACTAAAAAGAATCCCATTAACAGTCACTCCTTGTCCCCTAATCCCCTCAGCCTTTGGCAGCCACTAACCTCCTTTCCAGCTCTCTGGATTTTCTATTCTAGACATTTTATATAAATGGAATCATACAATACGTGGCCTTTTGTGACTGGTTTCGTTTACTTAGCATGATGTTTTCAAGGATTGAAGCTTCATCCATGTTATTGCATGTACTTCATTTCTTGTTTTGGCTGATCATATGCCATGGTATGGATAGAACACATTTTGCTTATTTATAACTCAGTTACCTTTGTGTTGCAGAAGATGCTCATGCTTCTGTCTCCTTGTTTCCAGGCCACAGAAATAAGCACCTAATTGGGGGAGGGGAGGAGAGGGACTTACTGAATATTTTTCAAATC…	GGGGACAACTTTGTATAGAAAAGTTGTCACACTAAAAAGAATCCCATTAACA	GGGGACTGCTTTTTTGTACAAACTTGTCCAGGGACAGGGTCATCTCCA	chr6:138794183-138796082	1	N	N, S, Mis	N
CG-202	ERBB2	3430	yes	yes	no	no	TATTGCGCTGAGTGCTTCCAGAGCATTATCTCCTTTAACCCCAGCATAGTATGTCAGATGCTGTTTTACAGATGAGCCAACTGAGACCAGAGATGCTCAGTCACTTGCCCAAGGTGACATGACTGATATGGAATAGAGTCAAGATTTTTTTTTTTTTTTTTGACACGGAGTCTCACTCTGTCTCCCAGGCTGGAGTGCAGAGGCGCAATCTCAGCTCACTGCAAGCTCTGCCTCCCAGGTTCACGCCATTCTCCTGCCTCAGCCTCCTGAGTAGCTGGGACTACAGGCACCCGCCACCACACCTGGCTAATTTTTTGTATTTTTAGCAGAGACAGGGTTTCACCGTGTTAGCCAGGATGGTCTCGATCTCCTGACCTCGTGATCTGCCTGCCTCGGCCT…	GGGGACAACTTTGTATAGAAAAGTTGTATTGCGCTGAGTGCTTCCA	GGGGACTGCTTTTTTGTACAAACTTGTCGTCCCAATGGAGGGGAATCT	chr17:39698117-39700078	1	N	A, Mis, O	oncogene, fusion
CG-204	ERCC4	3436	yes	yes	no	no	CGGGAGCCCTAGGGGAGAATCCATTTCCTTGCCTTTTTCAGCTTGTAAGGGCTGCATTCCTTGGTTCAGTGCCCGTTCCACATCACTCTGAACTCGGCCTCCTGTCACATCTCTGAATCTGACCCTCCTACCTCTCTCTTTCTCTTATAAGCACATTTGTGATACATTGAGCCCACCTGGATAATCCATATAATCCCCCCATCTCAAGAACCTTAACATACTCACATCTGCAAACCCCCCTTTGCCACATAAAACAACCTACAGGCTCCAGGGATTAGGATATGAACATCTTTGGGAAGCCGATATTCTGCCTACCACCGCTTGGGAGTCAGGTTTGAATTTCAGCTTTGTCATTTCAATCTTCATTTCCTAAATATGTGTTGAGTACCCCCATATCAC…	GGGGACAACTTTGTATAGAAAAGTTGCGGGAGCCCTAGGGGAGA	GGGGACTGCTTTTTTGTACAAACTTGTCGGAAGCCGACTCCTAGTGGA	chr16:13918159-13920129	1	N	Mis, N, F	TSG
CG-205	ESR1	3467	yes	yes	no	no	TCTAGTACAGCCAGCCCTCCATATCTGTGGGTTCCACATCTGAGGATTCAATCAACCTCTGGTTGGATAAAAAATATCTAGGAAAATAGCTGCATACTAGGGGAAAAAAAAAAGAAAAAAATATCCAGGAAAAAAATTGTGCCAGTACTGAACATGACTTTGCTCTTTTCATTCTCTAAACAATATAGTATAACACATATTTACTTCACATTTACATTGTTTTAGGTATTATAAGTAATCTATGGATTATTTAAAGTATACAGGAGGATGTGCATAGGATATATGTAAATACTATGTGATTTTATATCAGGGACTTGTCCTGGAACCAATATCCCAACCCTAATACTAAGGGATGACTATATATGCTCAGAAGACATTTGTTGTCATTTTTATTCTCTT…	GGGGACAACTTTGTATAGAAAAGTTGTCTAGTACAGCCAGCCCTCCA	GGGGACTGCTTTTTTGTACAAACTTGTCTCAAAAATAAAGAACTAGCACCACCA	chr6:151688523-151690474	1	N	Mis	oncogene, TSG, fusion
CG-207	ESR1	3467	yes	no	no	no	TCAGATGCCCCCTGTCAGTTCCCCCAGCTGCTAAATATAGCTGTCTGTGGCTGGCTGCGTATGCAACCGCACACCCCATTCTATCTGCCCTATCTCGGTTACAGTGTAGTCCTCCCCAGGGTCATCCTATGTACACACTACGTATTTCTAGCCAACGAGGAGGGGGAATCAAACAGAAAGAGAGACAAACAGAGATATATCGGAGTCTGGCACGGGGCACATAAGGCAGCACATTAGAGAAAGCCGGCCCCTGGATCCGTCTTTCGCGTTTATTTTAAGCCCAGTCTTCCCTGGGCCACCTTTAGCAGATCCTCGTGCGCCCCCGCCCCCTGGCCGTGAAACTCAGCCTCTATCCAGCAGCGACGACAAGTAAAGTAAAGTTCAGGGAAGCTGCTCTTT…	GGGGACAACTTTGTATAGAAAAGTTGTCAGATGCCCCCTGTCAGTT	GGGGACTGCTTTTTTGTACAAACTTGTCGTTTTAAACTCGCGGGACACC	chr6:151807136-151809085	1	N	Mis	oncogene, TSG, fusion
CG-208	FANCM	23168	yes	yes	no	no	GCTCCCAGGAGTCTCATCCACACCACTATTCCTCGGCCTCTCCGCCCTAGCCCCCAATATCCTCGGGTTCCTATTTTTCTGGCCTCCACCCCCACTCAAGGATCCCAATGAGGTTCTAACTCTACAATTGCAGCCTGTGTGCCCCAAGAAATAAAGCTGCTCCCCTGCCCCAGTAGAGAACGCCCGAGAGGCGGGAGCGAGGCACCAAAGCACAAGCTGGGCCTCTCCGGCCTTCCAGGCCACCGGCCGCGGGAAGACGAGGGCGGGGGCACAGAGGAATACGGAATGTATGGGCATCTCCAGGGGGGTGAGGCGTCCCTCAGCCGCACCAGCCCGGCCGCCCCTACGCCTCTGGTACCGAATCTGAACCGTGTTCCTGCAGAAACTTGATAATGTCCT…	GGGGACAACTTTGTATAGAAAAGTTGGCTCCCAGGAGTCTCATCCA	GGGGACTGCTTTTTTGTACAAACTTGTCCGCACAAAACTCTGGAACGA	chr14:45133991-45135944	1	N	#N/A	N
CG-209	FOXO3	3821	yes	no	no	no	GGACTTGTGCAGATGTTTTTCGTTTAACCTAAAGGATACGTCTTTTTTTAAAAGTCAAAAATGCCCACGTAGCGGTTTTGTCGTCATTTACAAATTAGATTAAAATTATTTCCCCTTCTCAGTTGTTCGGAATCTGCTCTTGAATGTAGGACGGGGGTAAATTTGCATTTCTTCCGGAGTTAGTTACACCTCTCCCCCGTTTGCCATGAAACCCATGAAAAGTGAAACACGACTGTGGTCCACCGTCCGAGGTGAGAGACTCAGTGCAAACCTTTTGGTGCCTGATCGAATCTGTGAGCATCAGCTTATCGAAGTTGTGCAGGCACCAACATCTTCGCCGTTCAGTATTTCCACACCGCGATAACCCTGCCCATCTTGCGGCCAGCATCTTATCTCGGG…	GGGGACAACTTTGTATAGAAAAGTTGGGACTTGTGCAGATGTTTTTCG	GGGGACTGCTTTTTTGTACAAACTTGTCCAGGTCCCTCCCGGGCTA	chr6:108558870-108560834	1	T	T	oncogene, TSG, fusion
CG-210	FRY	20367	yes	yes	no	no	AGGCGCAGTGGCTCATGTCTGTACTTTGGGAGACCAAGGCAGGTGGATCACCTGAGGTCAGGAGTTCAAGATCACCCCAGCCAACACTGTGAAACCCTATTTCTACTAAAAATACAAAAATTAGCCGGGCATGGTGGCGCATGCCTGTCACCCCAGCTACTCAGAAGGCTGAGGCAGGAGAATCGCTTGAACCCGGGAGGCAGAGGTTGCAGTGAGCCAAGATTGCACCACTGCATTCCAGCCCAGGCGACAGAGTGAGATTGTCTCAAAAAAAAAAAAAAAAAAAAAATCAATGTAGCTAAAATTTAATGAAGTGTTAACTATGGGCAAGATACTATGCTGAGCCCCTTTCATACATAGTGTTATTTATTGTTTCCAACAACTATAGGAAGAAGGTAC…	GGGGACAACTTTGTATAGAAAAGTTGAGGCGCAGTGGCTCATGT	GGGGACTGCTTTTTTGTACAAACTTGTCCTAGGCTGCGGGAGGAATTT	chr13:32029440-32031255	1	N	#N/A	N
CG-211	FTO	24678	yes	yes	no	no	GACACATAGGCCCGTGTATGAAAATGATTAGTTTTCCATGACAGAGTTAAGGTCACTTTAAAAATAATAATGATGATGATGATGATGATGGTGTTAACATTCATTGAACGCTTACTATGTGCCAGGTACTGTTCTAAGTGTTCTGTTATAGGAATGAAGTGTCTCACCATATCCTTGTGAGGCTGTTACTCAAATGATTCCTGCTTTACAAATGAGGAAGCTGAGACACAGATTAGTTAACTCACTTAAGGTGGTAGTTGAAAGTATTAATAGTTGTGTCTGGTGATATTTTTGGTTGTCACAACAAGGAAGCGGGATGCTACTGGCATCTAGTGAGTAGAGGCCATGGATGATGCTAAATATCTTACAGTGCTTAGGAGACATAATAATGAATTATCC…	GGGGACAACTTTGTATAGAAAAGTTGGACACATAGGCCCGTGTATGAA	GGGGACTGCTTTTTTGTACAAACTTGTCCTACCCCGCGAGCAAACAG	chr16:53702005-53703958	1	N	#N/A	N
CG-212	GATA3	4172	yes	no	no	no	CCGCCTAATAACGGGAGACCAAGTGGGCTCAGGAGAAACGTGGCGGGGGGGGGGGGAGCTTTCTTTAAAAAATTGGGGTTCTTTCTTTCTGTCCTATATATGGAAATTCAGCCCTGATTTCAAACAAACATCAGATTTAAGAAGGTGAGGACTCCAAAGAAGATCCAAACGCGAGACCAGGAAGATTCACGTTTCCACTACTTCTTCCAATACATTTCACTAATCTTTCTACAGGGATAGTGTTTTAAAACACGACGACCCTCACACACCAAGGTGAAGTTGAATATTGTTGTTGTTCCTTCACCGCATGAAAGGAATCCTTCAGAACTTACTTTCAGGGACGGCTTCTTCTATCTCGAATTTTTGCATTTGTAGGGAATTTTATGGGGTAGAGGAGCG…	GGGGACAACTTTGTATAGAAAAGTTGCCGCCTAATAACGGGAGACC	GGGGACTGCTTTTTTGTACAAACTTGTCCCCTCCGTCTCTCTCTCTTCTT	chr10:8052854-8054806	1	N	F, N, S	oncogene, TSG
CG-213	GEN1	26881	yes	yes	no	no	TCCAAAATGACAGCCCCTCTCTCTCACTCAGATACCAAAATCCACAGATGCTCAAGTCCCTTATATGAAATGGTGTCATATTTGCATATAACCTCCCCACATACTTAAAAGTTATCTCTAGATTACTTATATAACCTAACACAATGCAAATGCTATGTGAATAGTTGTTATACTGTACTGTTTAGGGAATAATGACAAGAACAAAAAAAAGTCTGTGCAACCATCCACTTTTTTTCCTCTGAAATATTTTCAGTCCCTTGATTGAGTCCACGGATACAGAGGATGCACTGATAACTGTATTATTTCTTCCAACTTGCATAAGAAGAACTGAAACTTAAAGAGGTGGTACCAACCTGCTCAGAGTCACACAATTCTGGCTTTTTGTGATATAAATACACG…	GGGGACAACTTTGTATAGAAAAGTTGTCCAAAATGACAGCCCCTCT	GGGGACTGCTTTTTTGTACAAACTTGTCGGGAAGTGACTGACCCCTTTC	chr2:17752157-17754109	1	N	#N/A	N
CG-214	GNAS	4392	yes	yes	no	no	CAAGCTAGACACAGCCAAGATGCAGAAAGGAAAACCTCAACACATCCAAAGCAGTTGCTGGTCTCTCACTGGGGTATGAACTCTGCACTTAGTGGTTTTAATACGGGTGTGGTGTTGAAGGTGTGAGGTTAAGTTCCATCATGGTGAGAATGGCTGTGGGTACCTGACTGACTCTTCAGACACCAGGCAGAAGTACCAGTACCAGGAGGGCCTGGTGGGCCACCCAGTGGTAGAGCCTCTTTTTTTAAGATTCCCCATACTGACTCAAGAAGGAGAAAAGGACCACAACCCATGACATGTGTCCTAAGTGAAACAACCTTCTTGATACTCCCAGGGATTTTAGGATGATGGCTTTGCTCTGAGTTGTTTCGCCTTTGGACTTGTCACTATGGCCAAAAA…	GGGGACAACTTTGTATAGAAAAGTTGCAAGCTAGACACAGCCAAGATGC	GGGGACTGCTTTTTTGTACAAACTTGTCGGACGGGCAGTGAGGTTCT	chr20:58837787-58839736	1	N	Mis	oncogene
CG-217	GRIA2	4572	yes	no	no	no	GAAGACCTGCTTTATATACAGTGTGGAGTACTTATAACATACTAATAAAATTCTAAGGCATAAAATTAAGAGATATTTTAGTCTATAGTTTATAAGCTTAATAATAGATTACAGCTATTCTCACTTCATGGTTTAGGACTACATCAAAAAGAGGGAAAGGTTATAATTTGAAATGACAGCAATATAGGATCCAAGAGCCATAGAAGCCACTTTGCTCATCATCATTTTTAAAATGGGGAAATTGAGGCCAATGTGATTAAGAAGCAAGCATAAGATAATCCAGTCAGCAATGAAGCTGCAAGCACAAGAAGGCAGCCTGATAGACTCATGGCATTTTGGAATACTAGCAGTTCTCTTTTTAGTACTGTAAGCTCCAATCTCCCTCTTCCTGGAAACAGT…	GGGGACAACTTTGTATAGAAAAGTTGGAAGACCTGCTTTATATACAGTGTGGA	GGGGACTGCTTTTTTGTACAAACTTGTCACCCTCTCTCGCGCTCTCTT	chr4:157218990-157220727	1	N	#N/A	N
CG-218	GSTM1	4632	yes	no	no	no	GCAGCACAACAGCCTGGTTTACATTGCAAAATGATTTCTCATTAAAGGTCTATCATCTATTTCCATATGTCCATTATTATTTGCAATATCCTTTAAAGCAGTCAACCCCAGGCTAATCCATTGCACAACTCTTTTGAAAGTCTTCCTTCTACCTTGAAAGAAGAAAGTTGGCAGGTTGGACATTGTTCTCGTGGAGGTTGTACCATGGGTCACATATCACGGTGTGACTTCAAAGGCCACTGGAGCCACCGTCTCATACTGAAGAACACACATGGGTCAGGAGCCAGGTCCAGGTCCGGAATGGTGGATCTGGAGAGGGGAGGGTCCCTGCCTGTGGTCCTGTGGGGAGCCCTCAGGCTCCTCTCTGGCCACCATCCTCTGACCTCCCTCCTCAGCAGG…	GGGGACAACTTTGTATAGAAAAGTTGGCAGCACAACAGCCTGGTTTA	GGGGACTGCTTTTTTGTACAAACTTGTCTAAACCGAGCAGGGCTCAGA	chr1:109685877-109687840	1	N	#N/A	N
CG-220	GTPBP3	14880	yes	yes	no	no	ACTGATTGGCTGGTCCTCCAGGAAGCGCACGTTGTGGAGTGCTTCTCCCTGCTTGGCACGCAAATTCTGCAGCCAGAAGCGGATGATGCTCTGGCGTTCCTGCGAGGAAGAGGGCGTGAGCTCAGGGAACTCATAGGCACAGGATGCATGCGGGGGCCCAGAGCCGGCCTCACCTGGGAGGTGAAGAAGCGTAGCTCGCTCTCCACATTCTCATAGATAAAGTCCTCCTCGCAGGAGAAGCCGCGGGTGCCCCCGCCAAACTCGGCCTTCACTGCTTTGCGCAGACCCAGCTCGTCGGCCCCTCGGAGTAGGCTGTGAAGAAGGCGGAGGAGGTGGGCTCACAGGGAGGCCCCGGCCCACCATCCTGGAGCTGAGGATGGTGCACCTGGCAGCCTTTGG…	GGGGACAACTTTGTATAGAAAAGTTGACTGATTGGCTGGTCCTCCA	GGGGACTGCTTTTTTGTACAAACTTGTCAGAACTAGGCGGGCGAACTC	chr19:17332928-17334916	1	N	#N/A	N
CG-221	GTPBP3	14880	yes	yes	no	no	CACATTTAGCTGGGCGACCTGGGTTTTACCTGGCATTTGGCCAACCCCTGACTATTCTGAGTAGCTCAGTCTGTTAGACTGAAAGCCCAGCGAGGGTAGGAACGAGGGGCCAGGTCTGGTTCTCAATGCGAGCACACAGTAGGCGCTTGCTGTACGCTTGTTACAGATGTAACAACTAGCTTGTTACAGATGTAATAACTAGCTTGTTACAGATGTAACAACTAGAGAATGGCAGATGAAATATAAATATGTCATCATTTGTTCCTATTTTACAACTTAAAATATTAAAGCCTCGGCCGGGCGCAGTGGCTCACGCCTGTAATCCCAGCATTTTGGGAGGCCAAGGCGGGTAGATCACCTGAGGCAAGGAGTTCGAGACCAGCCTGACCAACATGGCCA…	GGGGACAACTTTGTATAGAAAAGTTGCACATTTAGCTGGGCGACCT	GGGGACTGCTTTTTTGTACAAACTTGTCATTCTCGACCACCATTGGGTA	chr19:17335659-17337508	1	N	#N/A	N
CG-222	HFE	4886	yes	yes	no	no	TACAGGTGCATGCCACCACACCCAGCTAATTTTTTTTTTTTGAGATGAAGTCTTGCTCTTGTCTCCCATGCTGGAGTGTGATGGCACGATCTTAGCTCACTGCAACCTACGCCTCCCGGGTTCAAGCGATTCTCCTGCCTCAGCCTCTAATGTAGCTGGGATTACAGTTGCCTGCTATCACGCCCGGCTAATTTTTGTATTTTTAGTAAAGACGGGGTTTCACCATGTTGGCCAGGCTGGTCTCGAACCCCTGATCTCAGGTGATCTGCCTTCCTCGGCCGCCCAAAGTGCTGGGATTACAAGCGTGAGCCACTGAGCCGGGCCAATTTTTGCATTTTACATAGATGAATTATATGGTATGCTAATTATATCTTACCAAAAATTGAAAAAAAGGAATAG…	GGGGACAACTTTGTATAGAAAAGTTGTACAGGTGCATGCCACCACA	GGGGACTGCTTTTTTGTACAAACTTGTCGCACGTCCCCGTTAAATCTC	chr6:26085471-26087424	1	N	#N/A	N
CG-224	HSD17B1	5210	yes	yes	no	no	GTGCTGAGGGTGATGCTGAGGCGGGCTGGTTGGGCCTCTGTCCCCGCAGTGTGTGACACAGGCCTGGGCCTGCTGGGGCCGCTGGGGGAGGACGCTGTGGCCTCTGTACTGGATGTGAATGTAGTAGGTACTGTGCGGGTGCTGCAGGACTTCCTGCCAGACATGAAGCGGCCGGGTTCGGGACGCGTGTTGGTGACTGGGAGCATGGGAGGATTGATGGGTGAGTGGCAGGGACCGGGCCCGGAGCTCCAGATTCTTTGTGTGCAGAGCTGAGCCTTGAAGGCAGGCTCCTTAGGGGGTGGGGTGCAATCAGCTTGGAGGGGCACTGCCTGCCGGGGGATGACCCCCTGGCCGCTGCGCCTCAGGAACCTCATCTTCCCACCCAAGGGCTGCCTTTCA…	GGGGACAACTTTGTATAGAAAAGTTGGTGCTGAGGGTGATGCTGAG	GGGGACTGCTTTTTTGTACAAACTTGTCATGCCCCTTGGGTATCCAGT	chr17:42547219-42549203	1	N	#N/A	N
CG-226	KCNU1	18867	yes	no	no	no	TTCTTTCTCTCCCTCCTTTCCTTTACTTCTTCCTCCTCCTGTCTTTATAATTAATGCCATTCAAAAAAGGAACTGAAATGGCTAATGGCATCTTATATTGAGTTTTATGCTTTTCAAAATATGTTCACACTACCTTCTTGAATCCCCACAATAATTCTATCAAGTAGGTATTATCTTCCACATAAAATCAAAAGACTACGAACATTAAAATGACTTGTTAGAAATCACACAGTAACTTAATAGAAGGACTGGGCTGGAACGCAGGGCTCCTAACTCCTAGACCAGTGTTCTTTTAAACATCGCCCTTTGTTATTAGCTAGCTCAATGACAGGATTTTGTAGAAATGATAGGTAAGCTTAAAAGCAGGAAATGTAACTGTGGCAGCAGTCCTAGGAAATG…	GGGGACAACTTTGTATAGAAAAGTTGTTCTTTCTCTCCCTCCTTTCCTTT	GGGGACTGCTTTTTTGTACAAACTTGTCCGTGGTCGCCTGGTAACAAT	chr8:36782414-36784365	1	N	#N/A	N
CG-227	KDM6A	12637	yes	yes	no	no	TTTGGCCCTTTGTACACACTCATTCAAGCAAAATGGAGTATCATAAAGGGAAAGGTGTTTCAGAGGAAGTAATTAAACATGAACTATAATCTATACAAAACTACAGTTTGTTCGTCTAGTTACTAGTCTCAGGGGAACAATTTAAAACTGTGTGCAAAATCAGTTGGGATTCCCATAGCTTCCCGCTGAATACTGGTAGGAATTACTGGGTCAGCACTGAATTGTCTTCGTCATATTTTGAAATCCAAGTTTAAATATATAATTTTTATTGGTTACAGGTGGAAAACCTATTGAAAATATAAAAAACTCCGTTTATAAACAGAATCTTGTCCTTATATGTCTATCAATTTTTTCCTATCCCTGTTATAAGACATACAGCTTAGTAAATAAATTTGCCTT…	GGGGACAACTTTGTATAGAAAAGTTGTTTGGCCCTTTGTACACACTCA	GGGGACTGCTTTTTTGTACAAACTTGTCGGGACCAGCACACCAACTTT	chrX:44871559-44873470	1	N	D, N, F, S	oncogene, TSG
CG-230	LRIG2	20889	yes	yes	no	no	GTGGTGGCGCATGACTGTAATCCCAGCTACTCAGGAGGCTGAGGCAGGAGAATCGCTTGAATCCAGGAGGCGGAGGTTGCGGTGAGCCGAGATTGTGCCATTGCACTCCAGCCTGGGCAACAATAATGAAATTTTGTCTCAAAAAAAAAACAAAAAAAACAAAAAAAACAAAAAAAACGTGTATTTGTGGCCAGTCACAGTGGCTCATGCCTGTAATCCCAGCACTTTGAGAGCCCGAGGTGGGTGGATCACCTGAGGTCAGGAGTTCGAGACCAGCCTGGCCAAAAAGGCAAAACCCCGTCTCTACTAAAAATACAAAAATTAGCCGGGCATGGTGGTGCACACCTGTAGTCCCAGCTACTAGGCAGGCTGAGGCAGGAGAATCGCTTGAATACGGCA…	GGGGACAACTTTGTATAGAAAAGTTGGTGGTGGCGCATGACTGT	GGGGACTGCTTTTTTGTACAAACTTGTCAGCCAATCGGTGCCATAAGA	chr1:113071314-113073158	1	N	#N/A	N
CG-231	LSP1	6707	yes	no	no	no	CGTAGACCTGGGGCTGAGTGTGGTTTTGTGCTCTGTGTCTCCCTCTTGAAATTCTTAGGGTTTTTTTGTTTTTGTTTTGTTTTGTTTGAGATGGAGTCTAGCTCTGTCGCCCAGGCTGAAGTGCAGTGGCACGATCTTGGCTCACCGCAAACTCCGCCTCCCAAGTTCAAGCGATTCTCCTACCTCAGCTTCCCGAGTAGCTGGGCTTACAGCCGCCCGCCACCACGCCTGGCTGATTTTTATATTTTTAGTAGAGATGGGGTTTCACCATGTTGGCCAGGCTGGTGTCAAACTCCTGACCTCAAGTGATCCACCTGCCTCGGGCTCCCAAAGTGCTGGGATTACAGGTGTGAGCCACCGCACCCGGCCAAAATTCTCAGTTTTTGAACCACAGGGTTC…	GGGGACAACTTTGTATAGAAAAGTTGCGTAGACCTGGGGCTGAGTG	GGGGACTGCTTTTTTGTACAAACTTGTCTGTTGCTACAAGAGGAGAGGAAGAA	chr11:1850992-1852957	1	N	#N/A	N
CG-232	LSP1	6707	yes	yes	no	no	TGGAATTTTCCGACTGTTGCCGCCACCCCCGGCGTGCTGCCCTCCGCGGTGATTCACCCGCTTGCCCGTCTGCTCACAGCCTCACCCTTGCTTCCCTCAGTGTTCCCAAGGTGCTGCGCAACCCCAACTCCCTGGCCTGGCCAGGGTCATGATAGCTGGGGAGGCAAGAGGTGGCTGTTCTCCTTGAATGTAGGGACAGAGGGTGGCATGGGCAGATGAGTGCCCGTGCACAGATGGTGGCCCAGGACTAATTGGGTGGCCAGCGGCCGGCAGATCTGGCTCTGGTTCTGGCTGTGCCAGGCCCTCACTCTGTGACCTTGGATGCCAGTGCTGCTGGCTGGACCTTGGTTTCTCCATCCTGGACATGGGTACATGGTGGTTCTGAGTGCCAGCGAGCTG…	GGGGACAACTTTGTATAGAAAAGTTGTGGAATTTTCCGACTGTTGC	GGGGACTGCTTTTTTGTACAAACTTGTCCAAAGGCTCCTGTCCTGCTG	chr11:1863171-1865138	1	N	#N/A	N
CG-233	LSP1	6707	yes	yes	no	no	AGCTCTGTGGCCTGGGATTTGAGGAGTGCCTGGGGTCAATCCCCCAGGCTCACCAGTGCTACTTAACAAATGGGCCCAAGAGAAGGAAGTGCAGCCCCCGGAGGAGGGGCAGAGCCCCTGCCTGGCTGTGCGGTGGCTCACCCCCTTGTCACCAGGGGCTCGGCCATGAGCATCCGTCCAGCGGGCCCAGCACCAACTGCAGCCCCAGGTGAGCAAGCCGCACTCAGGAGGCACTGAAACCGTGTGGGCCCAGGCTCGGGGCCAGTCCCTGTGGACCTGGGGAGGAGACACTGAAGCCGCGTGGGCCCAGGCTCAGGGCCAGTCCCTGTGGACCTGGGGAGGAGGCACTGAAGCCGCGTGGGCTCAGGCTCGGGGCCAGTCCCTGTGGACCTGGGGAGG…	GGGGACAACTTTGTATAGAAAAGTTGAGCTCTGTGGCCTGGGATTT	GGGGACTGCTTTTTTGTACAAACTTGTCTACCCCACCCTCAGGATCTC	chr11:1866704-1868657	1	N	#N/A	N
CG-234	LSP1	6707	yes	yes	no	no	TCAGCCTGGCAGACGTTCTTATCAAGCATTGAGGTCCCCGGAGCCCCGTGCCCACCCTTAGCCATGGCTCTTTGGGCGGTGTGAGCCCCTCCATTCCCTCCATCTCGGGCACACATCTGCCCACACATATACAGATGTGGCAGCCACACCGTGCTTGGCTCTCCGCAGGGCTCTAAGGCCCCTCAGGCAGGGACCCACCCTGAGCAGCCTGGTCCAGGGACCTCTGGGGCTCCTGATGTGGCCAGTGGGGCAGGAATGGGCTGGCAGCCTGCTGGGCTGGCCCTGAGGGGGCTGGGGGAAGCCAGGCCTCCAACCACAGTGTCCAAAAGGGTGTGGCTGCCTTGGGCCCATCCAGGCCTGAGATCCTGAGGGTGGGGTAGCCCCCGCCCTGGCAGGGCT…	GGGGACAACTTTGTATAGAAAAGTTGTCAGCCTGGCAGACGTTCTT	GGGGACTGCTTTTTTGTACAAACTTGTCTGGGGTATGAAGGACCAGCTT	chr11:1868279-1870251	1	N	#N/A	N
CG-237	MCHR1	4479	yes	yes	no	no	GAAAACCCCCTGGTGACTCCCATTTCCCCTAAAGGCAAAGCCAAAGTGCTTATACTGGCTGGCAAGGCCTGGCAGAATCTGCCCTTCCTGCTCCTTCCTCTCTGATGACAGCTCCTGCTAATCTCTACTATAGCCACAGTGCTCTCCAGAGTCACACTGCACACTCCTGCCACAGGGCCTCTGCACTGACAATTTCCATGGCAGGGAATGCTGGTCCTCCAGAATATTTCTTCTTCTTTTTTTTTTTTTTGAGACGGCGTCTCACTCTGTCACCCAGGCTGGAGTGCAATGGCATGATCTCGGCTCACTGCAATTTCCACCTCCCGGGTTCAAGCGATTCTCCTGCCTCAGCCTCCCAAGTAGCTGGGACTACAGGCGCCCGCCACCACGCCCAGCTAA…	GGGGACAACTTTGTATAGAAAAGTTGGAAAACCCCCTGGTGACTCC	GGGGACTGCTTTTTTGTACAAACTTGTCAGCATGATCCCCCAAAGAGA	chr22:40676795-40678749	1	N	#N/A	N
CG-241	MSH2	7325	yes	no	no	no	GGTTCCAAGGCTCTACTCCAGAAATTAAGACCCATTATGTGTGGGCTGGGCACAGGAATATGTTTAAATCCCCCCCCACCTCCCCAGGGTGATTCTGCTGCTGAATTAGGTTTTGGAACCACTTCCATGGGGAAAGGGTAAACTAAACTGGAGAATGCAAAAACCTTTTTTTTTTTTTTTTTTTTTTTTGAGACAGAGTCTCACCCTGTTGCCCAGGCTGGAGTGCAATGGCGCGACCTCGGCTCACTGCAACCTCCACCTCCCAGGTTCAAGGGATTCTCCTGCCTCAGCCTCCCAAGTAGCTGGGATTACAGGTGCCCACCACTACACCCGGCTAATTTTGTGTGTGTTTTTAGTAGAGACGGAGGTTCACCATGTTAGTCAGGCTGGTCTCGAACT…	GGGGACAACTTTGTATAGAAAAGTTGGGTTCCAAGGCTCTACTCCAGA	GGGGACTGCTTTTTTGTACAAACTTGTCGCGGCAACCAATCATAAGCA	chr2:47401077-47403033	1	N	D, Mis, N, F, S	TSG
CG-242	MYB	7545	yes	no	no	no	GCAATCCGAAAGCCAGAATGCAATTTCTTTAGGGGTGGTTTCTAGATGTTTATTCTAGATATTTTTAAAAGATTTTGTTTATTTTTGATGTGAAGAAAGAAAATTATTATAGAATCTAGAAATAAATATTGGCTTTAAAAGTATTAATTTGCCTTGTCCTTTGTAATTGTGATCCGAAATATCTCACAATAATTTTGTTTCAGTGTTATTTTCTTCTCAGGAGGAAAGGAATGTTAAAACCTTACTAGCAACTAACACTTGATAAAGATTTAAACTATATAACAATTTTAAAGAAAGTCTAAAACACCAGATAGTCTTGAAACCTCGCATGCTTCACCGTTTAATAAAATTATGACTCATTTTAGTAAGAACATGCTTTTTTAGTAAGAAAAAATGCTT…	GGGGACAACTTTGTATAGAAAAGTTGGCAATCCGAAAGCCAGAATG	GGGGACTGCTTTTTTGTACAAACTTGTCGTTACCTGTGCCGGGGTCTT	chr6:135179591-135181541	1	T	T	oncogene, fusion
CG-244	NAT1	7645	yes	no	no	no	TGCATGATGGGCTTAATACTTAGATGATAGGTTGATAGGTGCAGCAAACCACCATGGCACACATTGACCTACGTAATAAACCTGCACATCCTACACATGTACCCCAGGGCTTAAAATAAACAGAAACAGAAACAAAAAAAAAGGAAGTAAAAAATAAGCCTAAAAGGAAAAAGTAAAATTTTTTCTATTTGCCGATGACGTGATCCTACATAGAGAAAACTCAAAACACGTCATAAAAATTGTTAAATCCAGTAAAGTAGCAGGATACAGAATCAACATACAAAAATCAGTTGCATTTCTTTACACCAGTAATGATCTATCTGAAAAAGAAATCAGGAAAACACAATCCATCATAATAGCATCAAAAAGAATAAAATAGAGGGTGGAACAAGGTGGCCA…	GGGGACAACTTTGTATAGAAAAGTTGTGCATGATGGGCTTAATACTTAGA	GGGGACTGCTTTTTTGTACAAACTTGTCCATCCAAGGTCTATGAGGAAGTGC	chr8:18208167-18210130	1	N	#N/A	N
CG-245	NAT1	7645	yes	yes	no	no	CAGGAGAGTAGGTTCTACACGATGTCTACATTTCAAGTATAAGGTTGCTCAGAAAGTGTGGCTGGCACATACTTGGAAGCTAATGCTGTCACTACTCCACAGCTTAGTGGTGACAGTTACAGGTCCTTGATTCAAACTGTTGGGTTTACAGTCACAGCCACTTTATAGCTGTGAGAACTTGGCCTAGTCACTTAGTTTCCCTAAAACTCAGTTTCTTTTTCAGTAAAATGGAGCTACGAGTACTGCTTACTTAAAGGACTTGTTGTGAGGATTACATACGTGTATTAAAAGATAACTAATGTGTTTAAGGCAACTTTCTCAACAGGATTTCCCTCTTGGTTACTTGTAACAGTGACGCTCACCCTCCTCTGTCCCCAGTGGTGTGTGTCCCAAAGGACC…	GGGGACAACTTTGTATAGAAAAGTTGCAGGAGAGTAGGTTCTACACGATGTC	GGGGACTGCTTTTTTGTACAAACTTGTCGGTACCCCTGGAGAGCAGGT	chr8:18210242-18212194	1	N	#N/A	N
CG-246	NAT1	7645	yes	no	no	no	TAGCTTCCCGCTCCATCCATGTTTCCATGAAAGACATGATCTTGTTCTTTTTAGTGGCTGCATAGTATTCCATAGTGTATAAGTACCACATTTTCTTTATCCAGTCTGTCACTGATGGGCATTTAGGTTGATTCTGTGTCTTTGCTATTGTGAAGACATGATCTTGTTCTTTTTCGTGGCTGCATAGTATTCCATGGTGTATAAGTGCCACATTTTCTTTATCCAATCTGTCATTGATGGGTATTCAGGTTGATTCTGTCTTTGCTATTGTGAATAGTGCCATACATTTTTCTATTGCACTTTTTGCATTCTCCACTTCGGAAGCACCAATTGTCTTTGCATTGGCTTGTCCTTGACTGCGTTCTATTTTATTCTATCTTAATTGCTTTATCATTTCAT…	GGGGACAACTTTGTATAGAAAAGTTGTAGCTTCCCGCTCCATCC	GGGGACTGCTTTTTTGTACAAACTTGTCTGGCCCTTCTGTACACGTCTG	chr8:18214977-18216894	1	N	#N/A	N
CG-249	NBL1	48338	yes	yes	no	no	TGCTCAAACCCAGTAGGCAGAGGTTGCAGTGAGCCGAGATCGTGCCACTGCACTCCAGCCTGGGCAACAGAGCGCGACTCTCTCTCAATAAATAAATAAACAAATAAATAGGTGAATAAATTCAATTCAGTTCAACAAATATTTCATAGAAGACCCTACTATCCAAGGCATTGTGCTCTGACTGGAAGTATGAAGACGAAGGGGCAACTTCTAGTTCTACTAGCAGATAATATCTACAACCAGATGTTTCAGTACTAGATAGAGAAATCAATGCGGGTAGGCAGGGTAGTGGGACAATGAGAAGGGGAAGGCAGCTCTAAGCTCTATCTGACTAGGCTTCCTAGAATCAGTGCAGTGTTGAAGCTTGGATAGATCCAGTGTATGAATGGGAGTCATTGA…	GGGGACAACTTTGTATAGAAAAGTTGTGCTCAAACCCAGTAGGCAGA	GGGGACTGCTTTTTTGTACAAACTTGTCCAAGTCCCAGGTCAGGAAGG	chr1:19594980-19596966	1	N	#N/A	N
CG-252	NBL1	48338	yes	yes	no	no	CCCTAGACTCCCCCAGATGCTGGGGCTGCTTGGGCGTGGTTTGCCTTGAGTTGGGGCCAAAGAAAAGGCGAGGCTGCAGCGTTTCCTCGGTGACCCCTACCCCTCTCCACCCACCCCTGCAAGCTGGACCTCTCTCCCGGGCCTGTGTTTTGGAGGGGTGGACAGGGGAGTAGGTGTTCTGCATCGGCCAGGGATATCGCCTCATTATTTTAAAGTGAAATTTCAGGCTGAGTTTAGCTGCTTCCCCCCACCCACAACCTCAAGGGTCGGAGGCTGCCGGAGCGGGCAGGGTTGTTGGTGAGGTCTGCAGTGGAACTTCTGCTGAGCAGATGTGCAGCCTGGCCCTGCAGCAGCTCATTAGCATGGATTTGTTTTGGAGACTGTTTTTCGTTTGCGGGC…	GGGGACAACTTTGTATAGAAAAGTTGCCCTAGACTCCCCCAGATGC	GGGGACTGCTTTTTTGTACAAACTTGTCCTGCCTCTCCCACCTTTCCT	chr1:19645622-19647573	1	N	#N/A	N
CG-255	NF1	7765	yes	no	no	no	TATGTATTTTGGACAACCACCAACCTAGAGATTGGAAACTTTTCTCAAGGATATATCTCTCTGTATGTGGGCTACTGGCTTTGTGGCTTTTCTGTAGGAAAATTAAAATTCTAGTTTTGTTCTCCCTTATCACCCAGTGTCTGTGTGGCTTAACTGGCTGATTAGCGCGTGCTTGGAATGTGTAAATTCATTTTAACATTGGCCTAGGGGCCTGTGTGGTAGCTCACCCCTGTCATCCCAGCACTTTGGGAGGCCAAGGCAGGGGGATCACTTGAGGCCAGGAGTTCCAGACCAGCCTGGGCAACATAGCAAGACTGTGTCTCTACCAAAAAAAAAAAAAAAAAAAAAATTAGCCAAAGCAGGGTGACACTCACCTGTAGTCCCAGCTATTCAGGAGCT…	GGGGACAACTTTGTATAGAAAAGTTGTATGTATTTTGGACAACCACCAACC	GGGGACTGCTTTTTTGTACAAACTTGTCGAGCGCGAGCGAGCTAGA	chr17:31092999-31094948	1	N	D, Mis, N, F, S, O	TSG, fusion
CG-259	PEX14	8856	yes	no	no	no	TTGGGGTCTCAGAACAAAACGCTTAAATAAATATAGTAAGCATTAAAGTCTCAAATGCATCGGAGAGGAAAGGGGAAATGCGACTCGGCACTGTTGGAGATTGTTCAGATGCCTCTTGACAACATATTCATCTTTGTTTTAATACTGCTACTATGGAAAAGTTTGTTTTTTTCCTCCTGAAAAATAAACATCTAAGATTAAAAGAATAGTAATAAAAATGATCAAAAAGTTCCTCTCTTAAAAGAGGGCATTTTATGTAAACTAGAAGTAATTATCTGCTCATATTTATTCATTCGGGGGACACTTTCCTTCCTTGTTTCTTTTTTCTTTTTTTGAGACAGCGTTTCGCTCTGTCTCCCAGGCTGGAGTGCAGTGGCGCGATGATGGCTCACTGCAGTT…	GGGGACAACTTTGTATAGAAAAGTTGTTGGGGTCTCAGAACAAAACG	GGGGACTGCTTTTTTGTACAAACTTGTCATGTAGGGGACTGGGGCAGA	chr1:10472911-10474861	1	N	#N/A	N
CG-261	PIK3C3	8974	yes	yes	no	no	TCAAACCTCACACTCATTGCTGGAGTTATGCCTTAAACAGAGTACTTGTGACAACAGTGTTACTGTTGAATGGCTGTGATAATTAGAAAGTTCAATTTGTATTGTTTGTTGAAATTACATTTCCTGTAAGTTCCAACCATTGGTGGCAGTTATTCTTAGGAACAAATCAAAGGTGCTCTTTTTGTTTAAACTTTAAGTTATAGGAGGATAACTATCATGTTTTTCTTTATTCTACCCAAATCCTTTTCTTGCCTCCATAAATATTTTTGAGAACTTATTTTGTGTAAAACATTCTGCATTAGCCATTTTTTTTCCTTTTCCAGGTTAAACAGCTCCACACCTTTCACCCTTTCTTGGAAATATTTTTTTTCTAATCCCTCAACATTCTAATTACGCCAT…	GGGGACAACTTTGTATAGAAAAGTTGTCAAACCTCACACTCATTGCTG	GGGGACTGCTTTTTTGTACAAACTTGTCCAGGAAAAACAACATAAATGAACCA	chr18:41953298-41955248	1	N	#N/A	N
CG-264	PIK3R1	8979	yes	no	no	no	TGATGGTTTTCTCCCAAAGCAGGAATTACTGATTCAGTTCTACCAGCAGAGGGCTCCCTTTTTTAAGCTAATAAAGAACATGTGTCTTGCAGATCACTTTTTAAACACTAAAATTCAACGGGAAAAAGATTCAGCTCACACTTTCCTAATATAATAGGACCTCTTTGGTAGATGATTGTACATATTGTGAGAAATTTGTTTAAGGCAAAGTTTTTCCAATCTATTTCAAGACTTTCTATACGTTGAGAGAGTACTGCTTTCCAGTGGCTTATTTTCTTCTGAAACAGAAAATATACTGGTGGACTTAACAGAGCATTTTAATCTTAGAAGGTTTTGACATGAAACATCATGTGAATCCAGACAGGTATGCTTAGGAGACTGATGTTTCCAATGTTTCTA…	GGGGACAACTTTGTATAGAAAAGTTGTGATGGTTTTCTCCCAAAGCA	GGGGACTGCTTTTTTGTACAAACTTGTCCGCAGCTTCATGATTAACTTGG	chr5:68286456-68288367	1	N	Mis, F, O	TSG
CG-265	PIK3R1	8979	yes	no	no	no	GCCCACTTGGTGGAAGAACAGCTTTGGGGATTTTTTTTTTTTCATTGTCGGATACAGGCATTTCAAAGGGAAACCGTTGAAATGCATAACCTGCAAAGTAAGTTGCCTTGAATTTGTGCACTTCTCTGTTCCTTATCTGAGCGGTGCCTTTCTGTAGTTTGTCTTGGAGTACGTGTGTGTGCGTGCGCCCCTGTAAGCGCTGCCTGGGGAGGACAGATGGGAGATTAGGGGAGACACTCCCCCTGTCCTCGAGGGGGACAGTGGCTGGGAAAGATAGGGTTTAGGTTGGAATTTCAGTAAGAAGGTACTAATTACAACGTGCTTGGTTGGAAGTTGGTGCCAGGCCAGGGCTTGGAGAGACCATGGGAAAATCACCTGTCTCCCTGCCTTCTCCCTGAG…	GGGGACAACTTTGTATAGAAAAGTTGGCCCACTTGGTGGAAGAACA	GGGGACTGCTTTTTTGTACAAACTTGTCAAGGGGCTGCACTGAAACCT	chr5:68288655-68290637	1	N	Mis, F, O	TSG
CG-275	RAD51B	9822	yes	no	no	no	TGCTCACCACAGCTGCCTTACACCAAGCCTTTTGTTTGGTTTCCCTGGTGTGCTTTAATCACAGACTCTCAGCTTTCCTCACTATGTGTGTTTCAGGTTTAGTAATTTCATTCAGCATTTCCCAAACTATTTAATCACCAAAGGGTGGTGAAAAGAGCAAGTTAAAACAAACAAAACGTTTTCTTCCAAAAACTCTTCTGTGATTGGTGGATTGTCCTCGATTCCTGAGAAAAGTAACATGGCTTTCTGGCCCATTAAGGTTTTTTTTTTTTTTGAGGCAATGTCTGGCTCCTCTCACCTCAGCCTCCCAAGTAGCTGGGATCACAGGTGCCTGCCACCATGTCTGGCTAATTTTTGTATGTTTAGTAGAGGCGGGGTTTCGCCATGTTGGCCAGGCTG…	GGGGACAACTTTGTATAGAAAAGTTGTGCTCACCACAGCTGCCTTA	GGGGACTGCTTTTTTGTACAAACTTGTCAGCAACAACCGAAGCACTGA	chr14:67817826-67819784	1	T	T	TSG, fusion
CG-276	RALB	9840	yes	no	no	no	GTGGCCTCTTGGTTCCCTTCTCCCGTTGGGACACGTTTCCCCTATTGGTGTCCTGTGTGAGACAGCCCCGCCAAAAGGGTCCTGCCACTCCTCTCTGAATATACTGCACAGCTCAGGGTCTGGCATGTCCAGGATCTGAATAGATGATCCTGCTGGAGGAGTCCCAGTAGGACCCCTCCGAGTTCTAGGCAGGCAGAGAATGAAAGCAGCATTTCTCAGAAAGCCCTGTGCATCCTGTTACCAATGCAAAGGAATGGCACTTCAGCACCCCAGAAAAGGTGGGGAAACCTCCTGCATCTGCTGTGGGTCCTAGGGGATGGGGGGCAGGTGGGAACAGTAGAATCCTGGCCTGTGGCCTGATTTCTGACCCTGTTCCCTCAACTATCATACCCTTTTCAC…	GGGGACAACTTTGTATAGAAAAGTTGGTGGCCTCTTGGTTCCCTTC	GGGGACTGCTTTTTTGTACAAACTTGTCAGCCAATCCGAGGCTGATTT	chr2:120250778-120252739	1	N	#N/A	N
CG-279	SLC6A18	26441	yes	no	no	no	CCTTGGGCACTGTGTGTGTCCAGGGCACCTTGGAGGACCGTGCAGCCCCCAGAAGCTTCCAGCTCCCGCACCACTCAGTGAAGCCCAGCCTGGCGCCTGCCCTGCCCCCGTCACGGGATGGGCCCCCATTGGGGTTCAACATTCCATCGCAGCCAAAGGCAGTCGGCACTTGGGACATCTGCTTCCACGGACAGGTCACCTCCGCTTTGCACGGAAGAATCTGGATGCTTACATTAAACTGGTGTTCTGAGAGTTCCTACGGACAGGTCACCTCCGCTTTGCATGGAAGAATCTGGATGCTTACATTAAACTGGTGTTCTGAGAGTTCCTACGGACAGGTCACCTCTGCTTTCCATAGAAGAATCTGGACGCTTACATTAAACTGATGTTCTGAGAATT…	GGGGACAACTTTGTATAGAAAAGTTGCCTTGGGCACTGTGTGTGTC	GGGGACTGCTTTTTTGTACAAACTTGTCTGGAGTGCCGTTAATGGGTAA	chr5:1223374-1225328	1	N	#N/A	N
CG-286	TBX4	11603	yes	yes	no	no	CGATCTCAGTATGAACTTCCTCCAATGACTGTCAACAAATTCTTTCCAGAGTCTGGCCTAGCTCTAGTCTTCCCATAGTACCTGGTGATTCACTGCCCTCCCTGTTCACCATTCCACACAGTAGTTGGTTGCTTAGTCTGTATACTATTTATTTGCAAGGGATTTCCCTACAGGCTGTTGGAGAGGTCATGGGAGGGGGCTTGCGAGCAGAAGCTGAGGCATGTCATCCAGGTCTCCCTAACACAGGAAACACGACTCCCCAGGCATCTCCTGAAACGCCAGGGCCTTCCCTTTCTCCATTCCAGGAGTCCGCAGGTTTGGGGAAGGATTCTGCTCCTCCACTCCTCTTAGATATTATTTCCCCTCCCTGGTTTGAGACTCCATGAGAGGAATGGTGAT…	GGGGACAACTTTGTATAGAAAAGTTGCGATCTCAGTATGAACTTCCTCCAA	GGGGACTGCTTTTTTGTACAAACTTGTCCACTTTGGGGCCTCAATTCC	chr17:61450438-61452394	1	N	#N/A	N
CG-287	TBX4	11603	yes	no	no	no	AAGCTCGAGGTCCGAGAGGACCGCGAGGACGGCCGCCCCGGGCCAGCCGGGCGTGGAAAAAAGGAAATTGCTGGGAAGGGGGCAAGCTGTCCCGAGGTCTGGATGTGGCTTCGTGGCGGAGAGAAAAGGAAGAGGCAAACCCTGAGCCCGGGAGGGAGAGCACTGAGCAGGCCTCGTCCCCAGTCCGAGCTGCGGGACCGGCGTCAGTGGACGCGGGCGGTGAACCAGCTCCTCACAGGGCAGGGCTGAGCGCGTAGGACTGAGAGCGCAGGGCGCGAGCCGCAGGGCTCCGCTGCACGGCTCCGGGTGTGACAAGAGCCCAGCAGAGGACCCCATGGCCATGCGGGCCAAGCGCGAGACGGCCCCTCCTTGCGACCCCGCAGGCCGCCACATCTGGGA…	GGGGACAACTTTGTATAGAAAAGTTGAAGCTCGAGGTCCGAGAGGA	GGGGACTGCTTTTTTGTACAAACTTGTCACCCCTGGCCCTCTCCAG	chr17:61454484-61456434	1	N	#N/A	N
CG-288	TCF7L2	11641	yes	no	no	no	CTGATGGGCCAGCTGAAGTGCAGGTGAGCTTTTTCAGGGAAGGGTGGGACAACAGTACATCCTGGACTCTAGACTAATACTACTCCTAAGAGGCAATTTGCTAAATCCTACTGATTTATTTTTTTCTTTTTTCTCTTTTTCATGTTGTAGTGTCCAGTCTACTTCTTACTGGGTATTTGCAAAAATGAATTTTCTTGCTCTATCACCCAGGAACATTGTGTTTTGGGAGCTGGGTCTTTCCTCTTTAACATAATTCCATTCCCCATTTTGTAGCAAATCAGTCTGCTCCTCCTCTAATACCTAAAAGTCAACAAATACCTGCCTCAAGCCCCAGGTTTCCCATCTTCTCCCGAAGGTCTTCTAGCATCGGTTTGGTTAGCAATTTCCTGCCAGAGCCAC…	GGGGACAACTTTGTATAGAAAAGTTGCTGATGGGCCAGCTGAAGTG	GGGGACTGCTTTTTTGTACAAACTTGTCCACCCACCAGCAGCAATTTT	chr10:112948786-112950748	1	T	T	oncogene, fusion
CG-293	ACVR2A	173	yes	yes	no	no	AAATAATTTTCATGCTCTCGTTCTTATAATGGCAAATTTAGTTGGTAAGATAAGGAATATATTTACAAGTTTCAGTTGTATTACTCGCTATTCCAGTTATTCCACTTGCTCAGGCTTCACAATTAAAGAAATACTGAAGTGATGCACAGATAAGACAAGAGTGGGGCCTGACCCTAACTGACATCAAATTCTCTAATGAACTTCAAGTGTTTCTAGAGTAAAATATACTCTTCCATTCCAGAACCGTTAGTACAACTCTTAATTCAACCAGAAAATGGAAGGCTTACACATATTCCTTTGACCAACTCATAAAGATAGGAGAACTACATGAGATCATTCAGACACCTTTAATACCGACTTGGGACTTTGTAACTGTTCCAACATCAGTCAAATTCTGAG…	GGGGACAACTTTGTATAGAAAAGTTGAAATAATTTTCATGCTCTCGTTCTT	GGGGACTGCTTTTTTGTACAAACTTGTCCCCCCAAACTTCCGGTTC	chr2:147842546-147844497	1	N	Mis, N, F	TSG
CG-294	AFF1	7135	yes	yes	no	no	AGCAGAAGAGAGAGAAAGGCAACTTAAAAAATAATAATAACTCACTGGCATGGCTATCCTTTTTTATTCATTATCAGAAAATTAATTTGATTTAGTCTTTTTAAATAGCCAGTCACCATTCACGAAATAAATCAACAGAAGTGTGTACTGGAATTATTTACTTGCTTGTTTCTGCCACCACACTGGAATGTCATGAAAATAGGAGCTCTGTCTTTGTCATCAATATGGCTCGTCACCTAGCACATTGCCTTAAGAATATTGATATAAATGGAATGACTTACTCTCTGAACCAAAGCTACATCATCTTCAACAAAATTTTTGCAAAATTACAATCTTCAATTCCAAAGGCAGGAAAATAAAATGATCACACTTCCACTGTCAACATCATTTACTAAGTTG…	GGGGACAACTTTGTATAGAAAAGTTGAGCAGAAGAGAGAGAAAGGCAACT	GGGGACTGCTTTTTTGTACAAACTTGTCGGCAGCTCAGGACGGAATAC	chr4:86933114-86934820	1	T	T	fusion
CG-295	AFF1	7135	yes	no	no	no	TGGCAAGATTATGTGGCAGATGCAAAAAGTCTTCCAAAATGCTTGAAAGCTCAAATTTCATCATTGGCAATAAGTACTGTCAATTGTTTTCCTCAAAGAAACAGGCTCAACTTTGTTCATTTTTAATGTCTGCCAGATACCCAAGTCAGAATAACTACAGTTTGTGAATTGTTCTTTCAAGTAAAAATGGTAGTCCATGAAAAAAAAGCTAGCTCAGCTTGCAACTCAATTACACAAGTGCTTTTCTTCTAGACAGCCATTGTACTTAAGTGTGCAGTGGACTGCTTCCTGGGTACTTCCCATTTTATCACAAAGAACATCAAAAAGACCCATGCTCAAGGGTCAAGATTTAATGAACGTAATAATTCTGACTGCTTGCTTCATTAACGACAATCATAA…	GGGGACAACTTTGTATAGAAAAGTTGTGGCAAGATTATGTGGCAGA	GGGGACTGCTTTTTTGTACAAACTTGTCAGGGGTCTTCCGTCCATGAG	chr4:87005398-87007389	1	T	T	fusion
CG-296	AKAP9	379	yes	yes	no	no	TCACCTGAGTAAGTGAATGACATGACATGAATTAATGATTGGTATGACAAGTTATGACAGAATAGGTGCCATAAGGAAGAGTCAGAACACTAGTGCCCAATGCTTGCTCTTCTAATAGAAGTTAACACAAATCTAACTTTCAACATTGATTGAGCACCCATTATGTAAACTAGACATGTATATGATTGGCTGCTATCAGTGAAGGAAACATTGAAATAATCTTGTTGCTTTGGAAGGTATTCTTGAACATTCTCAGCACCTACAAACAGCTGACTTATTTAGTCACCGAGAAAGCAGTATCCTTTAACAAACAGGAATAGCTTTGGATACCCTGGGGCTTCCCCCTCCTAGGCAATCAGCATCTACACTCATAATCCCTCAATCCAGGCAGTATTTAAA…	GGGGACAACTTTGTATAGAAAAGTTGTCACCTGAGTAAGTGAATGACATGA	GGGGACTGCTTTTTTGTACAAACTTGTCGAGGGGCTGGAACGTCTGT	chr7:91938872-91940849	1	T	T	fusion
CG-298	APOBEC3B	17352	yes	yes	no	no	AGCCACTGCACTCAGCCATATATAACCTTCTTCAAATAAAATTACACAGGTGGAAAATTTTTTTCTTTCTTTTTTTTTTTTTGAGACAGGGTCTCACTCTGTCGCCCAGGCTAGTGTGCGGTGATGATGTAATCATGGCTTAAGTGATCCTCCCCGCCTCAACCTCCCTAGTAGCTGGAATTACAGGTGCACACCACCACATCTGACTAATTTTTTTGTTTTTGTTTTTGTAGACACGGGGTTTCAGCAAGTTGCCCAGGCTGGTTTCGAACTCCTGACCTCAAGTCATCCGTCCACCTCGGCCTCCCACAGTGCTGGGATTACTGGTATGAGCTACCACACCTTGCCCGAAAACGTTTTCAAAATAATAAAATGGGCTGGGCAAGTGGCTCACGCCTG…	GGGGACAACTTTGTATAGAAAAGTTGAGCCACTGCACTCAGCCATA	GGGGACTGCTTTTTTGTACAAACTTGTCTCCTGCTTACAGCGTCCTTG	chr22:38980439-38982390	1	N	D	oncogene, TSG
CG-299	ARAF	646	yes	no	no	no	AAAGGGGAGTTGGGAAATGGAAATTATATGGGAGGCCAGTAGGCAGAACTTCTGTCTTCCTTCTTATAGACAGAGAAAGCCATGTGATAAATACAGATTGAAATATGTTGAGGCCCCCCCTCACCTATGACCTTCCTCTGATCTTTCCCATTACATTGCCAAAGGATGCTAAATCTCCAAACAGGAGAATGCAGTCACTTGAAACACAACAGGCCATTCATGGTGTTGGGGAAATAATTAAAAAGAGAATCTCGTGCCAACCCAATGAATCCTCTCCACAAAGTAGACAAGAATGAAAAGTTTTTTTTTGTTTTTTGTTTTATTGAGACAGGGTCACTCTGTCACCCAGGCTGGAGTGCAAGTGGCAAGTGGCGTGATCTCAGCTCACTGCAATCTCTG…	GGGGACAACTTTGTATAGAAAAGTTGAAAGGGGAGTTGGGAAATGG	GGGGACTGCTTTTTTGTACAAACTTGTCCAGCCTTCCACCCTTATTGG	chrX:47559340-47561140	1	N	Mis	oncogene
CG-302	ARHGEF10	14103	yes	yes	no	no	GTTTTAAGGCCCGGTGGAATTAAACTTTAGTTACAATAAAAAGAAAACCAGAAAGTCCCCATATATTTGAAAGGTGAACCTAACTTTTCTAAATATCCCATGGGTCAAAGAGGGAATCACAATGGAAAATCCCAACTCTTCCATATCCGGGCTTACGAAAATAGGGATGTATCTGTGAGGAACGCCTGAATAAAGCAGACAGACAGGATCTATTGGAGCTCCAAATCAGGGGATTTTCTGCCCAACCTGCCTGGAAGGCATTGCTCTGTGGCCCTACTCAGTGGTGTCCCTGGCGGCCCTGAGTTTAGGGGCTCAATTTCATCCATTGAGAAAATGAGTTGTTTATTCCATACACAGGACTATTTCCTCTTATCTCTACCTTTTTAGAAAACACTACAA…	GGGGACAACTTTGTATAGAAAAGTTGGTTTTAAGGCCCGGTGGAAT	GGGGACTGCTTTTTTGTACAAACTTGTCCCGCCGGCTACAGGGATG	chr8:1822015-1823955	1	N	D	TSG
CG-304	ARHGEF10L	25540	yes	yes	no	no	GAGGCTGAGGCGAGAGGATCACTTGACCCAGGAGTTCCAGGCTACAGTGAGCCATGATTGTGCCACTGCACTCCAACCTGGGAAATCGAGACCAAAGCAGCCTCAGTACCTATCGATGGGGGCTATATAAATTATACCCCCACAAAAAACACCTACCTCAAAACAAAACCAAACCTACTATGCAGCTGTTAAAAAAAGTGGGGTTGATTTCTATGTATTAGTACTATTCTGAAATCATCACTGAGATTTAGGTTAAAAAGGCAGTTGCAGCACTGTGAGTGCTGTGTGCTCCTTCTGTATGAAACAAGGCATATCTGCAGATATGCAAGTTGGCCCATGCATGGGAGAGTTCTGGAAGGATTCTTGAGAAGTCAGTAACAGTCATCTCTTCTGGGGGAC…	GGGGACAACTTTGTATAGAAAAGTTGGAGGCTGAGGCGAGAGGA	GGGGACTGCTTTTTTGTACAAACTTGTCTCGCATTAGCTGGAGTCAGG	chr1:17578582-17580531	1	N	D	TSG
CG-305	ARHGEF10L	25540	yes	no	no	no	CCTGGTAGGTCCCAGTGTGCCTCCCCCTCCTCTGGCAGGCGTGGCCTGTCCCTTCTGGGAGAGCTGGGCCTCTTCTTTCAGCGTCCCTGCTCCTGCTTTTGTCACGGCCGTCTTGGCCTCCTGCCCCCTGCGCTGTCTGGCTCACCTGTCCTCATCTTTTTTGTTCCTGTTCCCTCCTTCCTTTATCCATCCACCCATCTCTCCAACCAGCTGACATTTACGGAATCCTACTAAGCGCCACAGCCTGTGCTGCATGCAGGGACCCACGATGCATGTATCAGCAGTGCCTCTGGGGCCAGCTGTTGGCACAGCGCGGGAGACAGGCACAGGCATGGGAAATGACAGGACAGGTTGACAAGTGGTCCACTGGGGTGCCCTGGGGGGCATGGAGGAAATGAG…	GGGGACAACTTTGTATAGAAAAGTTGCCTGGTAGGTCCCAGTGTGC	GGGGACTGCTTTTTTGTACAAACTTGTCCTCTGCAGGGAGGGTCACTT	chr1:17616360-17618310	1	N	D	TSG
CG-307	ARHGEF12	14193	yes	yes	no	no	AATGGGACTGGGAGGGTGTTCGGGGGAGGGCAGTAGTGGGATGGTTTCAGGGTGATTCAAGCACATTACATTTATTGTCTACCTTATTTTCATTATTATTACATTGTAATGTATAATGAAATAATTATATACTCACCATAATGTAGAATCAGTGGGAACCCTGAGTTTGTTTTCTTGCAACTTGACGGTCCCATCTGTGGGTGATGGGAAACAATGACAGATCATCAAGCATTAGATTTTCATAAGGAGTGTGCAACCTAGATCCCTCTCATGTGCAGTTCGCTATAGGGTTCCTGCTCCTCTGAGCATCTAATGCTGCCACTGATCTGACAGAAGTGGGGCTCAGGTGGTAATGCGAGTGATGGGGAGCAGCTGTAAATACAGCTGAAGCTTCACTTG…	GGGGACAACTTTGTATAGAAAAGTTGAATGGGACTGGGAGGGTGTT	GGGGACTGCTTTTTTGTACAAACTTGTCCTCCCACCCCCAATCATCTA	chr11:120383322-120385279	1	T	T	TSG, fusion
CG-314	ATP2B3	816	yes	no	no	no	CACCGTCACAAGCAAAGGTCCTGGGGTGGGGAGGGGAGGCTGTCTCGAGAAGACGAGGAGTCCAGGTGAGAGCCGAAAGCTGCCATTGCTGCCTTGAGGGGTCAGAAGTGGGACACCCAGCTGTCCTCTGGCTCTGCCACTTCCCCAAGCCAGCCTCAGTTTCCCGCATCAGAAAAGCAAGGGCAATTCGTCCACACAGCACCCCCAGAAGGAGCCCGCCTCACCTGGGACAGCTTCGCTTGCTGTCCTGGCCCCCTCTCCTCAGCTTTCACTCCTTCTAGTCTTTTCCCCCCAATGCCTGTCCCCAGACGCCTTGCCTCACCTTTGCCCCAGCTGCAACCCCACAGCTCTTGGCCCTCGGGCCTGCTGTTCTCCCTGTCCCAGCTAGAGAGGGACGGG…	GGGGACAACTTTGTATAGAAAAGTTGCACCGTCACAAGCAAAGGTC	GGGGACTGCTTTTTTGTACAAACTTGTCGGAGATGGAGGCGAGAAGAA	chrX:153534168-153536117	1	N	O	TSG
CG-317	BCL2L12	13787	yes	yes	no	no	TACTGTGCTCGGCCTCTTCAAAAGCCTTTGAAACCTCTTTGGTTTTTGTTTTGTTTCGCTTTTGTTTTTAAAGAGATGGAGCCTATGTTGCCCAAGCTGGCCTCAAACTCCTGGGCTCAAGCGATCCTCCCGCCTTGGCCTTGCAAAGTGCTAGGATTACAGGTGTGAACCACCGCCCCCGGCCCAAAAACCTTTTCTTTCTAAGCCAGGCTTCCAAGTCCAACTTGGTGTCTAATCCCGTGCACCACCTGCCCCGCGACACCCTCTGTGATAACCCCGCCCCTCACACTGTTTACCACCTCTGGCATATACTAATTCGGTAGTTAGGAACCTCAGATTTGGGGCTCCAGGCCTCACCTCTGATGTTTCAAGAACCATCCCCCAGTATCTATCCTACAA…	GGGGACAACTTTGTATAGAAAAGTTGTACTGTGCTCGGCCTCTTCA	GGGGACTGCTTTTTTGTACAAACTTGTCCGTAGAAAGGGCGGAACG	chr19:49663982-49665942	1	N	Mis	oncogene
CG-322	BCORL1	25657	yes	yes	no	no	TCCTTTACCTCATTCCGATGGTTTAAATGTCTCCTTTACAGCAAGGCCTATCCTGTTCACCGTATTTCAGATAGTAGCCCTCCCCACCTAGACTGTGCCCTTGCCCCTTAGTCTGTGTTGTATTATCTCCTCCTCCTCCTCCTTCTTCTTCTTCTTCTTCTTCTTTTTTTTTTTTTTTGAGACAGAGTTTCACTCTTGTTGCCCAGGTTGGAGTGCAATGGCATGGTATCAGCTCGCCGCAACCTCTGCCTCCTGGGTTCAAGCAATTCTCCTGCCTTAGCCTCCTGAGTATCTGGGATTACAGGCATGTGCTACCACGGTGGCTAATTTTGTGTTTTTAGTAGAGACAGGGTTTCTCCATGTTGGTCAGGCTGGTCTTGGACTCCCGAACTCAGGTGA…	GGGGACAACTTTGTATAGAAAAGTTGTCCTTTACCTCATTCCGATGG	GGGGACTGCTTTTTTGTACAAACTTGTCCCTGGGGAAAAGAATTCCAG	chrX:130003212-130005188	1	N	Mis, N, F	oncogene, TSG
CG-324	BIRC3	591	yes	yes	no	no	CCAATTATGCTTTAAAAGTAATGAAAACAATATCAATGATAATGTAATCAAAGAGGATTTTTTTTTTTTTTTTTTGAGATGCAGTCTCACTCTGTTCCAGGGCTGGAGTGCAGTGGCACTGTCTTGACTCATTGCAACCTCTGCCTCCCAGGTTCAAGTGATTCTTGTGCCTCAGCCTCCCAAGTAGCTGGGACTACAGGCGTGCACCACCACACTTGGCTCATTTTTGTATTTTTGGGAGAGACCGGTTTCACCATGTTGGCCAGACTGGTCTTGAACTCCTGACCTCAGATGATCCACCCACCTTCGCCTCCCAAAGTGCTGGTATTATAGGCGTGAGCCACCATGCCTGGTCAAAGAGGAATTTTTTTTTTTTTTAACACTTAGATCCTTATGATC…	GGGGACAACTTTGTATAGAAAAGTTGCCAATTATGCTTTAAAAGTAATGAAAA	GGGGACTGCTTTTTTGTACAAACTTGTCCCCCACCCCTATCTGTACCA	chr11:102315479-102317438	1	T	D, F, N, T, Mis	oncogene, TSG, fusion
CG-326	BLM	1058	yes	yes	no	no	TGAACCTGGGAGATGGTGGTTGCGGTGAGCCGAGCTTGCGCCACTGCACTCCAGCCTGGGCGGCTGAGTGAGACTCCGTCTCAAAAAAAAAAAAAAAAAAAGAAATGCAAATTGTTTTCAGTAGAATGCAATTGATTACTAAGCTGTGGATTTCATCAGTTCTGCCAGTTTTTGTATATATTTGTAGTTATTTCATTATTCCTCATTTGACTATGTGTGTGGTACTTTGAATTTTCCATTGAAGCAGTTGTAATCTTTCTGGATATCTCATTCATTAATGAGTTAAATAAAATCTCTAACATTTATTTTATATCTGTATTATATTTGATATTAAAATTATTCTTCAACAGTAGTATACAGTTATATGAATAAGCTGCAATTTATCTATTCATCTATTGG…	GGGGACAACTTTGTATAGAAAAGTTGTGAACCTGGGAGATGGTGGT	GGGGACTGCTTTTTTGTACAAACTTGTCCCAAGCCCTGGCTCACTTC	chr15:90715422-90717371	1	N	Mis, N, F	TSG
CG-330	CALR	1455	yes	yes	no	no	TGTGCCCCGTGTGTTTTTAGTTAATTTCCACAAGAGTCCTTCCTTCCTCTCTTCTATCATGCAGCAAGTACTTTTTAAGCCTGTTCTGTGCCAGGTGCTGCAGGTGACACTGGAGGATGCGAAGTGAACAAAACAGGCAGTGTCTAACCTCAAGTAGGAAGCGCCAAGCCCACAGGTGCCTGACACAGGAACAGGAGGAAGGGTCAGCAAGAGGCCTGGGATGGTCCCCGGGATCCTCATGGGGGGGACCAGACTAGGCAATACTGAATACTACCTAGAGGAAGTGGTAGAACCCCAACTTCCCAGTTCATTCTCCCCCGTCTTTTTTTCGAGATGGAGTCTTGCTCTGTCACCTGGGCTGGTGGGCTGGAGTGGAGTGGCGTGATCTTGGCTCACTGC…	GGGGACAACTTTGTATAGAAAAGTTGTGTGCCCCGTGTGTTTTTAG	GGGGACTGCTTTTTTGTACAAACTTGTCTATACCCACCCGCCTCTCAA	chr19:12936614-12938582	1	N	F, Mis	oncogene
CG-331	CAMTA1	18806	yes	no	no	no	CACTGGGTCAAAAGATGCAGACATTTTTATGGCTTTTAATACATACTGTAAAATTGCTTTTCGAAAGGAATATACTAATTTACAATGCCACCAGCACTTCTTTTAAGAATCCGTTTCTCCACACAAATCGTCAACATAGGTGCTATTAAGAATGCTAATCGATAAAATATTGTCCCGCCGTTGTTAAAATTTTGCAATTTTTGAGGCTCATAAAATTAAAGTTTCTTGAAGAATGAGTGTGTAACACAAAACATTCTTTTGGGACATCTTTATTTCTGGAAAACCTAAGACATTCTTACTTGTGAAGACCAGAAAAAGAACACATGTTGTTAGGATTGGCACAGAATTCAGTGTGACAGTCAATCTTAATGCCAGAACACTTGAACGAGGATTTTTCAC…	GGGGACAACTTTGTATAGAAAAGTTGCACTGGGTCAAAAGATGCAGA	GGGGACTGCTTTTTTGTACAAACTTGTCTACCTTCCGGCTTGTTTTCG	chr1:6783639-6785578	1	T	T	TSG, fusion
CG-333	CBL	1541	yes	no	no	no	TCACACCCATGATCTCAGCACTTTGGGAGGCTGAGGAGGGCAGATCCCCTCAGGTCAGGAGTTGAAGACCAGCTTGGCCAACATGGTGAAATCTCATCTTTACTAAAAATACAAAAATTAGTCAGGTGTGGTGGCGGGCACTTGTAATCCCAGCTACTCGGGGGGCAGAAGTTGCAGTGAGCCAAGATTGTGCCACTGCACTCCAGCCTGGGTGACAGACTCTGTCTCAAAATAAAATAAAATAAATAAATAAATAAAAAAGAAATAATTGTATTTGATGACTTGGTGAGTCAGCTAGCATAAGACATGTGTACCAGGGAGTAGTATAAAACTACAAGGTTGTTTAGCTTGGAGTTAGAGCAACTTGTCAATTTTATTCCCGAGGCAATGGGAGGTGTT…	GGGGACAACTTTGTATAGAAAAGTTGTCACACCCATGATCTCAGCAC	GGGGACTGCTTTTTTGTACAAACTTGTCGGACGCGCCCCTTCAGAG	chr11:119204326-119206227	1	T	T, Mis, S, O	oncogene, TSG, fusion
CG-334	CBLC	24525	yes	no	no	no	AGGCTGGAGGATTGCCTGAGCTCAGAAGTTCAAGACCAGCCTGTGTAACACAGTGAGACATCATCTCTACTAAAAACTAAAAAAAAAAAAAAAAAATAGCCAACGTGGCAGTGCATGCCTGTAGTCCTAGTTACTAGGGAGGCTGAGACAGGAGGACCACTTGAGCCCCAGAGGTCAAGGCTGCAATGAGTGGTGATCCAACAACCACTGCACTCCAGCCTAGGAGACAGAGCAAGACCCTGTCTCAAAAAAATAAAATAAAATAAAATAAAAGTTAGTTATTACTATTATTCTCTGATTCAAAGTTCTCTAGATATGTGCACATTTGCGATCAGAACTTGGCCTGGTCTGACCAGGCATGGTGGCTCACGCCTGTAATCCCACCTCTTTAGGAGGCCG…	GGGGACAACTTTGTATAGAAAAGTTGAGGCTGGAGGATTGCCTGAG	GGGGACTGCTTTTTTGTACAAACTTGTCCGCCCAGAGTGAAAGGAGAG	chr19:44775914-44777878	1	N	Mis	oncogene, TSG
CG-335	CCND2	1583	yes	yes	no	no	TGGGTTTTTCAGCGAGCTTTTTTTCTTCCTGAAAGCTAATGGCTTCCACAGCAATTAGACATTTTCCTCGCCCGCCCCTTCCCTCCCCTTTCTTTACATATAGGAGATGGGATACTCATTCCCGCTGCTATTGATAAGGTCGGAGGCGGCCGGGCCTCTCCCCAGCTTTCGCCCGCCCCAGCGCCCGCTCTCCCTCCGCCCTCCCTTGGCTTCCTTTTGATGTAGTGGGGAACGCGTCCTACTAAAAAAAAAAAAAAAAAAAAAAAAAAAAAGTAATCTGCCCGGTAACAATCAGCGCGCAGTAGCAGGAGCCCCAGAGCTATTGGCTATGCAAATAGAGGGAGGGGAGACGGCGCCCCAAACTCTTCCTCACCCTTTTAAAGCGATATCCCCTCCTTT…	GGGGACAACTTTGTATAGAAAAGTTGTGGGTTTTTCAGCGAGCTTT	GGGGACTGCTTTTTTGTACAAACTTGTCCTGGCTGGGCAGTTAGCTCT	chr12:4271785-4273745	1	T	T	oncogene, fusion
CG-341	CDK12	24224	yes	yes	no	no	GGGGCCAGTGTAAGATAGTGTTATTTTCTTGTTAATTAATACTATGCTTTTCTTGTTCATATTATAATCTTTTGTATGAGGATGAAAGGCTAAATTATCCAATAACGGCCATGGGAGGATCTCAAGATGGGATGAGCTTTTAGGTTCTGAGATTTGAAGCAAAGATTGGTAAGGAGACAACACCATAGGATGGAAGAGCTTGTGTTTTAGTCTCAGAAAGACATGAATTTGAATGTTGACTGTGGCACTTGTTGGACCAAATTATTCAACTTCCCTGAGGCTGGGATTCCTTTTCTATAAAACAGGGATGAAAATCTCGTGTTTTGCAGGATAATTGTGAAAATTAGAGATAATGTATGTAAAATTCTTGGCAGGTAGCACACACCCTATATGTGGGAA…	GGGGACAACTTTGTATAGAAAAGTTGGGGGCCAGTGTAAGATAGTGTT	GGGGACTGCTTTTTTGTACAAACTTGTCGTTCCCCAGCACTCCAAAAA	chr17:39460040-39462039	1	N	Mis, N, F	TSG
CG-342	CDKN1A	33710	yes	no	no	no	AACCACCCCTTGTTTGTTGGGAAAGGAATTACCTTTGACAGTGGTGGTATCTCCATCAAGGCTTCTGCAAATATGGACCTCATGAGGGCCGACATGGGAGGAGCTACAACTATATGCTCAGCCATTGTGTCTGCTGCAAATCTCAGTTTGCCCATTAATATTATAGGTCTGGCCCCTCTGTGAAAACATGCCCAGCGGCAAGGCCAACAAGCTGGGGGATGTTGTTAGAGCCAGGAACAGGAAGACCATCCAGGTTGGTAACACTGATGCTGAGGGGAGGCTCATACTGGCTGATGCGCTCTGTTACGTGCACACATTTAACCCGAAGGTCATCCTCAATGCCACCACCTTAACAGGTGTCATAGATGTAGCTTTGGGGTCAGGTGCCACTGGGGTCTT…	GGGGACAACTTTGTATAGAAAAGTTGAACCACCCCTTGTTTGTTGG	GGGGACTGCTTTTTTGTACAAACTTGTCCAGCCTCTTCTATGCCAGAGC	chr6:36674536-36676490	1	N	F, N	oncogene, TSG
CG-343	CDKN1A	33710	yes	yes	no	no	TGAGTGTGTGCTGGGAGTCAGATTCTGTGTGTGACTTTTAACAGCCTGCTCCCTTGCCTTTTTCAGGGCAGAAGTCCTCCCTTAGAGTGTGTCTGGGTACACATTCAAGTGCATGGTTGCAAACTTTTTTTTTTAAAGCACTGAATAGTACTAGACACTTAGTAGGTACTTAAGAAATATTGAATGTCGTGGTGGTGGTGAGCTAGAAGTTATAAAAAAAATTCTTTCCCAAAAACAACAACAAAAAGAATTATTTCATTGTGAAGCTCAGTACCACAAAAATTTAAATAATTCATTACAAGCCTTTATTAAAAAAAATTTTCTCCCCAAAGTAAACAGACAGACAATGTCTAGTCTATTTGAAATGCCTGAAAGCAGAGGGGCTTCAAGGCAGTGGGA…	GGGGACAACTTTGTATAGAAAAGTTGTGAGTGTGTGCTGGGAGTCA	GGGGACTGCTTTTTTGTACAAACTTGTCAGCTGAGCCTGGCCGAGT	chr6:36676661-36678570	1	N	F, N	oncogene, TSG
CG-346	CDKN2C	1789	yes	no	no	no	CGCAGTTTCCAGTCCTTGATTAATTAAGGCTTCAGAGTTCGTTCTTACATATGCCATGTCTTAAGTTTTCATAAAATTCAGTCTACACAAGACTTGCTTTTTGTGAGCACTGTGCTTAGTGGCAGTCCGGATTTTTCCCTCCACCCCCGCGGCCACCCCTGCCCACCGCGCCGTCGGGCATGGATCTGGCAGGTGCGAGGCCGAGGCCAGGGCTCAGCGAAGGACGCCGAGTTTACAGAGCGCGCGCGCCTAGAGGAGGCAGCAGCAGCCGCAGCCTGGCCGCCCGAACTTTGCGAGCCTGGCGGGGGAGCACAGAGGCGGGCCGACCTGCCCCGCTAGCGCTGAGGAACGACTCCCTTTATGCCAGCTCGCTGTCCGCCTTCCCGCAGCGTACGCTGC…	GGGGACAACTTTGTATAGAAAAGTTGCGCAGTTTCCAGTCCTTGATT	GGGGACTGCTTTTTTGTACAAACTTGTCTTCACGGTGGTGACTTGAGC	chr1:50967944-50969894	1	N	D	TSG
CG-348	CHD2	3039	yes	yes	no	no	CCTTTCAAAACAACTCAATGGGTAATAATAGAATCTGATTTTAATCTGCCACAAGATTTTAATGAACTTGAAACAAACTGCTTGTTGCTCGAAAATTCAGGATGAGTGATACACATATACTTCTGAATTATTTTGTGTTGATTGAAATGGTTTCTTAAGCTTTTTAATACTATAAATACATCTTGCTATAGAATATTCATCTGAATATTTAAATTAATGTCTCCTATTGTCTTACTATTAGAGGAAGAAGTGTTGGATTTATGGGTTAGGGTCCTTGGAGTATTCACAATTTTTTAAATTTGAAATTATGTGTGTAATCCATTTTATATAACTTTGAAGTAGGATTAATATCTTGTATCGTCTTTATTTTGTACAATTGGGGATTTAGAATAAATGAAT…	GGGGACAACTTTGTATAGAAAAGTTGCCTTTCAAAACAACTCAATGGGTA	GGGGACTGCTTTTTTGTACAAACTTGTCCCCCACAACTCAGGTGATGTA	chr15:92898337-92900287	1	N	Mis, F, N	TSG
CG-349	CHST11	17422	yes	yes	no	no	GGGTACAGTGGCCCAAAAGAGGTTTGGACCTAGTGCTCACAGCGCAGAGGAGGAAAGTTGCAATTTCAGGTGAGAAAACAGCAAAGACTTCTTGGGAGAGGTGGTAGCTTATGTGTCACAGCCTTAATCCTCACTGTGTTTGGGCAGGTTCCTGATTGTGGGAATGCAAGAATGGATGTTGGGCATGATTCACCATCCTCCCCCACCATGTGGGCCAACTCCATGATCTCTGTGACTCACAGGGAATTGGACTTCTGATCTCTTCCTTGACCCTGTGACTTCCCAAACTGCCTTGTGCATGTCCAGGCTTTGGGGCAGGTAACTGAAGTCTTTGGCCTATGAGGTGAGAGGTCACTTGGGTGACCTGGGAGTAAATCCCTTCCCCTCCCTGGCTCTGTA…	GGGGACAACTTTGTATAGAAAAGTTGGGGTACAGTGGCCCAAAAGA	GGGGACTGCTTTTTTGTACAAACTTGTCGGGGCTGGGTTTTACCAAAT	chr12:104455001-104456967	1	T	T	oncogene, fusion
CG-351	CLP1	24953	yes	yes	no	no	CACCTGAAAAGTCCATAGACCAGTATCTGGCATATAACAGTATATAAATGTGGTTTTTTGTTTTTTGTTTTTGTTTTTTTGAGACAGAGTCTCGCGCTGTCGCCCAGGCTGGAGTGCAGTGGCAGGATCTCAGCTCACTGCAAGCTCCGCCTCCCGGGGTCAGGCCATTCTCCTGCCTCAGCCTCCCTAGTAGCTGGGACTACAGGCGCCTGCCACCACGCCCAGCTAATTTTTTTGTATTTTTAGTCGAGACGGGGTTTCACTATGTTAGCCAGGATGGTCTCGATCTCCTGACCTCGTGATCCACCCACCTCGGCCTCCCAAAGTGCTGGGATTACAGGCGTGAGCCACCACGCCCTGCCTTAAATGTGATTTTTTTTGTGAGACAGAGTCTCACTC…	GGGGACAACTTTGTATAGAAAAGTTGCACCTGAAAAGTCCATAGACCAG	GGGGACTGCTTTTTTGTACAAACTTGTCCTTGCGCTGTGAAAGGACAC	chr11:57655764-57657746	1	T	T	fusion
CG-352	CLTC	2092	yes	yes	no	no	TCAGCGCACTTTTTGGTTAGATATTCCACTCCAAATAGCTAAAATCAACTGCTTTTGGGATTCTAAATGTACTTAAAGTTACAGGGTCTGTATGAAAATGCCAGACACTAATTAAATTTTGGTGGCCCATTCATGATACGGCTCTTTTATCTCCGGATTCTGAGATTGAAAAGGTGACTTGATCAAGCTATTGAATTACTGTAATAAAACAATTACTCCCTTAGAATTTTAATTTAGAATTTGTCTACTTCCAAAAAGGGTTTAAAGCAGTTATTACTAGACTGGCATTAGGTTATTTCAAATGTTGCGGAACAGAGGATCTTCGTGTATTTAGCTTAACAATACAAAAAGAAATTTTGCAAGCATAAATATTCACTCTTACAACATGGTGGCAAGGCT…	GGGGACAACTTTGTATAGAAAAGTTGTCAGCGCACTTTTTGGTTAGA	GGGGACTGCTTTTTTGTACAAACTTGTCCGCCTTATGTACCCCTCCAC	chr17:59617858-59619839	1	T	T	TSG, fusion
CG-353	CNBD1	26663	yes	yes	no	no	ATAGTGATGTGGCCGGGTGTGGTGGTTCATGCCTGTAATCCTAGCACTTTGGGAGACCAAGGCAGGCAGATCACCAGAGGTCGGGAGTTCAAGATCAGCCTGGCTAACATGGTGAAACCGTGTCTCTACTAAATATACAAAATCAGCTGGGCGTGGTGGCACCTGCCTGTAATCCCAGCTACCCGGGAGGCTGAGGCAGGAGAATCACTTGAACCCGGGAGGTGGAGGTTGGAATGAGTCAGAATTGAGCCACTGCACTCCAGCCTGGGTGACAGAGTGAGACTTGGTCTCCAGAAAAAAAAAAAACAATAGTGATGAGACTCAACAACAAAATTGAGTCTATGGTGAGTTTGGAGTTTGTAAAACTGGAAATAGGAAAATACATTCAATTGAAAAGTT…	GGGGACAACTTTGTATAGAAAAGTTGATAGTGATGTGGCCGGGTGT	GGGGACTGCTTTTTTGTACAAACTTGTCCCTGCAGGCTCATAAAGCAG	chr8:86864479-86866432	1	N	Mis	N
CG-356	CNTRL	1858	yes	no	no	no	AGCGATCTGCCCGTCTTGGCCTCCTAAATTGTTCATAAGCCATCTTAAGAAGTTTGAATTTTATTTTGCATGCAATGGGAAATCTTTGAAGGGCTTTAGATAGTTGAGTGGCTGATCCTATTTGTCACTTTGCCTTACTTCATGAAGAGTGAAATGGACTGAGTGAGATGGAAGGGATGTGTGCATCTGTATCTGTCAGGAGGCTGTTGTTCAGTACAGGCAAGAGATGATACTAGCACCAACCAGGAAGGTGCTGGTGGATGTGGAGAGAAAGCCAGCTGATTCCAGGAAACACTGGACAGTAGAACTGACAGGACTTAATGATGGGTTGAAAGTAGGAGATGAGGTAGAGGGAGCTATCAAGACGGTTTTACTAATTTAAAAAGAATTTTTTATAAT…	GGGGACAACTTTGTATAGAAAAGTTGAGCGATCTGCCCGTCTTG	GGGGACTGCTTTTTTGTACAAACTTGTCTTTCCTGCTTTTGCTTTTCCA	chr9:121116558-121118466	1	T	T	fusion
CG-357	COL3A1	2201	yes	yes	no	no	CGTAGATACAAAGACATCATGAGAAAAACTATGTTTCTGAATTGGTTTGAACACAGGAAATATTTTTTGTGTACAGGACAAAGATGTCTGAAAGACAGAAAGATGCATATAACAGCCTTTCCCCAGCATCTCTACTGTGATCCAGTAGAAAAGCTTATATTCATGACCATTCTCAACAGTTACTTTTCTCCCACGCCCCCAAGCAGTGACTCTCCAATCTAAAATAAAGATACACAAGAGGTTGGTCTCGTTCTAGTTTTCCTTTCCTGTCATCAAATGATGTCATCTACATTGAGATGTCTTGGTTTGTGTCCTTGTGACTGAAGATATAAGAAAGCTTGGGAGGCCGAGGCGGGCGGATCACGAGGTCAGGACATCAAGACCATCCTGACTAACACG…	GGGGACAACTTTGTATAGAAAAGTTGCGTAGATACAAAGACATCATGAGAAAA	GGGGACTGCTTTTTTGTACAAACTTGTCTTTCCAGCCCCTTTCTGAAATA	chr2:188972356-188974319	1	T	T	fusion
CG-363	CTNNA2	2510	yes	no	no	no	GGCATGAGAAGGTGTGTTGCCCAGCGGCAGAATTCTGTATATGACAGAGCTGCTCTATGGCAGTTGGTAGTGTGAATGGAAAATGTGTAAAGTGTTTTTAGGTTTTTGGAGGACAGGCAGCATGTCGGTGCCAACTATTGTTGTGATGAAGAAACCCAAATCTAAATCGGTCTGTATGGTTGGATTGCTATGCTTAGTTTATTTAAAACATGGCATTTGGAGAGAGTTAAAATACCAGCACACTGTGTCTTTGCCTCTACTTTTTTTCTGAAGCAAATTGGTTGGGTCTATTTGCAAAAGCTTTAGCTGTAAGAGAGCCAGTAAAGAGGCACATTTCTACTAGTGCCTATTGTGATAGGCCTTCTTTGTCGTGTTAATTCTAGTAGAAATAATCATCTA…	GGGGACAACTTTGTATAGAAAAGTTGGGCATGAGAAGGTGTGTTGC	GGGGACTGCTTTTTTGTACAAACTTGTCCATCTTTGAAATAAATTGTAACTTTGG	chr2:79649566-79651518	1	N	Mis, S	oncogene
CG-369	CYSLTR2	18274	yes	yes	no	no	CCATCCAGCCCACTTTATTCATTTTAATGAGATGAACATTAGTCAATTAATTGGGCTTTTTGGCTCACTGCAACCTCCACCTTCCGGGTTCAAATGATTTTCCTGCCTCAGCCTCCCAAGTAGCTGGGACTACTGGCGCGTGCCACCATGCCTGGCTAATTTTTGTATTTTTAGTAGAGACAGGGTTTCACCATATTGGCTAGGCTGGTCTCCAACTCCCGACCTCGTGATCTGCCCACTTTGGCCTCCCAAAGTGCTGGGATTACAGGCGTGAGGTCACTGCGCCTGGCCAATTGGGCTTTTATTGGAGAAGAATGAATATCTATAGTGACTGCTTGTAGAATGAAATGTTGTTTCAAGCTTTTTGCCCCCTAAAGATGAGAATGGTAATATAACATT…	GGGGACAACTTTGTATAGAAAAGTTGCCATCCAGCCCACTTTATTCAT	GGGGACTGCTTTTTTGTACAAACTTGTCCAAGCGGATATGATGGGTTAGA	chr13:48651714-48653694	1	N	Mis	oncogene
CG-371	DCC	2701	yes	yes	no	no	CATGGACCATTTTTGGTTTCCTACCCTCCCTCCCACTTGTTGAAGACATCCTATTACTGATATGGGAAATACAGGACTTCATTAGTCTTGAGAAGAAGTTGCAACTCTTCCCTCATACCTACTATCTTATGCAATGGTTCTTTACATCATTTTGGCAGGGAGGCAGGCTTGAACTCACCTTATACATTTACTGAAAGCTAAAGATTCCCTTCCCAGTTAAACAGCATGTTCACACAAGCCAATCACTTTTCATAAAATTTCAGGATATTCACAAACTTCCTGAATTTTGTTGGTGGAGACTTCCTGGGAAGATTCATGGACTGAGTTAAGAACCCTTGCTGTAGAACCCAGTCCTGAACCACTAGAGGCTTCACCTCAGCTAATGGAAGTTTTGAGTGT…	GGGGACAACTTTGTATAGAAAAGTTGCATGGACCATTTTTGGTTTCC	GGGGACTGCTTTTTTGTACAAACTTGTCCATTGATCCGGAGAAGTGGA	chr18:52338270-52340170	1	N	Mis, N, D	N
CG-372	DDB2	2718	yes	yes	no	no	AGGCTGCTCCTAGGTGGACACCCAACAGGTTAGGCAAGTCTTAGTTAAAAGCAGTGAGAGGCCAAGAGGCTGGGCATGGTGGCTCACGCCTATAATCCCAGCATTTTGGGAGGCCGAGGCAGGCAGATCACAAGGTCAGAAGATCGAGACCATCCTGGCCAACATGGTGAAACCCTGTCTCTACTAAAATACAAAAAATTAGTCAGGCGTGGTGGTGTGTGCCTCTAGTCCCAGCTGCTCCGGAGACTGAGGCAGGGGAATCGCTTGAACCCGGGAGGCGGAGATTGCAGTGAGCCGAGATTGTGCCACTGCACTCCGGCCTGGGCAACAGAGTGAGACTCCGTCTCAAAAAAAAAAAAAAAAAAAAAGCAGTGAGGAGGCTGGGCACAGTGGCTCACA…	GGGGACAACTTTGTATAGAAAAGTTGAGGCTGCTCCTAGGTGGACA	GGGGACTGCTTTTTTGTACAAACTTGTCGTCCTCCGTGTGAAGGGGTA	chr11:47213164-47215133	1	N	Mis, N	oncogene, TSG
CG-373	DDR2	2731	yes	yes	no	no	CCACATGGGTTTGGTTTGTGTGAATATCCATGTATCCTTTTAAGGTATGTGTGTGTTTCTCAAACTAAGTTAAGTTAATTCATTTTACTTTCATCCTTCATTTTATGTCCTGAGGCATCACAAAAGCATCCAGCTCATAGCTATTTAGAGACAGAAATATTATAGTTATTTCAATGCTCAACTTTTGTATTTACTTGAACCTTGGTTTGTAGACTAGAAAAGGTCTTGAAAAGTCATCTTGCACATCTTACTTCTAATTAACACTGCATCTTGACCATTCCGGATAGATCTGTCCTATTTTTGTAAAATCCCAGTAATGGAATTCTATATTGTTTTTCAGTCATTTGTTTTCAGTGTAAAACAGTCCTCATAACAAAAATACATTACTTCCTATGGAAC…	GGGGACAACTTTGTATAGAAAAGTTGCCACATGGGTTTGGTTTGTG	GGGGACTGCTTTTTTGTACAAACTTGTCGGGATTGCACAGTCTCCAAG	chr1:162629380-162631361	1	N	Mis, N	oncogene
CG-374	DDR2	2731	yes	yes	no	no	GGCTCAGTCCTGGCTCAATTAAGACTACAACTTGAGTTCTAATTATACATACACAGAGAAAAAACAATCTCACCTATGGAGTAGAACCACCTTAAAATGAAAAAGGAAAACACATACCTATATGTACAGGCCCTGTCCTTTATCAGGCTCAGTCTGGTTTTATGAAGTTGTTACTGTTTTCCACATTTGACCTATAGTATCACCAAATCTGTGAAATCACAGATTGTATTTTTGGTACATTCTTTATAGTAATGCCAAAGAGGTGAACTACTACAGGCATGGACATTTGAGGAGGATTTCTAGTTGTCTCTGGCAAGCACCCAGTAAAGTGCCTGATAAGAGCCCAACACATATTTATTGAGTTGAGCTGCATGTCTGGCCTGAGTCACCCTCAGGCCT…	GGGGACAACTTTGTATAGAAAAGTTGGGCTCAGTCCTGGCTCAATTA	GGGGACTGCTTTTTTGTACAAACTTGTCTCTGAGGATTCCTGGGAAAG	chr1:162630481-162632448	1	N	Mis, N	oncogene
CG-375	DDX10	2735	yes	yes	no	no	TGCCTGGCCCCTAGATGTTATTGAGGTCTTTCTCTTGGACATTCAGTTTTCCTAGAGTTGAACCTTCCAGTTTCTTGCCTGGGGCGCATATATGCCTGACTCCTACAGTTTTAGGAAAAAAGTGAGTTATAGCTGAGGGCCTTATCGTTCTGTAGGTATGCATATGTGGTATACATATGTAGTAAAATACACATCACATAAAATTTACCATTTTAGCCATTTGTAAGTATACAATTCAGTTGCATTAATTACATTCTCATTGTTGTGCAACCAATCTGCAGAACTCTTTTCATCTTACCAAACTGGAACTCTGCACTGATTAAACAGTAACCCCCTGGTTGCCTGAGTCCCTGGCAACCACAAGTCTACTTTCTCTATTATTTTGACAACTCTAAGTTT…	GGGGACAACTTTGTATAGAAAAGTTGTGCCTGGCCCCTAGATGTTA	GGGGACTGCTTTTTTGTACAAACTTGTCTCAGGAAAAGGAGGGCTGTG	chr11:108663040-108664999	1	T	T	TSG, fusion
CG-376	DDX3X	2745	yes	no	no	no	CCAGTTTGCATTTGTGGCTCTACTGGGCAAGTGTCTTCCCACCAGTTAGTGTAGCTGTGCGGCGGCATTTACATATTATAATACATTGTTTTATTATAATCATTTTGCTTTCGTTTGTTGACAGATCATGTTTTTTGAAATTGTGTTTGTAGGTTTACATAAACAATTTAGGTTTTGTTATTTCAGTATAGGTAAAGGGGGCGTTAGAAAATACTCGTTATGAAAAGGAGTTGGGTCTTTCACAGGGTTATGGAATGTAGCAGACTCCTTTTATAGATGAGCAAATTGAGACCCAAAGCCGTTAAACAACTTGCCCCCGACAGTGTGATATTCTCTCCCTATCTCGTTCGAATTTCCGTCTCGATTTTAAAAATTGAGAAGGGAGAGAAGTTATGTGTA…	GGGGACAACTTTGTATAGAAAAGTTGCCAGTTTGCATTTGTGGCTCT	GGGGACTGCTTTTTTGTACAAACTTGTCGCGGCCACGGATCTAATATAC	chrX:41332198-41334149	1	N	Mis, N, F	TSG
CG-378	DNM2	2974	yes	yes	no	no	GGTGATCTGCCCTCCTTGGCCTCCCAAAGTGCTGGGATTACAGGCATGAGCCACCGCACCTGGCGCTTTTTGCCTATTTCTTTGAGACCTGGGGTTTTGGGTCACAAAACAGGCAAATGCCATGAGCCACCCTCCTCCTCTTTCTCCATCTTCTTGTGCTGCCTCAGGTCAGAGCACTTACCTGCTCCTGCCTTCTCACTGGGTTTCCTTGTCTCTGGCCTATTTGTCTCCAGAGGGGTCAAAACACTTCAAATCCTCCTATTTGTCTCTGTCCACTGTCAGGAGTTCCAGTTCCCAGAACCCCAATTTTGCCTACAAAATAGCGTGTCTTTTCACGGGGAGAGGATTTGTTGAGTTTTAGTGGGTACTCAAAAAGATCTAAAGCCAGTTGGGGGGGTT…	GGGGACAACTTTGTATAGAAAAGTTGGGTGATCTGCCCTCCTTG	GGGGACTGCTTTTTTGTACAAACTTGTCGCGTCTGTAGCCGTTGCTC	chr19:10716217-10718169	1	N	F, N, S, Mis, O	TSG
CG-379	EED	3188	yes	no	no	no	CCTTCCCTTTGTTGGGAAAGATGTTCTTAACAAAGGGAAGGATGTTTCTGTCTGCTGATGAAAATGTCATGCCAAAGCACGTCTTACTTTGTCAGGAGCTTACTCTACTCCAGTCTCATCTCTTCTCACCAACTGAGGAGTGCTTAGTAGTGCCTGGAACATTGGAAGTACTGAACAAATGACTGCCGTCATTGAGACCTCAACTTTAATTTTTTTTCGGCTTCTTTATTTCAAAGTCTTCACTGCAGAAACCTCTCATTCTGACCTGCCTTTGCTTTACTTCCTTTTCTCATTCTCAACCAAGAGTTCTCTCTTTATCTACAAAAGAAAGAGTGACTTGCAATCTGCAGATAAGGAAACTGATGTCCTGGTTATAAAGTTATCATGCAGAAATAATTC…	GGGGACAACTTTGTATAGAAAAGTTGCCTTCCCTTTGTTGGGAAAGA	GGGGACTGCTTTTTTGTACAAACTTGTCCCGCCTCCCTCCAGGTTC	chr11:86243290-86245223	1	N	Mis, F	TSG
CG-380	EIF4A2	3284	yes	no	no	no	TTTGCAGTATAAATGATTTCAAACACTAAAGGTTGACAAAGAAGCATTTATAGTTCACTGAGAAGGCTATCTTATTTCAGATTCCAGGTAAGCAGAATCACTTAAATTTAAAAGAGCACGCTCTGTGTTGATATGCAAAACTTTGTTAAAGTATACGTTTTGATCTTTAATTCATTTATTAGTTACAAATGTTATTTACTATTTAGTAAGCACACGCAAATGTGGTAATCACTGCATTTATTAGGAATACACTGTAAGGTTACAGGCAGTGTGGGTGTGGATTTTGACTGTATTTGAAGTTTTCTTACCTTGAAACTTACTTAGCACTTGTAAACCTATACCATAGAGTTTAGCCTTTATTTCCTCTTAAGAGACTTGAAAATCCTACACCATCTAGTG…	GGGGACAACTTTGTATAGAAAAGTTGTTTGCAGTATAAATGATTTCAAACAC	GGGGACTGCTTTTTTGTACAAACTTGTCGAATTTTCTCGCCGTGCTTC	chr3:186781560-186783515	1	T	T	fusion
CG-382	ELN	40032	yes	yes	no	no	GGCTGTGTGCGTACATCTTCAAGACAATTCTCCCAGCATGCCCCTACCTTCCAAAATTCCAGAGCTGCTCCCTCCAAAGACCCAGGGAAAAGGAAGGGTTTGTCCAGGGTCCTGGGGTGGCCCCGTATAGACCAAAGCCTGATAGCTGTCCTAGAAGCAGAGTACTTGCAGAGCGAGTGACGGCAACTGTGGTATTGACACCAGTCCTAGCACCAGCTGAACACAGAGCATTTTTGATCTAGCAGAAATACAAGACCACGTTGTATTTGTCTTTGCAATAATCTCTTAGCTAGGAATACTGATCACCTGTAGACAGATAAGGAAACTGATGCTCTGTGGAGAGGTTTTCCTACCAGAAAGGCTAGAGCCAGAAATTTACTTCTAGGTCCACCAATACCT…	GGGGACAACTTTGTATAGAAAAGTTGGGCTGTGTGCGTACATCTTCA	GGGGACTGCTTTTTTGTACAAACTTGTCCTCCGCACCTCGTTTTATCC	chr7:74026185-74028161	1	T	T	fusion
CG-383	EML4	1316	yes	yes	no	no	TCATCTCCATTTTGCAGTCAATAAAATGGAGGCACAGAGAGGTTAGGTAATTTGTCCAGTGTTTCATAGCTAGTACATGATGAGTTGGGATGTGAATCTGGGCAGCATGATTCCAGAGTCTGCACTCTTAACTGCTGGGATGTACTAACTCTCCTACATTTTAACAGCTTTCCTTGTAGTATACAGTATAATGAATGAGATGCTTATTGAATAAATCATTCAAGCAAATGAAAAATTTTAACTCTGATGAATGCCACGAAGGGGAGTGTGGCAGAAACCAGAGAGCTGTTACCAAAATATGTCTCTTTTCCTTCTGGATACACAGACTACATTCCTAGCCTCCCTTGCAGTCATGTGACCAAGTTCTGGCCAGTGGAATGTGGACAAAAGGGAGGTACA…	GGGGACAACTTTGTATAGAAAAGTTGTCATCTCCATTTTGCAGTCAA	GGGGACTGCTTTTTTGTACAAACTTGTCGCCGTCACACTTCCGACTC	chr2:42167360-42169291	1	T	T	fusion
CG-384	EP300	3373	yes	no	no	no	CCAGGTTCACGCCATTCTCCTGCCTCAGCCTCCCGAGTAGCTAGGACTACAGGTGCCCGCCACCACGCCCAGCTAATTTTTTTGTGTGTGTTTTTAGTAGAGACGGGGTTTCACCGTGTTGGCCAGGATGGTCTCAATCTCCTGACCTCCTGATCCGCCCTCCTCGGCCTCCCAAAGTGCTGGGATTACAAGCGTGAGCCACCACGCCCGGTTCAATTTGCCTGCTTTTCTACTGCAGTTTGGGTGATCTAGGCCTGATCATTAGAGGACAGATTCCATCCCTGTCAGCAACTTCAATTGCTCCATTAGGATCTTCACTCTTATGTTCTTATTTATTCATCCCAACATTAATTTAAAAAACAAACAGAAACAATATAAAAAAAAAAACAAAGAAAATCC…	GGGGACAACTTTGTATAGAAAAGTTGCCAGGTTCACGCCATTCT	GGGGACTGCTTTTTTGTACAAACTTGTCCCTCTGCCGAATCCTCCTTA	chr22:41089786-41091765	1	T	T, N, F, Mis, O	TSG, fusion
CG-386	EPHA3	3387	yes	yes	no	no	TTGGCATCACTCCCTTTTCCCCATCTGTCCAGAATGGCGCCTACATAATGGAAACCTTTTACTTTTCACTAGAGAGTTGACAATTTAGAGATTCTATATCATTTACATTCTATTTTCAGGCCAGGTATTGCTTTGTACTCATTTTGCCACTCCTGTAGCTTTCTGCAAACATGAATGCCTTTTTTCCCAGTGACAAGCAGTTTTTAAGTTTTCAAGTGTGAAAAGAGAAATAGCATGAGGGGCGCCAATGGATCTGCGTGTCAGCACATTGGCAGATTCTCCAAAATGTTTTCAAATTGTCAATTCCAAATAAGATTTTAGTTTCTTTCAAGTTTCAGAAAACGTGTATCTAACTTTGGAACAATGTAAGTGTTGTGCTGGAACTTTGAAAAAACACCA…	GGGGACAACTTTGTATAGAAAAGTTGTTGGCATCACTCCCTTTTCC	GGGGACTGCTTTTTTGTACAAACTTGTCTCGCAGGCTGATGTCAAGTT	chr3:89105672-89107647	1	N	Mis	N
CG-387	ERC1	17072	yes	yes	no	no	GCACTTCTGGGCTGACAGGTCCCCTTCCTTTCTACAGCACCCTCTACACCCATTCTACATTATGCTTTTCTCCATTTTATTTTGTCAGACCACACTTACTTTTTGCATGTCAAATAAAAAAAAATTATCTTCCGATGTCCCCCTTCTCATTTTCTATTTTGTATCACTTTTATTTATCATCATTTTATGGGGTCTCAGGAAGAAGAGACAGTAAATACATGTGCTCGGTTAGCTAGCTTTAATCAAAAATCCTAAACGTAGGTTTTAAAAAAGATAACTGGAGCAGGGCAGGAAATAATATTTTTTGCCAGTGTGGTGGCAAAAAATAAAAAACAAAAATCTGAATCTGTGTTAGGACAGTATTTCCGTGTATAACATAGCGCTTAGCAACTTAATTCT…	GGGGACAACTTTGTATAGAAAAGTTGGCACTTCTGGGCTGACAGGT	GGGGACTGCTTTTTTGTACAAACTTGTCCTGCGCGAGACACCTAGC	chr12:989241-991201	1	T	T	fusion
CG-388	ERC1	17072	yes	yes	no	no	CGCCTGGGTTCAAGCTTCTTATGCCTCAGCCTCCTGAGTGGCTGGGATTACAGGCACCTGCCACCATGCTTGGTTAATTTTTGTACTTTTAGTGAGATTGGGTTTTGCCGTGTTGGTCAGGCTGGTCTCGAACTCTTGATGTCAGGTGATCCACCCGCCTTGGTCTCCCAAATTGCTGGAATTACAGATGTAAGCCACTGCACCCTGCCAGGAAAGAGGTTTAATGGACTCTCAGTTCCACATGGCTGGGGAGACCTCACAATCATGGCAGAAGGCGAATGAGGAGCAAAATTATGTCTTACATGGCGACAGGCAAGAGAACTTGTGCAGGGGAACTCCAATTTATAAAACTATCAGATCCCATGAGACGCACTCACTACCACCAGAACAGTAGAGGGG…	GGGGACAACTTTGTATAGAAAAGTTGCGCCTGGGTTCAAGCTTCT	GGGGACTGCTTTTTTGTACAAACTTGTCGAGACTTTCCATTACCCCCACTT	chr12:1025887-1027692	1	T	T	fusion
CG-389	ERCC5	3437	yes	no	no	no	CCTGAGAAACCCGCATACCCTGCCCGGGCACCTGCCTGGGGTTGTCTGCTGCGTGTCCTGGGATGGTTCAATTCACCAAGGACTTCCTCTGGTATAAATCTTCAGCTTCCTTGCATGCCCTCAGTTGCTATTTAAGCTTTCTGTTTTCTTCCCTAAAGGAATCAGTTTAGACTTGAAATTCAGTTTTTCCTGAAACTGATCAGAAGTTAGTGACACCTTGATTGGATCCGTTTTTCTGTCAGGTGATGAATCTTTGGAAAATTTACTTTCTGTATTCTGTGTTTATTTAAATCTGTGGCCGTTATTCATCATGTATCCTTTATGCCTATGTACGTAAAAAATCTTGCTAATACATTATTTTTTAGACAACTTTATGGAGGTATAATTCACACACCATAT…	GGGGACAACTTTGTATAGAAAAGTTGCCTGAGAAACCCGCATACCC	GGGGACTGCTTTTTTGTACAAACTTGTCAAGAATGATCAACAATCCACCAGA	chr13:102805149-102807130	1	N	Mis, N, F	TSG
CG-390	ERCC5	3437	yes	no	no	no	TTACCCAGCTCACAGGCAGAAAAAAAAAAGTTTATTTAGATCAAATTCTGCAGCAATTCCTTTCCCTACTGCTATTACTGTTAAAGAACTGTGTGCCATCATTAGGCCAAGTTGGTGCAGCACCCAAAATACTTGCCAACTTGTCTTCTCCCAGACTGGAGGGGCTCAGGCAGCTCTTCTAGGATCCATCACATTCTGCATCTCAACTTTACCAATAACACTCCCACCCCTCCTGTACCAGCGATTCACTCAACAAACTAAATTATACACCATTACCAGGTCAGTTCTTAAATAGCTCAGCAGCAACAAGAACAACAAGATGTTGGTCGCATTCTAATTTTACTGGCAGAAACTGAGGGTTTCATTGGTGAAGAAACCTGCCTAGGATCACAGTGTCTT…	GGGGACAACTTTGTATAGAAAAGTTGTTACCCAGCTCACAGGCAGA	GGGGACTGCTTTTTTGTACAAACTTGTCTTGGGGGTTCACAAGCCTTA	chr13:102842857-102844806	1	N	Mis, N, F	TSG
CG-391	ETNK1	24649	yes	yes	no	no	TTTGCCCATACCTAAACCAATATATAATACATCCTGGTAGGGTTGGTCCTCCCAATATATTCCCTGATCTTACCTGTCCCTATCCTCCTCTCCCCAATTACAGCGCTTTTCTTGGACCTTAAGTTTTGATATGAATTTCAATGTCATTTTAACAAGTTCAGTAAAAAAACCCTTTTGAGATTTTAACTGGAATTGCATTATATGTACTGATTAGTTCAGGGAAAATTGAGGCCTTTACATTAATCTTTTCTCATTTATGAATATGGTTCATTTCTCCATTAATTTTATCCATGGATCCTGTACATTTTCGGTTACTTTTGTTCTCAGGTACCTAATAGTTTTTTTTTCTTTTCTTCTACTTGTTAATGGACTCTTATTTACCATTACAAACTAGTGCAG…	GGGGACAACTTTGTATAGAAAAGTTGTTTGCCCATACCTAAACCAA	GGGGACTGCTTTTTTGTACAAACTTGTCCTCGCCTCCGGTCACAAT	chr12:22623171-22625089	1	N	Mis	TSG
CG-396	FANCD2	3585	yes	yes	no	no	AGCCCAGGAATTTGAGACCAACTGGGCAACATAGTGAGACCCTGTCTCTGCCAAAAATAAATAGATGTCTTTCAGTTACAAATTACAAAGCTTTATCTTTATAACAGTACAAGGACTTATTTTTAGATATTCACAAAAATAAAAATACAAAATTAAAAATTTCTTGCGGAATTTGCAAACTTCAGATAACACAGATATTGAGTGTTTAGAAAATACAGGATAATTTAAGATTGCTTATTTAGGGTCTTAAAATACCTCAGGGTCATGATATTCAACTCCATTTCTACAAAACTATTCAGCAGCGTAAATATAGGAGAGCTAGATGAATTTCTTTTGATTACACTGCCTGGAAAAGTCTTGAATTATCGTAGACTGAACAAGTGTTTTTTCGTTTGTTTT…	GGGGACAACTTTGTATAGAAAAGTTGAGCCCAGGAATTTGAGACCA	GGGGACTGCTTTTTTGTACAAACTTGTCTGCTCCACTTACTCACCGAGA	chr3:10024533-10026489	1	N	D, Mis, N, F	TSG
CG-397	FANCE	3586	yes	no	no	no	GGGGGCAAAAGTAGCAAGCCCTCCACCCCCATGAACTGCAGCAGTGACACAGCTGGGGACATGGAGGAATGGGGGAGGGCTCCTGGAATGAGGAAGGTTCAAACCCTCTTGCCAGGGCCTTGGTTTTTAACTTTGCTCTTTTGTAGAATGACTCTGAAAGAAAACCAATAAAATGCACCTAAGTTATCATTGCTGGTGTCTGAAGAGTGGTCCGCTCATAGCCCAGCCCCACTGCCAAGTGCAATAAGGCTGCTTCTGCATTCAATCTGTTGCAATATTACTTGTCACTTAGCTTCTGGAAAACTTCACAGTGCATTTTTGCATTATGAAAATAGTAATAACCTCATGAATCTTGTGAAAGGGACTCGGGGATCCACCAGGGTCCTTGAGCCATGTTTA…	GGGGACAACTTTGTATAGAAAAGTTGGGGGGCAAAAGTAGCAAGC	GGGGACTGCTTTTTTGTACAAACTTGTCGCTGTCGGAAAGGGAAGGAG	chr6:35450370-35452355	1	N	N, F, S	TSG
CG-399	FAT3	23112	yes	yes	no	no	TGTGCCTTGCTAACCTTGGATATGAAAGGGTTTTATAAACCATACAATTTGTAATATTTTAATATGTTAAACTCCTGTAGGGATTTTTTTTTTTTTCAGTTTGCAGCCAATAACTAGAACTACATTAAAACCAGAGAGGAGATAACCAAAAAGATATGCTGGGGGCAGGGATGGGTTGTACTTTTTAAAATCAATGACATATGTTGACTATTTCATTAGAATTAAATTATGTCATATATGCTTCTAGGATCCTTAATTATTTCATTCTTGCTTGCAGGTAATTTTGAGAGAGTGATTGTGTGATGGGGAAAAGCATGGATTTTAGAGAAAGATTAAGGTCTGAGATCCTGCTTTACTACTTGCCGGCTGGGGAACATTGTTTGGGCAAATGTCTCAACT…	GGGGACAACTTTGTATAGAAAAGTTGTGTGCCTTGCTAACCTTGGA	GGGGACTGCTTTTTTGTACAAACTTGTCCCTGGAGGGAAGAAAGAGAGAG	chr11:92350272-92352096	1	N	Mis	N
CG-401	FBLN2	3601	yes	yes	no	no	GCACTCCCTTGGGTCAAGTCCCATCCAAAGTACAGATAATCCCTGACTTACGATGGTTCGATTTAGGATTTTTTGAATTTAGGATGTTGAGAAAGTGGTACACACCCAGGAGAAACCCTACTTGGAATCCCCAGGCAATCATTCTGTTTTTCACTTTCTGTGCAGTATTCAATGAGTTACATGAGATATTCAATGCTTCATTATAAAATAGGCTTTGTATTAGATGATTTTGCCCACCCGTAGGCTAGTAATGGAAGTGTTCTGAGCACATTTAAGGTAGGCTTGGCTGAGCTATGATGTTCTGTAGGTTAGGTGGATGAAATGCATTTTCAACTTACTATATTTTCGATTTACGATGGGTTTATGGGGACATGATCCCATTATAATCGAGGAGCATCT…	GGGGACAACTTTGTATAGAAAAGTTGGCACTCCCTTGGGTCAAGTC	GGGGACTGCTTTTTTGTACAAACTTGTCGCCCCCTCCCCTGACTCC	chr3:13547226-13549077	1	N	Mis, S	TSG
CG-402	FBLN2	3601	yes	no	no	no	TGGCTTGAAACAGGAGTTGGAAACCTGAATTTTTATGTGAACGTTTTCAATTTATGCATGCTGGTAACCAATTTAAAATGAGAAACCCACTGTGTGAGCCAAACGAAAGCACTTATGGGCCAGATAATGCTGGTGGGCCCCCGACTATGACCTGAGGTATGGTGGAACACGTTCACTGGGTGGATGCAGAACCAGGGCTCAGAGAGGGCCAGGGCCGTGCCTGGGGTTGCGCAGCAAATGTGGAAAATGCAGAGTCAGGCTTGGGCCTGATGTTCTTTATCATTGCCCTGGGCCTGGAGTGGGGAGATGGGCAAGCCTGAGGTTTGGGATTGCTTAAGCATGGACAGAATGTGATGCTGGGGGCCTGGGGGGCCAAGGGGCCAGGTCACCCTGGGGGCT…	GGGGACAACTTTGTATAGAAAAGTTGTGGCTTGAAACAGGAGTTGG	GGGGACTGCTTTTTTGTACAAACTTGTCGAAGGAGGACGTGGCAGTGT	chr3:13566753-13568730	1	N	Mis, S	TSG
CG-403	FCGR2B	3618	yes	yes	no	no	TGCCAATTTACCGAGAGCAAGACAGCACATAATTGACTATTCCCCTACCTGCTACTTTTCCCTTACAACACGTGGATTACCATACTCTTCCTCTTTCCCCTCCAGCCTGCTTTTCCTCTAAATATTGAAACCCTCAAATTCATCTTTGGAGAAAGTCACAGACCACATACTGTTTCTGTGATTCTGTGTTGTTTTCTTCCAGGCATGTCCTTAACCTTGGCAAAATAAACTTCTAAATTAATTGCCACCTGTCTCAGATACCCTTGGTTTTACAGTAAGAATTCACATGCTTACATAGTAACTATTAATTTTGGTTTCTTAGTGTGTTACCTATATATTGTATGCCTTTGTTTCTAATGATATTTATAAAGTATTGATGCCAGCTCATTGTTATCACAT…	GGGGACAACTTTGTATAGAAAAGTTGTGCCAATTTACCGAGAGCAA	GGGGACTGCTTTTTTGTACAAACTTGTCTGACAGGATTCCCATCACTCC	chr1:161661350-161663256	1	T	T	oncogene, fusion
CG-404	FEN1	3650	yes	yes	no	no	CACGATTTCAGCCTGGAGAGAACATGCGGTTATCAAGGAGCCTGGTGCTGCCGTGAAACAGAGGCTGATTTTAGCCCGGAAATGTAGCTGCAGATCAATGGCCCTTATTAGCATTTTCTGAGGCCAATAATCTGACCACTATGAAAACGTGACTAAAGGTACGAACTCTCTGCCTGAGAAAAACCACATACAAGAAAAAGTTTGCCTACAATTTCCGGAGCTTTGTGGACCAGTGTCTATAGACACCAAGCTGAGAACCCCCGCTATAAGTCACTGACTGGTGGTACCCAGATCTCAATATCTTTTTTTTTTGACGGAGTCTCATTTTTTGGACGGCGTCTCACTCTGTCGCCCGGGCTGGAGGGCAGTGGCACGATCTCGGCTCACTGCAACCTCTGC…	GGGGACAACTTTGTATAGAAAAGTTGCACGATTTCAGCCTGGAGAG	GGGGACTGCTTTTTTGTACAAACTTGTCCTCCTGCCGACGTGTTCTTC	chr11:61790641-61792615	1	N	0	TSG
CG-405	FES	3657	yes	yes	no	no	GCTCTCCAAGTGCCAGAGGTGGGCAGGTGGTGGCACTGAGCCCCCCCAACACTGTGCCCTGGTGGAGAAAGCACTGACCTGTCATGCCCCCCTCAAACCTCCTCTTCTGACGTGCCTTTTGCACCCCTCCCATTAGGACAATCAGTCCCCTCCCATCTGGGAGTCCCCTTTTCTTTTCTACCCTAGCCATTCCTGGTACCCAGCCATCTGCCCAGGGGTGCCCCCTCCTCTCCCATCCCCCTGCCCTCGTGGCCAGCCCGGCTGGTTTTGTAAGATGCTGGGTTGGTGCACAGTGATTTTTTTCTTGTAATTTAAACAGGCCCAGCATTGCTGGTTCTATTTAATGGACATGAGATAATGTTAGAGGTTTTAAAGTGATTAAACGTGCAGACTATGCAA…	GGGGACAACTTTGTATAGAAAAGTTGGCTCTCCAAGTGCCAGAGGT	GGGGACTGCTTTTTTGTACAAACTTGTCGACAGAAAAGGGGCCATCC	chr15:90883054-90885031	1	N	Mis, F	oncogene, TSG
CG-408	FGFR4	3691	yes	no	no	no	CGTGATCCACCCACCTAAGCCTCCCAAAGTGCTGAGATTACAGGCGTGAGCCACCGTGCCCAGCCTAATATATATTTTTAATAGAGACGAGATCTCACTATGTTGCCCAGGCTGGCCTCGAACTCCTGAGTTCAAGCGATCCTCCCGATTCAGCCTCCCACAGTGCTGGGATTATAGGCATGAGCCACCATGCCTGGCCTCAATTATTTTCTGATTTATCTTTGGGAGGAGACCATTCTTTCGCTTAAGAAGAAAAAGAAAAAAACAATTTTAAGTCTCTTTAATGGGCCTTACAGTTATGCAAAGATATGCCACTATCCCTTTGGGAGTGAGGGTGGAAAGAACTAGACTTGCCTGCGTAACAATGAGAAAGGAAGTTGCTTCTTAAGACAGGGTCTA…	GGGGACAACTTTGTATAGAAAAGTTGCGTGATCCACCCACCTAAGC	GGGGACTGCTTTTTTGTACAAACTTGTCGAGCGGCCCACCTCCTGT	chr5:177084907-177086890	1	N	Mis	oncogene
CG-410	FIP1L1	19124	yes	yes	no	no	CCAAGTTCTTAAACAGAGCAGATATTCTGTAATTGCTAAATAAATAAATGATAAAACAATATTTATTCATCAAGGAGCAAGAAAACTCATTTAGTTGTTCAATCAAAATGGATTTCTCTCTGTTGACAAGCGAATGCCCTGTTTGTAAACTTTATAAATGAAAGAGACCTCAGAGATCATCTAACTTGGCCTTTCCATTTTATAGATGAGAAAACTGAAGCATAGAAAGGTTGATTGCCTGACTATACAACCTGCTAGGTATAATGAAGAACTGAGGCCAGGCCTGGTGGCTCATACATGTAATCCCAGCACTTTAGGAGGCCTAGGTGGAAGGATTGCTAGAGACCACGAGTTCCAGACCAGCCTAGGCAACATGGTGAGACATTGTCTCTACAAAAA…	GGGGACAACTTTGTATAGAAAAGTTGCCAAGTTCTTAAACAGAGCAGATATTC	GGGGACTGCTTTTTTGTACAAACTTGTCGGCAAAGATGAAGCCTCCAG	chr4:53375696-53377683	1	T	T	fusion
CG-411	FKBP9	3725	yes	yes	no	no	TTTTCGTAGAGGTGGGGTTTTGCCATGTTGCCCAGGCTGGTCTCAAACTCCTGGGCTCAAGTGATACTCCTGCCTCGGCCTTCTAAAGTGCCAGGATTACAGAAGTGAGCCACCAGGCCCTCTGTTTGTTTTCAAAATCAGAGGTAGATGTTGAATTTTATCTCATGCCGTTTTGAGTCTATGGCCACATGATCTTAGAGCTTTTTTTCCCTTCTTCTGTCCTATAATTTTATTAATAGGTGTTCTATTTCTAGAATAAGCTCTAAGATGAACAATGAACATTTTTCTTGTTATTCATGTAGTTTCTCATTCGATCCCTGAAACCTAAGATTATAGTAATCTTATAATGATTGTTTTATCTTCATCTTACAGAGAACACTGACATTTTGTTAATTTACA…	GGGGACAACTTTGTATAGAAAAGTTGTTTTCGTAGAGGTGGGGTTTTG	GGGGACTGCTTTTTTGTACAAACTTGTCGCCCGGCATTGGGAATGT	chr7:32955453-32957352	1	N	Mis	N
CG-413	FLI1	3750	yes	yes	no	no	TGCTTTTAAATGTTTGAGGTTTTTTAAATTAAAACCTCATAATATGGCTATTTCTATGGCATTTGCAATCCACTTTGCTCTTATAGATACTGCCTAGAAAAAGTGGATCAAGAAGAGGTGTATTCTCGGTGGTGGTTGGGAGGGCGGGCGCAATAGGACTCAATAAGGGGAAGGAGTAACCCTTACGAAAGAAAAACATAAGGGCTCAAAAAGTAAAAGATAACTTCACCGATATCAAGTTTGAGGAATGATTACTTGCATATCGATAATTTGGAACTTTCAAAGAATAAATAATCAGCTCAAAGAAGCCTGGGTCTGCATGTCTTCTTTTGGCTTCGCTTAGTTGTATGTCTTTATTTATGATATGCGTTCATGATTTCTAGCGTTCTTTAAAGTTTC…	GGGGACAACTTTGTATAGAAAAGTTGTGCTTTTAAATGTTTGAGGTTTTT	GGGGACTGCTTTTTTGTACAAACTTGTCTAGGGGTTTGGGAAGCTCAG	chr11:128684543-128686535	1	T	T	oncogene, fusion
CG-416	FOXR1	29980	yes	yes	no	no	CTTCTGTGGGAACCGGGATGAAGCTGGAGGCCATTATCCTTAGCAAACTAATGCAAGAACAGAAAACCAAATGCCACATGTTCTCACTTGTAAGTGGAAGCTAAAAGATAAGAACTCATGAACTCAAAGAGGGGAACCACACAGACACTGGGGCCTACTTGAGGGTGGAGGATGGGAAGAGGGAGAGGAGCAGAAAAAAATAACTCTTGCGTACTAGGTTTAGTACCTAGGTGATGAAATAATCTGTACAACAAACCCCCGTGACATGAGTCATATGTAGCAAACCTGCACATGTACACTTGAACCTAAAAGTTAAAAAAAGAAGAAACATCACTTCTGTAGTATTCTTGCCAAAAATGCATACTCTAATTAAGAGGAAACATTAGCCAAATCCAAACT…	GGGGACAACTTTGTATAGAAAAGTTGCTTCTGTGGGAACCGGGATG	GGGGACTGCTTTTTTGTACAAACTTGTCGCCGAGGAACGCTTAAGAA	chr11:118969730-118971680	1	T	T	oncogene, fusion
CG-419	GATA1	4170	yes	yes	no	no	ACTCTCCCTTGTATGCAGTAGGTACTCAATAAATAAATAGGGGTACTTAATATTTATTGAGATTTCAGATTCAAGTAAGTTAAGATCATGTAACATGGGTTAAAACTCATTTAGTCTCCCCAGTCACTGCATGGAGTGGCTTATTGGGGTATATTATTACCCCATTTTTACAGATGAGGAGCTAAATTCCAGAGGGGATGGTAACTCTCCCAAGGTCACCTGATCCATTAGTGGTTAGGGCAGTCTATGAACGAGGATGAGCTGGCTCTAGAGACCATCTCCTGAAACCACTGCCACTTAAGTCAGAGGTGTCTTTGTATTCGTTCTCCTTATTACTGATGAGGGTTCAGCATGGGGCGTGGCACACCAGCAGGAGCTCAATAAATAGGAATTCATGGG…	GGGGACAACTTTGTATAGAAAAGTTGACTCTCCCTTGTATGCAGTAGGT	GGGGACTGCTTTTTTGTACAAACTTGTCCCCTCCCTTCTCCCTCCT	chrX:48784555-48786528	1	N	Mis, F	oncogene, TSG
CG-425	GPHN	15465	yes	no	no	no	AAAGTCACTGCGTTTTTCCTTTGTAAGGTTTGTAAAAGGTTGCTGAATTTGAGAAAGATGAATACACTTAAGAAAAACGGTTGAAAGACAAGCATTATAATTTAGTTCCATTATTATTTTTTAGGAATTTTAATACTTACAGTCAGTAAAACATAATGAATGTTAATAAACCTCCATATACTTTAGAACAGGGGTCCCCAAACTCTGGGCCATGGACAGGTACCCATCTGTGGCCTATTAGGAACCAGGCCACACAGCAGGCAGTAACCATTACTGCCTGAGCTCCGCCTCCTGTCAGATCAGTGGCTGCATTAGATTGTCATAGGAGCATGAACCCTATTGTGAACTGCGGATGCGTGGGATTTAGGTTGTGGCTTCTTATCAGAATCTAATACCTTA…	GGGGACAACTTTGTATAGAAAAGTTGAAAGTCACTGCGTTTTTCCTTTG	GGGGACTGCTTTTTTGTACAAACTTGTCCGAGAACGTGTTCCACCTGA	chr14:66505422-66507374	1	T	T	fusion
CG-427	H3-3A	4765	yes	yes	no	no	TGCTGAGCAGAGTTGGCACTCAATAAATATTCATTCAGTGAGAAAACTTCCTGAAGCCACTAGGAGGGTAACCAGTCACCTCTCCAGGTGCTTAAATACTTGAACCTACTAGAAAGAATTTGTGGCCTAACTTCATAGAGATAAATATTATTATTCCCATTTCACAAATGGACAGACAGCTGAGTTAGTTCAAATCATCTAAGATCATAATTACTCTACCTAAAATGGTCTGACCCTTGGTTAGAAATATTTTTTAAAGCCAAGAAGTAGAAGCTATTGAAAAATCCAGCATACAAAGAAAACATTACCCATGTCATTTAACATTTCTTGAAGATATGATGCATTTAACTAATGCAGAACAGCCTTCCTGGATAAATCCAACAATAAATATTTCGGTTT…	GGGGACAACTTTGTATAGAAAAGTTGTGCTGAGCAGAGTTGGCACT	GGGGACTGCTTTTTTGTACAAACTTGTCGCCAGCCAATCACACACAAT	chr1:226060682-226062660	1	N	#N/A	N
CG-428	HERPUD1	13744	yes	yes	no	no	TTTTTGTGGCCATCTCAGGATTAAAGCCTAGACTTTAACCCAGAACGTGGAGATTTGAAGTTGTCTCAAACATACTGTTTTTTTGTTGTTGTTGTTGTTGTGTTTTTGTTTTTTTTTTTTTGAGACGGAGTCTCGCTCTGTTGCCCAGGCTGGAGTGCGATGGCACAATCTCGGCTCACTGCAACCTCCACCTCCCGGGTTCAAGCAACTTTCCTGCCTCAGCCTCCTGAGTAGCTGGGATTACAGGCACGTGCCACCATGCCCGGCTAATTTTTGTATTTTTTAGGAGAGACGGGGTTTCACCATGTTGGTCATGCTGGTCTGGAACTCCTGACCTTGTGATCCACCTGCCTCGGCCTCCCAGAATGTTGGGATTACAGGCGTGAGCCACCTCGCCCA…	GGGGACAACTTTGTATAGAAAAGTTGTTTTTGTGGCCATCTCAGGA	GGGGACTGCTTTTTTGTACAAACTTGTCGCTTCGGGCGCCTTTTATAG	chr16:56930147-56932131	1	T	T	fusion
CG-432	HLA-A	4931	yes	yes	no	no	TCCCAGCTACTTGGGACTGAGACAGGAGAATGGTGTGAACCCAGGAGGCGGAGCTTGTAGTGAGCAGAGATCATTGGGCCACTGTACCCCAGCCTGGGCTACAGAGCCAGACTCCGTCTCAAAAAAAAAAAAAAAAAGAAAAATTAAGGGGCTGTGTAGGAAAGAACGCTGGTGAGCACCGGGAATTGAGCCCCTCCCAGTTCTCTACATTGACAGCTAGCCAGGAACAGGGACCTCAGTCTTACAACTGCAAGAAACTGCATTCTGCCACCTCTGTATAAACCCGAAGGAGGATTCAAAATGAAAACACAGCTTTTGGAAGCCCAGAATGGAGATTCTATCCACATCTTGCCCAGATTTCTGACCAAGGAACTATAAGCAGATAAATGTGTGTTGTTT…	GGGGACAACTTTGTATAGAAAAGTTGTCCCAGCTACTTGGGACTGA	GGGGACTGCTTTTTTGTACAAACTTGTCGTCCGCGTCGTGAGTATCC	chr6:29940483-29942435	1	T	T	fusion
CG-435	HMGA1	5010	yes	yes	no	no	AGGACCCTCTCCGCACCTCCCCAGCCGCCAGGCCGCCAGCCCGGTGCCCGGGCCTAGCAGCCTCCGCGGCCTTGGAGAGCGCGAAGTGGAGGGGCGCGCGGCTCTGGGGGGCAGCCCGAGCCCAGACCTGGGTCCCAAGGTGCTGGCGGGGAGCCTGTGACCTGGGACGGGGTGCTGGAGGCTGAGGAATCGCGCCTCCATGCCACGCCGCAGAGGTTCCCGCGCTCGAAACCGAACGCCCTCCAGCCACCACCACTCACGGCCTACTAAGCGCGCGCTCCGGGCCCAGGGCACAAAGATGGAGGGAGCGGCGCGATCCACCCGCCCCACCCCCACCCACCAGACAAAGGGGCAGGCCGCCCCTCCCCCAGCCTTCTTCGCGGGCCCCGCCGCCCTCTG…	GGGGACAACTTTGTATAGAAAAGTTGAGGACCCTCTCCGCACCT	GGGGACTGCTTTTTTGTACAAACTTGTCGCCAGCCGTGTCACTCAG	chr6:34234882-34236837	1	T	T	oncogene, fusion
CG-437	HMGA2	5009	yes	no	no	no	AACCTGGCGGTGCCTAACTCCTGCTTAGGGCTGCAAAGTAGGCGTTTTTATTCCACGGTGGTCTGTATCTTTGAAAAAAATAAATTCTTCCCCAGGTGAAAGTTTTTATTTTGGAATTAGTCCAAAATAATTTTGGGTGTGATGTGTGAAAATCTGAACCTAATTTTTTCAGAGTTTTGTGTTATTCAAGGATGAAAAGAGGTACATTTAAAAATGTACTCCACCTTTTAAAAACGGACTGTGGCCATTATGGTGTTCACATAACTCAGAACAGCCCAGGCCATAAAATTAGGACTTGGCAGAAAGAGAGTTCTCAGGCAGAAGGTTAAATCGAGGTAAACTGAAGGGAGAGTTGGGCAGTGAGTGCAATTGTGGTGTTAGGAATCTACAAGGTGCCCT…	GGGGACAACTTTGTATAGAAAAGTTGAACCTGGCGGTGCCTAACT	GGGGACTGCTTTTTTGTACAAACTTGTCCGCTGCCACCATCAACAC	chr12:65823153-65825111	1	T	T	oncogene, fusion
CG-440	HOXC11	5123	yes	yes	no	no	GGGCTAGAGGAAAAAGGAAACACAGCAGATTTTTCTTTTCATGGCCCCTTACCAACAGAAGTCTCACACTTCAGCAAAGCCCCAATCTAGTTCTTCTTTGCTTCAGTTTAAGATCTGACCAGAACTAAAGGAGTAGCGCCCAGCATTGAGTGCGTAGAGGGGCACCTGAGACCTATCCCTGAGTATTCCAGAACCACCCTGAGAATGGGACCCATGGTGGAGGCAGACTCCACTCAGGTGTCACTTAAATGCTGAGCAAGTTTGAGGAGGCAGGAGCATTGAGGAGGAATGGATTTTAGGGGTTACATATGGAGACAAGCTACAATTTTTTGTGTCCTCCTTATCTGGTTTGGGAGCCGCAGCACCTTATCATGTTTCATCAAGACAAATCCATTCTAA…	GGGGACAACTTTGTATAGAAAAGTTGGGGCTAGAGGAAAAAGGAAACA	GGGGACTGCTTTTTTGTACAAACTTGTCGTTCGGAGCACTTCGCAGAC	chr12:53971146-53973095	1	T	T	oncogene, fusion
CG-441	HOXC13	5125	yes	no	no	no	TACTACCCGCGGCTGGAAAAAGGCAGGCGTCTCCACCCACCCACCCCCACCAGCCAGGCCTTAGGCAAGGGGGCCAACGTCATACAACCCAGTCTAGACTTGGCCAGGCCCTGTTTGCTCTCCTCGTTTTACCTTGACCTTGGACTCCAGCAGCAGGATAAGCAGTTTCCTAGCAGAGCCGGCTCCCAGCAAGACCCTATCTTCCACTGGGCTCATCTCTCCCCGCCCCTCCCTCATTGCCCTCAATGCACACTCGAGCTGGTCTCCTTATGTCTTAACTCTCTTTCTGTTGTATTTTTCCTCCTAATGCCAGCCCAGCCCGCAGCCTGCTTTCTGAACTCTGAGCTGACCCTTCTGGATGAAGATCACGCAGATAAGAATTACTATCCTAACTCACCG…	GGGGACAACTTTGTATAGAAAAGTTGTACTACCCGCGGCTGGAAAA	GGGGACTGCTTTTTTGTACAAACTTGTCTACGCATGCGGAGACACTTC	chr12:53936768-53938749	1	T	T	oncogene, fusion
CG-444	HSP90AB1	5258	yes	yes	no	no	AGCCGTCGAGTCTTGACACAGAAAGGATCCAGCTCAGGGGAAGCCCATCCACAGGAGTGATTCCTGCTTTGGATTTAGGTCCTAGGGGTGAGATCACATCCCTGCTCCATTTCTGGAGCAGAAAGGGAGCTAGTGCAGCAAGGACTCTGAGTAGACGGGCCTTGGGAGTCACTGAAGCCACTTCCCTGTTGACAGAATGTGCACACTGACTTTCATCCGCTCACAGGAGAGTGAGAGTTTGTGAATGCTCTCTGTGAACTGGGGAGCAGATTTTTAATGAGCTCTGCTTAGAAGGAGAGGACACGTTAAGGGATCACGCTCCCACTGGTTTGCGGTTTTGGTCAGGAATAGAGCACCCAACGCCCCTTCTTATAGACTTCTCCCAGCCATAGGCTTTTT…	GGGGACAACTTTGTATAGAAAAGTTGAGCCGTCGAGTCTTGACACA	GGGGACTGCTTTTTTGTACAAACTTGTCTACAGCCGCCCTCCTGTAGA	chr6:44245096-44247056	1	T	T	fusion
CG-447	IKZF1	13176	yes	yes	no	no	GAACAGTGGTTCTTTGGTTTGGATACATTTTTTGTTCTTGATTTGGATGTGTGTGTTTCATGCGTGGTTAATATAGCATATTTTCAATATAAATGTCAAAAATTTTGAAATAGGAAAGAACTCTCTATATATTAATGTACTTATACACACACTTCAAGATTATGCATTTATTAACAGATACATGAAATAAATTCCATGTGCATATGCACATATGCACACAGAGCGTGCACACACACAGCATGCACACAGCGTGGAGTGAGAGGCATGGGGCAGTGTGGAAGAGTTTTAACATCAAACAGACCTGAAATGAGTATTAAAGGCCCCCTTTATTTTTAAACTTTTACTAAAACAAGATGGATTTCCCTATGTTATATAATGGTGAATTTTAGGCATAAATAA…	GGGGACAACTTTGTATAGAAAAGTTGGAACAGTGGTTCTTTGGTTTGG	GGGGACTGCTTTTTTGTACAAACTTGTCCTGCTGCCTTCACACTCCAC	chr7:50306773-50308736	1	T	D,T	TSG, fusion
CG-448	IL21R	6006	yes	yes	no	no	ATCTGTAAAACAGGGACGATGATGATGATGATGATAACTATCTTCTAGACTCATTCTTTTTCATTTTGGGGATTTTATTTTTGAAGACAGAGTCTTGCTCTGTTGCCCAGGCTTGAGTGCAGCACTACAGTCATAGCTCACTGCAGCCTTCAGCTCCTTGGCTCAAGTGGTCCTCCCACCTCAGCCTCCAGAGTAGCTGGGACTACAGGCGTGCACCACCATGACTGTCTAATTTTTAAATTTTTTTATAGAGACAGGGTCTTGCTATGTTGCCCAGACTGGTCTTGAACTCCTAGCCTCAATCGATCCTCCCACCTCAGCCTCCCAAAATGATGGAATTATAGGTGTGCACCGCTGCACACAGCCTTCTCGAGTATTTCTGAGGTTTAAATGAGAGGG…	GGGGACAACTTTGTATAGAAAAGTTGATCTGTAAAACAGGGACGATGATG	GGGGACTGCTTTTTTGTACAAACTTGTCGGGGAGGAAGAGGAGGATGT	chr16:27400224-27402173	1	T	T	fusion
CG-449	IL21R	6006	yes	yes	no	no	GACCCAAAAGGGGATGGATTCGGGGCAGAGAAGGCAGTGGAATTAGGGTAGGCCCCATTTGGTGCTGTGGGAGCATGAGGAGGGAGTGATGGAGAAAGTCTGTGTTTTTAAGCTGATGTTTCCCAGAAGTGAGCAGTTTATTTTAAACAGTGTTAAATATCCCTGGATCCCCTAGTGAAAGCGTAGGCTCTTTCATCACTTGCCCTGCTGATGGAGGAGGCAAGATTCTCAATTTGGTGCTATCGCATCTTAAACACTACTCTCTCTTTTTTTGTGTTTTGTTTTGTTTTTTTTTGAGACAGAGTGTCTTGCTCTGTTGCCCAGGCTGGAGTACAGTGGTGTAATCTCTGCTCACTGCAACCTCCGCCTCTTCCTGGGTTCAAGCAATTCTCCTGTCTC…	GGGGACAACTTTGTATAGAAAAGTTGGACCCAAAAGGGGATGGATT	GGGGACTGCTTTTTTGTACAAACTTGTCCACAAAGTGGGCTCCTGACC	chr16:27425274-27427224	1	T	T	fusion
CG-452	ISX	28084	yes	yes	no	no	GGCCAGTCACACCTTGGAAAGAGGCAAAATGAAAGGAAATCAAACAAGGTGCTGAAAACAACAGGTGTAACTCTGGCAATTTCTCTCGCTGCTGCTCAGTTCTTCACCTGTGAAATGAGAGGGCTGAGCCAGATGGTCTCTGGGTATTACAGCAAAGTGGGAGGGATGTGAGGTGCAGAGCCAGACTCACCTGAGTTTGAATCTTGCTGCTTCTAGTGGCTAGCTGTCCTATCACTCCACTTCTCTGGGCATGTCTCCTCAGCTGTTAAATGGCATTAATGACACCTAATTGATCAGGCTGTTGAATGGATTAAGTGAAACGGTGAGCACACAGCTGCAGGCACGAGGTCCAGCAGAGAGAAAGGGCTCCATCGCCTCTCTCTTTTTGCCTCTGCCACT…	GGGGACAACTTTGTATAGAAAAGTTGGGCCAGTCACACCTTGGAA	GGGGACTGCTTTTTTGTACAAACTTGTCCCTTGCCTGGAATTTTGCTC	chr22:35064181-35066133	1	N	Mis	N
CG-455	ITK	6171	yes	yes	no	no	CATCTTTGGCAAGTGGGAACTCCTTGAATTTGGCTCCTATGAAGTGAACTTTTTAAAACCAAAACAAACAAAGGGACTATTTGTTTTTGTTTATGTTTTCCTTAAAGTGAGAAAAAAATATTGAGCCTCCTAAGTTTGCATTTAAAAGTTGGCAAAGATGAGTCTCAGTTAGTGGGTTTGATGGCTCTATGAGAAAGAGAATAAAATTACTTACGATGACACTCCATGTAGACTGAGCAAACGAAAGACTCCTAAGTATTGCAACAGCTACTGATGATATTTTGTTTTCCCGGATGAGAACACTTTGTGAAGTCTATAACTCTTTTCATCTGAACCAAGCAGGTGTAAAATGTACTTTCCTCAGAGGAGTTTGTAGTCTAGTTTGAGAAGATAGCACTG…	GGGGACAACTTTGTATAGAAAAGTTGCATCTTTGGCAAGTGGGAAC	GGGGACTGCTTTTTTGTACAAACTTGTCTCAGCCAACATAGCTGAGCTTC	chr5:157178870-157180823	1	T	T	fusion
CG-458	KAT7	17016	yes	yes	no	no	AGCCTGGCAACAAGAGCAAAACCCTGTCTCAGAAAAAAAAAAAAAAAAAGAAAGGCTGGTATGGCTGGGAGTGGTGGCTCACACCTTAATCCCAGCACTCTGGAAGGCCGAGACAGTAGTTCAGCTCAGTAGGTCGAGACCAGCCTGGGCAGCATGGTGAAACTCTGTCTCTACAAAAAATACAAAAATTAGCCAGGTGTGGTGGCACACGCCTGCAGTCCCAGCTACTCGGGAGGCTGAGGCAAGAGAATCCCTTGAGCCCACGAGGTGGAGCTTGCAGTGAACTGACATCCAGCCATTGCACTCCAGCCTGGGCAACACAGCAAGACTCTGTCTTGAAAGAAAAAAAAAGAAGAGAGAGAAAAAAAGTAGGATGGTATGAAATAACTGAGATATGCT…	GGGGACAACTTTGTATAGAAAAGTTGAGCCTGGCAACAAGAGCAA	GGGGACTGCTTTTTTGTACAAACTTGTCCTCAGCGTCTGGAGCGTTCT	chr17:49786747-49788702	1	N	Mis	oncogene
CG-460	KIT	6342	yes	yes	no	no	GGGTCTTATGCCTACCTAGGTGCTCAAAAGATATTTGCTGAATGAAAAACAGGAATGACGGTCCAACATGGTATAACTCCCTATTCAGTTTTTTTTTTTCCTGATAGAAGTTCCGTGCCTAGAATTAAATTGCAATATGGTCTCTTTTCACCCACTCTTTTGAAGATGTTATCCTCTCCAATATCAGCTGATTGAAGAAGAAAATTGTAAATTTTCTCTCTCAGGCATAATGTTGATATTTTAACTCATAGTGATTTTTTCTCAATACAAAATGAATTTTAGAAATAAATCAAGATCCCAGAAACTTATGATTGCTTTGAGTGGTATCTTTTATCTGTCATCCTAAGAAAAACATGAGATCTGATGGCCCAGAGCACAGAGACCTTTGGTATTTCAGTT…	GGGGACAACTTTGTATAGAAAAGTTGGGGTCTTATGCCTACCTAGGTGCT	GGGGACTGCTTTTTTGTACAAACTTGTCTCCCAGCGCCCTCCCTCT	chr4:54655934-54657899	1	N	Mis, O	oncogene
CG-461	KLK2	6363	yes	yes	no	no	GGGTCAGGTTTTGGTTGAGGTTATCATGGGGATGAGGATATGCTTGGGACACTGGATTCAGGTGGTTCTCATTCAAGCTGAGGCAAATTTCCTTTCAGACGGTCATTCCAGGGAACGAGTGGTTGTGTGGGGGAAATCAGGCCACTGGCTGTGAATATCCCTCTATCCTGGTCTTGAATTGTGATTATCTATGTCCACTTCTGTCTCCTTCACTGTACTTGGAATTGATCTGGTCATTCAGCTGGAAATGGGGGAAGATTTTGTCAAATTCTTGAGACACAGCTGGGTCTGGATCAGCGTAAGCTGCTCTGGTTTTATTGAACAGATGAAATCACATTTTTTTTTTCAAAATCAAAGAAATCTTATAGAGTTAACAGTGGACTCTTATAATAAGAGTTA…	GGGGACAACTTTGTATAGAAAAGTTGGGGTCAGGTTTTGGTTGAGG	GGGGACTGCTTTTTTGTACAAACTTGTCACGGCCAGGTGGTGAGTTT	chr19:50871488-50873457	1	T	T	fusion
CG-462	KMT2A	7132	yes	yes	no	no	AGGATGCTTGAGGGAATCCACGTGGTCGCCAATCTGTAACTGATCAGAGCAGCTACACTGAAGCAAAAACCCCAGCGCCCAACGCTAAATATATTGCAATGGAGAAACCGTCCACAATGGGGTGTCTCTGTCCTTAGCAGAGCCTTGGGGCTGCCGTTTAAGACCCTCCTGCTACTCCCACCCTTTTAGCATCTAGTAAACCACGCGCTGTAACAACGGAATCTTGTTCTGTGTATTGCGTTGTGCGAGTGTGCGCTTTGCAAACCATCTGGGCCCCATCCTGCGCGGTTGGAACGAAGATCGATTCGGGACGAGTTGGGGGAGTTGAGGCTTGCCTGTGTCTCCTCCCTTTCATTGCTCCTCTCCAGCCCCCATCCCATCGTCCGCTCTGCACAAATG…	GGGGACAACTTTGTATAGAAAAGTTGAGGATGCTTGAGGGAATCCA	GGGGACTGCTTTTTTGTACAAACTTGTCAGAGGGAGAGGCGACAACAC	chr11:118434505-118436487	1	N	T, O	oncogene, fusion
CG-463	KNSTRN	30767	yes	no	no	no	ACTCTCAATCTCCCCCAGCAGAAAATAGTGACTCTATCCACACAATTATTCAAGCCCAATTATTCGAAAAGAAAAAGGACTGGGCGTGGTGGCTCACGCCTGTAATCCCAGTACTTTGGGAGGCCGAAGCGAGCAGATCACCTGAGGTCAGGAGTTTGAGACCAGTCTGGCCAACATGGTGAAACCCCGTCTCTACTAAAAATATAAAAAATTAGCCAAGCGTGGTGGTGGCACTGTAGACCCAGCTACTCGGGAGACTGAGGCAGGAGAATCGCTTTAACTCAGGAGGCGGAGGTTGCAGTGAGCCGAGATCGTGCCACTGCACTCCAGCCTGGGCAACAGAGTGAGACTCCGTCTCCAAAAAAAAAAAGAAAGAAAAGAATATATATATAAAGTATA…	GGGGACAACTTTGTATAGAAAAGTTGACTCTCAATCTCCCCCAGCA	GGGGACTGCTTTTTTGTACAAACTTGTCCTGTACGGAAGGTTCGCTCA	chr15:40380878-40382834	1	N	Mis	oncogene
CG-464	KTN1	6467	yes	yes	no	no	CGCCAGAAAAGCCGAAATAGGTGATACAAAGTCATCCTTTAGTATAAGCAGTAGTATGTTTTGAGAAAATCCTAAACTCCACTCATTGTCTTACTTACAAGTGCACCGAAATATTATTGCCTGTAAATGACATTGCGGTTTTACTGGTCAGGAAAATGAATGATATAAATTTTTAATTCTAACCTAAAACCTGCGTTAGTACTAACCTGAGGAAATAACATGGTTGTTTGTAAGCTAATCAAGAGCCCTTAAACTCCATTACATAAATGATACACTTACCCTTTGTATTAAGGGACTAACGGCTTCGCTTTTCAACAAAGCTGGATCTTCTGGCACACGCTCAGAAGATAGCCAGTACTTCAGAGACAGATTGCTTTGAGGGCACTGGAACCGCTGAGG…	GGGGACAACTTTGTATAGAAAAGTTGCGCCAGAAAAGCCGAAATAG	GGGGACTGCTTTTTTGTACAAACTTGTCGCCGCAGTCGCTCAGGTG	chr14:55578327-55580258	1	T	T	fusion
CG-468	LCK	6524	yes	yes	no	no	AAGTTAGCCAAGCGTGATGGTGCATGCCTGTAATCCCAACTACTCAGGAGGCCGAGGCAGGAGAATTGCTTGAACCTGGGAGGTAGAGGTTGCAGGAAAAAAAAAAAAGGTAATATTTCAGCTGAGCCTTGAAGGTTGAGTTAGAATTCAGCAGTTGGACAAAAGAGAGCATGCCGACTGGGTTCGGTGGTGCATGCCTATAATCCTAGCATTTGGGGAGGCCAAGGCAGGAGGATTGCTTGAGCCCAGGAGTTCGAGATCAGACTGGGCAACATAGTGAGACCTCATCTCTACAAAAAAATAATCAGCTGGGCATGATGGTGTGCACCTTTAGTCTCAGCTACTGGGGAGGTTGAGGTGGGAAGATTGCTTGAGCCCAGGAGGTCTAAGGGGATTGCG…	GGGGACAACTTTGTATAGAAAAGTTGAAGTTAGCCAAGCGTGATGGT	GGGGACTGCTTTTTTGTACAAACTTGTCCACCTGGGATGGGCAAAC	chr1:32272132-32274081	1	T	T	oncogene, fusion
CG-471	LMNA	6636	yes	yes	no	no	CCTTGTTCCCCTCCCCTAATAACCAAAGTTCCTGCCTTAATCCCACTCCAGTCCCTCATCCACCCCGAGGCCAGGCTTCAGAACCCAGAACTGAGGGCCTGTCCAGCCCTGCTTTCCTTGTGTTTGAGGGAAGCCCTGATATCTTGGAGCTGTACAAGGTAGCAACATAATTTGATTTCCCTGGTTGCTCATCGGAGGATAAGCTGTGGGAGGCAGTTGGGCAGGGCATGCAGGCAGATGGGACCCAGGCCTCAATGCTGTCACCTCTTAGAGAGGATAAGGTGGGACGGGCATGGTGGCTCACATCTGTAATCCCAGAACTTTGGGAAGCTGAGGCAGGCAGATTACCTGAGGTCGGGAGTTTGAGACCAGTTTGGCCAACATGGTGAAACCCCATCT…	GGGGACAACTTTGTATAGAAAAGTTGCCTTGTTCCCCTCCCCTAAT	GGGGACTGCTTTTTTGTACAAACTTGTCCCGGGGCAAAGGCTCTAATA	chr1:156112729-156114698	1	T	T	fusion
CG-474	LPP	6679	yes	yes	no	no	TGCGTTTGAACTCTGCTAATGGTTTGTTTGCATGGGAACTTCAATCATTTCACAGTGGTTCTTTAGCAAAGCTGCTTGTTCTCTTTATGGAAAATAAGAAAAAATTATTAAAAGAGAAGTTGGCTATGGAAAATGGAGACCACTTTCATTTGTGCCTGGAGGGAAGCTGGAGAGTGTGAGTGAGACTCCCTCAGGGCCAAGGGTGGAGAGCTCTTCCTTTCAGTGAAGTTTAAAAATCTGGGAAGTCAGATGCCCTTTGCTGCTGTTGTAGAAACTGTTGTGATTTGTATCTCTCTCTGCAAGGAGAAGCTTTGGTTTTATGCAGCTTGCGGGTGAGGGTAGGGACAACCTTTTTCGTTTGTTTTATGAAATTGCATTGTTCACAGGTCTAATGTTGGC…	GGGGACAACTTTGTATAGAAAAGTTGTGCGTTTGAACTCTGCTAATGG	GGGGACTGCTTTTTTGTACAAACTTGTCTGAAAAACAGAAGGGTGTTGC	chr3:188223440-188225401	1	T	T	oncogene, fusion
CG-475	LSM14A	24489	yes	yes	no	no	TTCCTCGCATGGACCTTGTACTGAAACAGGGATTTCCAAACCTTTCTTTGTAGCCACTGTGCACCAGCCCCATCAGAGCTCTGTCTCTCTCCTGTGTCCCTCTCTTATGATGCCAGGCTTCTCGCCATTTGCTCACTCAGCTCACCGTCCTGCCTGTGCTCTGCCTTCATCCTGCTGTTCATTCATGCAGCAAATATTAACTGAGCAGCTGCCCTGAGCCACGTGCTGTTACTAGGCCCCTGATGATACGGCAGCAACCAAAACAACATCACTATCTCAAAATGTTTACATTCTAGTGAAGGAGACAGATACATACAAATAATTAAACAGACATACTTGAGAGAGATACATGCTATAAAGAAAATACAAGCTGAGTTAAGGAGATGAGTGGTATTATTT…	GGGGACAACTTTGTATAGAAAAGTTGTTCCTCGCATGGACCTTGTA	GGGGACTGCTTTTTTGTACAAACTTGTCCTACAGCAGCCGCTTCAGAC	chr19:34170586-34172551	1	T	T	fusion
CG-484	MET	20709	yes	yes	no	no	TTCAGCCTAACTTCCCAGTGCAGTCTACCCTAGTTTTATAACTTGTTCTACTTTTTCCAGATAACTGCTAATCATCTTTGTTTGTCTTTGCTTTCTTTTTTGCACTGTGTTTGATATATTAGGGTATCAAATCCTACTTATTCAAATATGTCCCTTATTCATTCCTTCTATCCTTGGTGCTACCATATTTGTTCTGGCTCTTGTTACCTCATTATGGGATATAAAAATAGCCTGTCAACTGGTCTTTCCATTGCCAGGATCTCTCTGTTCTAAGCCACCCTGCCTCCAGATCAATCTTCCTAGAGTAAAACCTTCATTGTATGACGGTCTAGCTCAAAATTCCTTAATGATTATTAATCACCTCTTAAAGTCCCCAATTCTTAGACTATTAGTAGGGTA…	GGGGACAACTTTGTATAGAAAAGTTGTTCAGCCTAACTTCCCAGTGC	GGGGACTGCTTTTTTGTACAAACTTGTCCTGCCAAAACAGGTTCAAGG	chr7:116697121-116699070	1	N	Mis	oncogene
CG-489	MITF	7105	yes	yes	no	no	TGCCTGGATTTGGACTAATTTCTCAGAAGAGAAACTTCTTCCCATAACCTAGGCTATCTCCAAGGGAATGTAAATATGAAGATTATCCTTATAGACAGTGTAAAATAGAGATTATTTTCTAGTAGTTTGTGGGCCGAGGCTTGTACTCTGTGAAACACAAAACAGTTGAGCATCGGATCTTTAAACCTGGAGGATTTTACTTAAAAAAGAAGTTTGGATTGCCAGCTACCCTTGAAAAATTTGGAGATTTTGAGCTAGGCTGGACTCATATTCCCACATGGCCACAATCAGCTGCAGTTTTTATCTGCTGTTCCTGCTAGATAGATGTGTGTCCTCTGGTTTGCCACAGACCTCACTACTCCTTATTACCTTCCTCGTAGCTCATGTTCCTCATTTATG…	GGGGACAACTTTGTATAGAAAAGTTGTGCCTGGATTTGGACTAATTTC	GGGGACTGCTTTTTTGTACAAACTTGTCTAGGTGGCACCAATCCAGTG	chr3:69934726-69936712	1	N	A	oncogene
CG-490	MLF1	7125	yes	no	no	no	TGCCTGGCACACATTCAATAAATATTAGCTATTATGATTATATTTACAGCCAAGTCCAGGACCCTCTCCTCTCAGTCCTGTTCTGCATCTCTATTCCTCCCATGCTGGAGTATTCATTCTCTCCTGACCCACGCTTTCTTTCATTTCCACCTCTTACCCATCAGTTCTGAAAATGATGTCAAGGTCTCTTCAGTGCCAACTCTGCTCTGCCCTCCTTTTTTTTTTTTTTTGCATTTGTCATTAGATCCAAACTGCTTTCACAAGGTTCAGCTAATTCCCTGACTAACCTGTGCCTGGACTAAAGCTTTTATAACAATGTGATTCTAAAAAAGTTCCCACAGAAACTAGAGGGTAACATTACAAATTTACTTGGCCTTAATCCAGAACTATTTTAACACC…	GGGGACAACTTTGTATAGAAAAGTTGTGCCTGGCACACATTCAATA	GGGGACTGCTTTTTTGTACAAACTTGTCACCGAGCTGCTTTCCCATT	chr3:158569197-158571150	1	T	T	TSG, fusion
CG-493	MLLT11	16997	yes	yes	no	no	GGCTCTTTCCCTGGTGTTTGGACAACCCACTCCTCACTCTCCCCAGATACACCACCACCCTGGGTTCACTCAGCTGGATGGGTCCAGACAAAGTGGAATCCCTGGAACCTTTAACTGAGCAGTGAAGGTCAGTGTCTCAGAGCCTGAGAGATGAACAGGACCAGAGAGAGAGGTGGGCAGGCAGGCACAAGGTTATGTCTTCCTCAGACTCGGAACCCTGGATTAGAAGAAAGTAAAAAGAAAGATCAGTGAGAAATCTCCCCCTCCCCCAATCCTTGAGAAACCTCCTGATGAGCCTATATCTTCCCAGTCCTCCCTGAGAGGCCCTAGACCTGTACACCAACACTCATTCCCAAACACTATGAACCTCAGTTTGACTCTAAAAAAAAGGAACAGAAC…	GGGGACAACTTTGTATAGAAAAGTTGGGCTCTTTCCCTGGTGTTTG	GGGGACTGCTTTTTTGTACAAACTTGTCCAGGGTCTTGTCCTGTCACC	chr1:151055777-151057683	1	T	T	fusion
CG-503	N4BP2	29851	yes	yes	no	no	TCTTCATTCCAGTCTCACTTTCAGAACTTTATGGTGTTGATGTTCTTCTTATTGCCATAGTAAACAAACTTTAAAAACATTCAGCTTGGGTGTTGTCTTTGTGGCTTGAAATATATTTTCCAATGTTAAGAAGAGTTTATTTCTTATTGTTCTGACTTAAGATTTGATGAATCCTTAACAGATGTTCAAAGGAAAATAATTTAAATGCTAGTTTTTATTATCATGGTGAACATATTTCAAAAACAAAATATTAATTTCCTCGACATCTTTCAAGTTTATAATTACTAGGGTTCTTTCATTTCTAAAGTGGCATATATTACAGTTTTTAGTCTCTTATAATGGTTGTTTAGAGGCAGAGTTAATGTTAGCTTCTCAGCAACAGCTATTTATCTCTTGAGA…	GGGGACAACTTTGTATAGAAAAGTTGTCTTCATTCCAGTCTCACTTTCAGA	GGGGACTGCTTTTTTGTACAAACTTGTCAGAGCAGCCGCGCAGAAG	chr4:40054826-40056826	1	N	D	TSG
CG-506	NBEA	7648	yes	no	no	no	CTCGGTCTGGCGTTACAGCTGGGCTGTTTACGGAGTGTTACGGTGTACTTTTCAAGGGAGATAGGAAATCGTGTGGAAAGAAGTCTTCTAATACTAGTGGCTTTGGGTTTTTCTCCATCCGCTTCCCCTACTTTTTCTCCCCTTGTGGGGGTGGGTGAGATGATGTTTAAATATTGTATTATTATTCCTTTTTAAAGGAAGAGATTGTTTGCACTGCGGAGTGGAATATTAGGAATTGAACAGAAGTTTACACTTAATAAGGACTTTGAGAAGGGTAATAATTTCGGCTCTTGATTAAATCATCCTCTAAAGTTTTTCCAAACTTTTCGGGTTGGTCAGGATCTCTCTTGCCAGTCGCCACGTTTGTTTGGCAGCGTTTTCCAGAGCTGAGTGAGGTTT…	GGGGACAACTTTGTATAGAAAAGTTGCTCGGTCTGGCGTTACAGC	GGGGACTGCTTTTTTGTACAAACTTGTCCGAGTGCATCTGGGCTCTTA	chr13:35474753-35476708	1	T	F, T	N
CG-509	NONO	7871	yes	yes	no	no	GGTGACAGAGCAAGACTGTCTCTAAGTAAATAAATATAAACAGTACATACATAGAAAATAGAAACGCAAGAAAGTGGTCATAATTGCTATCTCTAGAGAATGAATGGGGGGGAGACTTTTTTTTTGAGACGGAGTCTCACTCATTGCCCAGGCTGGAGTGCAGTGGCGCAATCTTGGCTCACTGCTAGCTCCGCCTCCTGGGTTCACACCGTTCTCCTGCCTCAGCCTCCCGAGTAGCTGGGACTACAGGCACCCGCCACCACGCCGGCTAATTTTTTTTTTGTATTTTTAGTAGAGACGGGGTTTCACCATGTTAGCTAGGATGGTCTCGATCTCCTAACCTCGTGATCCTCCCGCCTCGGCCTCCCAAAGTGCTAGGATTACAGGCGTGAGCCACCA…	GGGGACAACTTTGTATAGAAAAGTTGGGTGACAGAGCAAGACTGTCTCTAAG	GGGGACTGCTTTTTTGTACAAACTTGTCTGCCAAGGGGTACAAAATGG	chrX:71281662-71283613	1	T	T	fusion
CG-511	NR4A3	7982	yes	yes	no	no	GGTCGAACCGAGTCCAAGATGGCGACTCCGCCCCCGCCCCCTCCGCACTCCCGGCGGGGTCAGGGCGCCCCCTCACGCGGCGGGCTCGCGCCCGAGACCCGGCTAAAAATAGCCAGGCCCGACTATATTTGGTTCGGCCGGATCCTGGCGCGGCCGCGCGCTCCCCGCCCCGCCCCGCCCCGCCCCGCGCGCCCTGCCCCGCCCCGCGCGGCGTTGAATGGAGAAGGGGCGGGGGTGACCGAGGGGAACCTACTCCGCTATCTGCGGCGCGCGCCGGCGGCGGGTCCCGGCCAACCGCCGAATTTAGTAACATCGCCTGCGTCAATCACGCGCCTCGCGTGCGTCAGCGCCGCGCGGCTCCAGGTCCTGCTCCCCCCCTTCAAGCCTTTGAATGGATAC…	GGGGACAACTTTGTATAGAAAAGTTGGGTCGAACCGAGTCCAAGAT	GGGGACTGCTTTTTTGTACAAACTTGTCCTGGAATGCGAGACGTCAAT	chr9:99819870-99821819	1	T	T	oncogene, fusion
CG-514	NRG1	7997	yes	yes	no	no	TCTTTCCACAGTTAAACCCATTCAACAGAGTTTCGTTCTTATGACAGTGCAAATTAAACTAGAATAAAATTAGTGTGATTTTAGGACAGTTTTAAAGTGAACATATTTCCCTCCCTCCCTTCCCATCTACATATCAAGGAGACACTCCAGACTGCACTTTTATTTAAATTGCGGCCATCAGAAAATACCGTGAGAAGGTAGTGTGTAGGTAATGGTTCAGTTAGCATTGACCCCAGAAAATGGAAAACCAAGAGCAAGTCACTTTTAAAGTGAAGCAATAGATTTTGAATATGGATTGTTCCAACTCACCACTTCCCGACCACAACACAAGAGTATTTCACTGTAAATTAAGAGTCTAAGTTAACCACAGCTGTGGTATAACTCTGAGAATGTTTTCTC…	GGGGACAACTTTGTATAGAAAAGTTGTCTTTCCACAGTTAAACCCATTCA	GGGGACTGCTTTTTTGTACAAACTTGTCCTCTACGCGGACGGCTCT	chr8:32546748-32548708	1	T	T	TSG, fusion
CG-515	NRG1	7997	yes	yes	no	no	TGGTTCCTTGGAAACCGTTTAGATGTCCAATCACAGTAAGTGTGGATTACAGGTTCAGATGCATATTGTGTGCAGTGATGTGCAGCACAGTGCTTGGGGAAGCCTGTGGTCTGTATTAAGAACAGTGCATTTCTTCTAGTGTTTTAATGACTGTTGTTTTAAAAGAAAAAAACAGTCAGCATTGAAACTACTGAAAGGTAAAGCTCCTGAAACCTAACCCAAAAGGCATGCTCTCATAGAAAACTCTTCTTAGTACTTTCAGTGCGGTGATAGCTGAGGACATGTGGTATATATTACAGTGCCAGGGAATCCAAACCTCTGCAGTGTGGAGTCACCATGAAAGGCTAATCTAAAAATGAAGTGGTAGCTTTGCTCGCATCATAACTCTGTTACTTACTG…	GGGGACAACTTTGTATAGAAAAGTTGTGGTTCCTTGGAAACCGTTTAG	GGGGACTGCTTTTTTGTACAAACTTGTCCGGCTCACCTCCAGAAGAAG	chr8:32645728-32647717	1	T	T	TSG, fusion
CG-516	NRG1	7997	yes	yes	no	no	CCCTGTTGGTTACATGTATGTGGATGTTTGATTAAATTCAGGTTTGATTTTTAAAGATAATACTGAATAGTTTTACAAAAATTGACTTTCTAATTTCATCAAAGGTTGATTCGGTATCCATTGAAATGACCATATGACTTTTATTTGTTGATGTGCCATGATGTTTTTTTTTAAATTTGTTGAATAAGATAATGAATTTACCTTATGATTTCTCTCTTTTGACCTTTCAGCTACTTTCATTTCTAAGTGGGCTTTAGTTGGTGAATAAATTAACATGTCATTAAATGTCACATGGTAATTTCAGTAGCTTGTTGAATAACTGAATCCTTGATTCTTGTTGGATGTTCAGTCCTCTTTGTTTTGATTTGTTTTGCTTGGTACGAAAGATTTGACTAGTTT…	GGGGACAACTTTGTATAGAAAAGTTGCCCTGTTGGTTACATGTATGTGG	GGGGACTGCTTTTTTGTACAAACTTGTCTGCCAAGGGAATGATAGGTG	chr8:32719853-32721804	1	T	T	TSG, fusion
CG-518	NTRK1	8031	yes	yes	no	no	CCCCAGCACTCATATTTCTCGAAGGGCCTGCCACCCTCCCATGAAGATGAAGATGCCTGGGTAAGGGAGGCATGCCCGAGTGGTGTTTCGGGATGAGAAAGTGCCTGGTGCCGCGTCCTGCGCCTGGGCTCTGAGCGGGAGGGGCGCTGGCCCGAGACCCTGGGCTCTCTGGTCAGGGTCTGGGGCGCGTACCTGTCGGGCGAGGGGCTCGGTGAGCGTCTCCCCGTAGGGGCTGAGCGGGTGCGCGGTGTAGTGCAGCAGCAGGTCCTGCAGCCGCGCGTGGGCGCTGTCCTCGCCCAGCACCACGTGGCGCCCGTCCCTGAGCTGGGCCAGCAGGAAGTGGCGGCAGCAAGTCCGGCTCCTGGAGGGCGCCGTTAGGGATCAGACTATCTCCCGCTC…	GGGGACAACTTTGTATAGAAAAGTTGCCCCAGCACTCATATTTCTCG	GGGGACTGCTTTTTTGTACAAACTTGTCGTAAGCCCTCCCTCATTCTGG	chr1:156813656-156815605	1	T	T, A	oncogene, TSG, fusion
CG-521	NUP214	8064	yes	yes	no	no	CCTGTCCATTGCTCGTTTCACTACACAGTTGAGTATCAATGTCTGGGGTATAGGTTATCTGGTTTTCTCCTGCAATCCCTGTTTGTCAGAGTTTGCATATTTTTAGTGATGTTATGTCTAGCTTGTCTAGCTTCAGGCTTTTGCCTGATAAACATTGTCCCTTAGAAAAATAGGTGATATTGCAAACAGTTAAACAATCCAGAAAAAAGTGATAGGGGATGGTTGGAAGGTCAGTCAGGCTAGTGCTGAAACTCTTCCTAAGAAGTTCTGGTTTCTCTCACTACTCTTACATCTGTCTCTGAGATGAGTAGTTTGTGTTAGAGATCAGAATTTGAGACTGGATATCAGGACTTGCCTATTTAAGTTCTCAAACTTGCCTCTGTTCCTTAGTTTACCATA…	GGGGACAACTTTGTATAGAAAAGTTGCCTGTCCATTGCTCGTTTCA	GGGGACTGCTTTTTTGTACAAACTTGTCGCAATAATGGCTTCCTTCTGC	chr9:131188132-131190093	1	T	T	fusion
CG-524	NUTM2B	23445	yes	yes	no	no	CCAGAGTTTTTCCTACCGCATTCAAATGATTTCTAGAAATGTTTTTGTTGTAGCCTTGATCAATTTCAGTCGATAAAGCAGCAGATAGTAAGGGAACAATTCCACACTCCCCATCCCTGACTCTGCAACACAGTGCAGAATTCCAGTTGGCAATAAAAAACTAGTAGAGAAGCAACTCACTGACTTCAGTTTGTAATACCTTCAGAAGAAACTTTAATCGTCACATCCTTTCTGCTCATTTGCAGGATTCCTATCATCTGTCTCCACGTGATAACACTGAAGAGCCTTCACGTTGATGCAGTCCCAGGGCCTCAAGTGCAGAGTCTGAGAGCTCTGCAGGACACAGCATGGAGCCGCCATTCCTCTACTGGGTGGAGGAGCATGTGTCCTCTGAACAGG…	GGGGACAACTTTGTATAGAAAAGTTGCCAGAGTTTTTCCTACCGCATT	GGGGACTGCTTTTTTGTACAAACTTGTCTTTCATTTTGTTTCCCAGCA	chr10:79701255-79703226	1	T	T	fusion
CG-525	OLIG2	9398	yes	yes	no	no	ACAGCGCGCACCACACATGGCCTCGCTGCTGTTGGCGGGGTAGGCCCGAAGGAGGCATCTACAAATGCCCGAGCCCTTTCTGATCCCCACCCCCCCGCTCCCTGCGTCGTCCGAGTGACAGATTCTACTAATTGAACGGTTATGGGTCATCCTTGTAACCGTTGGACGACATAACACCACGCTTCAGTTCTTCATGTTTTAAATACATATTTAACGGATGGCTGCAGAGCCAGCTGGGAAACACGCGGATTGAAAAATAATGCTCCAGAAGGCACGAGACTGGGGCGAAGGCGAGAGCGGGCTGGGCTTCTAGCGGAGACCGCAGAGGGAGACATATCTCAGAACTAGGGGCAATAACGTGGGTTTCTCTTTGTATTTGTTTATTTTGTAACTTTGCTA…	GGGGACAACTTTGTATAGAAAAGTTGACAGCGCGCACCACACAT	GGGGACTGCTTTTTTGTACAAACTTGTCCTGCCTCGCCAATGAGCTG	chr21:33023878-33025830	1	T	T	oncogene, fusion
CG-526	PAFAH1B2	8575	yes	no	no	no	CCTGACTAAAACACCACAAGCAATGGCAACAAAAGCCAGAATAGACAAATGGGATATAATTAAACTAAAGAGCTTCTGCATGGCAAAAGAAACTACCATCAGAGCGAACAGGCAACCTACAGAATGGGAGAAAATTTTTGCAATCTACCCATCTGACAAAGGGCTAATATCCAGAATCTACAAAGAACTTAAACAAATTTACAAGAAAAAAAACAAACAACCCCATCAAAAAGTGGGCAAAGGATATGAACAGACACTTCTCAAAAGAAGACATTTATGCAACCAACAGACACATGAAAAAATGCTCATCATCACTGGTCATCAGAGAAATGCAAATCAAAACCACAATGAGATACCATCTCATGCCAGTTAGAATGGCGATCATTAAAAAGTCAGGAA…	GGGGACAACTTTGTATAGAAAAGTTGCCTGACTAAAACACCACAAGCA	GGGGACTGCTTTTTTGTACAAACTTGTCAGCAGCAGCTCCTCCACTTC	chr11:117142390-117144301	1	T	T	fusion
CG-527	PAX7	8621	yes	yes	no	no	GCTAGGAGAGTGGGGAGAGGAGGGAGATCTGTCACATGCTGCAAGGGGCAAAGGTCACAGGTGAGGCGAAGGGGAGGGATGGGGACACCCTGGGGCCAGCCAGCGGTGAGCGCCCCAGGCTAAGACAAGGCTGACCCCACTGCCGAGAGAGGGCGGGCAGGGGGTGAGATTGAGGGCTGGGTTCATTTTATTGTATTTTGCCTCCAGCGTGGGGCCAGAGACGCTCTTTCCCCCGGGAGACAAAAGGCCTGCAGTTGTGGCGTCCTGCCCCGCTGGGAGGGCGTTTCGCCCCCAGGACTCGGTGTCCCGAGGTTGAGGCTACTGGTCACCCTGGCTTCAGAAAGCGAAGAATTCAGGAACCTCTGATCACCCCACCCTGACTCCTGATCATTCAGTTGG…	GGGGACAACTTTGTATAGAAAAGTTGGCTAGGAGAGTGGGGAGAGGA	GGGGACTGCTTTTTTGTACAAACTTGTCCAGTCAAACGCGTCCAGAAG	chr1:18629526-18631435	1	T	T	fusion
CG-530	PCBP1	8647	yes	yes	no	no	AAATGACAAGCTCACCTAAACGTTTTAAATAGTATTTAAATTCCAAAACCCTGATTTACAGAAAAACCTGGAAAATGTGCTCACCAGTAAGGAAATCTGGAGGTCCATCCCCGACATTGTGTGACCTTGAATTAAGCACTTCATCTTTATGTTTGTCTTCCTCTGTTTAAAAGAGAGAGAGAGAGAGAGAGATAAGAACACCTACCTCAGAGGACCATGGTAAAAATTAAAGATAGAATACGGTGAACTGCCTTGCATCGGATGTGCTGGCACTGGCCAATGCACAATAAACGCCTGTCCCTTCTAGACTAAAAATGAACACTTAATTGTGGTAAACTATTAATAAGATTCACCGGCCAACTGTCCTATGAAAAAGTCAGAGGCACTGTAGTCTCTTCG…	GGGGACAACTTTGTATAGAAAAGTTGAAATGACAAGCTCACCTAAACG	GGGGACTGCTTTTTTGTACAAACTTGTCGTACCCTCTGACCCCGGAAG	chr2:70085463-70087444	1	N	Mis	N
CG-531	PCM1	6916	yes	yes	no	no	TTTCTCAAATTCCTCCTACCTCCTAATAAACAATAGTATTGACATTCTGGAGCTTCATAAATTCAGAAAACATAATGACTAGTACGTATTATAATTTCACGCTTTTGAATTTATTAGAATTGTTTTAATGATAACAGCTTCTACATACGTTTAATAATAATACATATGTATAAAGCAAAATAATGATGATAGCTAATATTTCGGGCCTCAACATATACTAGTGTTTTTATATGCGTTGTATTTAATTAAAAAAAATCTTAAAGGAATCACATAGACCTCCGTTTAAATTTAGGCTCTACCACTTGCAGCTGCTACAAGTTTGATTTATATAATCTTTCATTGCCAAAACGGGTCAGATTCAGAACCAGCCTCTTCAGGGTAACTGTGAGGATCAAGAAA…	GGGGACAACTTTGTATAGAAAAGTTGTTTCTCAAATTCCTCCTACCTCCT	GGGGACTGCTTTTTTGTACAAACTTGTCCCACCGCCATCTTAGGATCT	chr8:17921101-17923013	1	T	T	fusion
CG-533	PDE4DIP	15580	yes	yes	no	no	GCAATGTGGTGGCCTTGATACCACAGGTTTTTTTTTTTTTTTTTTCTTAGATCTGAATTCGTTTGTTGCGGGGAGAAAAACTAGGGGCAACTGATCTGGCATTGCCTACCTATGCCTGACATGAAATTCGCCAGGACCTCTGGGAGAATACCTCTAGTTAAGCAATAGGATTAGAAGCCTGATTGCAGAAAATTAGGAGGTAAAGAATGATTGGGAAGTCAGAAAGTGTGGACATCAAATGAACACAATATATTAAACAAATTGGATGTGAAGGGAAGTGAGAGATATGGTGATAGGTAGAGAGGGAAGGACTTTGTTTTAAGAGTGAGGAGAGTTAAGCATGTTTGTGGGCTGGGGATGAAGCTAATGGAAAAGGAGAGGAAGAAGATACAAAACAAT…	GGGGACAACTTTGTATAGAAAAGTTGGCAATGTGGTGGCCTTGATA	GGGGACTGCTTTTTTGTACAAACTTGTCCCCAGTCCTAGCTACGGTTCC	chr1:148806530-148808483	1	T	T	fusion
CG-534	PDE4DIP	15580	yes	yes	no	no	TGACTAAAGGGAATTTGGAGAAATTTAAACATTTGTGCTGTAGCAGTGGTTATATGGGTGAATATTTTTCTTCTGAAATCTAACGCAAAAAAATTGTTCTTTTGACAATAAGTATAATTTTTAAAACAACAAGGAAATTTCTCTTCTCAAGAATATACCCATGTGTGTAAGAAAGAGTTGGTGTTTGGATTAAAAGATGCATTTTTTAAAGAGTGGGAAAAAAATGCAACACATTTTTAATATTGAAGATCCCTGGGTATTCTGAGTAATCTATATAACTTTCTGTATTTTTCAAATGTTTTTACAATGAATGTGCTATAAACTTTTGAAAAAAGTTATTTTAAAAATACATGAACGTATTTTCTAGCGTCACTTCTGAGACCCCACAGCTCACCTAGT…	GGGGACAACTTTGTATAGAAAAGTTGTGACTAAAGGGAATTTGGAGAAA	GGGGACTGCTTTTTTGTACAAACTTGTCCTCCCGACAACCAGTGTGCT	chr1:148842422-148844371	1	T	T	fusion
CG-536	PDE4DIP	15580	yes	yes	no	no	GGAAAATGTGGCTTGCATTGACAGTAAAAAATGAGATCTTTATTATACTTAAGACTGGGTACAGCAGGGTAGTGTCCTGGCAGGCAGTCTGTCTTTCCATCAGTCAGGGTGAGTCCAGAAACTTTGCCTTTCTATAGATCACCATAGATTCCAAAGCATGTTGCTTAATTTCTTCCAACTTTGAAGCTCACATACCTAGAGGCAGGCAAAAATGCAGCTGTGGTTTTACTTGAACTGCTTTTCTATTCTTGGTTTTTGAGTCAGAATATACATAGTAGATGAAATTACATATGCAAAATTCTATAGCCTATGATATTAGGCCATTCTTGCATTGCTATACATACTTGAGACCAGGTAATGTATAAAGAAAAGAGGTTTAATTGGCTCACAGTTCTGCAG…	GGGGACAACTTTGTATAGAAAAGTTGGGAAAATGTGGCTTGCATTG	GGGGACTGCTTTTTTGTACAAACTTGTCAGGATGTCGAGGCTCCTCCT	chr1:148950149-148952111	1	T	T	fusion
CG-540	PMS1	9121	yes	yes	no	no	TCACTGTGGGCAACTCCAACGTTCATGTTTGCTCTGTAGGAAGTAATGAAATGAATCAACACTGATACAACTGGCAACCTAACACCCCCAATTCTGACATGACAAGGTACCTGTGTTGCGAGGATTATTTTTTCCTAGTTACTTTGAAGTAGCACACAAACACCATCCAAAATATGCTACTTGTAGATGCTGATGACAGCAGTAAAGAATCTTCAGCATTTGACTTTAGGGTAAGACAAGACTTGTTATTATGGTTCTATTTGAAAAAATAGTTACAATGCCTTTCCAAAAGTTTGTTTTCTAGCATGTTGTTTTACTGAATAGGAAAATTCAAACTGAAAGAGAAAACCTACATTTTCTTATATCATGAGAGCAAAGTGAAAAGCCAAAAGCTAAATT…	GGGGACAACTTTGTATAGAAAAGTTGTCACTGTGGGCAACTCCAAC	GGGGACTGCTTTTTTGTACAAACTTGTCCCAGCGTCTCACCCGATG	chr2:189782570-189784544	1	N	Mis, N	N
CG-541	POLD1	9175	yes	yes	no	no	ACGCTGAGCTCTGTGCACTCGGAGCAGGTCTTCGCCTTGCGGCTCCAGGACAAGAAGCTGCCGCCTCTGCTGTCGGAGATCTGGGACGTCCACGAGTGAGGGGCTGGCCACCCAGCCCCACAGCCTTGCCTGACCACCCTCCAGCAGATAGACGCCGGCACCCCTTCCTCTTCCTAGGGTGGAAGGGGCCCTGGGCCGAGCCTGTAGACCTATCGGCTCTCATCCCTTGGGATAAGCCCCAGTCCAGGTCCAGGAGGCTCCCTCCCTGCCCAGCGAGTCTTCCAGAAGGGGTGAAAGGGTTGCAGGTCCCGACCACTGACCCTTCCCGGCTGCCCTCCCTCCCCAGCTTACACCTCAAGCCCAGCACGCAGTGCACCTTGAACAGAGGGAGGGGAGGAC…	GGGGACAACTTTGTATAGAAAAGTTGACGCTGAGCTCTGTGCACTC	GGGGACTGCTTTTTTGTACAAACTTGTCCTATGTGCCTGGCTGCTCAA	chr19:50382504-50384465	1	N	Mis	TSG
CG-546	PPFIBP1	9249	yes	yes	no	no	AGGGAAAGGGGGACCTGATTTAGAGGGGAAGATGTTGATGACAAAACCAAACATTTTAGAAAACTCATCGGTAGTGAGTGGTACAGAGAAATAATTAGAACTGGGGGAAACTGGAGTCAGAAATTCAAGTCAGGAGTTTGGAATACTGCAGGTCTGACAAGCAACAAGATGGTAATTATATAAAGTAGGTCTGTGAGAGCAGTGGCCCAAGCCTGTGGATTTCTTGTAGCATTCTATTGTTTGAAAAAGTATAAATTATGGACACTCAATACTTGAGATATAGAAAGAAAATCAATGGCTTTGGAGTCAAATAGACCTCGGTTTCAATCCAAGTTCTAGCTGATTTGGAGAAATTTACTTACATAACTTTGCTGAGCCTTTGATTCCTTACGTTAAAAT…	GGGGACAACTTTGTATAGAAAAGTTGAGGGAAAGGGGGACCTGAT	GGGGACTGCTTTTTTGTACAAACTTGTCCCCACCCTGCCTGCACTAC	chr12:27522291-27524240	1	T	T	fusion
CG-550	PRCC	9343	yes	yes	no	no	ACACTTGCCTGGGCTGGAATGCAGTGGCGTGATCTCGGCTTACTGCAACCTCTGCCTCCCGGGTTCAAACGATTCTCCTGCCTCAGCCTCACGAGTAGCTGAGCTTACAGGCGCCCGCCACCACACCATGCTAATTTTTGTATTTTTAGTAGAGACGGGGTTTCACCATCTTGGCCAGGCTGGTCTCAAACTCCTGACCTCGTGATTCACCAGCCTCTGCCTCTCAAAGTGCTGGGATTACAAGCGTGAGCCACCACACCCGGCCTACTTTATCCATTTTTCAAAGGAGGAAAGTGAGACTCAGAGAAGAGAAGTGACCGCACAGTCACCAGAGAGTACGTTGGGGAACCTAGATTTGAAAGCAGATTTTAGAAATCAACATTGTGCAAGGCATACTAG…	GGGGACAACTTTGTATAGAAAAGTTGACACTTGCCTGGGCTGGAAT	GGGGACTGCTTTTTTGTACAAACTTGTCGGACACAGCCCGGTTCTTT	chr1:156765508-156767469	1	T	T	fusion
CG-554	PRKAR1A	9388	yes	no	no	no	ATGACCGAGGAAACGGACACCCATGGAGATTAAGTCAATTACCGGACATGGCAGAGCCTGAAACCAAACTCAGATTTACCTGACTGCAATATTTTCTTCCCATAACATGACCGGGCCTGCTCAATGCTATCAAATTCCCTCTGCTGCTTGCCAGCGTAGGGTTCAGTTTATCAACCCTTCTTTGTACTGTCAAGAGTGAAATCCTATCTGACTGAGGCTCTTTTATCCCCATTTCTGATCAACCCTGGAGAAGGGCCAATGGTCAACATTTGGGGAGTCAGTGAAAGGAGAAACTTCCCTTTTCCATTCCCCCCTGTAAGCCTGATTGCCCTTTTGATATCGCCTATGTATCCCTATCAGAAGGCAGTGAATAACATAACTAAATAAATCATCTGATGG…	GGGGACAACTTTGTATAGAAAAGTTGATGACCGAGGAAACGGACAC	GGGGACTGCTTTTTTGTACAAACTTGTCACAGCTCCACCGGAAACG	chr17:68510469-68512437	1	T	T, Mis, N, F, S	oncogene, TSG, fusion
CG-556	PRKCB	9395	yes	yes	no	no	ACGCCTTCAGGAACCAAGTGGCTCTTTTCCATCCACAGCCCTTGCATCCCCAGGCCCCGGCGCCATGAGGTACTGTTTGTTGTTACAGACCAAAGTCATCCAGGGCACTTCATTCAAAAGGCAGGATGTGGGCTGTGAGCTTCCAGCTCATCAGTTCAAAGGAAATCTACTTCAGCAGCAATGTCTCCTGGGATGTTTTCCCAAGCCTCCCTGGGAGGTGGTGGGGCCTCTTCAAGGACTAATAATAGACAGGCACATCCAGTTTCCCAAACATGTCAACCTTAAAAGTGAATGCTATTTTTTCCTCCTTACCTTTGAATTACTATGTAGGAGAGGGACATTCTATTATTGCAGCCCTTGCTCTCGACATGCTACCTAATAATGACTTACCACTCAGCA…	GGGGACAACTTTGTATAGAAAAGTTGACGCCTTCAGGAACCAAGTG	GGGGACTGCTTTTTTGTACAAACTTGTCCGCCCTCCTCATTTGCAT	chr16:23833992-23835920	1	N	Mis	N
CG-558	PRPF40B	25031	yes	yes	no	no	CACCAGGCCAGGAACAGTTTTTTTTTTTTTTTTTTGGAGACGAAATCTCGCTCTGTCGCCCAGGCTGGAGTTGGAGTGCAGTGGCGCCTCGGCTCACTGCAAACTCCGCCTCCTGGGTTCACCTCATTCTCCCACCTCTCCCGAGTAGCTGGGACTAAAGGTGCCTGCCACCACGCCTGGCTAATTTTGTTTTTGTATTTTTAGTAGAGACAGGATTTCACCGTGTTGGCCAGGATGGCCTCGATCTCCTGACCTCATGATCTGCCCTCCTTGGCCTCCCAAAGTGCTGGGATTACAGGTGTGAGCCACCGTGCCCAGCCAGGAACAGATATTTTAAAGGCAGACATGAAGGGCGTTTTTAAATGCTGAGCATTCTCAACATAGGGGAAATTGGCAGCA…	GGGGACAACTTTGTATAGAAAAGTTGCACCAGGCCAGGAACAGTTT	GGGGACTGCTTTTTTGTACAAACTTGTCGGCACAGAGATGGGCTTTTT	chr12:49628546-49630508	1	N	F, N	N
CG-559	PRRX1	9142	yes	yes	no	no	TCTCTCCAGTCGAGCCTCTTGACTATAGGACGAAAAAAAAAAAAAGTCTAGCAATCAAGGGAGTGCGGGAGTACGGATGCGTGTGTGTGTGTGTGAGTGCGCGTTTAAAGAACATAAAACGCCACAAATAAGCACTTAATATTTTACTGAGTCGTCATACAGTAACTCATTTCTAATGAGACTGTTAAAGCTGTTACCAAATTCCAACAGGTCATGAAAAAACTGCTCAGCACCTCTCTGTCTTCTGTCAGGTTAGGGCTCCGCAGACGGACGACAGAGGATTATCCGTAGACTTAGATGGGGGTTCCTCCGCCCCTCTCTGTCCTCCTGCCACCACAGCCAGGCTGGACGCAGAACCGCACGGAAGCCTCCCCAACTCCTGCCTCTGGGAGTGCTCCT…	GGGGACAACTTTGTATAGAAAAGTTGTCTCTCCAGTCGAGCCTCTTG	GGGGACTGCTTTTTTGTACAAACTTGTCAAAAATCCCTTCCAACTCTCCA	chr1:170661929-170663879	1	T	T	fusion
CG-562	PTPN6	9658	yes	no	no	no	GCAGATCCAGCAGGAGGTTATCAAAGCCTATGGCTTCAGCTGCGACGGGGAAGGTGGGTCAGACGCGGGAAGGCGGGTCAGACGCGGGAAGGCGGGAGTTGGGTCGGGAGAGGGCGCCGGATCTGTGGGCCCATGAGCGGTTGTCCCCTTTCTCGCCACACGGCGGCAGCCACAATCTGACTAACATTCTTGGCACTCAGAGCCCAGGGTCTACCCTGAGCTTGTGCGTCCGAGTTGCGTTTTGTACAGTAGAGGTTCTGTATCCCTTACCCGAAATGGTTGGGACCGGAAGTGTTTCGGGTTTTTTCAGATTTCGGAATATTTACATATACATGGATATCTTGGGGGATGGGACCTAAATCTGAACACGAAATTGTTTTGTTTCATATACACGCACCT…	GGGGACAACTTTGTATAGAAAAGTTGGCAGATCCAGCAGGAGGTTA	GGGGACTGCTTTTTTGTACAAACTTGTCGCAGGGACAAACCCTGGACT	chr12:6944600-6946570	1	N	Mis	TSG
CG-563	PTPN6	9658	yes	yes	no	no	CTGCCCATGTGGACTCTGTGCGTGCCACCTCTTTGCCCTGACCCATGTTGCCTCTGGGGGAGCACTTCTTCCTCCACCTTCCATCATGGGCTGTGGCAGTGCCCATCCCATCTGCCCCCGACGCTGTCTGCTGCAGTATGGTTGTTGGGGGAAAGGGCACCAGGCTCCGGCGTCTGACAGCCGTGTTTTACCCACCTTCCTACTCACTAGCTTGTGACCTTGGGCAATTACTTAACATCTCTGAGTCTTAGTTTCTGTTTCTAAAATTGGGTGAATAACACCTACTAAGTAGGGTTGGCCTGAGGATTAATAGTATAATGTAAAAGCTGGCAGCACTGAAACCCTGCCACTTACCAGCTTTTCACATCAGTATTTGGGAAATATTGTTAAGCTCATTTG…	GGGGACAACTTTGTATAGAAAAGTTGCTGCCCATGTGGACTCTGTG	GGGGACTGCTTTTTTGTACAAACTTGTCCACAGCAAGGGAAGAGAAGC	chr12:6949296-6951271	1	N	Mis	TSG
CG-569	RAD17	9807	yes	no	no	no	TTTCCACGAATGGCCTACAATTTGATAAACACTTTCAGGACTAAACGGCTAGCAAAAATATTCGTTAAAGTCGTTATGCAGCATTTTAATTCCCTTCACTGATAACATGCACCCTGAGTATGGCTTCAAAGACCCACTCCTACGCGAGAAACGACCCGAAATGCTCTATATGCCTTCCTTTTAAGGGGCGGGGGGATCCTTTGATGTAACTCAACAAAAGCATACAGCAATTTCGTCACGTCACAAACATCTGAACTCGTTTACCGAAATCTAATCTGAGGCGTTTATCAGAAGCAAAGAAAAAATAAAATACGGCCCACGGAGGCCTAAGGAGTGAGGCATCCACCATTAATGACTCTACCGGGAAGCAGATATGGCCTTACGTTATTTCGCTAAAAA…	GGGGACAACTTTGTATAGAAAAGTTGTTTCCACGAATGGCCTACAA	GGGGACTGCTTTTTTGTACAAACTTGTCTCGAAATAAAAGATGCAGACCAG	chr5:69368713-69370665	1	N	D	TSG
CG-571	RANBP2	9848	yes	yes	no	no	TGTCATTTCTGTTAATGTGGGTCACACACACTGGTAAGCTCAGAATCATCTTTTTCTTTTCTTTTATTCACATCCAATATTGTTGAAATAAAACAAAATGCTGTTTTTCCTTTTTTAGAAAGGCAATACTTGTTCATTATATCAAAATTTAGAAAATATGGAAAAACAAAAAGGATAAAAAATTATCCACAACCAAAATAGCCCAAATTTCCAGTTAAAAATGTCAACGCATTTGATATTTGTCCACATAATTCAGACTGTAATGTTTACACAAATGTGAGCTTTTAAAATCTAAAAGGTTCTCACTATTAAAAATGTTTTGTTAAATTTTGTTTTAAAAGTAAGATTTTAATATCCAAATTCCCAAAATAGACATTTTTGAAGATTTGGAAAATACAG…	GGGGACAACTTTGTATAGAAAAGTTGTGTCATTTCTGTTAATGTGGGTCA	GGGGACTGCTTTTTTGTACAAACTTGTCGGACCACTGTGACGAACTTGC	chr2:108717506-108719455	1	T	T	TSG, fusion
CG-577	RBM15	14959	yes	yes	no	no	AAAACCACAAATGGTAGCGTATTATACACATTATTTTATGCCTTATGAAGTTTTATTTCCCATTTTAATACAATGAAGATGTCTACACATTACAATATTGTGGATTTTTATGCTTTACAATTGAGCTTCTTCCTTCGAGTTTCTTTGATCTAATCAAGAGATAGAAGGCCTCCAGCTTCACATTCCTCACGATTATTTACAAAAAGAAGGATGGCTCAGCCAAGGCTAAATTTAGGTTACAGTCCCTAATCTTAACACAGTTTTTAAGTTTAGGTTTCAGCTTTTGGGATATTATTGTTACCTTGAAAAATGTCACGTTTAAAAACACCTCACACCCTCTACTATAGATTGGATCTTGGGAAATAGGGTTGAGGACCGGATCAATACAAGAATCCTCAT…	GGGGACAACTTTGTATAGAAAAGTTGAAAACCACAAATGGTAGCGTATT	GGGGACTGCTTTTTTGTACAAACTTGTCCCGCCCAACCACTGTTATT	chr1:110337368-110339323	1	T	T	fusion
CG-580	RHOH	686	yes	yes	no	no	GCAGTGAGCCACGATTGCGCCACTGCACTCCAGCCTGGCGCCAGAGCGGGACTCTGTCTCAAACACAAAACAAAACAAAACAAAACAAAACAAAACAAAACAAAACACCATCAAGGGAGCAGAGAATAACAAGCTGAAGAAGAAAGCAGCATGGTGGTGCTGCGTCTTGAAAAAGCTCCTACAACCCTACAACCCTGGAATTTTCCACTAGGTACTTGGCTCTGGTTATAGTTCTCTCTCCATGGCAGTCTGTGATGGAAAAGACTTTCAAAGATTCAGAGAAGAGACTCAGAAAGGACTCAGAAGGGTGGAGGACTGAGCAGTGAAGTGGAGGAATGGGGCTGAGAGATGAGCACCAACTTGGCCCCCGAGTAAAGCTGCGTGATCAGCTTCTCCCGC…	GGGGACAACTTTGTATAGAAAAGTTGGCAGTGAGCCACGATTGC	GGGGACTGCTTTTTTGTACAAACTTGTCCGTTGCATTGATAGGGATCTTC	chr4:40189085-40191041	1	T	T	TSG, fusion
CG-583	RMI2	28349	yes	yes	no	no	TCTGTGGGGGTACATGGGATACTTCCTACAAAGTTCTTACAATAGGACCTGGCTCAATTTTATAAAAATGAAGCTCTTGGCCGGGTGCGGTGGCTGACGCCTGTAATCCCAGCACTTTGGGAGGCTGAGCGGGCAGATCACGAGGTCAGGAGTTTGAGACTAGCCTGGCCAGTATGACGAAACCCCGTCTCTACTAAAAAATACAAAAATTAGCCAGGCGGGTGGCGTGTACCTGTAGTCCCAGCTACTCAGGAGGCTGAGGCAGGAGAATCACTTGAACCTGGGAGGCGGAGGTTGCAGTGAGCTGAGATGGCACAACTGCACTCCTGCCTGGGTGACACAGCGAGACTCCGTCTCAAAAAAAAAAAAAAAAAAAAATCAAGCTCTTGCTGAATACTC…	GGGGACAACTTTGTATAGAAAAGTTGTCTGTGGGGGTACATGGGATA	GGGGACTGCTTTTTTGTACAAACTTGTCCCTCAGCCACCAATCAGGAG	chr16:11343434-11345402	1	T	T	TSG, fusion
CG-584	RNF213	14539	yes	yes	no	no	CGCAGAAAAATCATGCAAGCCACCAACGTGAGCCATGCAAGTCATTTAAACATTTCGACTAGTCATACTGAAAAAGTCAAAAGAAACAGTTGAAATTAACTGTTTAGAGACAAAGTCTCACTCTGTCGCCAGGGCTGGAGTGCAGTGGTGCAGTCAAGATTGGTGGGAGGAAAAAGCAGGTTTTAATTGGAGACCCAGCAAAGCGAGAAGATGCCCAACTAGCGTTCTAAAGTGTCACCTTGGCTGGGCGCAGTGGCTCATGCCTGTAATTCCAGCACTTTGGGAGGCCAAGGCAGGTGGATCACCTGAGGTCAGGAGTTTGAGACCACCCTGGCCAACATGGAGAAACCCCGTCTCTACTAAAAATACAAAAATTAGCCAGGCTTGGTGGCGGGCGCT…	GGGGACAACTTTGTATAGAAAAGTTGCGCAGAAAAATCATGCAAGC	GGGGACTGCTTTTTTGTACAAACTTGTCGGGCCCACTGTATCCTAGCC	chr17:80258945-80260961	1	T	T	fusion
CG-590	RSPO3	20866	yes	no	no	no	CCTGTTGAGGTGTCATCTTCCTCATAATATCAAACCTAAAGGAGACTATGCCTACTTTCGAAATTCCAACACGAGCATGCAAAATAATAAATGATATTTAATTAAAGAATTAACATCAAAAGGCCATCTCTCAGATTCTAATTTTTAGCATCTTGAAAATAATGCATATTTCAAGTTCCCTTCCTTTTGCATCCAGGCCACTTTATCGCCTCTATCCTACTTTTGGGATGTATAACAAATATACCACTAAAGGACTCCAGAGACATACAATTCACAGCATTGCAAACTTACAAAATGCTCTAATTCATGTAAATTTACCTAATTTACATAAATTGAAGGCAATCCAGTAATAGGGATTACAAATGGAGGAAGGAGATAGAAGTGCAAGTGTCACTTGCT…	GGGGACAACTTTGTATAGAAAAGTTGCCTGTTGAGGTGTCATCTTCCTC	GGGGACTGCTTTTTTGTACAAACTTGTCGGGCAGGGAGGGGGAGAG	chr6:127116611-127118598	1	T	T	oncogene, fusion
CG-591	SDHA	10680	yes	yes	no	no	CCAGCCCACTGGTTTCCTTTACACCCGTTTTGTTCCCCAGCAGTCCTTATGAGGGCACCTGAAATAAGGAACCTCCTCCCCGACTTGAGAGCAGCAAAGCCTTCAGAGGGAACTAAGTTATTAAAACCCACCCCACACAAAATGCTTCTAAACGCCTTGGCTGACTTAATCCTTGCAGTGTGCTGAGGTTAAGTATGATTATCCATCTCCTGTGAACAGGAAGACTGAGGCTCAGAGCTTAAGTGATTTGCCCACGGTTCACTGCAGGGGATAAAACTCGGCTGTCCCTGGCAGGTCCCAAAGTCACGGCCTTCAGGCTCCCACACCATGCTGCCTCCCTCACCGGGGCTCCACACTCTCAGCCTGGAAAACACGAATTTTAAGAAAACCATGACTTAC…	GGGGACAACTTTGTATAGAAAAGTTGCCAGCCCACTGGTTTCCTT	GGGGACTGCTTTTTTGTACAAACTTGTCCACACCGGGGTCGAGCTG	chr5:216330-218298	1	N	Mis, N	TSG
CG-594	SDHD	10683	yes	no	no	no	TGCCTTAGGCTTCGATGGTTCTTCCAACCCCCTTAATATGGCTTAGGGTGGTTTTTCAAAACCTACAATCCCCCATTTGCACTACTGGCCATGGAACATTTATTTCTAGTGTTCCTGCCAATCAGAGATCTCTATATTAAATTCTAAAATGGGATTAAAAGAAGAGTTGGAGAATTCACACTTATTGAGTAACTGATGTCATACAACCTGGAATTTCTGAATTCCAAATAAATAAATTTCACTCTTTGAACATTTCATCTTTTACTTTTTAGCACCAACAGACTTGATAACAGCCTGATGCTGATCTGACAATGGGTTGATAGCCTTCCCCCACTGACCCTTAAATCTGCTTAGTAACAAGTCCTTTGCTTCTGTCATTCTCCTGGGGGATGGCCTACT…	GGGGACAACTTTGTATAGAAAAGTTGTGCCTTAGGCTTCGATGGTT	GGGGACTGCTTTTTTGTACAAACTTGTCGAGGGCTCAAGGTCATCCAC	chr11:112084901-112086898	1	N	Mis, N, F, S	TSG
CG-596	SEPTIN5	9164	yes	yes	no	no	GGAAGTGCCAGAGAGGCTCAGGCATTGGGAGGAGATGGGCGCAGCTGTGTCATATGGCTCAGGAAGCCCTGGGAGTATCTTTTGTCACTTGGGGACCAGAGAAAGGGGGTGGCAGGTACGGCCCCTTCCTTGAGGCTCCCCCAGGGAATCCACAGGCCCTGACTGGGCCCCAGTGGGTGGCAGGGCAGGTGGGTTGAACGCTGAGAGTGAGATTCTTGCCCTCCTGACCTGGGCCTCCCCAGAGGCTGTGCCTTACCAATGGGGAAACTGAGGCAGGCAGTCTGAGAGCCACACACTCTGTTAGACACCTCCTAGCCTGAGGCCTAGGCCCAGGGCTGTCTGTCTTCCTGGAGATGCCCTGGGCCTGAGATGCCAGCCTGTCTGGGTGGGTGCTGGGCT…	GGGGACAACTTTGTATAGAAAAGTTGGGAAGTGCCAGAGAGGCTCA	GGGGACTGCTTTTTTGTACAAACTTGTCGAAACGGTCGCCTGGAAAT	chr22:19716475-19718383	1	N	#N/A	N
CG-598	SEPTIN9	7323	yes	no	no	no	TGACTTACGGGAAGGGCAAGGAATTGCACCCTCAGAGAACACTTCCCCAGTCAGCTAACCCGGTGACAGGCGAGCGTGGGAAGGGCACAAGCACAGGGTTTCTTCCTCTTCTCCCCCAGCCCCGTCTCCGCGCCTGTTCTCGCTGCCTCTTGCCTCCTCACGTCCAAGCTTGTCTGCTCTGGCGCATTCAGGGGACCTGGACTGGAGAGAAAAAGCCACCTCGTACGGTTAGTCTGTGGCTCTGTCTGACTTGTGTCCTCCGCCGAGGCCCCTCAGTTGTGAGACAGCTGGCTGAGCCTAAGTCCTGGGGCCAGCCCTCTCCCTAGTCTGTTGCAAAGGTAGAAAGGCATGCCCAGGCAGGGGCCACCTGCCCTGCCCGCTCACGCCAGACCGCAGGCA…	GGGGACAACTTTGTATAGAAAAGTTGTGACTTACGGGAAGGGCAAG	GGGGACTGCTTTTTTGTACAAACTTGTCGCCACTCCTGTTTCCTGTCC	chr17:77285898-77287857	1	N	#N/A	N
CG-600	SEPTIN9	7323	yes	yes	no	no	ACATTGAAGGGGCAGTGGCTGGGGCTGGAGCCGGTGGGCTCTGAGCACAGTCACGAAGGCATGCGCACTTTCTGGCTGCTCTCCTGCCATTGTCCCTTGGGTTCCCATTTTGGTGAGGCGTGCACCCTGGCGGCGCTCCCCAGGGAACTAAATATGTTTGCTGCACTGTGCGTGGAGATGGAGAATGTACAATTGGCTGACCCTGTGCTAATCTGGTGGAACTCCATGCCAGCCCTGGGAAAGAACAATTGCATGGGTGTGTCCACACTCACCAGGTGCTTTTTAGAAAAACACTCGAGAATAATGCTGTGGCTTAGGATGGCTGTTGTGCCGGACCCGGCATCTTCCCAGGGGGGCTGTGTTGTTGGGCTGAGTTTCTTAGGTACTGGACCCCCAAAT…	GGGGACAACTTTGTATAGAAAAGTTGACATTGAAGGGGCAGTGG	GGGGACTGCTTTTTTGTACAAACTTGTCGGGACAGTCCTGGGCACAC	chr17:77371190-77373165	1	N	#N/A	N
CG-601	SEPTIN9	7323	yes	yes	no	no	GAGCACCGAACGGACACAGCCCAGGTCGTGGCAGGGTCTAGAGTGGGATGTCCCATGGCCCCCATCCAGGCCTGGGGATATCCTCATCCGCCTCCCAGAATCGGGCCGTGGGGGACAGAAGGGGCCTGCGTGCGGGCAGGGAGAGTATTTTGGCTCTCTCCTGTCTTCGGGGTTTACAAAGTGTGTTGGGACTTGCGGGGCTGCTCTGTCCAAGCCTGGGTCTGGCGTCCGCGTCTCTGAGCCTGTGAGTGCGTGCGCTTTCCTGCGTCCTCTTGACTGCCGGTGCTGGGGCTCTGCGTCCTGCGTCCGCGGGAGTAAATACAGCAGGCGAAGGGGAAGCTCACACAATGGTCTCCAGCGCTCTGGGGCAGGGCTTCTGAGGGGCGGGCCTGCCTCTGC…	GGGGACAACTTTGTATAGAAAAGTTGGAGCACCGAACGGACACAG	GGGGACTGCTTTTTTGTACAAACTTGTCCCCCTGCTAGCTAGTGGTGAC	chr17:77374114-77376078	1	N	#N/A	N
CG-602	SEPTIN9	7323	yes	no	no	no	GGGTGGAGTTGAGACCCCTAGAAGGGCTGTCACATTCTGGTGGCTCCTGCTTGAGGAATTGCAGGCTGCCTGGATATGCCCAGCAGAGGCCGAGGGCTTGGGGAAGGGAGGAGGGACGTATGCCTCCTGAGGCTTGCATTGGAGCCCATGGTCTGGTCCTCCTCCCCCAGGAGGGATGGTTGTGGCAGAGGGAGGGGAACATGAGGAGCACCTTAGCCTGCAGGACAAAATTCTCAGGGCACTGGGAAGGGGTGCCTGGACCAGGGGGCTGTGTGATAGCTGCACACGGTTTTATTTGGGGGTGCCCTTCTGGCGAGAGGAGAGAGGCCATGGGGCTCCAGCAGCGTCCTGGGAGGGCTCAAGCCCACAGCCGTGCTGACATGGAGCTTACAGGCAGGG…	GGGGACAACTTTGTATAGAAAAGTTGGGGTGGAGTTGAGACCCCTA	GGGGACTGCTTTTTTGTACAAACTTGTCCCAGCCACATCCTGTTTGAC	chr17:77403090-77405055	1	N	#N/A	N
CG-603	SEPTIN9	7323	yes	yes	no	no	AGGACAGAGGCTTTGTGTGGGGGATGCAGCCCCAGGCCGGAGATGCCTTCTCTGTGCTCTGGAGACCCTCATTTGGTGACAGCAAGAGGAACCACTGCAAGAGGGGCGGCCACCTCAGCAAAGCACCCAGGATGCTGGCCTCCCAGCTCAGGAATCCAGAGGCAGAGGAGGGGAGGAGGCTGGGCTTGGAGGAGAGCAGGGTCTTGGGCCCTGGGAAAAGCCTGGGGGGCCAGAAAGCTGGGGGACAGATTGAGGCCAGAGGCAAAGAGAAGAAGGTTCGGAGAGGAGGGCCAAGGAAGAAGGGTTCTGCCCACGGGGAGGGAGAGGCCCACGGGGCAGGGGCGTGGTGGGAGCTGCATCCTCGAGGCTTTCTGTTGACCCTGACACCTGGCCAGAAAG…	GGGGACAACTTTGTATAGAAAAGTTGAGGACAGAGGCTTTGTGTGG	GGGGACTGCTTTTTTGTACAAACTTGTCCTGCCACACGCTAAAGGAAA	chr17:77449253-77451225	1	N	#N/A	N
CG-604	SEPTIN9	7323	yes	yes	no	no	CAATGCTCGAAATGCCGTAACCGAAGCTCCCCGCGGCGCCGGCACTGGGATCCAGGGAGCTGCTGCTACAGCGCAGCTCTGGATTCCTGGATGTGTTGGATATGTGCAGGGCGTTCCTGGGAGGAGCGGGGAGGGAGGGTGCTGCTGGCGGGGCTGGTCTGCGTGTGCTTTGCTTCTCTACAATGGCATGCTGCGTGTCGGCCATGCAGAGGCATGTCAGTGAGCAGGGGCTGAGGGATCTCCCTAACGGACCTGCTTTCAGAGGGTCTTTTCATGCTGGGAGAACCCCAGAGACTAAATCATGCAGCCAACGGGGTGGTCCCCGGCCTCAAAGCAGGGAGGGGCGAGGAGCTTTGTAGGCAATGCCATCTGCTCCTGAAACGCCGTCCCAGTGACTCT…	GGGGACAACTTTGTATAGAAAAGTTGCAATGCTCGAAATGCCGTAA	GGGGACTGCTTTTTTGTACAAACTTGTCGGTGGTGGTGACAGGCTTCT	chr17:77452000-77453964	1	N	#N/A	N
CG-605	SEPTIN9	7323	yes	yes	no	no	CCCAGAACTTTGTGTGTGTGGTCAAAAGTTTAGAGAGTGCTGCAGGTAATGCTGAGATAACCCTATTAAATTCTGTAAGTTCTCATCACACCAAGTTTGTTTGTTTTTTTTAATTCTCATTTTATTTTATTTCATTTTATAGGGATGGGGTCTCGCTACGTTGCCCAGGCTGGTCTTGAACTCCTGGGCTCAAACGATCCTCCCGCCTCGGCCTCCCAGAGTGCCAAGTTATTTTTTTAACTGGGATCCACGGGCCTAGGGATTCTTTGATGAACCGTTCAAAATACGTGTGTGTCTGTCTGTCTGTCTTCAATGTATACTTTTCTAGGGAGAGTCTTTACTTTTCACCAGAGGTTTGTGGCACACACATGTCCTGTACTACTGTATCAGATTGTGAAT…	GGGGACAACTTTGTATAGAAAAGTTGCCCAGAACTTTGTGTGTGTGG	GGGGACTGCTTTTTTGTACAAACTTGTCTGATGTGTGCGGTTTCCTCT	chr17:77473276-77475236	1	N	#N/A	N
CG-606	SET	10760	yes	yes	no	no	CCTTCTATTAGCTGTTGTGCTTTTGTTTTTTGCCTTACTCATTTTTATGCCCTAACAGACCCCCAATAACAGTGGCCTTTGTGACCCCCAGACAAGCGGCTTTCTAAAAATTCTTCTAGGTTGGGTGCGGTGGCTCACACCTGTAATCCCAGCACTTTGGAGGCTGAAGCAGGAGGATCACTTAAGGTCAGGAGTTCAAGACCAGCCTGGCCAACGTGGTGAAAACCCATCTCTACTTAAAATACAAAAATTAGTCACGCCTAGTGGCGGTGCCTGTAACCCCAGCTACTCAGGAGGCTGAGACAGGAGAATTGCTTGAAACTGGGAGGTGGAGGTTGCAGTGAGCCAAAGATTATGCCACAGCACTCCAGCCTGGATGACAGAGTGAGACTTTTTTTT…	GGGGACAACTTTGTATAGAAAAGTTGCCTTCTATTAGCTGTTGTGCTTTTG	GGGGACTGCTTTTTTGTACAAACTTGTCGAGGGGGCAAGTTCTTCCTT	chr9:128681674-128683640	1	T	T	oncogene, fusion
CG-607	SET	10760	yes	yes	no	no	TACAGGTGCCCACCACCACGCCCAGCTAAAATAAACCCTCTTCTCTTAACTTGTATCCCTTTCTGAAACAAGTGAAGAATGAATAAATACTCCAAGTCTCCAAAGTTTCCTGCTTTTCCCTCTTTCTCTGTAATTCTTTCTTTCTTCTTTTTTTTTTTTTTAAAGCAGGCATCTAATTCCTTTGTAATTCTTGATTGGGAAATCTTTTTTTCAACATTAATCTATCCCTTCAAGCAGAGACAAGGGAGGTCAGGAAGGAGTTAGCGAAACCGGGCAGTGGGGGTGTGGTTTACTGAGGAATGTTCCAAGCTTAGGTGAGGCAACAGCACGTGTTTAAATCTTTTGGAGGCCAAAGGAAAAAAAAAAGAGGATAAGTTCTCAGTAGGGGCAGGCCTGTCT…	GGGGACAACTTTGTATAGAAAAGTTGTACAGGTGCCCACCACCA	GGGGACTGCTTTTTTGTACAAACTTGTCCCATAAGAGTTGCCTGCCCTCA	chr9:128683133-128685082	1	T	T	oncogene, fusion
CG-610	SETD1B	29187	yes	no	no	no	GAGTCCTTGGGCCTGTTGACAAATGTTAAACACACTGAGACGTCCTGAACTGGATGGTAGAGTCAAAGGAAAAACATTCCCCATTTGCAACAAAGGAAAAACCCACTTGGCCATTTAATTCCATTGCAGAAAAATGGCTTCCCTCATCTGTTGGCCTCTCCTTCGTGTCTGATGAAGGATGTTTTGAGATCAGCGTCTAATAACTCAAGCCCTATAGAAGCCGCGCGCTGATTGGCTGCCGCGCCCTGCCGCCCTGCTCCAGCCAATTACCTACCCACGGCCAAATTACAAACCCCGAAAAGAGCCCCAATATGAGCTACACCAGCTCCGAGCCCCGGCGAGGCGGCTCCTGCGCCTCGGCCGCCAGAGAGGAGCGGCAGAGGGGGCTGCAAACGCGTC…	GGGGACAACTTTGTATAGAAAAGTTGGAGTCCTTGGGCCTGTTGAC	GGGGACTGCTTTTTTGTACAAACTTGTCGCCGTTAACCCAACCTGAAA	chr12:121802773-121804737	1	N	D, F	TSG
CG-611	SH2B3	29605	yes	yes	no	no	ACCCGGCCTCGTTTAGACTTCATTGACATTCCCCCACCCCACCCCTCTTCCCACATCCTCAGATGCCGTGTGAACAGCTTGAATCCCACACTCCACAGGTCCTTCTCCTCACAACCCTCCATGGCACCCTACTGCCTTCAAAATAATTCCCAAAGTCCCCACCAAGACCTTCAAGACACCATGTGATGGGCCCACCTTTGAAACATCATCTCTTACCAGTATAGGTGTCACCACTGCCTTTATGACTTTATTCCAAAGCACCACATGTATTCCCACCTCAGCACCTTTGCACATGCTGTTCCTTTGGCCTGGAATGCTCTTCCCTCAGACGTTATAGCACCTGGATCCTTCTTGTCATGGAGGGTTCTAAGCTCACATGTTAGTTCCGCAGAGGTGTCC…	GGGGACAACTTTGTATAGAAAAGTTGACCCGGCCTCGTTTAGACTT	GGGGACTGCTTTTTTGTACAAACTTGTCCCGCGCCGTTATGTAAAGAG	chr12:111403981-111405936	1	N	Mis, F, N	TSG
CG-612	SH2B3	29605	yes	yes	no	no	TGGACTTGCCACATTTTGCTTATTTGTTTATCACTTAATAGACATCAGGTTATCTCCACTTTCTGGCTGTTATGAATAATGCTGCTATGAACATTCGTGGACAAGTTTTTGTGTGGATCTGTGTTTTCATTTCTCTTGGGATACATCTAGGAGTGGAATTGCTGGGGCATACAGTAATTCTATGTTTAATTACATTGGGCTGGGCACGGTGGCTAACGCCAGTAATCCCAGCACTTTGGGGGGCTAAGGCAGGTGGATCACTTGATGTCAGGAGTTTGAGACCAGCCTGGCCAACATGGTGAAACCCTGTCTCTACTAAAAATCAAAAATTAGCTGGGCGTGGTGGTGGATACCTTTAATCCCAGTTACTCAGGAGGCTGAGGCAGAAGAATCACTTGA…	GGGGACAACTTTGTATAGAAAAGTTGTGGACTTGCCACATTTTGCT	GGGGACTGCTTTTTTGTACAAACTTGTCGGCCTTGACACACAGCCTCT	chr12:111432873-111434822	1	N	Mis, F, N	TSG
CG-616	SLC34A2	11020	yes	yes	no	no	CCATCTTCTCCCAACACCAGAGTTTCCCTGTGAAAACGATCATGGTTAACTCGCACTGAATACTATTTATGTGCCAAGTACCATTCCACATTCTTTACATATTTTAGCTCACTTTACTCCAACGGGGACCATTATTCCCAGTTTGCACATAAGCAAATGGAGCCAGGGAAAGCAAGGGGCAGAACAGGGAACTGATTTCCCGGAGTTTCGGCCCAGAGTCAGTGTGCTTAGCCACCGCCAACACCAGCCCCAGAGCTCTAGGCTCCTGGAAGTCGTGCTCCCGAGTCCTTCCCCTTGCACAGTGGAGAGAACTCGATGTTGGAATGAAACCAGCTAATTCCAGTAGGGTGCTTCCGCTGTTGTGAGGAGCTGGGCAACTAGTAAGCTCACTGAGCCTCA…	GGGGACAACTTTGTATAGAAAAGTTGCCATCTTCTCCCAACACCAGA	GGGGACTGCTTTTTTGTACAAACTTGTCCTGCAAACAAGCACTGTACCA	chr4:25654464-25656435	1	T	T	TSG, fusion
CG-617	SMAD3	6769	yes	no	no	no	CAGCTGGGTGCAGTCTCAAGATCGGAGACTGAGGCTTCAACAAAGTATTGGGTTCAAATTCCAGCTCTGCCACTTGGAACCCTGAGTAAGTAATGTAATCTCTCTGTGCCTCCGTAAACGTGAGGCACAGGAACATCTACCTCACCAACCACTGTTAAGACTGAATCAAAGGGCAGCAGGCGGACTACCCGGAATGAAGAAAGCAATCAATAAATGTGGATTGTGTCATCCTTGTCTCTCTTGACGGACGGGAAGAGGAGAGTGAAACCTAAGACCACAGCGGCAGCGCGTTAACAGGAGGACCAGCAAGGAACGGAAGCCAGGTTGTCAAGCCTCAGTTGGCTTTCACGTATTCTCCTTTTCAGGCGGGTATTTAGGAAGAGAGGAGGGTGAGGAGCA…	GGGGACAACTTTGTATAGAAAAGTTGCAGCTGGGTGCAGTCTCAAG	GGGGACTGCTTTTTTGTACAAACTTGTCGGCAGCAGAAGTTTGGGTTT	chr15:67063860-67065844	1	N	Mis	TSG
CG-622	SMARCD1	11106	yes	yes	no	no	TGGGTTTGGGAGGAAAGAGAGGCCTAGAGGAGGAGTTGAAAGCTCTGCTGTTGTCTCACCCTATCTTAATGAGAGACAAGTGAGGTGGAGGGCCTGCCCCCCCTCCCTCCACCAGACACTCCTTCCAGGCCTGAGCCCCAACCCCTCTTCAGGCCTTCCTTCCCTAGCTGTGTCTTGGTCTTCAATCCCAGAACAGGACCTGTGAGCAGCTGCATTGGCCTGGAGCTGGAGAGTAAGGCTGTAGGATCTTTGGAATCTCTTGGTTCCTAAGAGTTTCCTCAGAGATCATACCTCCCCAGAGGGAAGCAGGAATGAGGCCAAAAAGTGTGCATTGGATAGGGGAACAGCAGGCAGGGCTCTGGGTGACGCATGCCTCTGGTCTAATAAACTGGGTTTCAA…	GGGGACAACTTTGTATAGAAAAGTTGTGGGTTTGGGAGGAAAGAGA	GGGGACTGCTTTTTTGTACAAACTTGTCGTCCGGGAGGGAAAACCATA	chr12:50083210-50085176	1	N	N	TSG
CG-624	SND1	30646	yes	yes	no	no	CACAGTCCCCTTCCCAACTCCCCTTGACACCTTGACTGCAGCTTTATAAGAGAAGACCTGGAGGAAAAGGCAGGCACCCACCCCAGATTCCTTACCCACAAAAACTGTGAGATAAATGCTTATTGTTTTCTTTAGTATTTAAGTTTTGGGGCAAATTGTTATGTAACTAATACAAGATATAAGATAATTAACTGAATGAGAAGGGAGAGAGGACAGCAGTTATGATCAAAGACAAAGTGTTTGAGTTTACAATCGTACCTATGAAGTTATGGTGTTTTATCTGTCTGGAGAACGTCCTAAATTGGTGCAGAGGTCAAGTTTACTGAAGATGAGATCAAGGAGCAAAGAGGTCAGGGTATGGGATAAGTCATGCTCGTAGATATTGAAGTATTTCAGGAT…	GGGGACAACTTTGTATAGAAAAGTTGCACAGTCCCCTTCCCAACTC	GGGGACTGCTTTTTTGTACAAACTTGTCGCCGCCACACGTTCTACTC	chr7:127650188-127652179	1	T	T	oncogene, fusion
CG-626	SPECC1	30615	yes	yes	no	no	CCAAAAACATAAACCTAAGAGCTGATTCTTTGAAAAAAAAATACACTTTTAAAAGTTAACAAAATAAAGAAGCAAAAATACACAAAATAAGATATTTGGGAGAAGTTAAAAGATTCACAAAAGACTACTTTCCTCAACTTTATGCAAATACACTTGAACATCTGGAAAAAAAGGATAATTTGTTTTAAGAAATACATGCTTTATCAAAATTAACTCTAGAATAATTTTTAAAATGTAAATAATAAAATTGCCACAGAAGAAACTTTTCTAGCCTTAAAAGATTTACCCTCCCCAAAGAAAGCATCAGGCTGGGAGGAACATTTTTAACTGGGAAATGATCAAACCTCAAAGAATAGATAATTTTAATGCTCCTTAAATTGTTCAGAGTAAAAGGAAAAA…	GGGGACAACTTTGTATAGAAAAGTTGCCAAAAACATAAACCTAAGAGCTGA	GGGGACTGCTTTTTTGTACAAACTTGTCGGCTCGCTGGGAGATGTAGT	chr17:20007373-20009289	1	T	T	fusion
CG-627	SPECC1	30615	yes	yes	no	no	CAGGAGTTCAGGCTGGGAAGCCTGTTCTGGGCTTAGAGTGGCCTTGGGCAGGCCTGGAGGCTGGATGATAGAACTCAGCATCCCTGCAGCTGCTGGTCATTTGCTGTGCCTGGGGTCAAAGTGCAAGACAGCTGGCAGGAGTGGGCAGAAGGGAGCAGGGGCCTGAGCACTTGGTGTGCCTTATCCTCCAACAAAGAGGAGGTGGAGGTGGCTTCATGGCATGGCTCAGGCTGTGCTCTTTGAGGGTCGGGGGTAACTGTCCCTCTTTATTTTGAAAGTCAGATGTGTCTGTGTCATAAAGGGCACATCCATAGGGGGCAGCGGAAGTGCTGTTACATAACCGTTTCTGTCCCTCACGCTGGAAACAGATCGCACAGCAGTTGCTGTACTTGCTGTTCC…	GGGGACAACTTTGTATAGAAAAGTTGCAGGAGTTCAGGCTGGGAAG	GGGGACTGCTTTTTTGTACAAACTTGTCCTAAGCCAAGCGGGGATATG	chr17:20085042-20087000	1	T	T	fusion
CG-630	SRSF3	10785	yes	yes	no	no	GCTTGACTGCTGTATCGTTTCCAAGCCCTGGGGATGCAGGTGTGACCACAATTGGCCAAAGTGACAAAACCTAACATCTGTAACGCTGCAAGCCTGGGGTTATTTTATACAGAGGAAATAGAGAGGTTAAACGTTCTTCTCAGGATGCTTCAGCCAGTAACTAGCAGTGGGGGCTGGGGCCAAATCCAGGACTGCCTGACTCCAGAGCCTTTGATTTGATAGAAGGAAAGAAAATGAAAAAGAGGAGAAAAGCTTACATAGAGGAGGGGAACAAATCAAGGCAAATATAAGTGAGCCAGAAAAAAAAATCTAGACGAGAGAGAAATAAGAAAAGGTTTGCTAGGATCCCCTTCTCCCCTTTTACAGGTGAGGAAACTAGGCTGAGATGTAATAAATCTG…	GGGGACAACTTTGTATAGAAAAGTTGGCTTGACTGCTGTATCGTTTCC	GGGGACTGCTTTTTTGTACAAACTTGTCCGCCTTCTCCTCGCCTTTAT	chr6:36592404-36594356	1	T	T	oncogene, fusion
CG-631	SS18L1	15592	yes	yes	no	no	ATGGCTGATGCTGGAGAAGGATATGGCTGTTATTAAAAGCATGAACAATCACTGACAGTCAACCCGAGTCAAGCCAGAAACAAAGGGAACCATCATTGGGATAAACAGCGCCTCCTGGTTTAGAGCAGGGCTTCTCCAGCTCAGCACTGTGAGCACCTGGGCAGGGGGATCTCCCTGTGCCTGCCGCCCTGAGCACGGGTGGGATATTGAGCAGCGTCCCTGGCCTCTACCCTCCAAATGCCAAGAGCACCTCTGCAAGGTCTTACCACTGGAAAAGTCTCCACACACTGCCAGTGGCTCCGTGTGGGCCCAAAACCATCCCTGGCTGAGAAGTATTGATCTGAAGTGTTTGGGTTTTCTGGGAGCTTTCTCAGGTACTGACTCACTTGACCTTCGACT…	GGGGACAACTTTGTATAGAAAAGTTGATGGCTGATGCTGGAGAAGG	GGGGACTGCTTTTTTGTACAAACTTGTCCCCGAGGCGCTCATTATC	chr20:62141802-62143759	1	T	T	fusion
CG-633	SSX1	11335	yes	no	no	no	TCAAGCCACAAGCCAAGAAATGCTGGCAATCACGGGAAGCTGGAAGAGGCAAGGAACAGGTTCTCTCCTAGAGCCTCTGGAGGACTACAGCCCTGCTGACAACTTGATTTCAACTCAGTGAAACTGATTTCAGATTTCTGGGCTCCAGAATTGTGAGAGAATAAATTGATGTTGTTTATGCCACAAAGTTTGCGGTAATTTGTTACAGCAGTCAGAGGGAATATGGGGTGATTGTAAGGAGTTATGTAAATTATGTTAAAGAACCTTTGCAGTTGTAAGATGCATTCATTCATTCAACAAGTAGTCGAGGCAATATAGAAGAGTAATTAAAAGCACCGACTTTGAGGCCGGGCGTGGGATGGTTCACTCCTGTAATCCCAGTGCTTTGGGAAGCCAAGG…	GGGGACAACTTTGTATAGAAAAGTTGTCAAGCCACAAGCCAAGAAA	GGGGACTGCTTTTTTGTACAAACTTGTCGATGGACCAATCAGGGCAGT	chrX:48253347-48255315	1	T	T	oncogene, fusion
CG-634	SSX4	11338	yes	yes	no	no	TCTCCCTTCCCTTCCTTTTCTTTTCGACAGTTTTTCTCTGTCACCCAGGCTGGAGTGCAGTGGTGGGATCTCAGCTCAATGCAACCTCCCCTTCCCGGGTTCAAATCATTGAGTGAACCCAGGAGGTTGAGACCAGCCTGGGAAACATAGCAAAAGGCAGGGTGGTGCAGGCCTGCAGTCCCGAGGCCGAGGCAGGAGGATCACTTGAACCCAGGAGGTAGAGACCAGCCTGGACAACATAGCGAAACTGTCTCTACTAGAAAAATTAAAGATATTAGTGGGGGCTGGGTGGTGTGTGCCAGTGGTCCCGAGGCCGAGGCAGGAGGATTGCTTGAGCCCAGGAGGTCAAGGCCAGCCTGGCCAACATAGTGAAACCCCATTTCTACTAATAAGAAGAAC…	GGGGACAACTTTGTATAGAAAAGTTGTCTCCCTTCCCTTCCTTTTCTT	GGGGACTGCTTTTTTGTACAAACTTGTCCAATCCAAGGGGACGCTTT	chrX:48411923-48413896	-1	T	T	oncogene, fusion
CG-636	SUZ12	17101	yes	yes	no	no	TTTTTCTGGCATGATAGTGAAGCATGAGGGCTCCAGAGACACTGCCTGGGTTAAAAATCCCGGTTTGTGCAAGCTTCTTAACAAGTCTTGCTGTTATTTCCTCATCTATGAAATGGAGATATTAATAAATGTCTACCTCAGAGGATTGGTGTGAGAATTGAATGTTAAGCTTGTAAAAACTTAAAGTATTGCCTGGCACATAGTAAGCACTCAGTCATTATTATCCTAATTTATATTTGTGCGCTGGTGTCCAACTTTATTCATCAAGACTCATTGGATGAATCCTGATTCTATGCCAGGCACAGTGATAGACACCTCAGCTACCAAAGCATCCATCATCCGTGCCCCAAGAGCTTAACAGTAAAGTAGAAAGAAAAAGACTTGCTGCTATAACACAAA…	GGGGACAACTTTGTATAGAAAAGTTGTTTTTCTGGCATGATAGTGAAGC	GGGGACTGCTTTTTTGTACAAACTTGTCGGAGGCCGCTCACCCTAC	chr17:31935089-31937038	1	T	T	oncogene, TSG, fusion
CG-639	TAF15	11547	yes	yes	no	no	CTCCAAGGCCTTCCAGAGCCTGTCACATAGTAAACCTCCAGAGATGGCAATTGAAGGAGGAGTGAATGAATAAATGGTGGTACAAACTTAAGGAGTCGATGAGTAACACTTTTGGTATTTCCTTCTTTGAAAAAAATTCTCAAAAAAAGAAAATAAATAAAAAAGAACAACCCTCTAGGTCCCTTTAGGGATCTTCTAGAATTACCTCTTCCCCTCCCCTCCATAACCCAATTCTCTTCTGTTGGACATGCCCATCTTCTCTGCTGAGCTGCCTTCCTCAATATATATGCTAAACAGTTTAATGGTTTTTAGTCATGAAATAATTTTCACTCCTTTAGTCTTGCTTGTTGGAACTTATCTAGAGCGTTCTGTGACCCTCTTTATCTAGAGTTGAGGGCA…	GGGGACAACTTTGTATAGAAAAGTTGCTCCAAGGCCTTCCAGAGC	GGGGACTGCTTTTTTGTACAAACTTGTCACCCCGGCAGCCAATCAG	chr17:35807497-35809449	1	T	T	oncogene, fusion
CG-640	TAL2	11557	yes	yes	no	no	TCTTCTGTCTCAACCTCCTGATTGGCTCTGACTACAGGCGTGCGCCACCACGCCCTGCTAATTTTTGCATTTTTAGTAGAGATGGAATTTCACCGTGTTGGCCAGGCTGGTCGTGAACTCCTGACCTCAGGTGATCTGCCACCCCCCCCCCCCCCGACTTGGCCTCCCAAAGCGCTGGGATTACGGGTGTGAGCCACTGAGTCCCGCCAATCATTAAATATTTATTGAGCCTTTAATATGCACTAGACACTGAGCTAAGGTGCTTTATGTGTATCATTTCATGTGTCCTCACAATGATGCAGTACTCCTGTACTGATCTTTACTTATGAGGCATTTGAAACACAGAGAGGTTAAGTAGATTGCTCGTCACACAGCTAGGGTGAGTATAACCAACAGCCA…	GGGGACAACTTTGTATAGAAAAGTTGTCTTCTGTCTCAACCTCCTGATTG	GGGGACTGCTTTTTTGTACAAACTTGTCTAAGAGGCCTGATTGGTATCACA	chr9:105660496-105662445	1	T	T	oncogene, fusion
CG-642	TCF12	11623	yes	yes	no	no	GTTTTCTGCCCGGCATCAGGGAAATGGGCTTAACTGTCATAGGTGGATGTTTTTTAACCAATATAAGAAAGTTTTCTCAGATTGAAGCGATGATTATAAAAATGTTGAAGTATTGTCAGTGCTTTGTGGCTCCCCTCTTCTCCCTATTCCTCCTCAATTTCTATTGAAAAGTAAGTGTTATTTTTAATAATTAATAGAAAAAGAAAATTTTGATTCGATTTTGTTTGATTTTCCTTTTTTTTTGTTTTGAGAGTAGCCGATCTGTCAGTAGAGAAAGACTGTGTATGGAAGACTAAAATTTACTTGAATGGTTTTAAGGCATGCTATTGTTAATTGTGAATCAAAGCTTTTTACACAGTTCTCCAAGGATTGAAATGGGTCTTTGTGGTCTCTCAGGAG…	GGGGACAACTTTGTATAGAAAAGTTGGTTTTCTGCCCGGCATCAG	GGGGACTGCTTTTTTGTACAAACTTGTCCCACACAGGCAAAGGGAGTA	chr15:57217502-57219459	1	T	T	fusion
CG-644	TET1	29484	yes	yes	no	no	GGAGTGCAGTGGCTTTACCAAAGCTCACTGCAACCTGAAACTCCTGGGCTCAAACAGTCCTCCTGCCCCAGCCTCTCAAAGTGTTAGGATTACAGGTGTGTGCCCAGCCTTGAAAATCAAGTTTTATAAGTCAAACTCTCCCTGCATTCCTTTCTTTTTATCTAGGTAGAATGTTTCTAACAAGATTTTAACAAGTAACCTTTTGAAGCATTGGCTCAGAAGGGTCAATTTTTGTCCATAAGATTTATTTCACGGAAGGCAGCTATGCTAACCCCTATACCATCAACGGGTCATATAAGATTTATTTCAGGCCTGGTGTGGTGGCTCACGCGTGTAATCCCAGCACTTTGGGAGGCCAAGGCAGGCAGATCACCTGAGGTCAGGAGTTCGAGGCCAGCC…	GGGGACAACTTTGTATAGAAAAGTTGGGAGTGCAGTGGCTTTACCA	GGGGACTGCTTTTTTGTACAAACTTGTCCGGTCCCCACAACTTTGGA	chr10:68558699-68560656	1	T	T	oncogene, TSG, fusion
CG-646	TFG	11758	yes	yes	no	no	CCTTTGCCATATGGTTGTGGTTTTACCCCATCCCAAACCATCTTAATGACATCATAATACTATTATCTGACAGCAGTGCATCTCCCCAAATCTGTATTATTCAGTTTTAAAAAATAAGCAATGAATAACATTCTTTGGAGAGCAATTAGGAACTGTTTTTCATTTCTTCTGCAGTACTCCACTCCCTTATCCCTGCAAACAATTGCTCAAAGGTCAATACAACTGTTGGAAAATACAAATCAGAAGTGAACAGTGTAAACTTACATTATTTCACTCTCAAACAGAAGTTTCAGAGACTTATAACTGAAAAAGATCACACTACTTATGGTTGTAAAAGAACGTAGCTTCTCACCCTGAAACACCAGAATTTACTCCAGGTCCTTTAGGAGTATCTGGTGT…	GGGGACAACTTTGTATAGAAAAGTTGCCTTTGCCATATGGTTGTGGTT	GGGGACTGCTTTTTTGTACAAACTTGTCGCTGACCCAACAAGCCTAGC	chr3:100707653-100709552	1	T	T	fusion
CG-647	TGFBR1	11772	yes	no	no	no	CTCCGTACGTCAAAGGCACAGACTGACATGAACATACATGCTGATTAGAATCATACAGAGCTGGAAGGGGATGGGCAAAGAAATGGCATTAGCTAAATATTTACTATGTTCCAGACACTGTACCAGACACATTACGTCATTTAAGGGGCCCAAGACAAGTGATTCAATCCCTTTTATTTATAAACGGGGTAGGTACTATTATTATTTACATTTTAGAGATGAAGAAGCTAATGGCCAGAGAAAAACAGTCACTTTCTGAGATCATTCATTCATTCATACAATAAAAATCTCATTAGCTCTTATCTTATGAAAGACATTGCAAATAGAGCAGCAAAAAGGCAGTCTAGGGACCTCAGGTGGCACAAAGTCCACCAAATCTCCATTGAAGAAACTGGAACT…	GGGGACAACTTTGTATAGAAAAGTTGCTCCGTACGTCAAAGGCACA	GGGGACTGCTTTTTTGTACAAACTTGTCCTCGCCCCACCTCCCTAGC	chr9:99103178-99105135	1	N	#N/A	N
CG-650	TLX1	5056	yes	yes	no	no	TCAATCTCCTGACCTCGTGATCTGCCCGCCTTGGCCTCCCAAAGTGCTGGGATTACAGGTGTGAGCCACCATGCCCAGCCTTCTGCTTAGTGTTTACAAACAACTACCAATTTCACATTTGGCTTTGTCTTGAGTGGGCCTTTGTCCACCTGGCTAGAGCTCAGACAAGGTTTTCCCCACAGATACAAACTTCCAACCAGCACGTAGGTTTCCAGGCTAACCCACAAAAGCAAGTTGAGTCTAGCTCCTCCATATTGATCCACACCAATCATAGCTATTCTGAAATGTACTTTCCTCACATCTGTAAAATAGGGAGAATACTCATCTCGAAGGATTGGTGTAGAGTTTATATTGTTCTCCATAATACTAACATCTGTCTTGTTGTATTTGCTTCTTTGC…	GGGGACAACTTTGTATAGAAAAGTTGTCAATCTCCTGACCTCGTGA	GGGGACTGCTTTTTTGTACAAACTTGTCACATCAATCACCAGGCGAAA	chr10:101129328-101131304	1	T	T	oncogene, fusion
CG-651	TLX3	13532	yes	yes	no	no	GCGGTTAGGGACCCACACTGCCAGTGGCAGAGCCTGAATTAGAAGCAGGAGGCCCCCTGGAGCCAGGGCAATGGCATCTACCCCATCTGAGGGTCGTTGTCGCTGGAAGGGAGTGAGGGAGCACTTGCCCAGACCCCAGACATCCTGCAGCTCTCACTCCTCACTGTTGGGCCTCCCTCTCCACACCCACCAGGAAGGCTTAGCAAGGGCCAGGAATTTGCCCAAGGTCACACAGCGGGCAAGTGACCTAACTCCAGACCCAGGCCTGGAGGCCCTGCAAATCCTGACGCCTTTGGATTGTTGGGAGAAGAGAGAAAGAATCCCCAACCTGCACCTCCTGTCTTTCCCCGTCCTCTGAAACTGACCCTACTGGTAGACAAATACACCTTTCTCTCCAAC…	GGGGACAACTTTGTATAGAAAAGTTGGCGGTTAGGGACCCACACT	GGGGACTGCTTTTTTGTACAAACTTGTCTCGTCGCACTGAAACTTTGC	chr5:171307307-171309278	1	T	T	oncogene, fusion
CG-653	TNF	11892	yes	yes	no	no	CCAGGGAGACCAGCTATCCACCCACACAGATGGCATCCCCCACCTAGTCCTCAGCCCTAGTACTGTCTTCTTTGGAGCCTTCGCTCTGTAGAACTTGGAAAAATCCAGAAAGAAAAAATAATTGATTTCAAGACCTTCTCCCCATTCTGCCTCCATTCTGACCATTTCAGGGGTCGTCACCACCTCTCCTTTGGCCATTCCAACAGCTCAAGTCTTCCCTGATCAAGTCACCGGAGCTTTCAAAGAAGGAATTCTAGGCATCCCAGGGGACCACACCTCCCTGAACCATCCCTGATGTCTGTCTGGCTGAGGATTTCAAGCCTGCCTAGGAATTCCCAGCCCAAAGCTGTTGGTCTGTCCCACCAGCTAGGTGGGGCCTAGATCCACACACAGAGGAAG…	GGGGACAACTTTGTATAGAAAAGTTGCCAGGGAGACCAGCTATCCA	GGGGACTGCTTTTTTGTACAAACTTGTCGTGTGCCAACAACTGCCTTT	chr6:31573603-31575558	1	N	#N/A	N
CG-655	TNFRSF14	11912	yes	yes	no	no	GACCCCTGGAGTCTGCATTCTGTGAGAGCGGGCAGGCCACAGAGAAGGGAGAAAAGGGACGGAGGGCCGAGGCGGGCGGATACGGGGAGCAGGGAGCGGGGACAGGGCTTACTCAGCAATCAGAGAAGGCCTCAAGGAAGAGGTGACATTTCAGCAAAGACCTGGCACTGTCTGTGCCCTCGGTGGGGCAGATGGGCTCCCTTCAGCCCCCTTGAGGCCTGGCACCTGGGGCCCTATGTCAGGCTTGGGGCCTTGGTGTGGGAGCTGAAGTCGGGGTAGGAGGGGCATGGAGGAAGGGGCAGGAGGGGCTGAGTCTCACTGATGCCTGTGTTAGTCTTGTCTCTTGCCATGCCTCAGTTTCCCTCCTCCCCAGGGTGGGGTGGATGAGACGACTCTGGA…	GGGGACAACTTTGTATAGAAAAGTTGGACCCCTGGAGTCTGCATTC	GGGGACTGCTTTTTTGTACAAACTTGTCATGGGAGGGGCGAGTTCT	chr1:2554399-2556356	1	N	Mis, N, F	TSG
CG-656	TNFRSF17	11913	yes	yes	no	no	AAGGCCGGTGGGTCACCTGAGGTCAGGAGTTCGAAACCAGCCTGACCAACACGGTGAAACCCCGTCTCTACCAAAAATACAAAAACTAGCCAGGCGTGGTGGCATGCACCTGTCATCCCAGCTACTCAGGAGGCTGAGGCCAGAGAATCGCTTGAACCTGGGAGGTGGAGGTTGCAGTGAGCCGAGATCGCGCCATTGCACTCCAGCCTGGGCAATAACAGTGAAACTCCAGCTCAAAAAAAAAAAAAAAAAGAATAAGTTTTTAAAGGTTGGGGTGCTTGGAGGATGAAATAAAGTAGAAGGGATGGCAGGTTTCCTTGGCACACTCCTTGGGCCTTAAGAAAGTGTAAAGAATAAGAAAAATACAACAAAAGGAAAACAACAAATATCAATGTATCC…	GGGGACAACTTTGTATAGAAAAGTTGAAGGCCGGTGGGTCACCT	GGGGACTGCTTTTTTGTACAAACTTGTCGATGGGGTAAGAGACAGGGTGT	chr16:11963146-11965105	1	T	T	oncogene, fusion
CG-657	TNRC6B	29190	yes	yes	no	no	ATAGGGGTCCAAGCAACCAACTTTGAAGATTAGGAAGGTTTTAGATTCTGAATGTTTCTCATTCATTGTGTTTTTGAGTTCAGAATCCCCATACTGGAAGGCTAATATGGGGTATGTGCATACAATTTTAAGGACTCACGTTCTTACAACCTATATTAGAATTTGACGCACGATCTTTCTTCTGTCCTTCTTGCAGTTGCCCTAGGAATACATGCCACTTACTCTTAATTGACGTTTATGAAATACCTTGGCTTCATTTGCTGAAAGGCTCTAAGTGTTGAGCATTGTTACTATGTTACAATGGTTGTTTTATTATTAAAGCAGTGCCAAGGAGGTTACACAACAGCTTGGATCAGGAAGTGAAACAAGGGCGGTGATCCCACTGAAGCTACAGGGGAT…	GGGGACAACTTTGTATAGAAAAGTTGATAGGGGTCCAAGCAACCAA	GGGGACTGCTTTTTTGTACAAACTTGTCCCCCAAAACCACAACACAAA	chr22:40042840-40044795	1	N	#N/A	N
CG-658	TNRC6B	29190	yes	yes	no	no	TGTGGGATTTTACAAGCATTCGTAGGTTCCTTTTCAAGGAAAGCCGGGTTTCTAGAATCCATCAGTTGTCTGCTGGCTGGCATGGCAGCCTAGTTTATGGGAGAAGCACACTAGGGAATCCTCCCTTTTCTGGCTTATAGAGATAGGTGGAGTCGATAGTCACAGGGCATTCTCATGCACTTTTTTTTTTTTTTTTTTTGAGATGGAGTTTCACTCTTGCTGCCCAGTCTGGAGTGCAATGGCGCGATCTCGGCTCACCACAACCTCCGCCTCCCGGGTTCAAGCGATTCTCCTGCTAAGCTCAGCCTCCCTAGTAGCTGGGATTACAGGCATGTGCCACCACGCTGGCTAATTTTGTATTTTTAGTAGAGACGGGGTTTCTCCATGCTGGTCAGGCTG…	GGGGACAACTTTGTATAGAAAAGTTGTGTGGGATTTTACAAGCATTCG	GGGGACTGCTTTTTTGTACAAACTTGTCGGAAGCAGCTTTTTGTGACCTT	chr22:40175943-40177921	1	N	#N/A	N
CG-659	TOP1	11986	yes	yes	no	no	GATCCACATTGACCTCCCAAAGTGCTGTGATTACAGGCGTTAGCCACCGCGCCTGGCCTATAAGGCACCCTTGGTCAGCCAGTGGAAGCAGGGTCAGTAGTGCGCCGGAGAGTCACTTTGAAAAAGTGATATTTAGGTTGATCTTGAAGCATTCACAAGATGTGGTAAACACATCTAATGGTAAACATGTGATGGTAAACATTAGATGTGATAAAGATACTGATGGTCCACTGGATGAACAGTTTTCATATTTACTTCCAAATGATTTCATAGATATTATTTCACAGATAACACTTAGGATGAAGGTAAATAAAAAGGAGATCAATTAAAATATGAAATAATAATAGTGAAAGTGGTAATAGATGTGGCAATATCCACAAAGGAGTAATGGTTAGATTA…	GGGGACAACTTTGTATAGAAAAGTTGGATCCACATTGACCTCCCAAA	GGGGACTGCTTTTTTGTACAAACTTGTCCGGCCGCTTTTAAACAACAC	chr20:41026897-41028804	1	T	T	fusion
CG-660	TP63	15979	yes	yes	no	no	CCTCATTTCCTAGAGACGTCGAATTGTAAATATCAGAGCTAGAAGGAACACTAGGGCTCGCCACTCCAAAGTGTGGTCCAAGGACCAGCAGCATCAAGTAACCTGGGAACGTGTTAGAAATGCAGAGTCTTAGGCCTCACCCCAGACCTACTGAACCAGAATCTGCATTAACAAGATTTCTAGGTGCCTCACGGGCACATTAAAACTTGAGAAGCTCTGCACTAGAAATCTTCACTCCACCTTTCATTATAAATGGAATCACTTGGCTGTGGTCACAGGAAATTGATTATTTTTAATTTCAGAACCTTCTATTTAGGTCATCTATATTTGCTAATAGCAGGGAAGAAAGCCAAACTCTTTAACTGCAATTAACAAATCTATAATTAATTAGTTAAGCAA…	GGGGACAACTTTGTATAGAAAAGTTGCCTCATTTCCTAGAGACGTCGAA	GGGGACTGCTTTTTTGTACAAACTTGTCTGATATCAACGAACGGAGAACAA	chr3:189629528-189631499	1	T	Mis, N, T	oncogene, TSG
CG-661	TP63	15979	yes	yes	no	no	CTCATCCAGAACCGCCTAGCAGGCTGTATAAAATCCAGTTGTTGGGGCTGTAACCCTGCAGAGTCTGATTCAGGAGGTCTGGGGCCACGTCCAGAAATCTGTTTTTAAAAAGCACCCTGGATGATTTTCAGGATCATCCAAGTTTTTGGGCCACAGGAATTATGCATACCTTTAAGGAAGTAACCATCTGCTTTCTACTGTTGACTCTTAAGCTGTCAGTAGGTGTAGAATTTAGACACATTGTACAAAAAATTATACTGTATTTTGTAAGTAGGTTTTTTTTTTTTTGCCTTCTAGGCAGTGCTCATTTGGTTAATTATAGGTAGAAAGAGAGATCATTCTTCCCAATATATGTGTGAAGAAATGAATGTTTTGTCTGATATAAATTTGTAGTGTTAC…	GGGGACAACTTTGTATAGAAAAGTTGCTCATCCAGAACCGCCTAGC	GGGGACTGCTTTTTTGTACAAACTTGTCTTCTGGCTCCAGGATTTTGC	chr3:189787810-189789764	1	T	Mis, N, T	oncogene, TSG
CG-662	TPM4	12013	yes	no	no	no	TGGGATAAGGGAGGAGGATGAAGAACGGAGTTGGGGAGGGGTCTGGGCTTGGCCCCCTTAACTCCGGAACACAGGGAGAAGTCAATGTCTTTAGCGCATGAAAGAAGTTCTAGAATGTTCTATTTGCTACCTTTTCAGCCCCTGCACCAACAGGGGTGAAGTTTTCACCATGACAAAGAGAAGGAAGCTGGCTTAATGAACAGTGAGGCAGCTGGGAGGGGGCAGAGGGAAGCTGGACACTCTTGGCCCGAACCTACAGTCCCCAGTGGCACTGACCACTACCCATCTCTTCCACGATCCTGTTTCCTCTACAGCCTTGGGCAGAAAACAAGGAGGCCTCCCTACCTCCACTTCATCCCACACAGGAGTCTTGATGCTGGGTGGGAGTCCAGGAGTCTG…	GGGGACAACTTTGTATAGAAAAGTTGTGGGATAAGGGAGGAGGATG	GGGGACTGCTTTTTTGTACAAACTTGTCTGGAGGAGAGGGCCTTATAGC	chr19:16065554-16067524	1	T	T	fusion
CG-663	TPM4	12013	yes	no	no	no	TCAAGATGCTGGCAGATTAAATGTCTGGTGAGCGCTCTCTAGCTAGCTTGCAGACAGCCACCTTCTTGCTGTGTCCTCACATTGGAAGAGGATAACCAAGTTCTGGCCTCTTCTCATAAGGGCCTTAATCCCATCATGGTGGGTCAACCCTCATGACCTCACCCAAACCTCATCATCTTCCAAAGGCCCCATCACCAATTACCATCACATGGAGATGAGGGCTTCAACACATGAATTGGAGAGGGGGCAAAAGCAAGCATTCAGTTCATTATAGGCTTATATTCCAGAAGACCTGGGCTCAAACCCTGTGCTGTGTGACCTGGGGAAAGTCATCCCACCTCTCTGAGCCTCCTGCTGTGGGGAGGAAGCAGGAGAATGAAGCTGGGCTCAGTGGGGGCT…	GGGGACAACTTTGTATAGAAAAGTTGTCAAGATGCTGGCAGATTAAATG	GGGGACTGCTTTTTTGTACAAACTTGTCCGCCGCCTTCTCCTCCTC	chr19:16074346-16076283	1	T	T	fusion
CG-664	TRAF7	20456	yes	yes	no	no	GCACATGCTCAGGCAGCTAAGGGAGGACGCCTGCCCACGCCTGGGACAGAAGGCTTCACTGCTAATCACATCGTGCATCTGTGTGTCCTGGGAGCTGCCTGCTCCCGGCCCACCCTCTAGGAGGCTCTGGCTCAAACAGCAATAGGGTCTTCCTCACTGACCTTGGAGGATGCCTGTGGCCTTGTGATAAAATGTGGGAAATCACAGAAAACACCAGAAACAACAACTGCCAGCCCGGCCTGGCCACAGGTGAGGTCTGTGATTTCCGAGCACGCTCCACCTTGCACTCAACTTGGCCTTTTGATTGCACAAGCCTTTGTTTTCAGTCCTAGTGAATAAAGTTGTGTTTTCTGGAGCGTCTGTCTCATCTGTTGAAAAAAATCCACTTCTAGAGCAGGA…	GGGGACAACTTTGTATAGAAAAGTTGGCACATGCTCAGGCAGCTAA	GGGGACTGCTTTTTTGTACAAACTTGTCACGTGTAGTTCCCCGCCTCT	chr16:2153786-2155736	1	N	Mis	TSG
CG-667	TRRAP	12347	yes	no	no	no	CCCGGCCTATTCCTTTGTTTTTTAGAGATAGGGCCTCTCCCTGTCGCCTAGGCTGGAGTGCAGTGGCATGATCATAGCTCACTGCAGAGTAGAACTCCTGGGCTTAAGCGATCCTCCTGCCTTAGCCTCCCGAGTAGCTGGGACTTCAGGTGCATGCCACCATGCCCTGCTAATTTTTTAAATATTTTTTAGAGATGAGGGTCTCGCTGTGTTGCCCAAGCTGGTCTCGAATTCCTGGCCTGAAGCAATCCTCCCACCTCAGCCTCCTGAATAGCTGGGATTCCGAAAAAATCTCCAAAAATCCTGAAGGATTTTAAGCAGAGGAGTGAATGTGATCTAATTTACCTGATCAGGATGAAGTTGACACTGTCCCTCACCTCTAATTCAGGAGACAGATGA…	GGGGACAACTTTGTATAGAAAAGTTGCCCGGCCTATTCCTTTGTTT	GGGGACTGCTTTTTTGTACAAACTTGTCTTAAATCCCCGACAGCCTTG	chr7:98876507-98878418	1	N	Mis	oncogene
CG-669	TSHR	12373	yes	no	no	no	AACTACCATGGAACCATCACCACGAACAAGATTTAAAACAGTTTTATTACCCACAAAATTCTCTGGTGTTCATTTGTAGTCAGCCCTACCCTAGGCCTTTGCAACCGCTGATCTTTTTCCTGTCCCTATGGTTTTGCCTTTTTGAGAAAGCTATATAAATGAATCATTAATATGAATAATTACATATAAATACGTAATATTTTGAGTTTGGCTTTTTTCACTTAACATTATGCATTCAAGATTTGTTCCATAACAATACCATGGTAATTTTTAAAAAAACAACAACAAAAGCCCGGGTGCGGTGGCTCAAGCCTGTAATCCCAGCACTTTGGGAGGCCGAGGCGGGCGGATCACGAGGTCAGGAGATCGAGACCAGCCTGACTAACACAGTGAAACCCC…	GGGGACAACTTTGTATAGAAAAGTTGAACTACCATGGAACCATCACCA	GGGGACTGCTTTTTTGTACAAACTTGTCCTCCGAAATCGCCTCATTCT	chr14:80953698-80955649	1	N	Mis	N
CG-670	UGT1A1	12530	yes	no	no	no	TTCTTGGTCAAGGGCAGAGCTGTGGCCACAAACCATCCAGGTACACAGCAGAAGCAGCCTCAAAAAGCTTGGAAGCTCTGCATGATGCAGGAAAGTCATAAAATCATTACAGTGGTGACTTATGTGTTTATAGCCCCTTTACTGTCTATAATCTGCAAATGAACTCACACAGCATTGGGACTTTGGAAGAATTATCACCCTTAAGGTTTAAATTAAACTGTGAATTTCAGAATTTCTAATAAGGACACAACAAAGAGTGAAAGCATTGCTATGTCTATTCTGCTTGCCCAGAATCTTGGTCCTAAAAAATGAAGAGTGTTTGGGTGTGGGGAGGAGCTTCAGTGTGCATGTGCATGCAAAGTACCTACTCTAAGGAGAAGAATGAGAGGGTACCCTAAT…	GGGGACAACTTTGTATAGAAAAGTTGTTCTTGGTCAAGGGCAGAGC	GGGGACTGCTTTTTTGTACAAACTTGTCTGGCAAAAACCAATCGATACA	chr2:233758263-233760234	1	N	#N/A	N
CG-671	USP6	12629	yes	no	no	no	ATCTTTCCCACACCCAATGCATTTATAAGGCCTCTCTCTCACCTTGTATGGATTCTCTGATGTTCTGTAAGGACTGAGTTCTGGCCAGGCGCAGTGGCTCACGCCTGTAATCCCAGCACTTTGGGAAACCGAGGCGGGTGGATCAGCTGGGCTCAGGAGTTCGAGACCAGCCTGGCCAGCATGGTGAAAGCCCCTCTCTACTAAAAATACAAAAATTAGCCGGGTGTGGTGGTGGGTGCCTGTAATCCCAGCTAATTGGGAGGCTGGGGCTGGAGAATTACTTGAACCTGGGAGGTGGAGGTTGCAGTGAGCCGAGATCGGGCCACTGCACTCCAGCCTGGCAGCAGTGTGAGACTCCGTCCCAAAAAATAACAAACAAACAAAAAAGACACCAGAGGG…	GGGGACAACTTTGTATAGAAAAGTTGATCTTTCCCACACCCAATGC	GGGGACTGCTTTTTTGTACAAACTTGTCCTCACATGGGCCAGAAGTGT	chr17:5114466-5116438	1	T	T	oncogene, fusion
CG-673	USP8	12631	yes	yes	no	no	CCGTGTTAGCCAGGATGGTCTCGATCTCCTGACCTCGTGATCCGTCCGCCTTGGCCTCCCAAAGTGCTGGGATTACAGGCATGAACCACCGCGCCTGGCCACATTTTGGACTTTCAGTCATGTTTTCTTTCCCCAATGAAATAGAAAAGTTTTATTTCAAAGAGGAAAAGGGTGCAACAGCTGCAACATACATAAAACCTATTTAGTTTTACTTGGGAGTGGGAATCAGGAAACCTGGGTTCTGTTTTTGACTTAGTTTGGATAAAGAAGGGTAGTTAAGCTGTCCTTATGTCTCTTACCAAATGGAGAAAATACTGCTGTAGTTCACAGCAATTTGGGGAGTTTTAGATTCTATGGAAAATGGAAATCCTATTTGTAACTTAGATTTTTTCTTTGGAG…	GGGGACAACTTTGTATAGAAAAGTTGCCGTGTTAGCCAGGATGG	GGGGACTGCTTTTTTGTACAAACTTGTCCGCGTCTCCAGACGTCAC	chr15:50422402-50424367	1	N	Mis, N	oncogene
CG-674	USP9X	12632	yes	no	no	no	GGGTGGTCGTGTCTGCTTTTTAGAAGCCCATGAGCTAGTGGGGAAGCAAATGATTCATGGAAATAATTATAAAAACAAGGTAACATATGCTAAGAGTTATTAGGGCTATGAATGATACATCTTGGATACCCTATTAGATAATTTGTGGTGAAAAATTTGTAAACAATCTTGTGCTAAATAGAGAAATGGTTTAAAAATTTAAGATACCAATAACTTGCTTTCACTGTCACCTACATTAGTTTGGTTCCATTTTTAACAGTCTTTTATTACAAACTGATATAATCATAGCATAACTAAATTCAACCCTCTTCTCTATAAAATAGATCTCGGTTTGTAGGGTTTTACTATGATTTTGCATGCCATTTGATGTCCACAGGTATTTTTTAAGTCAAAAGGAAA…	GGGGACAACTTTGTATAGAAAAGTTGGGGTGGTCGTGTCTGCTTTT	GGGGACTGCTTTTTTGTACAAACTTGTCCCTCCCGTGAGAGAGAGG	chrX:41083665-41085635	1	T	T	fusion
CG-675	VAV1	12657	yes	no	no	no	GGCACAAGCCTGTAGTTCCAGCTACTTGGGAGGCTGAGGCGGGAGGATCACTTGAGCCCAGGAGTTTGAGGCTGCAGTGAGCTATGATCATGCCACTGAACTCCAGCCTGGATGACAGAAGAAAGAGCCTGGGCACAGTGACTCAAGCCTGTAATCCCAGCACTTTGGAAGACCAAGGCGGGCAGATCACTTGAGGTCAGGAGTTTGAGACCAGCCTGGCCAACATGCTGAAACCCTGTCTCTGTGAAAATACAAAAATTACCTGGGCATGGTGGCAGGTGCCAGTAATCCCAGCTGCCTGGGAGGCTGAGGTCAGGGAAAACCTGGGAGGCAGAGCTTGCAGTGAGCTGAGATCATGCCACTGCACTCCAGCCTGGGTGACAGAATGAGACCCTGTCA…	GGGGACAACTTTGTATAGAAAAGTTGGGCACAAGCCTGTAGTTCCA	GGGGACTGCTTTTTTGTACAAACTTGTCCCACTTCCTCTTCTTTGCCTGTA	chr19:6770744-6772706	1	N	T, O	fusion
CG-677	VTI1A	17792	yes	yes	no	no	AGGGCCAATACCACAACACAGAGTCAATCATGGCCATGGTAGAACATATTGCTATAACACCAAGGGCTATGATGGGACCCCAGTGACACAGTCTCTTTAATTCTTGTAGATTTTCAAACTTGATAACCGAACAGAATGTACCCATTTTGGCAAGGAAGAATGCCTTCCTACTTTAAAAGAATTATAGATTTCCTTTTTCTGTGCGCACATTTCCATGTGCCACAAGTCCATGTGTGTTCTTTAATTGTCATGCCTTCAAGCTGTGAACTGTTAACGCAGATTACACCATTTTCACTGTCAGGCACCCAAAGCTCTTTATCTTAACTAGGAGAATCCAGTGTCTTGGTCTGAAACCCAACCTAAAGAAAACAAAATGGGAAAGTTCAGTTAAAACAAAAC…	GGGGACAACTTTGTATAGAAAAGTTGAGGGCCAATACCACAACACA	GGGGACTGCTTTTTTGTACAAACTTGTCAACCGGGGACAGCTCTCAA	chr10:112445292-112447255	1	T	T	fusion
CG-687	ZNF362	18079	yes	no	no	no	TCATTTTCATCACATAGTATCAAGCACATATCAACATGATTTGTGGCTGTTGATCTTGGCCTTGATCACTTGTCTGAGTAGCAGTCATCAGCTCTCTCCCTGTAAAGTTACTCCTTTCCTCTCCCTTTCCATATTGTGCGCTTGGGGAGGACGTCACTATCTGCAGCCTACTCCTAAAGAGTAGGGAGTGATGCTCCCCCTCCCTGATTGTCTACATAAATTATTTGGAATTCTTCTGCACAGACAATTTGTCTCTTCTCTCCCGTTTATTAATTTATTATCTCATTGAATTTCTCAACAATGGGTTGGTCCTCTGATTATCGTCATTTCTGGAAACTGGAAGGCCTTCCTTTCTTCCCCACCTCGCTCACCCCAGAGCCAATTTCTGAAGCCCTCTCC…	GGGGACAACTTTGTATAGAAAAGTTGTCATTTTCATCACATAGTATCAAGCAC	GGGGACTGCTTTTTTGTACAAACTTGTCTCGCCTGCTGTTCACTTCTG	chr1:33254608-33256510	1	N	#N/A	N
CG-688	ZNF429	20817	yes	yes	no	no	CACCCTGTGCAGATGGAATGCCAGGATTTAATGACAGGTTGATTACTAGTTACCTTCTGACAGTGGACACCCTAAAGATACTGACTTTTCTTTTCTTTTTTTCCCGATTTGAAGTTGGATGTCTCCTAAGACAATGTTGAGTAATGCAGAAATACAGGTAGACATGTATGTGTGTGATTGGTGCTTATACTCACACAGTACCCCACACCACAGGAAAAAAACAGATAACCACAGCCTGACCATTAGAGCCAAGGCCAAACAGCAAAATAAGTTTGCCTTTAATTTATTTTCTTCATATCTTTTTTTTTTTTTTTTTTTTTTTTTTTCCGAGACGGAGTCTCGCTCTGTCCCCCAGGCTGGAGTGCAGTGGCGCGATCTCGGCTCGCTGCAAGCTCTGCC…	GGGGACAACTTTGTATAGAAAAGTTGCACCCTGTGCAGATGGAATG	GGGGACTGCTTTTTTGTACAAACTTGTCGCTGCAGCAAGAGCCAAAC	chr19:21503684-21505644	1	N	Mis	N
CG-691	ZNRF3	18126	yes	yes	no	no	CCCTCTCTCTAGGTAGTCACATTTTGAGGTACTGGGGGTTAGGACCTTAACATATCAATTTTTGAGAGACAGAACTCTGCCCATAACACAGAGCCATTAAGACATGATGACCCTCCAGATTTCTGAAGGTGATTTTCTTGTCACTTGTCTTTTCCTTGCTGAGAACCCCCAGTTCTTTCCGTTCTTTATATGAGATGGTTTTGAAGTCCCTCACCATCTTGGAATCTTCTGGACTTGCCTTAGTTTTGGAAGGACAAAGTGGAATACTTTGGACTACCCGTGATATTATAGATAGAATTCATTCTAATGTCTGCCCAAGCAAACAATTTTGATGATTTCCGAAAAAGATTAAAAGGCTAAAAATCAGACTGTACAGTTTCAGTAACAGCTTTAAGATAT…	GGGGACAACTTTGTATAGAAAAGTTGCCCTCTCTCTAGGTAGTCACATTTTG	GGGGACTGCTTTTTTGTACAAACTTGTCGCTGACAACACAGCCTCCTG	chr22:28915400-28917381	1	N	N, F, Mis	TSG
CG-692	ZRSR2	23019	yes	yes	no	no	TGCACTGAGCTGGACAAGGTCAACTTGGGGGTGAAGGGCATATGTGTTGCTCCAAGTGTGTCAGTATAAGAGAGATTAGGGTGAGGTTTTATGCAGAGTTTGGGCTTCAGCTGAGTAATTCTAAGGAGGGATTAGGGGAAGGAAGGCAGTTTAGTAATTGAGTATCTCAGAAACTTTAATTTGGAGGAGAACGGAACAAAGGTAGGCCAAGGAAGCTATTCAATCACTCAAAAGATAGAGGTTATTAGTCATTTTACAGCTGTAATGCATCCTTGTGAGGAACATTTTTTGCTTGGCCTTGTCCCTGGCCTTGTATGTGTACATTACAGTCTGATTATTAGTTGGGATGATTTTTAGTTTCTCAATCCCTACTCTCATTGCCCCAGTTTAATTCCTCAA…	GGGGACAACTTTGTATAGAAAAGTTGTGCACTGAGCTGGACAAGGT	GGGGACTGCTTTTTTGTACAAACTTGTCAAAGGGCGGGCCTAAGAGT	chrX:15788493-15790458	1	N	F, S, Mis	TSG
CG-694	ABI1	11320	yes	yes	no	no	TGTCTCTCAGAGTTGTGAGAAGAAATCTGACAGTACTTTTTATTTGTATTTATCATCATCATCATTATTATTCATTCATTGCTCAACTGCATGGACAGTACGTTGAAAATAGTAAATTAGTATCACCTCCCTAATCACTTCCCCAATGTTGTTGAAATGTGTCAATATTTGAATATATACAAACTGAGTGATTTCTACAGTTAAACCTCAAGTAGAGACCAAGATCAATAATACATTAAATTTTAATAACTTGGATTAAGTCGTGTTTGGGTTAACGATAAATATCAAAAGATAACTATTACACCTATTCCAGATAATAAATGTATTACTTTCCATAATATCTGGAATAGGTATAATAGTTATCTTTTGATAGATTCCTTGATGGAGAATCTGGTGGCA…	GGGGACAACTTTGTATAGAAAAGTTGTGTCTCTCAGAGTTGTGAGAAGAAATC	GGGGACTGCTTTTTTGTACAAACTTGTCTTTCCACCCCTCTGCATC	chr10:26860864-26862814	-1	T	T	TSG, fusion
CG-695	ABL2	77	yes	yes	no	no	CACCTTTTGTTTATCCATTTATCTCCTCTTTATTCCAAATTATGCTATAAGTAATTGAAAATGTAACTACTAATTATTGGTAATTTAAATAGAAGATTTATTGATTAAATAGTAAACCATATGGTATAGAGTCTACATATGGATAGAATGTGGATGATGAAGATCCTTTCCCATACCTTTTTTTCTATAATCCGGAGAATGAGATATTCAATCTGGTATTTGAAATTCTTAGTCATAATTGTGGTAACCTTTAGTCATCTAACTCTTTTATTTGTCCCTTGATGTTGAAAGTACTGGCTTTATAAAGGATAATTTTATTGAAAACATAAGCTTTGTTATTTTAAATAGTTAATAATTACCTACATTAAAGTTATTCTTTCTCTAATAAGGTTAAGTTAC…	GGGGACAACTTTGTATAGAAAAGTTGCACCTTTTGTTTATCCATTTATCTCC	GGGGACTGCTTTTTTGTACAAACTTGTCTACCTCTGCCCAGAAGCACA	chr1:179143044-179145039	-1	T	T	oncogene, fusion
CG-697	ACSL6	16496	yes	yes	no	no	GCAGGTGAGCCACCATGTAACCTGGCAACCCCGTATCGTATCCTGGGCCTCTATCTCATGGGGGATGTACAGTGGGTCCCACCTGGCAATTCCCAAGTCAGGGAGGCTCTTTGCTCCATTTCTGCCCTGGTCTTATGTGGTTCTGTGAATCTAATTAAAACCCAAGAGGAAAATGGAGAGCAAACCCTTCTCTCACAGCAGAGAGAAGCTTGAATCCCTGTGTGGAGAGGGCAGGTGTTGGGCAAGTGTGCGCTGCTGTGTTTGCACCTCTGCAGGTCAGGGTTGTACATGTGTGATGGTGAAGGCTGTGCATTTCTCAACCTGGCAACTGGGCTGCACACTGCTTGGGGTGAAACTACTCCCTCAGCTCTATGCCTCTGGCACTCTGTGGGATTTCCC…	GGGGACAACTTTGTATAGAAAAGTTGGCAGGTGAGCCACCATGTAA	GGGGACTGCTTTTTTGTACAAACTTGTCGGTAGCACAGGCTCCCTGGT	chr5:131999634-132001595	-1	T	T	fusion
CG-698	ACSL6	16496	yes	yes	no	no	GAGAGTAACGGGATGCGACATCCTGCTGGAGGCCAAGCTAAATGTGTCCCATGACATCACTCTGAAGAGGAGGCTGCCAGAGCCGCATAGGGCCCGGAGTGCTCCTGCAGCTGAGTGCCGCAGAGGCCTGAGGCTTGCAGCCTGGCTCCTGGCCCCCTGCTCTGTGAAGAAATGCTCTGTTGAACCACTGGCCTATGGGGAAATTACCTGACCACCTCCCTAGACCAATCTGGTCTGGGGAGATATGTTCTTTCTGCCCAGGCTTCTGGTTCCCCTGGGTCTCCTCTTCAGTACTAGCAGATCTCCAGTTACTCTGCTGCCAGTGGGAGTGTATGGGTGGGGTGGGGGGATTCTCAAAGCCATGTTACTTGCTGGGAGGAGTCCTGCCATACAGCCTCT…	GGGGACAACTTTGTATAGAAAAGTTGGAGAGTAACGGGATGCGACA	GGGGACTGCTTTTTTGTACAAACTTGTCAGCAGCCCCAGCAGTAGC	chr5:132011623-132013574	-1	T	T	fusion
CG-699	ACVR1	171	yes	yes	no	no	GGGTTGACTCAGGGCTCAAGCAGTGTCCCTAGAGCCCTGTTATTTCCCCTCCACTTCTTCTTTTGTCAGTTCCATCCTCAGCAGGTTCTCTTTTCAAGGTAGCAAAATGGCTATGGCATATCCTACATTCAAGTATAATGAGAAAATCACACTTTCTTTTCTAGTAGTTCCTGTAAAATCCCAAGAGTCACTCTGATTGGGTGGGCTCAGGTCACGTCACACCCTGGAATCCAGTGCAGTGTGATGATTGGTTTTCAACCACACCTCAGCATGCAGAATAGGAGGGGGTGTATCCCAGACCCAGTTCAGGAGTTGTTGCCGAGAAGGAGAGAGGGAGGAACTGAGGAAGCATAGAGTTTCTGCAGAATGATTCCATGAAGCACATATTGGGGACTTTCA…	GGGGACAACTTTGTATAGAAAAGTTGGGGTTGACTCAGGGCTCAAG	GGGGACTGCTTTTTTGTACAAACTTGTCCAAGGTACTTCCCGCTGCAT	chr2:157838286-157840238	-1	N	Mis	oncogene
CG-700	ACVR1	171	yes	no	no	no	AGCGGAGAATGTTCCTGCATTTCCACTGTAAGCTCCCATGGCGCCTAGGACAGGGCTAGATCACTGCAGAAGCCCCTCCATGCTTATTTCTGTTACTAAGGAAGCCAAAGGCGAACATGGCAAGCTCTGTCATAACCCTAGACCTTGCAAGGAAATGAGCAAAGTGGAAGGGGATCTGAAGGCAGGTCAGAGATGGCCTGGATGAGAATGCTAAGGCTTCTCTCTGAGAATCCAGCCCAAGTCTGACATGCAGGGCTCGAGTAGGTGGCCGCCCGCAGTCGCCGGGCCCGGGATGCCCGCCCGTCCGCCCGCCTGCCCCGCGCGCCCTCGGGAGCTGTCCAGACGGCCCCGCCCGCGCCTACCTGGGCACTCACCCGTGCCGCGCGGCCTCTTCTCCTC…	GGGGACAACTTTGTATAGAAAAGTTGAGCGGAGAATGTTCCTGCAT	GGGGACTGCTTTTTTGTACAAACTTGTCTTAGTGCGCCCGAGGTTCTA	chr2:157875112-157877090	-1	N	Mis	oncogene
CG-701	AFF3	6473	yes	yes	no	no	CTGCAGCTTTGCTGGAACAGGAGAGAGTAGTGTCCTTAGGGACAAAGCTGGAGGAGATGCTGTAGGGGCTGAGGCAGCTTGATGATGCTCCTATCACCTTCCAGCAGTACCACCTGCAGAGCCAGCTTTTGGCCAGACATATTTTTCTAGGGGAATGGTGGGATTATAAAGAGAGAAAAAAAATCCCACTTGGTTACAAAAATGACCTCTGAGTTGCAGCTGCGTCTTCAGGATAAGGCATGAATTAAAGCCATGCAAGGCTTCTCTTCTATCAAATCATATCTGAAGGGAGATCTTAGATGCTATAGGTTTGCTTCTGGATTTATTTAGGAGGCTTCCAGCACTAGGTTGGCAGAATGTGAGTAGGGCCCCAGACTGAGCAGGATTCATTTGTTAGTC…	GGGGACAACTTTGTATAGAAAAGTTGCTGCAGCTTTGCTGGAACAG	GGGGACTGCTTTTTTGTACAAACTTGTCCCCCAGCTCTGAATCAATCC	chr2:100106157-100108121	-1	T	T	oncogene, fusion
CG-703	AFF4	17869	yes	yes	no	no	TGATCTAAAGATTCCAGGCTAAGGATTTATCATACAGGTATAATTTGCTCATTATATGGAGTTGTTTTTCGTTTTTAATTATTTTAACTTTTTTGAGACAGGGTCTTGCTCTGTCACTGAGACTGGAGTGCAGTGGTGCGATTAGGGCTCATTGCAGCCTTCATCTCCTGGGTACAAACGATTCTCCCACCTCAGCCTCTCTAGTAGTTAGGACCACAAGCCTGTGCCACCACAAACGGCTAATTTTTTATTTTTTGTAGAGATGGGGTCTCACTATGTTGCCCTGTCTTGTATGAGGTTATTCATTGCAGCTTAGCATGTAATAGTAATGGCTTGGCAACAAGCGGAATATCCACCTGTAGGGGATTGGTTAAATAAATTAGGATGTTTGCATAAGTG…	GGGGACAACTTTGTATAGAAAAGTTGTGATCTAAAGATTCCAGGCTAAGGA	GGGGACTGCTTTTTTGTACAAACTTGTCGTGCCACCATGTGACCAAGA	chr5:132963644-132965633	-1	T	T	oncogene, fusion
CG-706	ALK	427	yes	yes	no	no	TCAGTATTAATTCCTGCCTCCTTTAAAAAAAAATTATCTAAAAAAGAAGAAATTTTTTGAGATTTAGTGTCATTTAATCTACAGGGAAAGGCACTTATTTTTCCTTGGGAAAAGTTTGAGACAATGTATAAATCATGAGAATTAATTGAGACTCTTGTGTCTATGAGGTGCAAAAGCAATGGACAGGGGTATTATTAGAGAACGTTAAACCCTGGCAGCTCATTTAAAGTTTCAAGTCTCTGCAGCCCCCTAGTGGCCATTGGGTGCAGCAGACGATTCACAGTTAACTGACAAATTAACTGGAGTCAGTAATGCCTTTGGTCAAGAATTGTATAGAGAAATAGGGAAAGGCTGGAGTTTTAGTCTTTTTTCATATTTCAAATAAAAATTCCTCTTCCA…	GGGGACAACTTTGTATAGAAAAGTTGTCAGTATTAATTCCTGCCTCCTT	GGGGACTGCTTTTTTGTACAAACTTGTCCCACTTGCAGCTGGCTGAG	chr2:29921600-29923560	-1	T	T, Mis, A	oncogene, fusion
CG-708	ANK1	492	yes	yes	no	no	TAGGGTGGCTCTGGAAGGAAGGCCCTGAGCTGCCAGCCATAGAACTGCTAGGAATTCAGTCAGGTTTTATTTAGAATGCTCCCCTGCCAAGTATGTGCCCCGGGCAGGGCCAGCGCCTGTGTGCACTCCTCACCACAGGCGGCCCGTCCGTTTCTTCCATCAGGCCCTCCTGGGCGCCTAGTTCTCCTGCTCCCAGAGCACACATGATCTTAACTGGGTCTCTTCTCCTGAATCCCTGGGGAAAGAGAAAGACGCCTACAGCACTTTTTTCCACTGCCCCTCTGTGGTCAGCCTTTGGTGAGGGGAACTGGAAGGGCCTTCTAGATCACACATCCAACTCCCTCAATTATAAATGAGGGCACTGTGGACCAGAGGAGCCAAGGGCTTTCTCCAGGGTCA…	GGGGACAACTTTGTATAGAAAAGTTGTAGGGTGGCTCTGGAAGGAA	GGGGACTGCTTTTTTGTACAAACTTGTCGGGTGACATCACGCTCCTAT	chr8:41665280-41667271	-1	N	Mis	N
CG-709	ANK1	492	yes	yes	no	no	AAGGAACTAGCAGGATCCTAAGCTTTGGAATTATACTCTCTACCTACAGGATGTTTCCTACATCATGTGACACTCTGTGTTCATATGCTGGTGTTCTCTCTTCTGAGTGTGGGAACTCCAAAGAGAAAAATATTGTTCCTCCTCTTCCTTGGATGGTGAAACGGCTTCTAGCTTTCGTCACTCCTGCTGGTGACAACCACGGGTTCGTTCCAGAAGCCATTACTGAGCACTTGCTATGTTCTGAGTCAGCTAATATTTAAGCTTCATTCTTGCCCCTGAGTGGGGTGCATGCCACGCTGCCCCCTCATGAGTGAGCCTGGCCCAGTATGTGTTGCCAAGTGAGATCATCTGTCCTTCGGGGAGGCTGTCTGAAATCATGTCTAATGTGACCTGCTTCTT…	GGGGACAACTTTGTATAGAAAAGTTGAAGGAACTAGCAGGATCCTAAGC	GGGGACTGCTTTTTTGTACAAACTTGTCCCTTATCGGCCCCAGAGG	chr8:41797659-41799622	-1	N	Mis	N
CG-711	ARNT	24008	yes	yes	no	no	TCTGCGCAGTACATATACAACTTCTAAGAATGCAAAGCTGTTCAATAGCATAATGGGATTTTTGTTAAAATTTTAATTAAATTTGTATTAAACATTTTGTGAGCGATACATGAAAATGGAAGTACTTTGTAGTGCTAAAATTGTAGTGCTAAAATAGGGGGATGGGTGGAACAGGTTTCCAGTGTCAGACTCCTTTAGTTTGCCTCCCACATTACTTACCTGCTGGATGTCCCTTGCTTACCCTCTTTGTTTCTGTTTCCTTAATTGCAAAATGGAAATAGCAGTAGAACCTACCTCATCGTTGTTGTGAGGATTAAATGAGTAAATACATATAAAGCATTTTGGACAGTGCCTACCTCGAATAGCTCAATGCTTCCTATTACCAGGAAACAAAAATTA…	GGGGACAACTTTGTATAGAAAAGTTGTCTGCGCAGTACATATACAACTTC	GGGGACTGCTTTTTTGTACAAACTTGTCGGGAAAAGAAAGGCCACTCC	chr1:150876643-150878545	-1	T	T	oncogene, TSG, fusion
CG-717	BCL11A	13221	yes	no	no	no	GAAGTTAACTGAACGGCCAGAAAATAATTTTAACGTTGTCATAATTTATTACTTTCTAAAAGCCACTTCTGGAAAGGTAAATATACTTATTGTGTATCCAAGTGTGCGCATTTAAAGTGACCTTTCACCCCCTCTACAAAACCACCTGCATCATTAATCAATACTTACGTAATATTTTAAAATCTCTTAAAACGACACATCTTTCTTTAAACACACATACAAACCCTCCCCTCCCCCACTTTCGGGCTCTTTAGCGAGCATCCAGCAGTGCTGAGGGAGGGGTTGTCGCCCTAGGGGAGGGCACCAGGGGCCGGGGAGGGGGGTCGACGACCAGGAGGGATCAAATGCCGACACACAGCCGTGGTTTTCTGGACTGGGTGAAATCTGGCTGGGGGAGGG…	GGGGACAACTTTGTATAGAAAAGTTGGAAGTTAACTGAACGGCCAGAAA	GGGGACTGCTTTTTTGTACAAACTTGTCCCCCTGCGATTGGAAAGTT	chr2:60555192-60557153	-1	T	T	oncogene, fusion
CG-723	BCL9L	23688	yes	yes	no	no	ATCTCGTTCGCCCTGTTGTCCCCAGCAGGGTCCTGGGCTTTCACGTCATCACAGGGGGCCCTGGCAGCTCAGGAGCATGAACCCTCCAAAACATTTCCTCACTGCCTCTTTGGGGTGGTTTTGAGCTAGGCAGTGACACTGCTGGGCCAGCTGGTGAGCCAAGCAGAGGCTCCCAACGTGGGGGCAGCTAGGAGCAGGCAGGTTGCCACTGGATGTGTGAACGCCTGCCCTACCTGTGGTAGTTGTGTGTGGAGCAGAGCCGGTGTGTCATACCTGGAGGCTCTGGGCATCTGAGCCTTCCTCAGCTCCCTCCCCCAGCTAGGATCAAGTCCACTTTAACCCTTAGCAACCCTTAGGCTGCTAGCTCCTACCCTCGCGTCACTCGGGGTGGGGGAGCGG…	GGGGACAACTTTGTATAGAAAAGTTGATCTCGTTCGCCCTGTTGTC	GGGGACTGCTTTTTTGTACAAACTTGTCGGAGCCCAGGAAGCTAGAGG	chr11:118910904-118912878	-1	N	Mis, F	oncogene, TSG
CG-724	BCLAF1	16863	yes	yes	no	no	TCTCAGCATTCTCTTTGTACCTTTTTAGCAGTTTGGTCATTTGTTTACAACTTGTATTTCTTCTTGAGATAATGTTCTATTTTTCTGCAATGCTCATTTGTTAAATGGGCTCTTTTTTCCTCTGCTCTTTTCGGCGTTTGTATTTTAATAGGAAAAAAATTTATTACAAAGAATGAATCTGTAATGGTGGAATTTCAGGTTTTGAAAATAAGAATGTGCATAAAACATCTAAATTCAAGAACCTCCTACTTTGTAGATTGGGAAAGCATCACGTATCAAATGGATCTATTTCAAGGGAAGTCTGTATAACTTCCACTTACTAAAGGCTTTGTTCCAAAGGATCTCCTTTGTTACTACCTCATGTTATGTAAATAAAATCATAATCAGTTATATTGCCTC…	GGGGACAACTTTGTATAGAAAAGTTGTCTCAGCATTCTCTTTGTACCTTTT	GGGGACTGCTTTTTTGTACAAACTTGTCAAGAACGCGAGGAAAACCAT	chr6:136289782-136291682	-1	N	Mis	N
CG-725	BMP5	1072	yes	yes	no	no	CACTGCACAAGTTGATCTTTTTGAAAAATGAGTGTTTGCCAAATCTAGTCTGAGTTGGAAGGGAAGGTCGGCGGGAAGGGTGATTACTTAATATTCTGACTAAGAATACTAGCAACTGATTTCCAATATAGAGGTAGGCTATATGCCTGGTGAAACAATTAAATTATAATTACACTGATTGATATTATAAATCATGCTTTGGGAAAATGAGTTTTTAAGACTTGTGATGCCTAGTCTCATTTTTATTTTTCACATGTATCTTAGAACAAAAATCCACACATATGGAAGATAGTAAGAGTTGTTTCTTCCTCTAGTGTGGTAAATTTTTACTTTGTAACTCTATGCTGTGCTCTAGAGACAAATGAAGCAAATTCATAACTTTGATGATATATTTTAAAA…	GGGGACAACTTTGTATAGAAAAGTTGCACTGCACAAGTTGATCTTTTTGA	GGGGACTGCTTTTTTGTACAAACTTGTCCAACCCTGCTGGGAAAGAAG	chr6:55875601-55877526	-1	N	Mis	N
CG-729	BTG1	1130	yes	yes	no	no	TCTCCCTGAGTCTATGGGTTAAACTTTCTGTTAACCCTGTTCAACTGGTTTTATAAGGCTTTCAGAAGGGGTCCTGCTGCTGCTAGTGCAGGCAGTTAAAAATAGTATGGAGAACAAGGGCTTGGGGGAAGTCTGAGTCCAATCCTAGCATTTTGTTGATTTAATATTTCTGTTTTTTAGATGAGACAATTTAAGCACATGACCGAGAGGCCAAGTTGGAGACCAGGTTTAGAAGAGAAAAACTTTCACTTGACTCCTAATTTGTACTCAGTGACACATTAACGACAATGTAAGTGAAAGCAGGGAACTAAGGGTGGGTCAGGTTAGGTGGGAGACCAGGAGTTGTTATTCTAGTGTTATGGTAATTTCATGAATTTACTTTTGCTTCTCGATCTTCTT…	GGGGACAACTTTGTATAGAAAAGTTGTCTCCCTGAGTCTATGGGTTAAA	GGGGACTGCTTTTTTGTACAAACTTGTCCAATCCGAATATCGCACCATT	chr12:92145930-92147882	-1	T	T	TSG, fusion
CG-730	BTK	1133	yes	yes	no	no	CAACAAGTGGCATAAGACTGAAGAAAAGAGCCTGGGCACGGTGGCTCACGCATGTAATCCCAGCACTTTGGGAAGCTGAGGCGGGTGGATCACGAGGTCAGGAGATCGAGACCATCCTGGCTAACATGGTGAAACCCCGTCTCTACTAAAAATACAAAAAATTAGCCAGGCGTGGTGGCAGGCACCTGTAGTCCCAACTACTCAGGAGACTGAGGCAGGACAATGGCGTGAACCCGGGAGGTGGAGCTTGCAGTGAGCCGAGATCATGCCACTGCACTCCAGCCTGGGCGACAGGGCAAGACTCCGTCTCAAAAAAAAAAAAAACTGAAGAAAAGAGGAGGGAAGATGAATGCCTGTGGCCAACCCTCAGGCAGGTGAGTGGAACAGCTATTGGGGGTG…	GGGGACAACTTTGTATAGAAAAGTTGCAACAAGTGGCATAAGACTGAAGAA	GGGGACTGCTTTTTTGTACAAACTTGTCCACCCTTTCACAGCCACTCA	chrX:101386202-101388194	-1	N	Mis	oncogene, TSG
CG-731	BTK	1133	yes	yes	no	no	TCTTTGATATACCGATTTTCTTCTGGGTATATACCCAGCAGTGGGATTGTTGGATCATATGGTAGCTCAACTTTTAAATACTCAATTTCCTAATAAGCTTGCCCCTTTAGCCAGAGTTCTGCTGCTGCTAGTTTGCAGTTCTTAATAGGCCAAAACCTAGTTAGAACCTCTGTCTTCTAAACAAGTTATCCGAATGTGAAAAGGTATAAAAAAAGCATTCTTTTTGCCACCCTGAGATCAAACCACTTACTGCATCCAAATGAGCACTAAAGTCATTCCTTAATACTTTCTGGAGCTAAACTGCACAAGAAGCAAAGTGCCAAAAGAAATGCTGTGTTGGAGAGAATGCTCCGTTCCAATCATCGTGCTAATTACTTTAAGAGTTAGCCAAATCACCTA…	GGGGACAACTTTGTATAGAAAAGTTGTCTTTGATATACCGATTTTCTTCTGG	GGGGACTGCTTTTTTGTACAAACTTGTCGAGTGGACCACCCTTTAGGC	chrX:101390832-101392732	-1	N	Mis	oncogene, TSG
CG-732	CANT1	19721	yes	yes	no	no	TGTGACCCGTATCTTGTAACCTCCTATCTCATCCTGTGACTAAGAATGCCTAATTTCCTGGGAATGCAGCCCAGCAGGTCTCATTTACCCAGCCCTTATTCAAGATGGTGTTGCTCTGGTTCGAAGGCCTCTGAGAGAGCCACTGGATCTCTCAATTATTGCATACAGTTTTATTTCATTTTATAAAGGTTAAAATAGACAGAATTAAACAATATATTGTTTAGGGATACATACCTATGTGCTAAAATTATAAAGTAAGGCAACAGAATGATTAACACAACATTCAGTATTGTGGCTACCACCTCTTGGGGGTAGCAGGGAGTACAGAACAGGAAGAACCTGGAGAGTTTTAAAGATGCAGGAATAATGTGTTATTTCTTAAGCTGGAAGGCACATGTG…	GGGGACAACTTTGTATAGAAAAGTTGTGTGACCCGTATCTTGTAACCTC	GGGGACTGCTTTTTTGTACAAACTTGTCCTGGGAGCTGTGGTTTGTGT	chr17:79009852-79011778	-1	T	T	fusion
CG-737	CBFA2T3	1537	yes	yes	no	no	CCCCACTCCCACGTTTATGTTGCTTTGTAAAATCTCTGAAACCTGGGGGCGTTTTAGGATTATCACCGGCAGAATGTTTTCCTTTCTTAGTGGCACACAAAATAATGGTGCATCTTAAAATCCACTGTGCCTCAGAGTCCATGAAGCCAGGGAGCCAGGATGGATAAATTTCGAGCATAAAATCGGTAACCTTAGGCAACACACCCACCGCATGGGGACTCGCACTGTACTGTGGGGTGGGCTCAGAACTCCCCCTCCATTCCACAAGGACTGGGCTGAGCCACATGGGCAAGCACCATGTTACGCACAGTCTGAAAACCTCCATTCCACAAGGACTGGGCTGAGCCACATGGGCAAGCACCATGTTACGCACAGTCTGAAAACCAGGAGAATGAAGGT…	GGGGACAACTTTGTATAGAAAAGTTGCCCCACTCCCACGTTTATGT	GGGGACTGCTTTTTTGTACAAACTTGTCCTGCTCCTTCCAGCTTGGTC	chr16:88941087-88943161	-1	T	T	TSG, fusion
CG-740	CCNB1IP1	19437	yes	yes	no	no	AGGGGACTCGCTGTGATGTTCCAAGGCGTGGCAGGAAATCACATGGCCAGGATGCTGAGACTGCTAACATGCTATCCTTAAGTCTCTTTGCCTTTTCTTTAAAGCCACTAGTTCCCCTCCCATGATAACCTATTAATCCATGAATAGATTAATTTATTTATGAGGGCAGAACCCTCATGATCCAGTCACCTCTTGAAGGCCCCACTTCTAATGAGGATTAAGTTTCAGCCACTTTAGGGATTAAGTTTCAACATGAATTTTGTAAAAGGTGAAAGATTTATGCGATATGAAGAGAAACTAGAGTGACAACATGAATTTTGAAGGGGACAGTCAAACCATAGCAACTGGGATCTGAATCCTGACTTTACCACTTGCTAAATAGACAAATTCCTTAATCTC…	GGGGACAACTTTGTATAGAAAAGTTGAGGGGACTCGCTGTGATGTT	GGGGACTGCTTTTTTGTACAAACTTGTCGAGACAGGAAGTCGCCTTGG	chr14:20333288-20335288	-1	T	T	TSG, fusion
CG-741	CCNC	1581	yes	yes	no	no	CTCAAGTGATCCGCCCATTTCGGCATCCCAAAGTGCTGGGATTACAGGCGTGAGCCACCACACCTGATGCAGACTAATTCTCACATACAAACAAATGCATTTCACATCTTGACTGTGTGTGTATATGTGTGTTTGTGTATGTATATACACACATATATAACTGAACCAAATTTAAATATAATATCCTTGCTATTTCTGATTTACCTAGTATTTTCTGTTCTATTTAGGAAAATGATTATACTTAATTTTACCACACCCTAATTGGTCTCCACCTACAATGTGAAAAATACTGTCTTAAGTTGCCTCAGATGCTGACTGTCTATAAACAAGTTTCTGGAGTGTCCAATTATTTAGAAAAATAATTATAAGTTTTACAATAAATGCATTGCTACAATGAAA…	GGGGACAACTTTGTATAGAAAAGTTGCTCAAGTGATCCGCCCATTT	GGGGACTGCTTTTTTGTACAAACTTGTCTCAACTGTGCAAACCCGTTC	chr6:99568713-99570710	-1	N	D	TSG
CG-744	CD209	1641	yes	yes	no	no	AGCAATTCTTCCGCCTCAGCCCCCTGAGTAGTTGGGACTACAGACACGTGCCATGCCTGGCTAATTTTTTTTGTATTTTTAAAAGAGATGGGGTTTCACCATGTAGCCAGGAGGGTCTCGAACTCCTGACCCTGTGATCCGCCCACCTCAGCCTCCCAAAGTGTTAGGATTACAGGCGTGAGCCACCATACCTGGCCTTAGACAGATATTTTTTATGTAATGATACTGCTCCTTGTGAAGCAGGGCTAACTCATAGGCAGTGCACCCAGAGTCAACAACATACAAGCTCTTGGCAGCTGTAGTTATACTCATGTCAACTCACTTTCAGTTATACGTCAGTTAAGGGGTGGGTCAATGCAAATTGAGGAGCAGGTTCTTTAGAAGTTTTAAGGAAAAGGG…	GGGGACAACTTTGTATAGAAAAGTTGAGCAATTCTTCCGCCTCA	GGGGACTGCTTTTTTGTACAAACTTGTCACTCTCCCCCAGTGTCCAGA	chr19:7747520-7749477	-1	N	Mis	N
CG-745	CD74	1697	yes	yes	no	no	GCCACCAGCATTTCCTGAATATATAAAAAAAGACATTCTTCTCACTCTGGAGATACTTTTTTTTTTGAGATGGAGTCTCACTCTGTTGCCCAGGCTGAAGTGCAGTGGTGCGATCTCGCACCTCCGCCTCCAGGGTTCAAGCGATTTTCCTGCCTCAGCCTCTCGAGTAGCTGCGATTACAGGCACACGTCAACATGTCCGGCTAATTTTTGTGTTTTTAGTAGCGGGGTTTCACTATGTTGGTCAGGCTTGTCTCAAACTCCTGACCTCATGATACACCCACCTCGACCTCCCAAAGTGCTGGGATTACAAGCGTGAGCCACCGTGCCTGGTCTTTTTTTCTTTTTTTTCTTGTTTTTTTTTTTTTAGACAGAGTCTTGCTCTGTCACCCAGGCTGGA…	GGGGACAACTTTGTATAGAAAAGTTGGCCACCAGCATTTCCTGAAT	GGGGACTGCTTTTTTGTACAAACTTGTCGTCGGTGCTGGAGAGGAATC	chr5:150412783-150414747	-1	T	T	oncogene, fusion
CG-746	CD79B	1699	yes	no	no	no	TTTAGCGCACCTGTCACCTGAGGATGGGTGCCAACTGCCCCCCACCAACCTCCGTGCCCCCTACAGTCCGCTGAGCCCTAGGACCAGCTCCAGAGTAGGCCCCACACCACAGGGTCCAGGCAACACACCTGTGTGAGCATGCACATACACACACACACACACCCCCCACAAACACGTGTGCCCCAAGCCTTTCCCAGTTATACCCCCCAACTTTGGGGAGACACTAGCCCCAAAGTTAATGAAGGACTCTGTCGTTAGGGGCTCAGGAAGAGTATTTCCTAAACCATGAGACTCCCAGATTTTGCCCCACTCCCCCCGGGTCAGTCTCTCTCCAGCCACCCTCACCAGCATGCGGGCCCATGGGCCTCAAGCTGACCTCAGGTGATGTTTATATTTCTG…	GGGGACAACTTTGTATAGAAAAGTTGTTTAGCGCACCTGTCACCTG	GGGGACTGCTTTTTTGTACAAACTTGTCACAACGTCCGAGGCTCCTT	chr17:63932295-63934202	-1	N	Mis, S	oncogene
CG-749	CDH17	1756	yes	yes	no	no	TGGTGGCTACCTGAAACGTGCACATTCTTAACATTTGGATTTAATCTGGAAGGATGTCTAAACCATGTAAGGAATATATGAACAGCTCTCAGAATCTTGTTAACCTGGTATCCCACAGTACAGAAATAGCTTCTGTAATTCAGAAATGCAATAATCACCTGTTAATTTCTCTGATGGGTGGTTTAGGCATTTTCAGTGTTTAATTAACCTAATTCTTTGAGCTGGAAGCTGGGGGCTAGAGATAGCAAGTGATGTACAGAGGAACCCCATTTCGGAACTTGGCCATCTTCCAACAGGAATGGGCTCATGCAGGGATTTCTGCCCTTGGACTTTTTTTTTTTTTTTTTTTTTTTTTTTTACTCGCATAAAGCTGGAAGGAAAAAAATCTGGCAGAGTCTA…	GGGGACAACTTTGTATAGAAAAGTTGTGGTGGCTACCTGAAACGTG	GGGGACTGCTTTTTTGTACAAACTTGTCCAGCCTCTCCCTTCAGCTTC	chr8:94208601-94210584	-1	N	Mis	oncogene
CG-750	CDH17	1756	yes	yes	no	no	CACTGTGATGTCTAGTGACCCATCTTAAGGTCTCTCACTGAAGCTTGCTGTATTTTATTTTTTAAAATAGAAACTTGTAAGAGGATCTGAACTTGACTTTCTGTGGCTTTCTCTGTATTTGGTCTGGTATGTTAATGACACCAGGTTTTAATTTTAGCTTCCTAACGGCCTAGGTAATAGCACGAGATAGGGTGATCGGCCACCAGTTGCTTAGGCTTGTGACAGATAAGGCTAACTGCTATCAGTTTCTGGTCTGAGTGTGGGTGGAAGATGAATGAAAAATACTTTTAAGTCAGGGCAAGTAGAGCTGAAAGGCTCTTTAGAAAAGTAATTTATAGAAAATGTTGGAATCTCCTCTTTATACCTTCAACATGTACTGAAATAACTTGGTACCGTTTT…	GGGGACAACTTTGTATAGAAAAGTTGCACTGTGATGTCTAGTGACCCATCT	GGGGACTGCTTTTTTGTACAAACTTGTCCCCCTCCCACTCGATCTTTC	chr8:94217320-94219272	-1	N	Mis	oncogene
CG-752	CDX2	1806	yes	no	no	no	CCCTCTGTCACCCAGGCTACAGTGCAGTGGCACAACCATAACTCACTGTAACCTCGAACTCCTGGGTTCAAGCCATCCTCCAACCTCAGCCTCCCAAGAAGCTGAGGCTATAGGTGCATATCACCACACCCAGCTAATTTTTCAATTTTTTTTGTAGAGATAGGGTCTTGCTATCCTGGGCTCAGGTGATCCTCCTGCCTCAGCCTCCTAAAGTGCTGGGATTACAGGTGTGAGCCCCTGTGCCTGGCTGGACAATTTTCTTGATCTAAAAAAGATTCAGAAAGTCAACCTACATACTAAGGTGGATAGAGATGGCCTGCCCTAACTGGGTTATGTTAGCCAATGGGCTCCCCAGTTTCCAGGAGCCACAAATATCGGGCAGAGCATGGTCCCCTTAGT…	GGGGACAACTTTGTATAGAAAAGTTGCCCTCTGTCACCCAGGCTAC	GGGGACTGCTTTTTTGTACAAACTTGTCGAAGGGCAGTAGGGGAGGTC	chr13:27971171-27973076	-1	T	T	TSG, fusion
CG-754	CEP89	25907	yes	yes	no	no	GAAGGGTGGGGTGAGACAAATCAATGTTCGAGTTTCTTTAATCCAATGCTTACATTTCTTTTTTGTTTTTGTTTTTTGTTTTTTGAGTTGGAATCTCACTCTGTCGCCCAGGCTGGAGTGCAGTGGCGTGATCTCGGCTCACTACAGCCTCTGCCTCCCAGGCTCAAGCAATTCTCCCGTCTCAGCCTCCCTAGTAGCTGGGATTACAGGCGTGCGCCACCATACTCAGCTAATTTTTGTATTTTTAGCAGAGACAGGGTTTCACCATGTTGGCCAGGCTGGTCTCCAACTACTGACCTCAGGTGATCCACCCGCCTTGGCCTCCCAAAGTGCTGGGATTACTGGCGTGAGCCACAGCACCCAGCCTAATACTTACATTTCTAACCCGAACAAGCCTCT…	GGGGACAACTTTGTATAGAAAAGTTGGAAGGGTGGGGTGAGACAAA	GGGGACTGCTTTTTTGTACAAACTTGTCCACGCTTTCTCTTCGCAATG	chr19:32971973-32973938	-1	T	T	fusion
CG-756	CHIC2	1935	yes	yes	no	no	CACCAGCCTAGGTGAGAGAGTGAGACTCTGTCTTAAAAAAAAAAAAAAAAAAGACATTCAGGAAAGCTTGGACCACCAGTATACTCAATTAGACCATTAAATCTTAAATCGTCACATGGCCTTGAGAAAGCCACATAGCATCTCTGAAATATAGCATATCATAGCATCTCTGAAACATAGCATATCTGAAAATAAATACACCCTCTTTGCTTACCTCACAGGTTCTTGGGGGAATATTAAATGATATATTATGTACGTGCTTTATAAGCAGTAAAATATTACATAATGCTGTGGTAACCCTCACAGGGTTGATAAGCTAGGGAGCCTTAAGCATCACCTATTACCCCGTATTTATTGTGTACTGGGCCTTCTTCTAGGCACTTCACCGATCTTAAGCCC…	GGGGACAACTTTGTATAGAAAAGTTGCACCAGCCTAGGTGAGAGAGTG	GGGGACTGCTTTTTTGTACAAACTTGTCAGGCCACCGTCTTTCCTCT	chr4:54064763-54066677	-1	T	T	fusion
CG-759	CNBP	13164	yes	yes	no	no	TGGCAGATAATATATCGTGTTTTAGCACAACACATAAGCTGCTAGGCATTTATTCAATCTGATTGGGAATGGGTTAAATTTGGTTAAAAAATTTTACCTTAGGTTGCTTTAATTAAAAAAATGTTTAAGGCTGAGTGCAGTGGCTCACACCTGTAATCCTAGCACTTTGGGGGCACTGGGTGCAGTGGCTCACACCTGTAATCCTAGCACTTTGGCCTAGCACCGCTTGAGGCCAGGAGTTCAAGACCAGCCTGGCCAACATGATGAAACCCCATCTCTACTAAAAATACAAAAATTAGCCAGGCGTGGTGGTGGGCGCCTGCAGTCCCAGCTACTCAGGAGGCTGAGGCAGAATTGGTCAAACATGGGAAGCGGAGGTTGCAGTGAGCTGAGACAGCA…	GGGGACAACTTTGTATAGAAAAGTTGTGGCAGATAATATATCGTGTTTTAGCA	GGGGACTGCTTTTTTGTACAAACTTGTCCTGCGCACGGCTCTCCTC	chr3:129183915-129185871	-1	T	T	TSG, fusion
CG-760	COL1A1	2197	yes	yes	no	no	CAGTAGGGGGCAGGACTTTGGTGGGTTCAAGAACTGCCATCTCAGCACCTCAGCCCCCTAGTCCTGCCCTGCAGTCGCTGGCACTAGGCGGGGGCAGACCCTGGGCCACAAGTTGCTGCCACATGGTCGGGATAATTGATGAAGGTCCATCCCTCCATTGCTGTCTCCAGCCCTGCCTCTCTGGAAACTCTATATTTTCCCTTTAATTATAGCCCCTGCAGTCTCCCTCTGCTGCCCCACCCGCACCGCTCATCCTGGCTGCCCACGGCCAGCCGGCCAGCCGACGTGGCTCCCTCCCCTTCTGTTCCTTTTTTTTCCCCTTTGCCTTCGTTGCACAAAACCAGCTGGGGGAGGGCGTGGAGAGGGGCGGGGGGAGGCAATGGAATCTTGGATGGTTTG…	GGGGACAACTTTGTATAGAAAAGTTGCAGTAGGGGGCAGGACTTTG	GGGGACTGCTTTTTTGTACAAACTTGTCCCGGGCCCCTTTTATACTGT	chr17:50201645-50203610	-1	T	T	fusion
CG-761	COL2A1	2200	yes	yes	no	no	GGGCTTTCCTAACTCCTATGTGTTAGAATTGTGCTAGGCACAGTTCTTGTCCCCAAGCATCTTCCAAGCTCATTGATGAGATAAAGACCAATGGATATAAGGGGAAAAAATTAAAACTACACAAAAACATATGTAGCTTAGGCTATAAATGCCAGGGGGATTCAGAAAGCCAGGGAGACGTTGTGTTCTAGAGATATCAGAGAAGGCTTCTCAGAGGGGCTTTAACCTAGGAGGTCTTGATAAATGTGTGGAATTTGGTCATTCTATCTTCCAGGTAGAGAATATAGGACCTTCTGAGCCCCAAAGAGGACATGGGGCACTGATGGCAAGAGACCAGCTTTCTTCTAGCAGAGATTGGGCCTGAGGAAGAGCCCAGAGCTTAATGCAAGCCCCTGAATG…	GGGGACAACTTTGTATAGAAAAGTTGGGGCTTTCCTAACTCCTATGTG	GGGGACTGCTTTTTTGTACAAACTTGTCCTTTCGAGGCTGGCGAACT	chr12:48004518-48006486	-1	T	F, Mis, N, T	fusion
CG-762	COX6C	2285	yes	yes	no	no	GCAAGACCCCTACTGCAACCCAATGCAAACTCCTCTCTCTATAAAAAGATATCTTTTCCCCCAGTAGTTTCAACAGAAGTCATAGAATTGAGTTTCACTGGCCTGGCCAGAATCCTGTGCCCATCCTCAACAAATTACTGTGGCCAAGGGGATGGGCTACATTGCTTGGCTACTCTTGGGTCATCTGCTCAACTGGAATAATGTTTTTTCTTTTTCTTTTTAAAGACAGGGTCTCACTCTGTCTGGCTGGAGTACAGTGGTGCAGTCATAGCTCACTACAGCCTGCAACTCTTGGGCTCAAGTGATCCTCCAGCCTCAGCCTCCTGAGTAGCTGGGACTATAGGCATAAATCACACTATGCCCGGCTAAGTTTTAAAGTTTTTTATGGAGATGGTGGTC…	GGGGACAACTTTGTATAGAAAAGTTGGCAAGACCCCTACTGCAACC	GGGGACTGCTTTTTTGTACAAACTTGTCTGGGCACTACCACAGAGACG	chr8:99894062-99896014	-1	T	T	fusion
CG-763	CPEB3	21746	yes	yes	no	no	TGCTGCAAATCAGTGGTTTCTGGTAATACTTCAGTTCTGATTGGTGAAGAAGGGAAATAGAAAATTAAGACAATTTTAAATGATGACATTTTCAGTTACAAGTTCAATCAGCATAGTCATCAACTGACATTTATTGCTAACCCCTTGGGTGAGTAGCACTGAACCAAATCCCACAAGAAATATCTTCTGCCTACGTGAACAAACCGGTTCTTGAACTATTGCTTTCAGAAGCTATAGATAATAGCAGTTGATTTTAATATGTTGTGAGATTCCAGCCTTGGAATCATGAGGTTAAAATAGGAAAAACCATACCAAAAAACAGTTTTTAATAGAAACTTGGCCAGGTGCGGTGGCTCATGCCTGTAATCCCAGTACTTTGGGAGGCAGAGGCGGGCGGAT…	GGGGACAACTTTGTATAGAAAAGTTGTGCTGCAAATCAGTGGTTTCT	GGGGACTGCTTTTTTGTACAAACTTGTCCCCCCACCACACACAATAGA	chr10:92243093-92245074	-1	N	D	TSG
CG-764	CPEB3	21746	yes	yes	no	no	AGGAGGCCCTCAAAGGAAAAAAATTAACTACAAAATACCCCACATCAGAACAGGGTCTCAACAGAATAGAACTGGCAGTGGCAGGTGGTTTCCTCTGGGCATATTTTAATTTGCCACAATTTGCCAATTTACAATGAAAGGAAAACCTGGTAAATTATCAGACCCCCTAGACAACTGGGGAAACTGACAAATAAGTTTGTGCATTAGTTCATACAACAAATACTTACTGATTACCTACTGAGTACCAGGCTCTGTTCTGGGATTCAAGATAAACAATAGTAAGTTTCTGCTTCCAAGAGCTTATAAACCACACACATATCACACACATATATATATAAAGCAGTCAATACAATTGTCAGGATGTTGACCTGAAACAAGGGCTGGATGAATCACCAGTTA…	GGGGACAACTTTGTATAGAAAAGTTGAGGAGGCCCTCAAAGGAAAA	GGGGACTGCTTTTTTGTACAAACTTGTCCGGTCCGAAGACTACATCTCC	chr10:92291087-92293068	-1	N	D	TSG
CG-765	CREB3L2	23720	yes	yes	no	no	TCTGAGCACATCTTAGGGTAGGCTAGGCTAAGCTATAATGTTTGATAGGTTAGGTATAGTAGATGCATTTTTGACTTACGATATTTTCAATTTATGATGGGTTTATGTGGATGTAATCCCATTGTACATTGAGTGACAGATTAAAAAAATAAGAAAGGTCTTTAAAAATGGAAAGAGCAATCTATGGAAAGAATGTGATGAAGGGGATACCAGGCTGGAAAAGAAAAACCAAGAACCTAAGAGAAAAATGAGAAAACTATTATATAAGGAAGGTGTGTGCCCATAAACTAGAGCTTCTATTTAAGCATTAAAATAATCTCAAAAGCTGGGCGTGGTGGCTCATGCCTTAAATCTCAGCACTTTGAGAGACTCAGGAGAGAGGATTGCTTGAGCCCAGGA…	GGGGACAACTTTGTATAGAAAAGTTGTCTGAGCACATCTTAGGGTAGGC	GGGGACTGCTTTTTTGTACAAACTTGTCCAGGGCTCCTCGGCTCTG	chr7:138002070-138004024	-1	T	T	oncogene, fusion
CG-766	CRLF2	14281	yes	yes	no	no	GCAAGAATTCCGGGCTTAGAAAGTTAGCATGTCATATTTTTTTTTTTTTTTTGAGACAGAGTCTCGCTCTGTCAACAAGGCTGGAGTGCAATGGTGTGACCTTGGCTCGCTGCAACCTCTGCCTCCTGGGTTCAAGCGATTCTCCCCGTCTCAGCCTCCTGAGTAGCTGGGATTACAGGTGCGTGCCACCACGCCTGGCTAATTTTTGTATTTTTTTTTTTAGTAGAGACAGGGTTTCGCCATGTTGGCCAGGCTGCTCTGTGATATGCTTTCAAGCAAAGCTCAGGCCAGGTGCGGTGGCTAACGCCTATAATCCCAGCACTTTGGGAGGTCGAGGCGGGTGGATCACCTGAGTCCAGGAGTTTGAGACCAGCCTGGTCAACATGGTGAAACCCCGTC…	GGGGACAACTTTGTATAGAAAAGTTGGCAAGAATTCCGGGCTTAGA	GGGGACTGCTTTTTTGTACAAACTTGTCTGCCTGAAACAGGAGTGGAG	chrX:1212634-1214591	-1	T	Mis, T	oncogene, fusion
CG-767	CRNKL1	15762	yes	yes	no	no	TCCCTAGCTCATTCACAGTCCATACAAAATAGTCAATGGGCTGAATTTAGTCTACGGCCCATAGTTTTCTAACTACTAGAATAGTGTTTTAAAAATATAAAAGGAAAAAATAACCATTAACCTAGACTGATAAACCTAAACAATCACTTTAAAATGAAGATAAAATAAAGACAATTTCATACAAAGACTGAAAGAATTCAAAGAATCTTGTAGAAAGAACTAGGAGATGGTATATTCTGAGAAGAATAAAATCAGAAAGAAGTGGAATACAAGATTAAATGCTGGGAAATAAGAAGGTAAACATGAAGGTATATCTACAAAAGCATTGATGGCAAAAAGTAAGAAGGATAATACATTTTTCCTAAAAAAAAAAAAAAAAAAAAACAAACAAAAAAAACA…	GGGGACAACTTTGTATAGAAAAGTTGTCCCTAGCTCATTCACAGTCCA	GGGGACTGCTTTTTTGTACAAACTTGTCTGCAGGACTGACCTTTGACC	chr8:99894062-99896014	-1	N	Mis	N
CG-768	CRNKL1	15762	yes	yes	no	no	ATAATGCGGAACAGGGTCGAGCACAGTAGCTTATGCCTGTAATCCAAAGACTTTGGGAGGCCAAGGCAGGCAGATCACTTGAGGCCAGGAGTTCGAGACCAGCCTGGCCAACATGATGAAACCTAGTCTCTACTAAAAAACAAACAAACAAACAAAAACAGCTAGGCATGGTGGCATGCACCTGTAGTCCCAGCTACTCTGGAGGCTGAGGCAGGAGAATCTCTTGAACCCAGGAGGCGGAGATTGCAGTGAGCCGAGATCGCACCACTGCACCCCAGATCTGGGCAATAGAGCAAACCTCTGTCTCAAAAATAAATAAATTAATTAAATAATGAAGAACAGATTCAAGGATATTTATATTTTGGCACCCACAGAAGGTCTATAAACAAACAAAACAGA…	GGGGACAACTTTGTATAGAAAAGTTGATAATGCGGAACAGGGTCGAG	GGGGACTGCTTTTTTGTACAAACTTGTCCAAAGATGTTAATGGGCCTGGT	chr20:20056092-20058041	-1	N	Mis	N
CG-769	CSF1R	2433	yes	yes	no	no	GTTCAGCCAGCTACCCCTCAAGGAATCATAGCTCTCTCCTCGCACTTTTATCCACCCAGGAGCTAGGGAAGAGACCCTAGCCTCCCTGGCTGCTGGCTGAGCTAGGGCCTAGCCTTGAGCAGTGTTGCCTCATCCAGAAGAAAGCCAGTCTCCTCCCTATGATGCCAGTCCCTGCGTTCCCTGGCCCGAGCTGGTCTGGGGCCATTAGGCAGCCTAATTAATGCTGGAGGCTGAGCCAAGTACAGGACACCCCCAGCCTGCAGCCCTTGCCCAGGGCACTTGGAGCACACGCAGCCATAGCAAGTGCCTGTGTCCCTGTCCTTCAGGCCCATCAGTCCTGGGGCTTTTTCTTTATCACCCTCAGTCTTAATCCATCCACCAGAGTCTAGAAGGCCAGAC…	GGGGACAACTTTGTATAGAAAAGTTGGTTCAGCCAGCTACCCCTCA	GGGGACTGCTTTTTTGTACAAACTTGTCTGACTCACCTGGACCTGGAA	chr5:150113393-150115363	-1	N	Mis, N	oncogene
CG-770	CSF3R	2439	yes	yes	no	no	TCTAGCCTGGGTGGCAGAGCGAGACTCCATCTCAAAAAAAAAGAATGAAAATAAAAATAAAAAATAAATTTAAAATGACCAGAAGGCCAGGTGCGGTGGTTCACGCCTATAAAACCAGCACTTTGGGAGGCTGAGGTGGGCGGATCACTTGAGGTCAGCAGTTCAAGACCAGCCTGGCCAACATGGTGAAACCCAATCTCTACTGAAAATACAAAAATTAGCCAGGCATGATGGCAGGCATTTGTAATTCCAGCTACTTGGGAGGCTGAGGCAGGAGAATCACTTGAACCTGGGAGTCAGAGGTTGCAGTGATCCAAAATCGCGCCACTGCATTCCAGCCTGGGTGACAAAGTGAGACTCTGTCTCAAAAAAAAAAAAAGAAAGAAAGAAAAAAAAGAA…	GGGGACAACTTTGTATAGAAAAGTTGTCTAGCCTGGGTGGCAGA	GGGGACTGCTTTTTTGTACAAACTTGTCTGGGGACCACATCTTCACAG	chr1:36483290-36485244	-1	N	Mis, N	oncogene
CG-772	CSMD3	19291	yes	yes	no	no	CCCTACCTTGTTGCCCACTCCCCTTCGAAACCTGCATATGCAGACAATGAAAGAGAGCACTGAAAAGAAGGGACAATGTTCTGCCTGAGGGCTCTTAAAGTATCTCTCTGAATTTAATGAGGTCAGCTGGGCGTCTACAGCTTTTACCTTTTGCTACAGCTCCCTACCCAGGACAGAAATCCCTCTCTAACACACAAACACACACAGGCGTGCACACGCATATGTACTGCAAAAATACACTTGGGAAAACACCTACGCATGGCAAATCACTCTTTGTATCTTTCATAAACACGCACACTTACCTCTCACTACAGCGCGTTTATGCTCTCGCGCGCGCAGACACACACACACACACACACACACACACACGAACTGGGAGAATCACAGGCCCACACACAA…	GGGGACAACTTTGTATAGAAAAGTTGCCCTACCTTGTTGCCCACTC	GGGGACTGCTTTTTTGTACAAACTTGTCCGCAGTGGAGTTGTTGCTGT	chr8:113436893-113438873	-1	N	Mis, N	TSG
CG-773	CTNND2	2516	yes	no	no	no	AGGTGTCAGCAAAGGGTGGTGGGATTATCATTAGTTTATAGGTTTGGGATAGGTGGTGGAGTTAGGAGCAGTTTTTTTGCGGGCAGGGAGTGGATGTTACAAAGTACATTCTCAAGAGCGGGGAGGATGTATCATACAAAGTACATTCACAAGGGCTGGGAGGGTGTATTGTCACAAGGGTGGGGAGGGTGTTACAAAGTACATTTACAAGGGCAGGGAGGGTGTATTGTCACAAGGGCAGGGTACATTCACAAGGGCGGGGAGGATGTATCGTACAAAGTACATTCACAAGGACGGGGGAATATCACAAAGTACATTATCACAAGGGCAGGGGGATGTCATGATGGCTTGACCATGGTGCGGCCAGCTTAGAGGACCTTACAAAAAGGAGAATGGATT…	GGGGACAACTTTGTATAGAAAAGTTGAGGTGTCAGCAAAGGGTGGT	GGGGACTGCTTTTTTGTACAAACTTGTCCCTGCACCACGGCTAAAAG	chr5:11588895-11590845	-1	N	Mis	oncogene
CG-776	CUL3	2553	yes	no	no	no	ATTTCACGGTAGCCCAAGGAGGAAGTATTGTTATTGTCTCCCTTTTACAGATGAGAAATTCTGGGGATTGTCAACTCCATGCCCCAAAAGATGCAAAACACAGCTAGTAAAGTGGCAGAATTGAGATTCAAACAATGGCTCCAAGAACACATATTCTTTTTTAAAATATTTTTTTATTTCTTTTTTTGGTTCCTCAGAGATCCCTATTCTGAACATATATTCTTACATTACAAAGAAACTGGGCCATATGAGAGTACAACCAAGAGAAAAACATTGTTTGTTATTATATTATGTTATGGAAATGGAGGTTCAATTAGCATAGAGATTATAAACTCCTATTCAAGGCTGACATTATCTTACATTGAAGTCAGAGCCTCTCCCAATCTTAGTTTATCAACT…	GGGGACAACTTTGTATAGAAAAGTTGATTTCACGGTAGCCCAAGGA	GGGGACTGCTTTTTTGTACAAACTTGTCCTTCTCCTCCTCCGCCTGA	chr2:224585373-224587334	-1	N	N	TSG
CG-777	CXCR4	2561	yes	yes	no	no	CCGCGGCCAGAAACTTCAGTTTGTTGGCTGCGGCAGCAGGTAGCAAAGTGACGCCGAGGGCCTGAGTGCTCCAGTAGCCACCGCATCTGGAGAACCAGCGGTTACCATGGAGGGGATCAGTGTAAGTCCAGTTTCAACCTGCTTTGTCATAAATGTACAAACGTTTGAACTTAGAGCGCAGCCCCTCTCCGAGCGGGCAGAAGCGGCCAGGACATTGGAGGTACCCGTACTCCAAAAAAGGGTCACCGAAAGGAGTTTTCTTGACCATGCCTATATAGTGCGGGTGGGTGGGGGGGGAGCAGGATTGGAATCTTTTTCTCTGTGAGTCGAGGAGAAACGACTGGAAAGAGCGTTCCAGTGGCTGCATGTGTCTCCCCCTTGAGTCCCGCCGCGCGCGGC…	GGGGACAACTTTGTATAGAAAAGTTGCCGCGGCCAGAAACTTCA	GGGGACTGCTTTTTTGTACAAACTTGTCAATACACACAAAGAGGCCACTCC	chr2:136116266-136118166	-1	N	Mis, N, F	oncogene
CG-778	CXCR4	2561	yes	no	no	no	GGGAGGAGTTTTGAGGTAGGGTGCAGCTTACGGTCCAGGATAAAACATACTGATTCTGCCACTACCAGGCTTTGTGAAAAGCAAGTCATGAAAACGCTCTGAAATTCTAGACCTTCAGTAGATAGGATCTACCGTGTCTATAAAAATATGAAGATCCTTAAGTTTTATTAAAGATTCGAAAAAAGTAAAAGTGTTTTTACGGTTTTATTTTCATTTTTATTTCTTACCGTTATCGTTTATTATAAAGGATATTATAAAGGATACAGATGAAGAGATACGTAATGCAAGGCCTGTGAGAAGGGGCGTGGAGCTTCCGAAACCTCTTCCAGCCACCACCCTCCAAGAACCTGGAGTTTCTTTTTTTTTTTTTAATTCTACAAATGTAATATTAGAATTGAT…	GGGGACAACTTTGTATAGAAAAGTTGGGGAGGAGTTTTGAGGTAGGG	GGGGACTGCTTTTTTGTACAAACTTGTCGCAGACGCGAGGAAGGAG	chr2:136118249-136120164	-1	N	Mis, N, F	oncogene
CG-780	DAXX	2681	yes	no	no	no	TGAGCCCAGGAATTTGAGGTTACAGTGAGCTATGACCGTACCACCGCATTCCAGCCTGGGTGATAGAACAAGACCCTTTTTTTTTCCTTTTTTTTTTTTTTTTTTTTTTTTTTTTTTGAGATAATCTCGCTCTGTCGCCCAGGCTGGAGTGCAATGACGCGATCTCGGCTTACTGCAACCTCCGCCTCCCGGATTCGAGCGGTTCTCCTGCCTCAGCCTCCTGAGTAGCTGGAGCTACAGGCGCCTGCCACCACGCCCAGCTAATTTTTTTGTATTTTTAGTAGAGACGGGGTTTCACCATGTTGGCCAGGATGGTCTCGATCTCTTGACCCCATGATACGCCCACCTCGGACCCCCAAAGTGCTGGGATTACAGGCGTGAACCATCGCGCCCGGCCGA…	GGGGACAACTTTGTATAGAAAAGTTGTGAGCCCAGGAATTTGAGGT	GGGGACTGCTTTTTTGTACAAACTTGTCGTGGCCGGAGGTGACAGTAG	chr6:33323035-33324999	-1	N	Mis, F, N	oncogene, TSG
CG-781	DCAF12L2	32950	yes	yes	no	no	AAAGTTTATGTGGAGAAAAACCCATATATACATACACATATATATGTAATATATATAAACCATATATATACACACATACATATTTCAGCCAATTTGTTATACATATGTTATATATGACCAACTAGTCTGATAATAGCCTAAGATTTTGAGCCTATTTTATTTACCGCAACAGTAAAAAATATGCCATGAAGTCTTATATAATATCAAGTTTTCTAAGTCAAGATTTTTTAGAAAAGAAAAGAAAGCCTTAAGATAGGTTAGGTTAAAGAAATTTGTGATCAGTTTTTCTCTAGTAATGTCACTTCCAATTATGAAATCGTCAGCATTTTTTTCATTGTCAGATTACTCCCAATCCGTCACCCTCACCCTCCTCTTGATACAGCACTAAACATGGGTAGG…	GGGGACAACTTTGTATAGAAAAGTTGAAAGTTTATGTGGAGAAAAACCCATA	GGGGACTGCTTTTTTGTACAAACTTGTCCGGCCTGACGTAGCAGAG	chrX:126166172-126168077	-1	N	Mis	N
CG-782	DCTN1	2711	yes	yes	no	no	TATTTGTGCCTGGGTGGATGGGGGCCATGAGCCCCTTCCCCAGCTGTCCTGCATGTCCCTGGGCTGCTGCATGCATGTGTGTGTGACCTTGGGCTGGGATGGCCAGAGGAAATGGTGGCCTTGGCTTTCAGAGTTCCTTTGAAGGGTGCAAGAACATCAGGCTCAGTGTCCATACCCAGGTAGCACTCATTAGGGATGATTCTCTCTGCCCCAGGACTCCAAGTCAAAGATTCCCCAATCAAAAACTATAAGCATTTGACTGTAAATAGCAGCAGTGTGAAATAGATCATTTACTGGGTTACAGTGTGTTCTCACTTAGCCCGAGCTTGGACGACTGTGGAAGGATAGACTGGGGGAATGGGGCTGAGGAAGGTACCAAGTGAGGGGGTTTTGCAGGAA…	GGGGACAACTTTGTATAGAAAAGTTGTATTTGTGCCTGGGTGGATG	GGGGACTGCTTTTTTGTACAAACTTGTCCAACCATCTAGGGCTTTGCTG	chr2:74374753-74376728	-1	T	T	fusion
CG-783	DCTN1	2711	yes	yes	no	no	ACGTAGATATGGCAGATATTATTTTCATTTCATAGGAAAATAAACAGATTCCAAGAAATTAGGGGACTATTGATACCTATGTGGTTAGTGAGTTGTGAGGCTATTTTTAGATCTGAGCTCTTTTGAATTTTTTAAGGCAGTGTGGCCTACAGGAAGAGCAGGGCCTTGGAAGCCTAGATATGTCTGTGGTAATGGTGAGGGGTAGTAGAAAGCACAGAGGGCTCTGGGTCAGGTTGTTTCCAGTTTTGGCTCTACTCCTCACAGTCTGTGTGTCTTCAGGGAAGTTGCTCAGTTCTCAAAGACTCAGTTGCCTTGTCAGCATCATCCCTGGCCAACCTCTCAATGGGGTTATTGTAATGTCTATATATGATGACATTGTTCTTAGCTAACTTTTATTTA…	GGGGACAACTTTGTATAGAAAAGTTGACGTAGATATGGCAGATATTATTTTCA	GGGGACTGCTTTTTTGTACAAACTTGTCCACTCTGCGCTAGTGCTGCT	chr2:74380306-74382269	-1	T	T	fusion
CG-784	DCTN1	2711	yes	no	no	no	GCCAAAGAGGTCGGGAACTGTTTCTTTAAATAATCTCAGGTTATGTATAATACCTAATACAATGTAAACACTTGTTATACTGTATTGTTTAGGGAATAATGACAAGGACAAAAGTCTGTACATGTTTACTATAGACACAACCATCCATTTTTCCCCTAATATTTTCAATCCAAGGATGGTTGAACTCACAGATACAGAGGGCCAACTGTGTTTTATTTATATATAACCTACACACATTCTATCATACACTTTAGTTTTTTTGTCAGATCATCACAGAGGGTTTTGTTTGCTTACATGTTTGTTTTTGGTACAGAAAGGTGAAAAAGTTCTGGAGATGGATAGTGGTGATGATTGCACAACAATGTGAATGTTCTGAGTGCCACTGAACTTAAACATGGT…	GGGGACAACTTTGTATAGAAAAGTTGGCCAAAGAGGTCGGGAACTG	GGGGACTGCTTTTTTGTACAAACTTGTCTAAGAAATCGGCGTGTCGTG	chr2:74392111-74394074	-1	T	T	fusion
CG-786	DDX5	2746	yes	no	no	no	CCTGCGTACCACATTCTCCTCTCCCCTAGATATTGCTGGGATTTGCAAAGTTTAACGGTTTCTGTACCAAAAGTAACTTAGCTTAAAATACTTGTTCCTTGAAATGCCTGGGAATTGGTAGGAAAGCACTTTCAATCGGTATTAGAAACAAACATCTCCACTATGTTCTGGACACGTAACGTTCTGGAAACGAATGAGAGTGTATTTTCCATGCACATAATCCCCCTCCCCACGCCCATTTCTCACAGCTGGCCAAACCATGACAACTGGTTTGTACGCAGTCCTTGTGAAAAGGATGAAAGCGTCCTAGACAACCAAATTAATTCGCTCTTCAAAAGCGGTGCTAGACAAAGCCCATGACTCTAGAGGGCACTGAAGAGAAAAAAGCACAACTATTCT…	GGGGACAACTTTGTATAGAAAAGTTGCCTGCGTACCACATTCTCCTC	GGGGACTGCTTTTTTGTACAAACTTGTCGGAAAGGCCAAGTCCAAGC	chr17:64505973-64507956	-1	T	T	oncogene, fusion
CG-789	DICER1	17098	yes	no	no	no	GCTGCTGGTTCCTGGACATACCTGGTTTCTGGAAGTAGGAGAAGATGTGTTGGGTATTTACATCACGGCCCTCTTTTCTCCTTTGTTTTATATTTTCATCCATCATCAGAACTTAGACTTGTTTCTTGGTACCTTCTACCATGTCTTCAATAAGTCTAGGATTAGCATTTGGGTTGGGTGAAAGTGAAGGGTCAGGCTTAAGGGTGAATAGTGCTAGACAGTATGCAGTCTGTAGTCATGAAGGAGAATTGTGGAGGTATCACGAGAGTGGATTCCAGGTGAGAAGGTCAGTGATGGGACCCGCAGATCTTAGCCTTGGGCCTTCAGAGTGGCCTCCTGATCTCAGACATTTTGGTAAAATAGACTTCCACATAGGGTTCTTGGCAGTTGTATTAAGAA…	GGGGACAACTTTGTATAGAAAAGTTGGCTGCTGGTTCCTGGACATA	GGGGACTGCTTTTTTGTACAAACTTGTCTGTTTCTTTCATTGCATTTTTGTTC	chr14:95133467-95135435	-1	N	Mis, F, N	TSG
CG-790	DICER1	17098	yes	yes	no	no	ATAGTTTACTGAGAAGCTGGGTGAATAATCTGAACGTAAGGTTACAGGTCGGCAGAAGTCAGGCAGTCATGAGTGGGGGCAGTACTTTTCAGAGTACATTTGGGACTAGATATCACAGAGTGTAGTGCTTTGCTTAATTTCCTTTTTAAATATCAACTTTTTAATGAATTCCATTCCAGTAGTTTGTATTATTTTCTTACACATGGTTTTTTGTGAGAGCTGATAGAAACCTTAATCTTTTCAGGTATTTTTGGTTAGAGATGTTATTTCTGTATTTCTTTATTGTTTGATATTTATTTTTACTATATAATGTATCTATTTTCTCTTTATTTAGAGCCTAAATGTTGATAAATGTAACCTTTCATTTCTCTGTTTTTTTTTTCCACTTTTTTTCTCAGA…	GGGGACAACTTTGTATAGAAAAGTTGATAGTTTACTGAGAAGCTGGGTGA	GGGGACTGCTTTTTTGTACAAACTTGTCCACCGCAGATGGCAAAAATA	chr14:95136810-95138709	-1	N	Mis, F, N	TSG
CG-792	DICER1	17098	yes	no	no	no	GGTGTGAGGGACATCTTTTTCCACTGTGTATCTTTTATAGGCTTTCTGATAAATGAATAATATGGATATACTATTTATTTTAAAAATAAAAACTGAAATTGATAAAAATCAGACAAACCGGCCAGGCGCAGTGGCTCATGCCTGTAATCCCACCACTTTGGGAAGCCGAGGCAGGTCAGGAGTTCGAGACCAGCCTGGCCAACATGGTGAAACCCCGTCTCTACTGAAAATACAAAAATTAGCCGGGCGTGGTGGCACATGCCTGTAACCCAGCTACTTGGGAGGCTGAGGCAGAAGAATCGCTTGAACCTAGGAGGCAGAGGTTGCAGTGAGACGAGATTGCGCCATTGCACTCCAGCCTGGGCGACAAGAGTGAAACTCTGCCTCAAAAAAGAAAAA…	GGGGACAACTTTGTATAGAAAAGTTGGGTGTGAGGGACATCTTTTTCC	GGGGACTGCTTTTTTGTACAAACTTGTCAACCGGGATCCCCAGATAAT	chr14:95158021-95160006	-1	N	Mis, F, N	TSG
CG-793	DNAJB1	5270	yes	no	no	no	TGCAGTGGCACAATCATAGCTGCCTGCAGCCTCAAATTCCTGGGCTCAAGAGATCCTCCCGCCTCAGGAGGCAGGAGGATGGTCTTCTTCTTCAGGAGTCCCTGTCTGCCCAGGGGCAGCTGTCACTGGAATCTTTTAGCTGCCAGGAATGAGGTGATGGCTGAAGAGCCCACCACTAAGAAAATGGTTAGTCACCCCTTTGACAATGCTTCCTTTGTGCCATGCCTGCTCTGAGCACTTTGCAAATGTTGACTCATATAAACTTCAAAGCCCTCATGATGTGGGCACAACTGCTATCCTCATTCCTCATTGTGCAGATGAGGAAGCTAAGGCCAGCAAAGGCCTAGTAACTAACCCAAGGTTACCCAGCCGGGAAATGCTGGAGCTGGGAATGAAGCC…	GGGGACAACTTTGTATAGAAAAGTTGTGCAGTGGCACAATCATAGC	GGGGACTGCTTTTTTGTACAAACTTGTCCAGCCCCCTCCAGAACCT	chr19:14518455-14520405	-1	T	T	fusion
CG-794	DNAJB1	5270	yes	no	no	no	GGAGGGCAAATCACTTGAGGTCAAGAGTTTGAGGCCAGCCTGGTCAACATGGTGAAACCCCCATCTCTACTAAAAATACAAAAAATTAGCCGGGCATGGTGGCGGTCACCTGTAATCCCAGCTATTCAGGAGGCTGAGGCAGGAGAATCGCTTAAACCCAGGAGGCGGAGTTTGCAGTAGGCCGAGATCGCGCCATTGCACTCCAGCCCGGGCAATAAGACCGAAACTCTGTCTCCAAAAGAAAAAAAAAATCCTTCTACGTATCCAAGGTACCTAGAGTAGTCAATTCATTAAGACGGAATGGTGGCTGAGTAGAATGGTGGCTGCCAGAGGTGGAGGTGGAGAGGAATGGGGAGTTAGTATTTAACGTCTACAGCTTCTGTTTTCCAAGATGCAAAG…	GGGGACAACTTTGTATAGAAAAGTTGGGAGGGCAAATCACTTGAGG	GGGGACTGCTTTTTTGTACAAACTTGTCGTTTCCACAGCGACGCCATC	chr19:14529315-14531286	-1	T	T	fusion
CG-797	EIF1AX	3250	yes	yes	no	no	TGCATCTGTCATTGGGTTTCTCAATATCAGCTCTGCTGATGTTTTGGGCTGGATAATTGTTTGCTTGTATGGGGGAGGGGAGATTGTACTGTGCACTGTAGGATGTTTAGCCGCATCCCTGGCCTCTGCCCACTAGATGCCAGCATCACTGCCCCCCTCCTCAAGTTATGACAACCAGAAACATTTCTGGTTGACGCTGCCAAATGTTCACAGAAAAGAACCACTATATTAGATGATGATACTTTATTTCTGTCTTCTAAGTATGTGCAAACCCTGGTGTTTGTGGAAAGGTGATTTATTTAAAATAAGTTTACTTGGTTTAGTCAAAATAAGTTTACTTAGAAATAAATCTTGTAGAGTACAGCCCAGCATTAGCCAGCTGTATTAGTTTGCTAGGAC…	GGGGACAACTTTGTATAGAAAAGTTGTGCATCTGTCATTGGGTTTCTC	GGGGACTGCTTTTTTGTACAAACTTGTCACTCTTTGCGTCGCTTTTCC	chrX:20141845-20143823	-1	N	Mis, S	N
CG-798	EIF3E	3277	yes	yes	no	no	TTTACATCACTCTCCAAAGGCCTACCTCCTTCTTTTACTCATATACACATTCAAAAATATTTATTGAGTGCCAACTATATACTGGGCATTGTTTAGACTTTCGAGAAGCAGTTATTATATTTAAAATAATGACAAAATCCCTGATCTTGTGGAATTAATACAATAGTCAGGGAAGACCAAAAGTAAATAAAATAAGTAAAATACTGTAAAACAAAAAAAATAAAGCAGGAAAGCAAGATGAGAAGTTCTTGTAGGCAGGTTAGTTACATTTTTAAATAGACTGGTCAGGGAAGGTCTCATTGAGCAGATGACATTTGAGCAAAATATGAAGGAGACAGGGAAAGAGCTATGCAGATAACTGGGAGAAGAACATTCCGGGTAGAGGTAATAGCAAATATA…	GGGGACAACTTTGTATAGAAAAGTTGTTTACATCACTCTCCAAAGGCCTAC	GGGGACTGCTTTTTTGTACAAACTTGTCTACTGCGCATGTGCTGTGGT	chr8:108248777-108250726	-1	T	T	TSG, fusion
CG-800	ELK4	3326	yes	yes	no	no	GACCAAACAAGATAACGAAAAAGCAGTCTTTTTGGTTGACCAACGTAACTACCATGGAGTTTGCACAAACAGAACCATCTGTTGTGTGAGGAACCATGGAGAGAGATTGTGTATTTATAGAATCTTGAGTGGGAAAACCAGGCACATTAATTAACTTTTCCCCTCAAGTTCTCTAATTAGAAATCCACTTTTCTTCCTTTCTCTTCTGTCAATATGTACCGCCTTAAAAAAAAGTCAATTTAAAAGCAGACAGATTTGCTATGACTAATTTAAGAACTCCCAAAGCAGGCTGTTTTCCAAAAATACACTGCAATTGACAATGCCGTAAGCTCAGTCTAAAAGGGATATGACACAACTACTGGCCCTAAGGCCGAATCAGATGTTTACTGCCAGTTTGAA…	GGGGACAACTTTGTATAGAAAAGTTGGACCAAACAAGATAACGAAAAAGC	GGGGACTGCTTTTTTGTACAAACTTGTCGCCGTAGTCGCTACACGTCA	chr1:205632007-205633956	-1	T	T	oncogene, fusion
CG-801	ELL	23114	yes	yes	no	no	AGGCTCAGAAGCAGGAGGTGCCTTTCACAAGATCACAGAGCGAGCTGGTTGGCCCTCCAAGCCAGCTCCTCCCTTGGCCAGGCGCAGTGGCTCACGCCTGTAGTCCCAGCACTTTGGTAGCCCTAGGCAGGCGGATCACCTGAGGTTGGGAGTTAGAGACCTGATCAATATGGTGAAACCCCGTCTCTACTGAAAATACAAAAATTAGCTGGGCGTGGTGGTGGGCATCTGTAATCCCAGCTACTCGGGAGGCTGAGGCAGGAGAATCGCTTGAACCTGGGAGGCGGAGGTTGCAACGAGCTGAGATGGCACCGTTGCACTCCAGGTTGGGCAACAAGAGTGAAACTCTGTCTCAAAGAAAAAGAAAAAAAAATCTCGGAAATTAGATAGTGGTGACAG…	GGGGACAACTTTGTATAGAAAAGTTGAGGCTCAGAAGCAGGAGGTG	GGGGACTGCTTTTTTGTACAAACTTGTCTGACGCGCTGCATTATTC	chr19:18522134-18524086	-1	T	T	TSG, fusion
CG-802	EPHA7	3390	yes	yes	no	no	GGCCACCTTGGTGTCATTTTAAGAAGTGGGGATGAGACCCTGGGGAAAGTGTTGAAATCCTGGAGAATTCGTTTTAACTATTAGAAGTGGTTTAATATTTGTAAGTTTGTAGTTCTGTGAGTTCTAAAGACTAAGTGCAGGGATTTATGTTTTTAACTCTTATGTTTTAGTTTACAAGTTTCATCCTTAAATCATCTATTTGTGTAAATAAAGCTTCATCTCCTCTATAACAAGTGTGTTCTCCCCATATTTTTTTTTGTCTCTTTCTAAGGTTAATCTATTACGCATTTACATTTTCTATGCATCCTTTAAGGGACACTGAAGATGCTTTTTGATACACTTTCTAAAATATTAAATAGGCATAATGGCTAGGAATATGTAACATTGAAGAAATGTTTC…	GGGGACAACTTTGTATAGAAAAGTTGGGCCACCTTGGTGTCATTTT	GGGGACTGCTTTTTTGTACAAACTTGTCGCCTGCAAGTCTCCGACTG	chr6:93419535-93421514	-1	N	Mis	N
CG-804	ERBB4	3432	yes	no	no	no	TTTATGGAAGAGAGGTGCCTGAGAATTTCAAAAGGATTTAAGACAAGGGGAATGAGAAGAGATTGAATGAAAGAAGAGAAAACAGAGAGAAAGAGTAATTAAAAAAAAGAAAAGAAAAGAAAACAAAGATAATCCCAAAGAGCAGTGTGCACAGTTTTGCTGCAATCAGTACCATTCTGGTCAAGTCTCCGTCATCTGCTCTAGGCTTAGTTCCTCTCTGCCCTAGGCTGCTTCTGGTAAAACCGCACGCTCAGCTTGTTGGGCGTCTTCATGGAGCCTGTTATTTGCTGTGGGTCTAAGAAAGGGAAAGCTTCAGGCTTCAGGCATCTGTACCTCCTATCTGTTCTCAGCTCCATGGAAATTCTTAAGGGATGGGGCTATAGATAAGAGAGTGGGAAA…	GGGGACAACTTTGTATAGAAAAGTTGTTTATGGAAGAGAGGTGCCTGA	GGGGACTGCTTTTTTGTACAAACTTGTCTTCTCTCTCTCTCACTGGTTGGTC	chr2:212538851-212540800	-1	N	Mis, N	oncogene, TSG
CG-805	ERCC2	3434	yes	no	no	no	ATGCCACTATGCCTGGCTTTTTTTTTTTTTTTTTTTTTTTTAGTAGAGATAGGGTTTCACCATGTTGACCAGGCTGGTCTTGAACTCCTGACCTCGTGATCCATCTGCCTTGGCCTCCCAAAGTGCTGGGATTACAGGCATGAGCCACTGCACCCAGCCCATAATCAATCTTTATGGTGACTTGAAGTTTTCCTTCACAGCACTTTTGTACTTGTGATTATACACGTGCGCACACACACACACACACACACACACACACACATTTGAGATAGGTTTTCACTCCTGTTGCCCAGGCTGGAGTGCAGTGGCACAATCACTGCCCATTGCAACCTCTGCCTCCCAGGCCCAGGTGATTCTCCCACCTCAGCCTCCTGAGTATCTGGGACTACAGGTGCACGC…	GGGGACAACTTTGTATAGAAAAGTTGATGCCACTATGCCTGGCTTT	GGGGACTGCTTTTTTGTACAAACTTGTCCCTCGCTATCACTGCTGCTC	chr19:45370384-45372378	-1	N	Mis, N, F, S	TSG
CG-806	ERCC3	3435	yes	yes	no	no	CTGGGAGTCCAACAGCCTTCCTTCATTTCATCCCATCTATGTACCCTAGTCAAAACTGTCCAGGTTTCTGTGGAGATGGGTGATTGGGTCTATAAGCCACACACCTAATCTCTTGCAAATAAATGGTTGTCCACATCCTTAGTGTTTCTCCAGAGCATACTTTCTCTCTCTCTTTTTTTTTTTTTTTTTTTTTTTTTTTTTTTTTTTTACAATGTGAGTATAAGAATGATCCAAATCTTCAAGTTCTGGTTCCTTTTTGTTGAATAATTCCACCTTCAGTGTATCTCTTCTCACATTTCACTATAAGCAATAAGGAGAAAGCAGGCCTCAGTTTTTTTTTTTTTTTTTTTTGAGACGGAGTCTTGCTCTGTTGCCCAGGCTGGAGTGCAGTGGCGTGAT…	GGGGACAACTTTGTATAGAAAAGTTGCTGGGAGTCCAACAGCCTTC	GGGGACTGCTTTTTTGTACAAACTTGTCGATGTGGGTGGCTGGAAGAG	chr2:127294214-127296175	-1	N	Mis, S	TSG
CG-809	ERG	3446	yes	yes	no	no	AGGGTGCATGCTTGTCAGAAATTTAATCTGTTTTCAATATTTATTTTTATTGGTATCTTCTCTTGGCCACCTATGGAGAGGTGGGCTTGTATCCCAACTACCATGGTGTGCCTGATTGTTCAAGAAATTTCCTAGGAATGCATTTGTAGTTTCACGAAGGCTGTCCATCTTAACAGGGGAAAAACTTCCTTGGCTGGAGTCTCACATTTTAATGAGCTCATTTTGGCATCTCTAGGGTTAAAGATCCTCTCAGAACCTATAGGTACTGGAAAAGGCGGTTTCTAAACTCAGCTGCTCAGGTCCATTTTATTTTTTTCCCCCAGCAAACAGGAAATGGAGCCCTGAAACTTTTTTTTTTTTTCCTAACTGGAAAGTGCGCGGGGAGGGGGCACACTCACC…	GGGGACAACTTTGTATAGAAAAGTTGAGGGTGCATGCTTGTCAGAA	GGGGACTGCTTTTTTGTACAAACTTGTCACTTGCGAACCCGGAGTG	chr21:38660744-38662653	-1	T	T, A	oncogene, fusion
CG-810	ERG	3446	yes	yes	no	no	TTTTCTTTCGGCCTCTCAAGTTAACTGAAATGATTTAATTCATTGAAACTGATTTCCTCCTATTTGACCTAAATCATGGGTCAGACTGAAGGGAATGCTGCGGCCATAGGTAGGGATTAGATTAGACAGCAGAAAGAACATCCTAACTATAACTACAAGATGCAATCAGTTGGAGGAGATGATGTCATATGCAAAATTCTAGGATTTGGGATACTGAGATTCTTCAAGGTTAATGACCCACATTTTATGAATGGGATCGGTATGCGTCTTTCATGTTTTAAGAAATTATCTTTCTCTCTCTCTCTCTCTCTCCTTCTGCAGTGTCTTTTGGGGGAACTGGAGATGGTAGTGAGGGAGAGTCACAAACAACATTGTTTCAAATATTGGGTTTTTACTGAG…	GGGGACAACTTTGTATAGAAAAGTTGTTTTCTTTCGGCCTCTCAAGTT	GGGGACTGCTTTTTTGTACAAACTTGTCCGGAGCGATCTCTAGGAACC	chr21:38661710-38663663	-1	T	T, A	oncogene, fusion
CG-814	ETV4	3493	yes	yes	no	no	ACCTGGGATTACAGGCACCAGCCACCGTGCCCGGCTAATTTTTGTATTTTTAGTAGAGATGGGGTTTCGCCATGCTGGCCAGGATGGTCTCGAACTCCTGACTTCATATGATCCATCGCCTCGGCCTCCCAAAGTGCTGTGATTATAGACATGAGCCACCTCACCCGGACAAATTATTACTTTTCAATGAGCAAACCTATATTCAGATTAAAAGATAAGGGGGGCCCCCGGGGCATGGTGAGTCATCTGTAATCCCAGCACTTTAGGAGGCCATGGCAGGAGGATCGTTTGAGCCCAGGAATTAGTTCAAGGCCAGCTTAGGCAACAAAGTGAGACCTCGTGTCTATTTATAAAAAAGTAAAATTAAAATAAAGGGGGATGTAGATCCTGCCCTCAGGT…	GGGGACAACTTTGTATAGAAAAGTTGACCTGGGATTACAGGCACCA	GGGGACTGCTTTTTTGTACAAACTTGTCCTGTTCTGAAGGGCCCAAG	chr17:43530435-43532387	-1	T	T	oncogene, fusion
CG-819	EZR	12691	yes	yes	no	no	CCCTCTGATACAGGTGCCATAATTATGCCGCTTTACAAACAAGAAAACTAAAAGCAGAAAGGGAGGAGTAAACCCAGGAGAGGAATTCAGGAGAAGCTCTGGTCTCAACCTTTAGCCAACATCACAATCACCCGAAGGGCTTGTAACACACTGATTGCTGGGCTCAGCCCTAGAGTTTCTGAATCCTAAGGCTGAGCAACACCTAATTTCCACTTATGCAAGTTCCCAGTGAATGCTGTTGCTGCTCGTCTGGAAGCCAGACGTTGAGAACCCCTTCTAGAGTGAGCTCTCCCGCAGCAAATTCTACTGGCCCCCAAAGTATGTGTTTTGTGTGTCTTAAAAATTTGTTGAGAACCATTAGCAAAAAAACAAACAAAAAAACTTAATTCCTAGAATTTC…	GGGGACAACTTTGTATAGAAAAGTTGCCCTCTGATACAGGTGCCATAA	GGGGACTGCTTTTTTGTACAAACTTGTCCGCTGCCGCTTAAGAACC	chr6:158818249-158820213	-1	T	T	fusion
CG-820	EZR	12691	yes	yes	no	no	AACTGGCTAACCAGGCTCCAGGCAGTGATAAGGCAGTGGAGGTATTGATGTCCAGTTGGAAACATTATCAGTGCAGGTAATTTAAATATCTTTCATAGTTTTCTTTCTACTGCAGTTACCATTATATCTTCATTTTATTTATTTATTTATTTATTTTTGAGACGGAGTTTCACTCTTGTTGCCCAGGCTGGAGTGCAATGGTGCGATCTTAGCTCACTGCAAGCTCTGCCTCCCGGGTTCACACCATTCTCCTGCCTCAGCTTCCCGAGTAGCTGGGACTACAGGCGTGCGCCACCACACCCAGCTAATTCTGTATTTTTAGTAGAGACGGGGTTTCTCCATGTTGGTCAGGCTGGTCTTGAACTCCTGACCTCAGGTGTTCCACCTGCCTCGGCCTCC…	GGGGACAACTTTGTATAGAAAAGTTGAACTGGCTAACCAGGCTCCA	GGGGACTGCTTTTTTGTACAAACTTGTCAGCTCCCGACCTGTGAGG	chr6:158819436-158821397	-1	T	T	fusion
CG-827	FAT1	3595	yes	yes	no	no	ATGTAGAGGCCGTGCTGGAGGAAAGCGTTTTGTTTCTGGAACCGTCTCCCCAACCCCCTCCCTAATTTCCACGAGCCTTTGGGGACAGGGTTAGGGAGGGTCGATTATTTAAAGGACAAATGTGGAACTTGAACCACATTTCTCTCTCTCATATAAAATAATTCGATTTGTGGTAGCTAATAGGCATGTCCATTTCGTTCTGTTGGCGCTTAAGGATCAGTAGAATCGTGGCAGAGTCCTAAGTCTGAAATCTCCATCCCTGGCTCTCGGCGGCTCCTGTGGCGACGAAGTGCAACTTCTTCCAGGCAGATAGATTTCTCAGGGAGCCTGGAAAATCGGGATTCCCAGACAGATGTAAAACATCTAGTAAGCCCTAGGAAGCGTTATTACTTATTAATT…	GGGGACAACTTTGTATAGAAAAGTTGATGTAGAGGCCGTGCTGGAG	GGGGACTGCTTTTTTGTACAAACTTGTCTCCCCGAGCGCAGGAGAT	chr4:186723855-186725847	-1	N	Mis, N, F, S	TSG
CG-828	FBXO11	13590	yes	no	no	no	TTATAGGCGCTTGCCACCATGTCCAGCTGACTTTTTGTATTTTTAGTAGAGATGGGGTTTTGTCATGTTGGCCAGGATGGTCTCAAACTCCTGACCTCAGGTGGTCCACCCACCTCGGCCTCCTGAGTGCTGGGATTACAGGTGTGAGCCACCGTGCCCTGCCAATAATTTTATAATTCTGATTGTGTCGTGAACTCATACTACTTGATTGATGATACAGTCCCCATGTAGGGCATTTTAAATTTGAATAAAAGCTTAAATGTTACATATTTTTAATGTTGGAAGTGTGCTTTAAGTGCTTATTAATTTATAGACATCTATATTTTTATTCACAGCAACTTTAGGATGATAATTGACTATATTATTTCTAGTAAATGAGGATGACTGATAATCAGGAAG…	GGGGACAACTTTGTATAGAAAAGTTGTTATAGGCGCTTGCCACCAT	GGGGACTGCTTTTTTGTACAAACTTGTCATACACACCCAAGCACCCAAA	chr2:47888736-47890685	-1	N	Mis, F, D	TSG
CG-830	FCRL4	18507	yes	no	no	no	CAGAATAGTTCTCAGCATAGGGACTAAGCTGAGAGTTCTATGTCATTAATGTATTCATACAAACATCAATAACAACATCCACTTCAGCTGGACATTATTTTTATCTCCTTTTTACCAGTGTGAAAGAGGCTAAGTACTTGACCAGAGTCACCCAACTAGCAAGAGGTGAAGTCAAGATTTCATCCAGATGTGTGGGATTCTGCAGATCAGGTTCTTGACTGCCATTTTATACCCTTGCTCCTCCTGGGACAAATGAAGGCAGCTGAAAGATGACAGCACGGTCACACGGCAAGGAGACAAAGGACCCATGTGCCGCCTTGACAGCTCTATGTCTTTATGGTTCCTTGTGTCTATGTCTACTCTGGCCCTTACCACATTGACTTTTTTAAAGTCTTTAAG…	GGGGACAACTTTGTATAGAAAAGTTGCAGAATAGTTCTCAGCATAGGGACT	GGGGACTGCTTTTTTGTACAAACTTGTCGTGAAAGGGGGAAGTAGAGGAA	chr1:157598089-157600038	-1	T	T	oncogene, fusion
CG-831	FEV	18562	yes	yes	no	no	AGGCAAACTGGCTTCAGAGCCCAGCAGGCCACTTCCCCACTGCTTGCTTTGGGGAGCAGGCAATGAGCAAAGGGAGATCTGGAATCTGCCCTTGACTGAGCTGCTCTCCCTACAGGGGTATCTGTGGTTGCTGGGAAGAATCAGCAAGATGGCTTCAGGAACTAGAAGTGTGACTCTGGACCTTCTGGTCCTCCATTCATTCTGGGCAGGCTGGCCATCTGCAGAACCACATGGGACCAGCGCTCAGCAGGGTAGGAAGGGGATGAAGGGGAAACTGCCAAGGACTCTCCTGTTGGCTTCCCTAGCTGTACTTGCAGCAGGAGGGGATGGAGAAGATCAAGACTCAGGTGGGTGGAGATGACTGCCCCCCATGCACACATTTCCTGGTGCTCCACCCCC…	GGGGACAACTTTGTATAGAAAAGTTGAGGCAAACTGGCTTCAGAGC	GGGGACTGCTTTTTTGTACAAACTTGTCTCTCCAGGCTGCGTTATCTG	chr2:218985703-218987655	-1	T	T	oncogene, fusion
CG-832	FH	4883	yes	no	no	no	AAAGGCTTTATGTACGTTTTATTACGAATTAATAAAAATAAATTAGCTAAGTTAATATTTCCTAAATTTTAGTCATTTATATAGCATCTTCATATTATACTGAATATTTTACTTCAAATAAAATGAATAATTAAAAATGGAACTTCATATTACTACTGCAGATAGAAAATCAGTTTCACTAATAAATCGAAGTAAAACACACAAATAAATATGTGGATGTTCCTGGGCATCAATTTTTCTCTTCTATGTACAGGAATAATAATAGGACCTATCTCATAGGGTTGTTTTTGAGTGTTCCAAGAATTAATACATATAAAGTGCTTTGAAAAATTCTAGAACATAATATGTGTCATAGGTAATTTTTAAAAGGGATTAAAATAACCTATTTATAAAAAGGCT…	GGGGACAACTTTGTATAGAAAAGTTGAAAGGCTTTATGTACGTTTTATTACGA	GGGGACTGCTTTTTTGTACAAACTTGTCCTCCACGCCGGTTGTCAG	chr1:241519770-241521742	-1	N	Mis, N, F	TSG
CG-833	FHIT	3701	yes	no	no	no	TGGCACTTGAAGGTCCTGAATCCAATGCAAGTTCTATGTCTTCATGCTCTTTGTGAATGTATCTGTTGCTCAAGGTCGTGGGTGACCTTGAGCCCAGCAGTCAGCATTATCCACAGCTGAAGTAATACCTATGTGCTCATATTAGGCTATCTGACAACAGTGCAATAATCATTAGACACCACTGTTTAGACCCTGAGTATGTTCATGACATTTGCCTTTTGACTGCTAAGTAGAAGATGTAATGATTATAGGCTGATGCTTTCTCAGGAGGAGGAAAGTTATTGAGCTTTACAGTTTCAAATGCTTCTGATTTTCTTCCACGTTTAGTCTGGCTGCTGACACATGTGTTGAAATCTCTCATGTCGATCAGCTTGAGAATAGCTGGGACTGCTGAGCTAA…	GGGGACAACTTTGTATAGAAAAGTTGTGGCACTTGAAGGTCCTGAA	GGGGACTGCTTTTTTGTACAAACTTGTCCCCAGAAGACCCCACGGTAG	chr3:61251459-61253434	-1	T	T	TSG, fusion
CG-834	FLCN	27310	yes	no	no	no	CCTTGTTCTTGACTTAAAAATCTCATTAACAAACATTAGTTTCAAGAACTTGAACCCGGGAGGTGGAGGTAGCAGTGAGCCGAGATCGCGCCACTGCACTCCAGCCTGGGAGACATAGCAAGACTCCGTCTCTAAAATAAAATAAAATAAAATCACCCTGTAACTTACTACCTCCTCAGAAATTAAGTTTGCGCTGTCCAACAGCAAGAGGAATTCGCTTGATAAGAATAATTAAACACATAAAGGCAATGCCTAACCTCGTAACGCCACCCCATATTCCTTAATCTTTACCAAGCCACTATAAGACGGCAGAAAACACAAGCTGCACTTTCGTTCTTTTCTCGTGTCCCGTTTTCAACAGACCATGGATTTTTTTTTTTTTTTTTAGATGGAGTCTCG…	GGGGACAACTTTGTATAGAAAAGTTGCCTTGTTCTTGACTTAAAAATCTCA	GGGGACTGCTTTTTTGTACAAACTTGTCGACTCCCTGAGCCGTACCAC	chr17:17237184-17239122	-1	N	Mis. N, F	TSG
CG-835	FLNA	3754	yes	no	no	no	TGCGATCAGGGGAGACTTGTCCAAGAGCCCTGAGTACAGCAATTAATTCATGGAACATTCCCCCACCAGTACCTGGTCCCTGGGGGTGATGACCTGGACAGCCTCAGAGAGTTTCCCGTCAAGGGTAGGGTGGGATTTGCAGTCATCAGAGGGTCTGGGAAGGGCGTGTGCAGGAAAATCTGAGGGCCTCAGGGGGTTCTTCCTGGGAAGTGCAGGCAGAGGAGACATCGGGATGCAACCAATTCTAAGTCAAGAATAAGAAAACTGAGTTGCTCCTTAAGGATGGAATGGCTTGCAAGCAGTATATGCTGTATAACTTACAATCCCAACATGATTGAGTTACGAGGAAAAAATATCAACATGGAAACATTCCTCAGTGTCTATGACAAGTAGATGATT…	GGGGACAACTTTGTATAGAAAAGTTGTGCGATCAGGGGAGACTTGT	GGGGACTGCTTTTTTGTACAAACTTGTCCGCCCGCCTTCTTGTTGG	chrX:154374649-154376631	-1	N	Mis, F, O	N
CG-837	FLT4	3767	yes	no	no	no	GCTGAGGTGGGAGGATCATTTGAGCCCGGGGGGTGCTGAGGCTGCGGTGAGCAGATATCATGTCACTGCACTCCAGCCTGGGTGACAAAGTGAGACCCTGTCTAAAACAACAACAACAACAAAAAAAAAACAAGTATATTCTGGGCGGGGCACAGTGGCTCATGCCTATAATCCCAGCACTTTGGGAGGCTGAGGTTGGCAGATCAGGAAGTCAGGAGTTTGAGACCAGCCTGGTCAACATGGTTAAACCCCCATCTCTACTAAAAATACAAAAATTAGCCGGGCATGGTGCCGGGTGCCTGGAATCACAGCTACTCAGGAGGCTGAGGCGGGAGAATTGCTTGACCCCAGGAGGCAGAGGTTGCATTGCAGTGCAGTGAGATCGTCCCACTGCACTCC…	GGGGACAACTTTGTATAGAAAAGTTGGCTGAGGTGGGAGGATCATT	GGGGACTGCTTTTTTGTACAAACTTGTCCAGGCAGAGCCACAGTCG	chr5:180649501-180651479	-1	N	A	oncogene
CG-838	FNBP1	17069	yes	yes	no	no	GCAGGAAGGGAGGGTTGTAACTGAAAAAAGGCAGACCAAAACAGTTTTGACAACTTAAATTTATTGTAACTGCCCAACAAAGGAAGTAGAGTTGGAGGTTTATCTGCAAGAGGTTTTTTTTTGTTTTGTTTTTTGTTTAGTAGCTCCACCTCTTAATTTATTATTATTATTCATTTTATTTTATTTTTTGAGACAGTCTCGCTCTGTCACCCAGGCTGGAGTGCAGTGGCACAATCTTGGCTCACTCCAACTTCTGCCTCCCGGGTTCAAGCGATTCTCTTGCCTCAGCCTCCTGAGTAGCTGGGATTACAGGCGCCCTGTCACCACGCCCAGCTAACTTTTGTGTTTTTAGTAGAGACGGGGTTTCTCCATGTTGGCCAGGCTGCTCTCAAACTCCTG…	GGGGACAACTTTGTATAGAAAAGTTGGCAGGAAGGGAGGGTTGTAA	GGGGACTGCTTTTTTGTACAAACTTGTCAAAATGGCCCGAGGAAGC	chr9:130043163-130045123	-1	T	T	fusion
CG-839	FOXL2	1092	yes	yes	no	no	GGGGAGGATAGGCACTGAGGCCAATCTGCAGCAGCCCCAAACCGGACTCACCACTCCCACCCAAAGCTTGGGCAAGGATGGGGGTAAGGAAGAAGAAAAACATCTGCACTCCTGCTCAGAAAGCAGCAGCAGGGATTCTGCGGAAGTGCTGCTTCCCCCATGTCTGTTGGGTGCAGTGGGAGACCGCCCATAAAAAAAACCAAGCTACTTTGGGGATAGCCTTGCTCCCTCTCATCCTTGTGACCAGGCAAGGGCTGCCCTGCTGACCTCTCTGGTGTCATCTTCAAGATGCTGAATTCCAAAGAGCCCTACCACCCTTGTCCTCCCTCCCTTTCATCTCAGAATGCAGATCAGAGGCCTGAGTGAGCAGCAGACAACACTTGTAGATGGCCTGTGGAT…	GGGGACAACTTTGTATAGAAAAGTTGGGGGAGGATAGGCACTGAGG	GGGGACTGCTTTTTTGTACAAACTTGTCAGTTCCGCTTGCGTCAGG	chr3:138947158-138949118	-1	N	Mis	oncogene, TSG
CG-840	FOXO1	3819	yes	yes	no	no	TTTTTAGGGTGCGGCTGTCTGGATCGGGGGCTGCTTCTGCAGAGTGTAATTGGAAAGGTGGGGGGAAGCAACAGCTGTACTTTGGGGGCCTGCCTTTGAGCTCATCATCTGAGTTACTGAGGTCCCCTAGCGGCTGTCAGAGGAGGCCCAGACTGTCCAAATTTGATAGTAAACGTGAAGAGACCACAAGACCAGGGTGGGAACCAGTCCCCGCCCGTCCCCAATCCATCCGGCTCACGCTCCCCACCCCACCCATGCCTAGTATCAGCAAGAAGCTGTTGTGATAAATAGATTATGAAGAAACAGGAGCCCGGACTAGAGAGACGATAGTGAGAATATAAAAGAAGAAAGATAATCTCTCTCAATCTTTTTAACTTTTGTAAGAGGCCTAATTTTTCC…	GGGGACAACTTTGTATAGAAAAGTTGTTTTTAGGGTGCGGCTGTCT	GGGGACTGCTTTTTTGTACAAACTTGTCGCCCGACTTACGGGATCTG	chr13:40666625-40668593	-1	T	T	oncogene, TSG, fusion
CG-841	FUBP1	4004	yes	no	no	no	CAAAAGATCTGATTGTATTGCCTAATTAATAAAATATGAAAAAATCAAGACATTTTCAAAATACAACTGGAAAATTTCTACCTAGCCGCACACCCAACACTGCTTTTACTGTTTTTCTATACATTATGATTAAATCTGTAGTCCCATACGTGCACTGATTTTTCAAATGCAAATTCCACCAAAATTTATAGGGATGGCCATGAACACTGAAAAAGATCATCAGAGCTATAAATGGATACTACTGCCTTAAAAGCTGATTAAAGGGAAATGATGGCTCACCTGTATCTACATTCATATTAACTGCTATTTTGGTGCTTAAGCAAATGAACACATTACTTTTAGGTTTTCAGAAAGAATGCAGCATATATATATTTCTCACAATTACTCTTAAGAGCTGCT…	GGGGACAACTTTGTATAGAAAAGTTGCAAAAGATCTGATTGTATTGCCTAAT	GGGGACTGCTTTTTTGTACAAACTTGTCATTACATTCTTGCGCGACCA	chr1:77979096-77981055	-1	N	F, N	oncogene
CG-842	GAS7	7132	yes	yes	no	no	GCAGAATCCATCCCATAGGCTACTCTTTCCCCTTCCTGCCATGTATTTGCTTGGCTAGAGTCTGTACGTGAATGAACCTATGGAGAGAGAGACTTCTATCCCTGTCTCTTCTCCTTGGTGACTGGTACCTCCTGCCATGTAGCCTCCGTCTGCCTTTCTCCCTGTGCAGTTTTGTCAAGTGGGAAGGTATAGGGTGGGCCAGCTGGATGAGATGATGCACTAAAAATGTCTATGGAAGCTGTAGTTGGCCATAAAGTTGACGTTGGCCAGGAGCCCGTTGGGGTCACTAGAGGAGTTGCCATAAGTAGAGGTACCTCAGTGAAACCACAGTGTAGATCAGATCCATGTATCTCTGAGTGAGGTCCACAGATTCTGCAAATCAGAGGTGCTGGCACCACC…	GGGGACAACTTTGTATAGAAAAGTTGGCAGAATCCATCCCATAGGC	GGGGACTGCTTTTTTGTACAAACTTGTCCTGCTCCAAACCAGGTCTCC	chr17:9959494-9961452	-1	T	T	fusion
CG-843	GAS7	7132	yes	yes	no	no	GCTACAGATGCGTACCACCATGCACAGCTAAATTTAAAAAAAAGAAATGTTAAGGCCGGGCGCAGTGGCTCACGCCTGTAATCCCAGCACTTTAGGAGGCCAAGGTGGGTGGATCATGAGGTCAAGAGATCGAGACCATCCTGGCCAACGCGGTGAAACCCCGTCTCTACTAAAAAGCAGAACAAAACAAAACAAAATACAAAAATTAGCTGGGTGTGGTGGTGCATGCCTGTAATCCCAGCTACTTGGGAGGCTGAGGCAAGAGAATTGTTTAAACCTGAGAGGCGGAGGTTGTAGTGAGCCGAGATCGTGCCACTGCACTCCAGCCTGGCGACAGAGTGAGACTCCGTCAAAAAACAAAACAAACAAACAAAAAACCTTTATTTTTGGAGAGATGGA…	GGGGACAACTTTGTATAGAAAAGTTGGCTACAGATGCGTACCACCA	GGGGACTGCTTTTTTGTACAAACTTGTCATATCCACAGGGCCCCACAC	chr17:10026305-10028255	-1	T	T	fusion
CG-844	GAS7	7132	yes	yes	no	no	GCTTGGGTGACAGAGCAAGACTTCGTCTCAAAAAAAAAAAAAAAAAAAAAATTCCTTCCTTCTTAAGGCTGAGTAATATTCTATTGTGTTTATTTTACTACGACTTGCATTGTTTCCACCTTCTGGCTCTTGTGAATAATGTTGCCATGAACAGGCAGCAAGACCCTCCCTTCAGGACTCTGCTTTCAGTTCTTTTTGGTATATACCTATTAATGGAATTGCTGGACCATATGGCAATTCTTTGTTTAATTTTTTTGAAGAATTAACACACTATTTTCCACAGGGGCTGTACTATTTTACATTCCCACCAGAAGGGCACAAGGGTTCCAACAGTTCTCAATCCTTACTAGTACCTGTTCTTTTCTGTTTTGTTGATATTTGTTTATTTGTTTGTTTTGA…	GGGGACAACTTTGTATAGAAAAGTTGGCTTGGGTGACAGAGCAA	GGGGACTGCTTTTTTGTACAAACTTGTCCCTCTTTTTCCCCTTTCTCAGC	chr17:10036775-10038746	-1	T	T	fusion
CG-845	GAS7	7132	yes	yes	no	no	GCTCCGCTTTAAGGGACTCTTAGTGGTGACTGTGGTCAAGAGTTTGTTTCTTTATATTTCCGGCCAAGCGAATGTTCAAGACTTTGCAATTGATGGACTATTACAAATAATCTGCTTGTGTCACTTTGCCCATGGCCAGAGAACAGATGGAGGCTGCTCAGGTGAGATGGCTTAGCTGCAGACTAGGGCTCAGTAGTGACTCTTAAAACCTGGGCATGAGTATTTTTAAAAAGTTGCATAATGACTGTAATGTGCAGCCAGGATTGAGAACCATTGAACTAGGTGAAAGGCTCTGTGCCAGGGTCTGATTCAAAGCATAGACAGGTGCGCAAGATCTTCAGGCTCTTGGAGCCCGGCCTGACTGGTTTTGTAATGGATATCTAGGCAGTCATAGTAAGA…	GGGGACAACTTTGTATAGAAAAGTTGGCTCCGCTTTAAGGGACTCT	GGGGACTGCTTTTTTGTACAAACTTGTCGGGAAGCAGAGACTCGTTGG	chr17:10198566-10200528	-1	T	T	fusion
CG-846	GATA2	4171	yes	yes	no	no	GGACGCGGTGTCTTTCAGAGGGTCTTGCTAGTCTCCGGAGACGCCAAATAGGCTCGAGCTCCGCGGCGATCTCATTTTACGAGTTGATGAAGAATCGTAAGCTAAAGGATGGGAAAAGTTGAGAGACAGACGGACGGAGAGACAGTGGGCCCCGGCGGGACCGCACGCGTTGAGGGGAACGCCAACCGGGAGGCACGGAGACTGCTCACCTGCCCGGCCTGGCCGCGGAGGCCCGGCGCCAAGGGCCTCGCGCTCGGCCTCCCGCCCCCTGCGCGGCTTCCCGGGCTGGCGCCGGCCTCCGCTCCCGCAGAGTGGAGTTCCGAGCAGACCGGGCTCCGCGCGCTCCAGCGTGGAGGGGAGCGGGAGGCTTAGCAGGCGGCTCGGGCAGGCGGGTCCCCC…	GGGGACAACTTTGTATAGAAAAGTTGGGACGCGGTGTCTTTCAGAG	GGGGACTGCTTTTTTGTACAAACTTGTCCGACTCCTGCACAGACATGA	chr3:128487916-128489879	-1	N	Mis	oncogene
CG-847	GATA2	4171	yes	no	no	no	ACACAAACACACGCCCCAACAGCCATCAATTAATAAAGAGAATTATACATGGATATCCAGACACATGCAACACACCACACACACACACCTACACATACACCAGTTCAAGGACACATGCAGATACCCAGGTACAAACTATTAAAGACACACACAGGCTAGGCGCAGTAGCTCACGCCTATAATCCCAGGACTTTGGGAGGCCGAGGTGGGAGGATTGCTTTAGTCCAGGAGTTTGGGACCAGTCTGGGCAACATAGTGAGACTGTGTTTCCACAAAAATAAAAATAAAAATAATTAGCCAGGCACGGTGGCACATGCCTGTGGTCCCAGATACTCAGGAGGCTGAGGTGGGAGGATGGCTTGAGTCTGGGAGGTTGAGGCTGCAGTAAGCGCTGATTGAA…	GGGGACAACTTTGTATAGAAAAGTTGACACAAACACACGCCCCAAC	GGGGACTGCTTTTTTGTACAAACTTGTCGCAACGCGGCTTTTTATTTC	chr3:128493213-128495162	-1	N	Mis	oncogene
CG-849	GOPC	17643	yes	yes	no	no	AAAGTGGCTGGGAGCTTGATAGCTGTAGCAATGTTTTTGCAAATATTGTAGATGAAAATAAAGCTAATTTTGGAAGGGAATGGGGAAAGATGTAAATTTTAGTTTTACATTATTTATTGTGTACTAAAACCTGTATGAAGGTCCCTACTTAAGTCTAAGGTCAGGATCTCATGATCCATTTTGATTAGCTAAGTTTGCTCAAGCCAAAGGACTTTATTGCTTCATGCTAACCAGTCTGCCATGCAGTACAAAGACTGCAATAATAAAATTGTGATTTCTTGCTCCTCAGTTGCCTTGCATCAGCGAAGGGCACACAATGCAGGCTTTGGGTTGTGATTAACCGTAAGGGTCTGCCCCAAGAACAGATAACAGCAGACTGCACTCAGCTAAATATGCTTC…	GGGGACAACTTTGTATAGAAAAGTTGAAAGTGGCTGGGAGCTTGAT	GGGGACTGCTTTTTTGTACAAACTTGTCACACTCCGTCACCTCCCTTC	chr6:117602387-117604337	-1	T	T	fusion
CG-850	GPC3	4451	yes	yes	no	no	TGTTTGTAATCTACAGTGCCTGGAACACAGTAGGAGTTCAAATATTTGTTACCGAATGAATAAATGGATGAATGAACTTCCCCCGTGACCTTCCTCTCTCTTTGTCTCCCTTCTCAGCCCATGGGTCCTGGAACACAACCTCCTCTCTCCGGACCTTGCACACCCCAGACAATTTCCTGGTGCTGAGGTTCTCCCTCAAAACCTACTTTCACCTAGGTCGGAAACAAAACCATCAGATGACAAACTAATTCATGCTGAGGTGTTAAGTAATTTCATCATACAAATACTTATTGAGTTCTCTACTGGACTAGGGTGTGGAGGATCATGAAAATAATCCACGCTAAAGATCCCTACTTAGCAGCATATAGGTAATGACTAAATGCATTTTTCCTTGGAGAG…	GGGGACAACTTTGTATAGAAAAGTTGTGTTTGTAATCTACAGTGCCTGGAA	GGGGACTGCTTTTTTGTACAAACTTGTCCTAGGAGAGCGCGGGAGAGT	chrX:133985466-133987424	-1	N	D, Mis, N, F, S	oncogene, TSG
CG-851	GRIN2A	4585	yes	yes	no	no	TCAAGTCAACCAAGCCCTCACACACCCGGGCCGTCCCATGTTCTCTGGCTCACCTCTTCTGGTAGCTTAGAAGTGGCAGCCTCAGGGAGGCTTCTGTTTGGTAGAACTTAGAAGGAAGCATGTGGGAAATGCAGATGTCTTTGCTTTTAGGATTCTGGCTCCCTGAGATCAGAGGAGTGGGTTCCCGTACGGGGGTGGCGAGGCACAGGGAGAAGCATTGGAGCAGACTCTGTGTGTGTGTGTGTGTGTGTGTGTGTGTGTGTGTGTGTGTCGGCGCGCCTGTGCGTGGAGGGGGATAACTGTACCCAGCGCGAGGCACTGGGGGAGGAGGAAGCGGTAGCAGAGATCTGAATAATTGATTCTTCAGCCGCACCAGACGCCCGGGAGCGGGCGGAGAGC…	GGGGACAACTTTGTATAGAAAAGTTGTCAAGTCAACCAAGCCCTCA	GGGGACTGCTTTTTTGTACAAACTTGTCGAAGGTCGAGGATGCAGTGG	chr16:10181888-10183838	-1	N	Mis, N, F, O	TSG
CG-852	H3-3B	4765	yes	yes	no	no	TGGCGCATGCCTACAATCCCAGCTACTTGGGAGGCTGAGGCAGGGGAATCGCTTGAACCCAGGAAGTGGAGGTTGCATGGAGCTGAGATCGCGCCACTGCACTCCAGCCTGGCAGCAGAGCAAGAGTCCGTCTCAAAAAAAAAAAAAAAAAAATTAAGAAGGCTGAAATAATAACAGGAATTTGATACCAGAGATTGAGATGAAGCTGAGCTAGTTTTTCAAAGTGTGCATTTTTTTCTCATTGTTTGATACTTGACCACTGGTGTGACAAGTCAATATTGAGGTATTTGTACTTACGTACTGTAATTCTCTGAAGGTCAGGCATGGTGGCTCATGCCTGTAATCCTAGCACTTTGGGAGGCTGGGGCAGAAGGATTGCTTGAGTCCAGGAGGTCAAAA…	GGGGACAACTTTGTATAGAAAAGTTGTGGCGCATGCCTACAATC	GGGGACTGCTTTTTTGTACAAACTTGTCGCGTCGCCTCCGTTTTTAT	chr17:75779789-75781741	-1	N	#N/A	N
CG-855	HIP1	4913	yes	no	no	no	TGGCTCCTTAGTAACCGCAAATGCCCACCCCTCTTTCACTTCTCTATTGAATGTGTGAATTTTTACCAAACGCTCTTATTAAAAAAAATAAAAACAAAAACAAAAAAAAAACAGGCAGGGCAGGGTGGCTCACACCTGTAATCCCAGTGCTTTGGGAGGCTGAGGTGGTAGGATCATTTGAGCCCAGGAGATCATGACCAGCCTGGGCAATCCAGCAACATACCCCTCACTACAAAGAAATATGTATATATTTTTTTGAGACGGGGTCTCGCTCTGTCTCCCAGGCTGGAGTGCAGTGGCGCGATCTCTGCTCACTGCAACCTCTGCCTCCCTGGCTCAAGTAATCCTCCCGCCTTGTGAGTAGCTGGGACTACAGGCTTGCACCACCACGCCCAGCTA…	GGGGACAACTTTGTATAGAAAAGTTGTGGCTCCTTAGTAACCGCAAA	GGGGACTGCTTTTTTGTACAAACTTGTCTGGCTGTGAGTTCTGCCAGT	chr7:75739036-75740936	-1	T	T	oncogene, fusion
CG-856	H3C2	4776	yes	yes	no	no	TACGGGCATGAGCCACTGCGCCCGATTTGAAGGACCTCTTAAATATCTATTTAGAAATTGGTCGGAGTCCACTCCTTTCCAAAAACATGAGTCACAATCCGGGAAAAGCACGAGCGGCTGAAAGTCAAAATAACCAGAACAAAACCTCCACTCATGCTTAAAAAAGGTATTTTGACAAAATCCTAATTCGGCCAATTATTATTAGTATTCAAGTCGAAGGCTCGTCAAGCCAGACTGGGGATTGGGTCAAACATAAACCTTACACCAGACGGAAGGATTACATGCAAATGAAGGATGCAGATTCTGATTTCCCATTGGGTATTTGACATTAGCCAATGGGAGAATTCCTCACAGCCTACCTCCAGTCAGTATAAATACTTCTCTGCCTTGCGTTCTAAT…	GGGGACAACTTTGTATAGAAAAGTTGTACGGGCATGAGCCACTG	GGGGACTGCTTTTTTGTACAAACTTGTCTGGCAAAACCACAGAAAAGC	chr6:26032060-26034017	-1	N	#N/A	N
CG-858	HOXA11	5101	yes	yes	no	no	GGGAGGTGGAGAGCCACATAAACATTAATGCTAATAAATTAGTTTACTCGACTACAGAGTAATTACTTCATATTATTGATATTTACAGCAGGTATTCAAATGCAATGGTAGGCCATTATTTGGAGAAAATACATAATAAGAATATTTCTTTTCCAGTGCAATACACGATTAGATTTGTTATTGAGTCAGTTACAGTCAGCTCAGCAATAAATAAATAAATCGATGTTGACACTTAAATACCAAAGATCTTAGAGTTTATACTCTAAATCTCCCCAAGATATGTAAATAACTTTGGCTATTTCCTGGAGAGGGAAAAACAAAAGGTTATCTTTTTACATATTTTTTTATTTTCCTTCAGCAACATCCCAGATCCTTCCAAGAAGAGAGTTGTTGGGAGGC…	GGGGACAACTTTGTATAGAAAAGTTGGGGAGGTGGAGAGCCACATA	GGGGACTGCTTTTTTGTACAAACTTGTCGCGGATCCGTGAAGTAGAAA	chr7:27185216-27187181	-1	T	T	oncogene, TSG, fusion
CG-860	HOXA9	5109	yes	yes	no	no	GGTTTCCTCCAGGGTTAATTTTTTAAATGAAAATCTCAGAGGCCTGGCGGACTGCGGGGTATTTAGGACACGGTGGACTGTGGTGGGGGTGGGCATGACCTAGAGGAATTTATGGGGCAAGGAAAATATTAGGGGGAGGGAGATGAGGCGGACAGGACGGGGCCATTTCGGAGTTCATTGTGTCGGCCACTTCCCTCTTCCAGGCGCGGGTGCAGGAAGGGGCACCCAGTCGGTATCCGCGCGGCTTGGCAGCCTCGCTGGTATTTGGGAGTCCCAGCCGGAAGTGTGTCAGGGTGTTTGAGGGGGGGATTACTGGAACTGCTGGTGAGGATGAAGGCAAAAGAGAGAGAGAGAGATGGAAGCGCCCGAGGCCGCCAGCCTCGCCGCCAGGGAAGTGGG…	GGGGACAACTTTGTATAGAAAAGTTGGGTTTCCTCCAGGGTTAATTTTT	GGGGACTGCTTTTTTGTACAAACTTGTCGGGGGAAGTACAGTCACCTAA	chr7:27165543-27167530	-1	T	T	oncogene, TSG, fusion
CG-861	HSP90AA1	5253	yes	yes	no	no	CGTAGTGGTGGGTGCCTGTAATCCCAGCTACTCGGGAGGCTAAGGCAGGAGAATCGCTTGAACCCAGGAGGTAGAGGTTGCAGTGAGCAGGTTGCAGTGAGCAGAGATTGTGCCATTGCCCTCGAGCCTGGGGGACCAAGAGTGAGACTTTGTCTAAAAAAAAAAAAAAAAGAAAAGAAAAAAAAGAACGTCAGAGTTAGGGCCCTGGATGGCTCCTCTATATCTCAAACCCCCTGGGCAATGGCAGAAACTGCGGTAGGAAAAGTTCCTACAAGTGAGGAGAGCGGGGACAGTGGCTGGTGGTGACAGGAAGGAAACAGGCAAAGGCGGCAGTCGCCAGGGAAGACCTTGCGCCCCTTCAGCGACCCGCTCACCGCTCTTCCTGCTTCCGGATTCCTC…	GGGGACAACTTTGTATAGAAAAGTTGCGTAGTGGTGGGTGCCTGTA	GGGGACTGCTTTTTTGTACAAACTTGTCGGGACGCTGAAGCAACTGAC	chr14:102087028-102089078	-1	T	T	fusion
CG-871	IL6ST	6021	yes	no	no	no	GAGCCAATAAAAAGACACCCATAAAAGCACTAACTCAGTCATTTGTTTTCCTAATGGTGCCAAGGCAGGCTGGTGTGTTGTGACATATCAATCCACTTCTGTGTACCTGCCCTTCCCCGTCCAGCAAAATATCATCATTTTTAATATATGTTGTGATACTAAAATATTTCAGAAGTGTTGACCGAGTAGACATTCAATAATGATTATAGCTGATACTTACAGAGCACCTACTATGTGCCAAACACTGTATGTATTTTAACTCATTTAATCCTTGCAACAATCCTGTTAGGTTGGTATTGTTATTCTCATTTTGCAGATGAAGAAATTTGAAAAGACTTGCCCAAGGTCACAGAGATGAGAAATAGAGGCATCAGCATTTAAACCTAGGCAATCTAGAAC…	GGGGACAACTTTGTATAGAAAAGTTGGAGCCAATAAAAAGACACCCATAAA	GGGGACTGCTTTTTTGTACAAACTTGTCCTGATTGGCCCCTGAGAGAC	chr5:55995084-55996993	-1	N	O	oncogene
CG-873	JAK3	6193	yes	no	no	no	AACTGCAGCCTCAACTTCCTGGGCTCAGGTGATCCTCCCACCTCAGCCTCCCCTAGTAGCTGGGACTACAGGCACATGCCACCACATCCAGCTTATTATTTTGTTGTTGTTGTATTTTTTGTAGAGACAGGGTTTCACCATGTTGCCCAGGCTGGTCTCGAACACCTGGGCTCAAGCCATCCTCCTGCCTGAGCCTCCCAAAGTGCTGAGATTACAGGTGTGAGCCACTGTTCTTGGCCACAACTTCTTAAATCTATTCCTTTTTTTTTTTTTGAGACAGAGTATTGCTCCGTCGCCCAGGCTGGAGTGCGGTGGCACAATCTCAGCTCACTACAACCTCCGCCTGCCTCCTGGGTTCCAGTGATTCTCCTGCCTCAGCCTCCCAAGTAGCTGGGATTA…	GGGGACAACTTTGTATAGAAAAGTTGAACTGCAGCCTCAACTTCCTG	GGGGACTGCTTTTTTGTACAAACTTGTCCCTTGGTTTCCTGAGCCACT	chr19:17848037-17850013	-1	N	Mis	oncogene
CG-875	JUN	6204	yes	yes	no	no	TCTCTGGGCCTATTTCCTCACATGTTAAATCTGGATAATAATATATGTCTCTCAAGACAGTTGTGGGGAGAAAACAGCGTATTTAAATTGCTTAGGAGAATGCCTGGCAGATAATAAGTGTTTAATACATGAAACTGATTTTTATTACTGTTATTAAAAAATATTTAGAACACCAACTCCCTGAATACAACAGAAAATGATTCAGGGCAACAGACAGAGGAGAATGTTCTCTCCTTGAGGAAGCAACTGGATCTTGTCATCACTGTATACCTACCTACCCCACCCCCTCCCCAGCTCAGTGCCTGGCTCACAGTAGGCTTTCAGTTACCCTCTGCAGATCAGTGAAAGCTAGGTGAGTGCCCGGAGTGAAGAAAAGTTGGCAGGTTTCCCACTGATACC…	GGGGACAACTTTGTATAGAAAAGTTGTCTCTGGGCCTATTTCCTCACA	GGGGACTGCTTTTTTGTACAAACTTGTCCGGTGCATTGTGGGCTGAC	chr1:58784349-58786298	-1	N	A	oncogene
CG-877	KDM5A	9886	yes	no	no	no	GACAGAGTCTCACTCTTCTTGCCTAGGCTGGAGTACAGTGGCACGATCTCGGCTTACTACAACTTCCACCTCCTGGGTTCAAGCAATTCTCCTGCCTCAGCCTCCTGGATAGCTGGGATTACAGGCGCCTGCCACCACGCCTGGGCTAATTGTTGTACATTTTTAATAGAGACAGGATTTCACCATGTTGGCCAGGCTGGTCTCAAACTCCTGACCTCAGGTGATCTGCCCGCCTTGGCCTCAAAAAGTGCTGGGATTACAGGCGTGAGCCACTGCACCTGGACATAAATCATTATAATAATTGTATGGAATTATTATGAATCACAGCGTCCTGTGTCTACACCCCTTTGTAATGTGACATTGTCACTCTTCTCATAAAAAATTGGAATTTTCCCACTT…	GGGGACAACTTTGTATAGAAAAGTTGGACAGAGTCTCACTCTTCTTGCCTA	GGGGACTGCTTTTTTGTACAAACTTGTCGAGGGGCACAAGCTCTTCTT	chr12:389500-391453	-1	T	T	oncogene, fusion
CG-878	KDM5C	11114	yes	yes	no	no	CCACCTGTGTTTCTGGTGGAGAGGGGCTGAGGTTTCCCCTGACACCTAGAAAACTAGAAAGATGTCACTTAATATCTGTGTCACTTGGGACAAGTCTCCACACGAGCCAAGTGGGGATAAAGATCTTGAACATTCAAGGTAATATAAGGATTCAGGTGATAAAAAAAAAAATACAAAAGCACTAGCACAGTGTCTGACACAAAGGAGATTCTTAATGAGTTTTGGCATATTGGTTGTTGACTCTCAGAAATAAAAATAACAGCTACCAGATACTGAGGGCCTGCTATGTGCCAAGTACACAACAATTCTGCAAGGTATGTATTATCCCCATTTCAGTTACAGAAGTTGGGACTTGTTCAAGGTTACAAACTAGAAAATGGCAGAGCTGGTGGGACTGCA…	GGGGACAACTTTGTATAGAAAAGTTGCCACCTGTGTTTCTGGTGGA	GGGGACTGCTTTTTTGTACAAACTTGTCCTTGGTTTGTCAGCGTCTCC	chrX:53225197-53227166	-1	N	N, F, S, Mis	TSG
CG-880	KDSR	4021	yes	yes	no	no	AACCTGAGGGTGGTTCAGGAACCTCTAAACTTGCATTGATATCAGAAGTCTTGGACATTATGCCTTCAAATTTTGCAGTTTGGCTAACTGCTGTAAGTCAAGAAAAAAAGGAAAAGAAAAACTTTTTTTTCTCCTTCGCTCCCTAGTATTTCTAGAAACAACAACAAAAATGAAAAGCAAGTAAGCAAACAAAAATATGTGCCTCTATGCAAATTAAAATCACAATGAGACTTCACACCAACTAAAAAAGCTATAATCAGAAAGACGGATGATAACAACTGTTAGTGAAGATGTAGAGAAATTGGAACCCACATACACTGCTGGTGGGAACACAAAATGTTGTACTCACTTTGGAAAACTTCTGGCAATTCCTCAAATAGTTAAACATAGAGTTGCCGT…	GGGGACAACTTTGTATAGAAAAGTTGAACCTGAGGGTGGTTCAGGA	GGGGACTGCTTTTTTGTACAAACTTGTCGCCTGGAGTGTTTGGGTTTG	chr18:63367222-63369202	-1	T	T	fusion
CG-881	KEAP1	23177	yes	yes	no	no	TCCCCAGTCATGAAAAATAGCAATGGTTTCTGTCTCTTGGGAGCCAGCATTCGCATTTAATATTTTTATTTTTTATTTACTTATTTATTTTTTTGAGTCAGAGCCTCGCTCTGTGGCGCAGGCTGGAGTGCAGTGCGGTGATCTTGGCTCACTGCACGCTCCGCCTCCCGGGTTCACGCCATTCTCCTGCCTCAGCCTCCTGTGTACCTGGGACTACAGGCGCCCGCCACCACGCCCGGCTAATTTTTTGTATTTTTAGTAGAGACGGGGTTTTATCATGTTAGCCAGGATGGTCTCGATCTCCCGACCTCGTGATCCGCCTGCCTCGGCCTCCCAAAATGCTGGGATTACAGGTGTGAGTCACCGCGCCCGGCCCCGCATTTAGTCTTAATGATAATC…	GGGGACAACTTTGTATAGAAAAGTTGTCCCCAGTCATGAAAAATAGCA	GGGGACTGCTTTTTTGTACAAACTTGTCAGTCGCGGGGAGTCTGAAC	chr19:10502991-10504890	-1	N	Mis, N, F	TSG
CG-883	KIF5B	6324	yes	yes	no	no	GCCAGCTGAAAGGTAAGCAGAAAAGTATTTCTCTCAAGGACATACTACATTTATAAAGTGTCACACAAACTCCTTCTTTGAGTGACCTAATTTCTTTCTTTTTTTTTTTTTTTTTTTTTTTGAGACAGGGTATGGCTCTGTTACCCAGACTGGAGTGTAGTGGCACGACCATAGCTCAGTGTAATCTTGGCTCCTAGGCTCAAGCGATCCTCCTGCCTCAGCCTCTGTAGTAGCTAGGACTGCAGGCACACACCACCACGCCCGGCTAATTGTATTTTTTTATTATTTTGTAGAGACAAGGTCTCTCTATGTTGCCCAGGCTGGTTTCGAACTCCTGGCCTCAAGCAATCCCCCTTCCAAAGTTCTGGGATTATAAGCACGAGCCATCATGCCTGGCCT…	GGGGACAACTTTGTATAGAAAAGTTGGCCAGCTGAAAGGTAAGCAGA	GGGGACTGCTTTTTTGTACAAACTTGTCGGTGCGGGAGGAGGACTG	chr10:32056431-32058398	-1	T	T	fusion
CG-887	LCP1	20161	yes	yes	no	no	GCCGTGGATGCTAGGGTAGAAGACGACTCTATTAACTGGGTGGCTGTAAGCAGTACCCAGGTCAATGCCTTTCATCTTCTACAACCTCGACGTTGCCTGGAATCCTAAATCTTTTTCTTCACTTAACAAACATCACCTCTGCTCAAATCTGCAACTGCTTTGATATCACACTGCCTTTTTCACCCCTCTATTATAGATGGCATTTATTTACTTACATGTTTTTTCCCCACTAGACTATACTCCTTGAGAACAGCGATTGTGTCTTATTTATTTCTGAATCACCAATTCAGACAGGCATGCAAACACTTGCTGAACCAATGCACAAATATATTTTGCTCTTCTTCATAGATTCCTCCGGCCTCAGATGACCAGGCACCACTAGATACAGAACACTGTGCT…	GGGGACAACTTTGTATAGAAAAGTTGGCCGTGGATGCTAGGGTAGA	GGGGACTGCTTTTTTGTACAAACTTGTCTTCAGACACCTCCTACCACTTCC	chr13:46182346-46184320	-1	T	T	fusion
CG-889	LEF1	6551	yes	yes	no	no	CTCTCCGTACATCCCGTGGTGAGAACAGAATGAAAGATATATTGTTTAAAAAGCAATAATTAAAATCTAGTCTTCAGTTCCTTCTTCCTCGTCATATTTTTTCTCCGTAAGCCTAGAGATTTTATTTTCACTAGTGTGTTCCCTTGTCTCCAAAGAGCGTGTGTGTGATATTATATTCGGGAAAGCTACAACTCTCTTTTCCTTGTCCTTCTGTTCTCTCTTAATAGTTGAGCAATGTCTGTTATATTTTCCCCTTTTCCTTTTTTTCTCAGTCCCAGATTCCCGCCTCTCCCCACTGTCAGAGCATCTATCAATGTGGTGTCCATCACAGCGGCAGCGGCTTTCTCTTTCATCTTCCTCCCTCTGCCAGAGCCAGGGAGGGAGAGTGGGAGGCGTCAA…	GGGGACAACTTTGTATAGAAAAGTTGCTCTCCGTACATCCCGTGGT	GGGGACTGCTTTTTTGTACAAACTTGTCGCGCAACAGCAGGAAAGAC	chr4:108167809-108169762	-1	N	Mis, N	oncogene, TSG
CG-893	LMO1	6641	yes	no	no	no	GATGGAGTGAACGCCTCCAGTAGCACAGAGGTTTCTACGGCAAGAAGTTGCCCCTTGCCAGCCTGTCAGGCCCTGTGCTTGCTACACTGTCTAGCCCCCAGCTCTGGTGGGTGTGAGGGGCTGGCACCAAATATGCCGGTGGCAGCGGTGCCAAAGCCTCCCTCAGACCCTGAGGGCATGGGTCTGGCGGCAGTGGCAGGGGAGAGATCAAGCTCGCAGTCCTGAGGCTGGTGAGTCTGAGCAAAATGATATATTTAACATCAAATATACTCAAGGACTATTAGGATTAAGTATTCAAGATGAAGGGGAAAGTGAAACCCTCTGAGCTGCAGATGAGGCATCTCATTAGAAGCAGCGCTTTTCTGTTTTCTCAAAGCCTGACTTCCCTGCCTAGCAGAG…	GGGGACAACTTTGTATAGAAAAGTTGGATGGAGTGAACGCCTCCAG	GGGGACTGCTTTTTTGTACAAACTTGTCGGTTTGCACTCCTGCTACTGC	chr11:8263881-8265833	-1	T	T, A	oncogene, fusion
CG-900	MAF	6776	yes	no	no	no	GCCATAAAGCCCGTTGAAAATCCATCCTGGCACTTTTAAAGGGTTTGGGGCCCTGTTACATGGGGATCCTCTTGCAAAGGTCTCAGCCAGAAATTACACCCCGAGGGTGTCTGTATCCCCTGGCCTCTTTGTCAACAATCAAGGAGAAGAGGAGGGGCAAAAATGATCTCTGCATCTGCCAGCACTTTCTTCGGCCCCTTTCCTATAGGGTCGGGTTCTCCCACTTCAGTCAAACTAACTTTGTGTGTCTCTTTCCTCCTCCCACACTGGGTAACCAGCTGCTTTTCACTTCATCGACAAAACTGGACACGGATCAATTTCAACTGACCTTTGCCGAAAGGTGGCGCTGTTGAGGTAAAAACCAACTCGCTCCAACAATAGTTTCCACTCTTCGATCCT…	GGGGACAACTTTGTATAGAAAAGTTGGCCATAAAGCCCGTTGAAAA	GGGGACTGCTTTTTTGTACAAACTTGTCGCCTCTGATCCAGCAAGAAGA	chr16:79600721-79602678	-1	T	T	oncogene, fusion
CG-915	MTOR	3942	yes	no	no	no	TGTGAACCTTTTCCTTCTTAGCAAATATTCATCTAATTACCACTATTTATTGTTATTATTATTATTTGAGACAGGATCTTTCTCTGCTGCCCAGGCTGCAGTGCAGTGGAGATCACAGATGACTGCAACCTTGAAGTCATAGACTCAAGTGATTCTCGTGCCTCAGCCTTCCAAGTAGCTGGGACTACAGGCATGTGCTACCACACACAGCTAATTTTTAAATTTCTTTTGTAGAGACAAGGGTCTCACTATGTTGCTCAGGCTGGTCTGGAACTCCTGGCCTCAAGCAATCCTGCCTCGGCCTCCCAAAGTGCTGGGATTCCAGGGATGAGCCACCATGCTAGGCTCTAAATTATAATTATTAATGGCTATGTATTTTTCTTATTATGAATGCATCTT…	GGGGACAACTTTGTATAGAAAAGTTGTGTGAACCTTTTCCTTCTTAGCAA	GGGGACTGCTTTTTTGTACAAACTTGTCCTTCCCCGCTGTCCTCTAAG	chr1:11262524-11264507	-1	N	Mis, N	oncogene
CG-918	MUC4	7514	yes	no	no	no	CACGAGCAAGAGCTGACAGAAAAATGACCACGGGCCGGGTGCAGTGGCTCACGCCTGTAATCCCAGCACTTTGGGAGGCCAAGGCGGGCGGATCATCTGAGTTCAGGGGTTCGAGACCAACCTGGCCAACATGGTGAAACCTCGTCCCTACTAAAAATACAAAAAAAATTAGCCGGGCGTGGTGGCAGGTGCCTGTAGTCCCAGCTACTAGGGAGGCTGAGGCAGGGGAATGGCGTGAACCCGGGAGGCGGAGCTTGCAGTGAGCTGAGATGGTGCCACTGCACTCCAGCCTGGGCGACAGAGCAAGACTCCATCTCAAAAAAAAAAAAAAGTGCAAAATGATCACGAAGGCCAAGCTGGGCCTTGGTGTCTGCGAATTCCCTGCAGTAGGTCCCTCCT…	GGGGACAACTTTGTATAGAAAAGTTGCACGAGCAAGAGCTGACAGAA	GGGGACTGCTTTTTTGTACAAACTTGTCAGCTGCAGTGTGAGGAGCAG	chr3:195811868-195813857	-1	N	Mis, O	oncogene
CG-919	MUTYH	7527	yes	no	no	no	TCAAGATTTCAGAGAGCCAAGCTAGGAGGATGCAAAAGCTTAAGAATGATACAATGGACTCTGGGGACTCAGGGGGGAAAGGATGGAGGCAGGTGAGGGATAAAAGACTACGCATTGGGCACAGTGTACACTGGGTGATAGGTGCACCAAAATCTCAGAAATTGCCACTAAAGAACTTACTCATTTAACCAAACACCACCTGTTCCCCATAAACCTATTCAAATAAAAAAAAAAAAACTATCAAGTCAAAAAAAAAGATTTGGGAGAGAAATGCTTCCTATCTGATGTTCCCTAGAATCTCTCTACCCTCCACCCCACAGCCACACCTAGGATTGGGGTGAGATCAGCTCATACCTTGTCTGGCTGCCGCTTGAAGCAGGCGAGGCCCAGGGAAAGGAT…	GGGGACAACTTTGTATAGAAAAGTTGTCAAGATTTCAGAGAGCCAAGC	GGGGACTGCTTTTTTGTACAAACTTGTCATTACCTCCCGCGAGCTCTA	chr1:45339971-45341923	-1	N	Mis	TSG
CG-924	NACA	7629	yes	yes	no	no	GGGGTCCCAGACACCTAGAATAAATAAGCTTAGAATATCCAAGAAGTGCCAGGGGCGGTAGTTCACGCCTGTAATCCCAGCACTTTGGGAGGCCGAGGCAGGCGGATCACCTGAAGTCAGGAGGAGACCAGCCTGGCCAACATGGAGAAAGCCCGTCTCTACTAAAAATACAAAAAATAGACTGGCGTGGTGGCGCATGCCTGTAATCCCAGCTACCCGGGAGGCTGAGGCAGGAGAATCGCTTGACCCGGGAAGGGGAGGTTGCAGTGAGCCGAGATCGTGCCTTTGCACCCCAGCCTGGGCAATAAAAGTGAGACTGTCCCAAAAACAAAACAAACAGGCTGGGCATGGTGGCTCACGCCTGTAATCCCAGTAGTTTGGGAGGCCGAGGCAGGCGGA…	GGGGACAACTTTGTATAGAAAAGTTGGGGGTCCCAGACACCTAGAA	GGGGACTGCTTTTTTGTACAAACTTGTCAAGGCTGTGACCCCTTACCC	chr12:56724944-56726915	-1	T	T	fusion
CG-926	NCKIPSD	15486	yes	yes	no	no	CACAACCTCTTGGCATGGTGTACAGTCTCCAACCCAGCATCCTGAAGGTTACCCAGAAAGGATCCCCAAGTTACATACCTTCTGGCGTCTGTGCTGGCTAAGTGTCTCAGCACCTCTATCCAAAAACCACATGACGCTTGACACAGGTCTTCTCATGGGCCGTATGCAGCTTAAGCCAATTAGATAGCAGGTGATCCAAACCTTGGGTCCAGCTTTTAATCCCTCCTATGCCACTGGCAGCAGCTAATTGGCTGGCTATTGTGATAGATGTCCTGGAAGCAATACTAGGGTCTCTAGCCTCGGGTCTGGTCCATTGGCAGCCATGGACTGTGTTGTAAAGGGGCCCAGGTGATGGAGGGTACCATAAAAAGGCGTGTTTGGGCAGGTAGGGTGGTCCTC…	GGGGACAACTTTGTATAGAAAAGTTGCACAACCTCTTGGCATGGTG	GGGGACTGCTTTTTTGTACAAACTTGTCCGCCCCGTGACACACTAC	chr3:48685898-48687874	-1	T	T	fusion
CG-929	NCOA4	7671	yes	yes	no	no	TGGATTAAGGACATCTAGAAACCTGGTAAAATGTTATTTTGGGGTGTGTCTGTTTCCAGAGGATATTGGGGTGTGAATCCAAGTGGATTAGGTGGGGAAAATCCACCCTCAGTGTGTGTGGGCACCATCCAATCTGCTGGGGCCCAGAGAGAACAAAAACATTGAAAAGGCAGATCTATTTGCTGGAGCTGGGATACATTCTTCCTCTCCTGTCTTTGGACAACAGAACTCCAGGCTCCCCAGGCTTTGGGCTTCAGGACTTGTATCATTGGCCCCCTGGGTTCTCAGGCCTTTGGCTTCAGACTGAGAGTTACACCATCTGCTTTCCTGGTTCTGAGGCCTTTGCACTTGGACTGAGCCATGGTACTGGCATCCCAGGGTCTCCAGCTTGCAGACAGC…	GGGGACAACTTTGTATAGAAAAGTTGTGGATTAAGGACATCTAGAAACCTG	GGGGACTGCTTTTTTGTACAAACTTGTCGGGGAGGAGCGGAAAACTC	chr10:46023499-46025452	-1	T	T	TSG, fusion
CG-930	NCOA4	7671	yes	yes	no	no	AAAGCAGCTTAGAACAAGAAACAGCTTAGAACAAGCCTGTAAAACAGCTTAGAACAAGCCTGAAGAAAGTGCCCCCAAGACCACATGCAGCCCGAGGGGAATTAAAGGCCAGGGGCTCTGCCTTGCAGATGGAGAGTGGCCTGGGTGCAAGGCCCCAGCATCAGCTACCTCTTGCTACACACAGACCACCGAAAACTTAGTGGCTTAAGACAACGACAACATTGATTCTCTTTTAACTGTTTCTGTGTTAAAGAACATCTGTTCACTCAACAGGTCTGTACTGAGCACCTGGGCCAGGCAGTGCTCTAGACCTGGGGATACAGCAGTGAACCAGAGAGATTTCAGGAGAGAACCCTGTTCTCCTGGGGCTTGGACTCAGCTGTGTGTACGTGACAGATC…	GGGGACAACTTTGTATAGAAAAGTTGAAAGCAGCTTAGAACAAGAAACAGC	GGGGACTGCTTTTTTGTACAAACTTGTCTCGCGACAACACAATCTTCC	chr10:46030617-46032595	-1	T	T	TSG, fusion
CG-932	NCOR2	7673	yes	yes	no	no	CCTGTGGGGTCAGCATTTTTAAAATGATCGTTTCCATTTTAGAGATGGGGAATCTGAGACTCAGAGAGGTGAAGTTGCTTGTTCCAAGTTGCACAGCTAGGAGAGGGTGGAGGCCAGATTGGAACCTGGGGAGCCTGGCTTCAGAGCTTGAGCACTGCACACAGCTGCTCCCTTGTGGGAGGGGGCAGCCCTGGCCTCACCAGTCCCCGATCCCTCAGCTTTGGCACGAGGTGGAGAAGGGGTTTCCCAGAGGTCCGTTGAGACTGACTGTCCAGTGCTCTGCCCTCTGTACTATTTTTTACTTGTTCTTTTCATGCAGAAGTTAACACGATAAAGAATGTATAAACCCCTCAGTGCAGATTAGCGAACAATTATAAAGGGGTCACCTTGTAGACATGG…	GGGGACAACTTTGTATAGAAAAGTTGCCTGTGGGGTCAGCATTTTT	GGGGACTGCTTTTTTGTACAAACTTGTCGAGACCTGCGGACAAAACAC	chr12:124535607-124537590	-1	N	Mis, F, N, O	TSG
CG-935	NFATC2	7776	yes	yes	no	no	AGGTTCCACCTTCTCAGCTTTAAAACTGAAAGTCTTACATTCTAGGAGCCCCCTCAATCCCAGGCAAACCAGGAAGGTTGGTCACCCTGTTCTTGCTTCAGATGGTTGGTGAAGGAGGCCTCAGGGAATGAGTCTTCCTCAATAGGCTCCACTGAAAAGAATCCTCTCTACGCCCTTAAAGGCTGCACCCCAGAATTTGCCAAGTAAATCAACAGGCAAGCCACCTGCCTTCTATGTGCCTCAGTTTCCCTTTTGGAAAGTGGGAGAGAGGATCCCCTCCTTGCAGGGTGGTTGCAAGAAATTTGGTGGCGCCACGATTTTTGAGTTACTCGAGAGTCAGTGAGACTTCCCTACCTTGAATTCCTTGGCACACAGTAGGTGGACAGATAATGGCTGCTC…	GGGGACAACTTTGTATAGAAAAGTTGAGGTTCCACCTTCTCAGCTTT	GGGGACTGCTTTTTTGTACAAACTTGTCTGGAAAGGGGGATCTGTTTG	chr20:51562659-51564629	-1	T	T	oncogene, fusion
CG-945	NT5C2	8022	yes	yes	no	no	TTGCGAATAGTTTTCCCCTTATTCTGTTATCTTTTAACTTTGTTTTCAGTTTTTTTCAAGTTATTCCATCTCTCTGATTTTTTAAATTCTTTTTTCTGATTTATTTTTTAAAACAAAGTTCTTGATTATAAAAGTAATACAAACACCGTAAGAAATTAATACAAAAGTACAAAGAAGAAACCACCCCATCTTATCACTGAGAGAAAACAACATAATCAATTACATATTTCCCTGTAGTCTTTTGCGTGTGCAGTTTTTTTTCACAGTTGTGATCACATTCATTTGTGTGTGTCTCTATATTTGTTTTTCTCTCAGTACCATAGTGTTTAGACACAAACCCTGGCCTTTTTTCGTTTCTTCTTTTTTTTTTTTTTTGGAGATGGAGTCTCCCTCTGTCGC…	GGGGACAACTTTGTATAGAAAAGTTGTTGCGAATAGTTTTCCCCTTATTC	GGGGACTGCTTTTTTGTACAAACTTGTCAGCTCCGCCGCAGAGTTC	chr10:103193381-103195282	-1	N	Mis	oncogene
CG-946	NTHL1	8028	yes	no	no	no	CAAGCAATTCTCGTCTCAGCCCCCCGAGTAGCTGGAATTACAGGCGCCCACCACTATGACCGGCTAATTTTTGGTATTTTTAGTAGAGACGGGGTTTCGCCATGTTGGCCAGGCTGGTCTCAAACTCCTGACCTCAGGTGATCCACCCGCCTCGGCCTCCCAAAGTGCTGGGATGACAGGCGTGAGCCACCGCACCCAGCCAGGATGGACTATATTTTATTCATCAGTTGATGAACGTTTTAGTTGTTTCTAAGTAGAAAACTTTACAAGTGCAAAAATTCAGCATTTACTCATGGGCAAAACACAATGCCAGGCATGTGTGACAAAGACACAAACACACATAAAAGATAACGACCTAGCCCATGTGCGATGGCTCATGCCTGTAATCCCAGCACTTTG…	GGGGACAACTTTGTATAGAAAAGTTGCAAGCAATTCTCGTCTCAGC	GGGGACTGCTTTTTTGTACAAACTTGTCCTCCGGGTCAGCATCCTC	chr16:2047789-2049743	-1	N	N, S	TSG
CG-950	NUP98	8068	yes	yes	no	no	CATTCTCGTGCCTCAGCAAACCGAGAAGCAGCTGGGATTATAGGTGCCCACCACCATGCTTGACCAATTTTTGTATTCTTAGTAGAGACAGGGTTTCATCATGTTGGCCAGGCTGGTCTCGAACTCCTGGCCTCAAATAATCTGCCCGCCTCAGCATCCCAAAGTGCTGGGATTACAGGCATGAGCCACCAGCCCGGCCAGTATACGCTTTGCTTTCTGCGCACAGTTCCTGCTATGAGACTCTCAGTCACTAAACAGGTCTAGTTTCTAGAAAATGCCCACCTTTCACTCTTGTAATATCAGTTTTCTGCTAATGGGCTAGGCCCCAGAAGGACTTCCAAGAAGAGCCCAAGGCACAGAAAACCGAGGGTAAATAATAGGATACAAAGTGACAAGGCT…	GGGGACAACTTTGTATAGAAAAGTTGCATTCTCGTGCCTCAGCAAA	GGGGACTGCTTTTTTGTACAAACTTGTCGGCCCGACTGCGTCACAC	chr11:3797544-3799455	-1	T	T	oncogene, fusion
CG-955	PAX5	8619	yes	yes	no	no	GCAAAACACCCGAAACAAAAGAATATCCCATGGAAAAATGAAAACTCACAGAAAACAAACAAAAACAAAACAAGCCCTCTAAATGGAAACAACAACAACAACAAAACACCAACACCCCCCGCCCCCAGCCCGGGGTGAAATGTCAATTCCGGGAGGGCTTTTGATCTCCAGGCGCGGACAGGCCGCTCCTCCCAGGCGCTGCCTCCCGGCGCGGGCGAGGCGGGAGGGCGGGAAGCCTGGGCTGGGGCTGGGCTGCGGAGGGAAAGAGTCGAGCACTCGGAGATGGCCAAAAATCAAATCTCGGGGTAGGGACACGGGCCCGCAGGCTGCAGGGAGGAGGCGGCGCTGGGGAACTGCGCAGACCACTTGGTGGGGGGGCCGCCCGGGAATCCACAGCCA…	GGGGACAACTTTGTATAGAAAAGTTGGCAAAACACCCGAAACAAAA	GGGGACTGCTTTTTTGTACAAACTTGTCTGATGGAATGGACAGGGAAA	chr9:37034049-37036025	-1	T	T, Mis, D, F, S	oncogene, TSG, fusion
CG-959	PDGFRB	8804	yes	yes	no	no	CCCCTCTCTCGGGGTACTCTTATGGTCCCCAACCCGTGGCTGGGAACCAGTCTGAGAACACTTCTCCTTCTATGTGGTCCAGCCCAGATGCTCTGCTGGGCAATCCCGATTGGGACTAGACCAAGAAATGCAAGATAGTTGACTGTGGTGGGCATGGAATCCCAGCTCACGCAAATCCTCTGCTCTGTGAACAGGGGTCTGGGGGAAGCTGAGGAGGAAAGACTTAGCGGCGCAGAGGGAAGGAGGGCAGAGCCAGCCTCTACCTGTGTCACCTGGGACAGCTTTCTTCACCCTCTGGAATTCAGTTGCCCTGTGGGTGCAGTAGTGGGAGCAGGGGTGGTAAGCCCACTCTATATGCCCTTCTAAAATAATGCCCTTTGCCATCTGAGGGCTAGGAGT…	GGGGACAACTTTGTATAGAAAAGTTGCCCCTCTCTCGGGGTACTCT	GGGGACTGCTTTTTTGTACAAACTTGTCCACACCACTATGGGCTTCCA	chr5:150155862-150157828	-1	T	T	oncogene, fusion
CG-960	PER1	8845	yes	yes	no	no	CGCTGCCTCTCCAGTCTCTCCAGCCTCCCTGCCCCACATTCCGAGGCAGCTTCGCCCCGCCCCCTTCTTCCGCTTTGACGTCACTGCTGTCTCCCGCCCCCTCGCCTCCATTGACGGCAGCAGGGCCTGGTTACTGTGGGGACGGTGAAGCAGGACAACAAGAGTCTTGGGAGCAAGCGGGGGCTGCTGGAGGGCTGGAGCCTTTTGTCTATGCAAAAGACAGGGAGATGGAGGCGGGAGATCAAGGACTGCCTGGGTTAGGGGAGATCACACCTAAATCCCTGAAGGGGGAGAAAAACCATGTTTCCAGGGAAGAGGTATCTGCAAACGAGATAAGGCCAAAGCCACAGTATGAGTTGGGGTGGAGAGGATCATTTTCAGGGAGAGGAGACTGAGAAT…	GGGGACAACTTTGTATAGAAAAGTTGCGCTGCCTCTCCAGTCTCTC	GGGGACTGCTTTTTTGTACAAACTTGTCCCCTCATTGGCCTCTTGC	chr17:8152449-8154414	-1	T	T	TSG, fusion
CG-961	PHOX2B	9143	yes	yes	no	no	CGATCTCAGCCTTGTGCTTGACAACCTATCCCCCACCTCCCTTAAGTGGTTGGGGAGGGGGATGAGCGTGGGGGAAATTCCATGTGTGGAGTCCAAAGGGATACAGCCACCTCCCGGCCCAAATGCAAATTCATATTCATGAGAGCGGGATAAATAAAGACAAATCTCCGCTGTAATAGCACTTGGATTCGCATCCGTCTTTGCTGGCCTTTAGGTTTAGGGGACTGAAGACAGATGTTTGCATCCCTTTTCTCCTCTTGTCTGGTGACCATAAAGAAAAACCATTTAGAGCGTTGCAATTTGTTTCCCGCCGCAGTAAAACCTTGTATACATTTATTTTCATTTCACCCCCGTGCACAAAAAAGTGCACACTGGTCACCAAGGGCCCTTCTTTATCAA…	GGGGACAACTTTGTATAGAAAAGTTGCGATCTCAGCCTTGTGCTTG	GGGGACTGCTTTTTTGTACAAACTTGTCGCCCCTGATCCTCCCTTCTA	chr4:41748992-41750954	-1	N	Mis, F	TSG
CG-967	POLG	56246	yes	yes	no	no	CACCATGCCGGGCTAAGTTTTGTATTTTTTTGGTAGAGATGGGGTTTCGCCATGTTGGCCAGACTGGTCTTCAACTCCTGAGCTCAGGCAATCCATCCACCTCAGCCTCCCAAAGTGCTGGGATTACAGGCGTGAGCCACTGAACCTGGCCTAGAGTAGTGTTTCTGTTTTTAATTTTTTTCTGTGAAATATGTTTTATTAATTTTTATTTCAATAGGGGTACAGGCAGTTTTTGGTTATATGGAAGAATAGTGTTTTTAAGCACATAAAACATGAAGGATTACAAAGGACACCAAAGGTATTCAAATATTAGGACAAATAGGTAAACTTATTAACTAACAGGATCTAGTGGCAGTCTAGTAACCCCTGTTATTTTGAAGTACAGATAAGTGCAAACAA…	GGGGACAACTTTGTATAGAAAAGTTGCACCATGCCGGGCTAAGT	GGGGACTGCTTTTTTGTACAAACTTGTCGAGAGGCAAGCGGGAGACT	chr15:89334850-89336825	-1	N	N, O	TSG
CG-968	POLQ	9183	yes	yes	no	no	TCAGTCCTCAAAATAACCAAATAGGTTGTTACAATTATTATCTCTATCATACAGATGAGGACATGGAGGCACAAAAGGGTTACGCTGTAATCCCAGCACTTTGGGAGGCGGAGGTGGACGGGTCATTTGAGGTCAGGAGTTCGAGACCAGCTTGACCAACATGGTGAAACCCTGTCTGTACTAAAAATACAAAAATTAGCCAGGTGTGGTGGTGCAGGCCTGTAATCCCAGCTACTTGGGAGGCTGAGGCAGGAGAAACGCTTGAACCTGGGAGGCAGAGGTTGCAGTCAGCAGAGATCAAGCCACTGCACTCCAGCCTGGGCGACAGAGTGGGACACTCCGTCTCAAAACAAACAAACAAACAAAAAATGGGTTAAGCAAGTTGCCCAAGATCTCACA…	GGGGACAACTTTGTATAGAAAAGTTGTCAGTCCTCAAAATAACCAAATAGG	GGGGACTGCTTTTTTGTACAAACTTGTCCGTGGCTTAAGTAACCCGAAA	chr3:121546025-121547924	-1	N	Mis	oncogene, TSG
CG-970	POU2AF1	9211	yes	yes	no	no	TCAGAGTAGCTCTGGGTCTCACCTTTTCCTTCCCTCTTTCCAGAGGACAGAAATTTATTCCGGGGGATATAGCTTCTGTTGATCTGCTTCAGGTTTTAATAATAATGATCCTATATTACTACTAACAAACATGGCTGACACTTGGCATTTACTGCTTTCAACTTAATAAATATCTTTTATTTTAATGATTTAGAGCTCTGGCTCTAGTCAGATGAACTTGGGTCTGGCACCAGCCTATAACCTGATAGCTTGGTGACATTGGACAGATGAAATTCCCTAAGCATTTGTTTGTTTCTCTGAACAATACAGGTAGACGTTTCCTTGCAGCGTTGTTGTGGTGACTAGATTAGGTAATGTATTTAAGGCTTAACATGGAGCCTCTTGCACAGTAAGTGGTTA…	GGGGACAACTTTGTATAGAAAAGTTGTCAGAGTAGCTCTGGGTCTCACC	GGGGACTGCTTTTTTGTACAAACTTGTCATTCCCAGGGGTCACTGGTT	chr11:111379708-111381663	-1	T	T	oncogene, fusion
CG-971	POU5F1	9221	yes	yes	no	no	CTTCCTCTCACCCACCCTCAAGGCTTAAATGCCATTTAGACACCAGATGACTACCGCGTTTTCTGTCTCTTGTGATGGCTCCCTGAACTGCTCCACCCTGATCACCCAGTTGCTCAAGGCCAAACCCAGTCATCCTCAGTTTCTTTCATGTCCTACATCCTATCCTTAAGAAACATCCTGAATCAATCACAACCTAACCCTGGCCTCAGCCACCATCATCTCTGCTGGGATTACCGCAGTAGCTTCTCAAATTATACTGCTTCCTCCCTACTGTCTGTGGCCAACACGTCAACTAGAGTCAGTGTTTTAAAAGGTGTGGCCAGGCACTTTGGGAGGCCGAGGCAGGCGAATCACCTGAGGTCGGGAGTTCGAGTCCAGCCTGACCAACATGGCGAAACC…	GGGGACAACTTTGTATAGAAAAGTTGCTTCCTCTCACCCACCCTCA	GGGGACTGCTTTTTTGTACAAACTTGTCCATGGCATGCATACACACAA	chr6:31166867-31168824	-1	T	T	oncogene, fusion
CG-973	PPP6C	9323	yes	yes	no	no	TGTGCTACAATGCCCAGCTAATTTTTGTATTTTTAGTAGAGATCAGGTTTCACCATGTTGGCCAGGATGGTCTTGAATTCCTAGCCTCAAGATATCTGCTCACCTTGGCTTCACTACTGGGATTACAAGTTTGAGCCACTGCACCCGGCCTCAACAAAAACAAAAATTTTAATTACCTCACCCTATGCATCTCTTCATTTGTATCCTTTGTAATATCCTTTATATTAATAATAAACCAGTAAATGTAAATAAATAAATAAATACTGTTTGTCTCTTCCCAGCAGATTGTAAGCCTGATTAGGGCAGGGATCATATCTGTTTTATTCACATCATAAGCACTGTGTAACCTCTGGTTTCTTTTCTCTTTGAGATGGAGTTTCACTCTGTGGCCCAGGCTGG…	GGGGACAACTTTGTATAGAAAAGTTGTGTGCTACAATGCCCAGCTAA	GGGGACTGCTTTTTTGTACAAACTTGTCGTTAAAGCGCGACCCGTTTC	chr9:125189847-125191803	-1	N	Mis, N	TSG
CG-974	PRF1	18737	yes	yes	no	no	ACTGGGGAGGCTGAGGTGGGAGAATCGCTTGAACCTGGGAGGCAGAGGTTGCAGTAAGCCGAGATCATGCCACTGCACTCCAGTCTGGGTGACAAATCAAGACTTCATCTCAAAAAAAAAAAAAAAAAGAAAAAGAAAAAGAAAAAGAAATGAGAAATGACCACCAGTGGGTATAGGTTTTATTTCTGGAAAGTGATGAAGATGTTCTAAAATTGACTGTAGCGGTGGCTGTACAACTCTGTGAACATACTAAAGCCATTGAATCATATACTTGAAATGGGTGAATTATATGGTATGTGAATTACATCTAAAGATTGTTGTTACTAAAGAAAACCATATACATGGTGTCTGGTGATTGAACAAATTACGCACTTGTTGAAACTTGTGTCTCTGAGGAAA…	GGGGACAACTTTGTATAGAAAAGTTGACTGGGGAGGCTGAGGTG	GGGGACTGCTTTTTTGTACAAACTTGTCTGTGGTCACAGGTCCTTTGTG	chr10:70602798-70604759	-1	N	Mis	TSG
CG-975	PRKACA	9393	yes	yes	no	no	GGTCGAAAAGGAAGGCCAGTTTTTGGTCTCAAACCCCAGCATCTGAGTTTCCTGAATGCCCCCTCCCAGAAAGGTATGAAAGCCAGGGAACTTTATTCCCATACGGATTCAAATAGCAGAACTCAGAGTCACAGAGCGATCATGAAGAGGCCTGACATGTCACCAATGGGTGGGGGCTGGGGAGGGAAATGCCTGTAGCTGAGTGCCTGATGACAGAGGAGCAGGTGGGTAGTGTCCAAAAAAGGTCTGGGCATGAGCTTGGAGGGGACTTGGCCGGGGGGGGAGGAGTCAGGCCCCCAGCAGGTGAGGCCAGCTGGGAGGTGGAAGGTAGAGGCAGGCAGCTATATATTGCGGTAGCTCAGTTGAAAGTTGGGGAGATGACAGTCCTGGAAAACCTTC…	GGGGACAACTTTGTATAGAAAAGTTGGGTCGAAAAGGAAGGCCAGT	GGGGACTGCTTTTTTGTACAAACTTGTCATGAGACCTGCCGTGTCTGT	chr19:14114206-14116155	-1	T	T, Mis, N	oncogene
CG-980	PTCH1	9585	yes	no	no	no	CAAACTTGTCTTTGCTCCCAATTGTAAAGCCTTGGACTAAGATAAGACTCATATGAACACATTCAGTCCTAACTAAGGGACAGCGTAGACCACCAGGACCACAAAGACTGGGTAGTTCTGTCGTCCTCCTGTCTGCACACTCAAGAAAGGCGATTTCCTAGAAGCCCAGGTAGCTTTAGGGCTCCTCCCTGCCCAGGCCACTTCAAGGCCCTGTACTTAATTTTGTGTTTGCAGTTTTGAGTTGCTAAAGAAGCTCCCCACTCCCCGTTCACTCTGAAAGCTGCCTAAGTCCTAGGCCACACAAAACTAGTGTCCACTCTTGAGTATCAGCCTTGGCCACAACTCAGCAGGAGCATGTAGCCAAGTGTGCTTCCATGAGGGTCTTCATTTTAACTAGAA…	GGGGACAACTTTGTATAGAAAAGTTGCAAACTTGTCTTTGCTCCCAAT	GGGGACTGCTTTTTTGTACAAACTTGTCCGAGCCTAGCCACCCTCTC	chr9:95517022-95518930	-1	N	Mis, N, F, S	TSG
CG-983	PTPRB	9665	yes	yes	no	no	GGTAAGAGGGATAACAAAAGAACCACTAGGTCGACTGTTCTATGTGTCTTTGGCATAATACCCTAGCTTGGATGAAATCTCTGTGTTACTTGAAATTGCAAGATTTTAGCAAAATCAGTTATTTTATGATTTCTTCCTTGCAGAGGTGGAATGGTGCAAACCAGTGAGCAGTATGAATTTGTGCACCATGCTCTGTGCCTGTATGAGAGCAGACTTTCAGCAGAGACTGTCCAGTGAGTCATTGAAGACTTGTCAGACCATCAATCTCTTGGGGTGATTAATCAAATTACCCACCCAAGGCTTCTAGAAGGAGCTTCCTGCAATGGAAGGAAGGAGAAGCTCTGAAGCCCATGTATGGCATGGATTGTGGAAGACTGGGCAACATATTTAAGATTTCCA…	GGGGACAACTTTGTATAGAAAAGTTGGGTAAGAGGGATAACAAAAGAACCAC	GGGGACTGCTTTTTTGTACAAACTTGTCGAAGGAAATGTGCCTTCATGG	chr12:70637470-70639420	-1	N	N, Mis, S, F	TSG
CG-985	PTPRK	9674	yes	no	no	no	TTTGTCCTGGCACTGTGTGAAAATATTTAAAGAAGTTTTTTGTTTGTGTGTTTAAACAAACAAATTACCACGTCATGAACTTCTTTTACATTTCTTACAAGAGTAGAACAGATGAATTAGTATACAGACAGTAGGGTTTTGTTTGTTTTTACTGGGAAAAATTGCTGCTAAATTTTAGGAAGTTCTGCTGTCCTCAAAAAGAAAAATATGTCCCTCAGTTTTTTGTTACCTGGGATCTAGGAATGTTCTCTAATTAAAGAAATGGAATGGTGATGGTGTGTTGAAAGGTATAGGTTAATGAGTTAAAAAAAAAAAATCTACATTGCACCCTAAGGAAGGATGAACTTAACTATGCTGAACTGAATTGACAAGGGTTGAGCTAGTCAGTGTGCTAATGAG…	GGGGACAACTTTGTATAGAAAAGTTGTTTGTCCTGGCACTGTGTGA	GGGGACTGCTTTTTTGTACAAACTTGTCCCGAGTTTGGGAGAAGTTTCA	chr6:128520360-128522348	-1	T	T	TSG, fusion
CG-987	PWWP2A	29406	yes	yes	no	no	CTAGCTAGCTGTATGACCCTTAAGATCTTATTATCTTTTTATTTTTATTTTTTTGATACGGAGTTTCACTCTTGTTGCCCAGAGTGGAGTGCAGTGGGCACATCTCGGCTCACTGCAACCTCCGCCTCCTGAGTTCAAGCAATTCTCTTGCCTCAGGTTTCCAAGTAGCTGGGATTACAGGCATGCGCCACCATGCTCAGCTAATTTTGTATTTTTAGTAGAGATGGGGTTTCACCATGTTGGTCAGGTTGTTCTCAAACTCCTGACCTCAGGTGGTCCGCCTGCCTCGGCCTCCCAAAGTGCTGGGATTACAGGCTTGAGCCACCGCGCTTGGCCCGCTTAGGATGTTTAACATGGCTAAGGCTTGGCTTCCTCATCTGTAAAAAAGGGAGAAGATTT…	GGGGACAACTTTGTATAGAAAAGTTGCTAGCTAGCTGTATGACCCTTAAGAT	GGGGACTGCTTTTTTGTACAAACTTGTCACAGCGCTGCTTGGTTCC	chr5:160119439-160121414	-1	T	T	fusion
CG-988	RAD21	9811	yes	yes	no	no	TGGTTTATTTCACTTAATGTCTTCCAGTTCTATCCATGTTGCAGCAAATGAAAGGACTTTTTTTCTTTTTTATGGCTGAAAAATATTATCTTGTGTATGTGTACCACATTTTCTTTACCCATCTATCCACTGATGGACACTTACGTTGATACCATATCTTGACAATTGTGAATCTTGCTGCAATAAATGTGAGAGGGCAGATACCACTCTGATGTACTGATTTCCTTTTTTTTTGGGGGGGGGTATTTACTCAGGAGTGGGATTGCTGGCTCATATGGTGGCTCTATATTTAGGTTTTTAAGGAATCTCTATACTGTTCTTCACAGTGCTGTACTAACATACATTCCTACCAACAGTGTACGAGTGTTTCTCTTTCTCCACATCTTTATCAGCATTCAT…	GGGGACAACTTTGTATAGAAAAGTTGTGGTTTATTTCACTTAATGTCTTCCA	GGGGACTGCTTTTTTGTACAAACTTGTCCGCAGGCGCAATGACTATT	chr8:116874909-116876821	-1	N	Mis, N, F	oncogene, TSG
CG-989	RAF1	10046	yes	yes	no	no	TTTCCTTCTCCCAGATGATTGATCCTCCTGGAGAATATTCCTTCCCCACTCCCATCACCTTCTCGACTAATCTGTTACAAGTTCAAATTCTTCTATACTGTACTCTCAATGTGGAGTCCATCTTTGGGCTTCAAAGAATGATTACTGGGCAGATAAGTCCCCTTCAGTCCCTGGTGATAGCAAAATAAAGCCTTGTGAAAAACTTCTTACGTTGCCCCTCTCTGATGTTTTCAAATTCCTTATGCTTACATGCATTCCCTTCTTTCCTAGATTGTTTTCTCTGCTTTGCATCCACATACTATGCCCTAGTTTGGAGCCTGGTAACTAGAAGGGCCCAGATAACTATGTCCTCTTTCTTAAGACTTTTTTCTGTTGTAAACCAGCTAGAGAAGGTTGGCT…	GGGGACAACTTTGTATAGAAAAGTTGTTTCCTTCTCCCAGATGATTGA	GGGGACTGCTTTTTTGTACAAACTTGTCAAGGCAGTCATGCAAGCTCA	chr3:12612024-12613973	-1	T	T, A	oncogene, fusion
CG-991	RALGDS	9842	yes	no	no	no	TCACCTCTTTGTGGCCCTGTGGGGACCTCCTGCCTCGAAATACGCCTCACCCACATTACCCTCCCTGGCCAAACGGCTTGGAGGCTTCCTAAACAGCCTCTAGGGATCTCCATCCCAAATCAAATCTACCCATCTTGCTTCTTAAAAAAAAAACAAAAACAGGCTGGGCGTAGTGCTCCTGCCTGTAATCCCAGCTCTTTGGGAGGCCGAGGCGAGCGGTTCACTTGAGGTCAGGAGTTCAAGATCAGCCTGGCCAACATGGTGAAACCCTGTCTCTACGAAAAATACAGAACTAGCTGGGCATGGTGGCAGGTGCCTATAATCCCAGCTCCTCGAGAGGCTGAGGCAGGAAAATCACTTGACCCCAAGAGGCGGAGGCCTTAGTGAGCCGAGATCACA…	GGGGACAACTTTGTATAGAAAAGTTGTCACCTCTTTGTGGCCCTGT	GGGGACTGCTTTTTTGTACAAACTTGTCCCCGGCCCTGCTGATGTC	chr9:133121253-133123163	-1	T	T	fusion
CG-992	RALGDS	9842	yes	yes	no	no	TGACTTGTTCTGGCCACAGGGTGAGTACAGGGAGGTAGGTTTCAGGGCCCCCCTGAAACCCTCTAGCTCCATTTCTCTGATGCTCCCCCACCCCAGCCCAGCCCACCCCCACATGCCCACCCACATCCCCTGAGAGTCTCCACCCTGAGGGTGGCAGAGCTCCCAGGCCCTGAACTGTCTGCTCAGCTGGGTCCCCTAAGGCCCACAAAGCCACCGGAAGAGGATGTGAGATGCTCAGAGGAGCAGGGCTGGGAGCGAGGTGCTGCTGGGGCAGTGTCTGGGCGGGAAGCCGGGCCCCAGGGCCTGATGTGCCTGTGGGGGCACTCCACAGCCCCTGCCCACACCCTCTCCTCCCCGCCTCTGCTGTTCTGCTCCCTGCCCTGTGCCCTCCACTTGCAG…	GGGGACAACTTTGTATAGAAAAGTTGTGACTTGTTCTGGCCACAGG	GGGGACTGCTTTTTTGTACAAACTTGTCGGCTGTCATACCTGCTGCTG	chr9:133129439-133131389	-1	T	T	fusion
CG-993	RALGDS	9842	yes	yes	no	no	GCACAGAAAGCTTGTGTGAGAGATGCAAGGCCCTGCAGAGGGCCTGGTACCCGGGAGCTGCTTGTCCAAGCAAAGGCATTAGCTCACAAACACACCAGCAGGGTGGCCTGGTTCCCTGCCACTTCCCTACTGGTCCCCCACCCCCACTATGAAAGTTGAGCGCTTCTGGCCAGGCACGGTGGCTCACGCCTGTAATCCCAGCATTTTGGGAGGCCAAGGCGGGCGGATCTCGACGTCAGGAGTTTGAGACCATCCTGGCCAACATGTAAAACCCCATCTCTACTAAAAATACAAAAATTAGCTGGGCGTGGTGCCGCATGCCTGTTATCCCAGCTACTCGGGAGGCTGAGACAGGAGACTCGCTTGAACCCGGGAGTCGGAGGTTGCAGTGAGCCGAGA…	GGGGACAACTTTGTATAGAAAAGTTGGCACAGAAAGCTTGTGTGAGAGA	GGGGACTGCTTTTTTGTACAAACTTGTCCCCTGCTCCTCTGAGCATCT	chr9:133131142-133133103	-1	T	T	fusion
CG-994	RALGDS	9842	yes	yes	no	no	CCCCAGGAGGCTAGAGTTGGGGTATAGGGACCAGGTCACACAGGGTTCTGAATGCCAGGCTAGGAGGCAGGGGTCACCGCAGGCCTGTCCCAGCAGGGGGATCAATATATATGGGGCCCAAGCGCTGGACTCAGGGGATACCTGGCCAGCGAGGCCCCAACACAGGATGAGGCCTCTGATGACCAGCTCGGGGATGAGTGACGGGGAAGAGCCATGAAGTGGGGGTCACCACGCACAGCAGGGCCTGGCCACTTACAGCTGAGTGGCCTGCAGTGCTGGTGCCTTGGCTCTGGTATAAAATTGAATGAAGCCGGGCACAGTGGCTCACGCCTGTAATTGCGGCACTTTGGGAGGCCAAGGCAGGAGGATCTCTGGAGCCCAAGAGTTCCAAACCAGCCT…	GGGGACAACTTTGTATAGAAAAGTTGCCCCAGGAGGCTAGAGTTGG	GGGGACTGCTTTTTTGTACAAACTTGTCCGGGCCTGTTGTCCAAGG	chr9:133149393-133151331	-1	T	T	fusion
CG-995	RECQL4	9949	yes	no	no	no	AGCAGGGGGAAGAGTTCGCGTGGCAGCAAGGGCAGGGCCTGGCAGGCAGCTGGCTGGCACTGCAGCACCTGCCGTGTGCTCAAGAACACAAGCGTGTGCATGGTGCTGGGCCGGGCAGACGGCCACCTGCAGGAGAGGGACTTCAGCAGGGAGGAGAGACCCTAGGCCACTACCAAGCCACACACAAGTGGTAGGAAGGCCCAGCATAGTGCCTGAAACAAAGTCAGCAGTTAGCAGTGGCCATGGCACAGAGAAGCACCTATTAGATGCCTAGCGCTGGGCTGGGTGCAGTGAACTGGCAGACAAACTCACAACTCAGCCCCAGCCCTCCAGATGCACAGGATCTCTTTAGAGAAACTAAGCGTCAAGCAGTGTGGCATCGTCAACAACTCGCTTGCT…	GGGGACAACTTTGTATAGAAAAGTTGAGCAGGGGGAAGAGTTCG	GGGGACTGCTTTTTTGTACAAACTTGTCGACAGCCAATGCGGATGC	chr8:144517857-144519826	-1	N	N, F, S	oncogene, TSG
CG-996	RFWD3	25539	yes	yes	no	no	TTCATATATCTTTTGTTTGCTTTCCAATGGAATACTACGTTTATTGAGGCAAAATCACATTATTTTTAGTTCTTGGAGTCAAAAAGCGTACACGAATGTTCTTCAACACAGTTACTAAAAATACAAGACCAAGTTGAATGTGCCAAAGAGATACCATTCAGTTGGGTTTTCTAGAGTCATCAGGAAGAATATTAGAGAAGGGATTTACATGGTTGGTTTCCATAGCTTGATAGACCAAACACACACAAAAAAACTGCCACAACAACAAACAGCAAAATTTTTATCCATACAGGAATGGAGCGTCCCTTTTTTTTGTATTTTCTCACTTGACGTCTGCCAAGGGAACATACTTAGGAACATATGTAGATGAAAACGACTCCTCCATCCTCAAATCACTGA…	GGGGACAACTTTGTATAGAAAAGTTGTTCATATATCTTTTGTTTGCTTTCCAA	GGGGACTGCTTTTTTGTACAAACTTGTCGGCAGGCATGCTCCTATTG	chr16:74666914-74668863	-1	N	D	TSG
CG-997	RGPD3	32416	yes	yes	no	no	AGCATTCAGGGCAAGGAGAAACCACACAGGCACAGGCAGGAAGGCTAGATAATGCGGAACATTTTTTAATGGATATTTGTATCTTCATCTCCTAGTCATAAGGACTCAATAAATCTGTAGAATAAATACTTATAAAAGTACAAGTAGTCTGTAGGGTGAGGCAGGATAGGGTTTGGATAACAATAATAACCTTTTTTGGGCATTTTCTATGTGCTAGGCATTGTTCTCAGTGCTTTATTAGTATTAATTATTTCCTTAGAACAGTTTTATTGAGAAGAGAGTACTATGATTCTTTTTTTTTACAAATGAGATAGAGGTTACAAATGAAATAAACCTACTAAGTGGTAGAACTGGGATTTACACTCTTACCAATGTGCTCTTAAAGGGAGAAAGGATGAA…	GGGGACAACTTTGTATAGAAAAGTTGAGCATTCAGGGCAAGGAGAA	GGGGACTGCTTTTTTGTACAAACTTGTCGGAGGACCACTGTGACGAAC	chr2:106468401-106470353	-1	N	Mis	N
CG-1005	RSPO2	28583	yes	yes	no	no	TCTCCCTGCAGAAAGGTTGGCGCTGAGGTTGGAACTGACCCTAGAGGGCTGGAGAGGACCCCTTGGGGGTGAGCAGCCGGGTTCTGGGACCCAGCAAGGTCAGGGGGCGTCTCCCCAGCTACTCTTTATCTATCCCCCGCACTCTGGAAAGCCCGAAGAGGATTCGCTCCAAGTTAGGCGCGCTGTTGGCTGTCAACGTTCTTTAGGACCTCAGGGAAACCGGGACGTTTCTGGCTTTAGGACCCAGGAACTCCGAGGCAGCCTAGACTTAGATGCCTTGGACCACAGCACCACCTACTTATAGAAGCATCCCAAGCCTCAGCCGGTCTGCATCTCCATCGGAAAGTGCGCTTGCCACATCCCTTCGGATCACTTCGTCCTCCCGAGAGCGTTCTGCCT…	GGGGACAACTTTGTATAGAAAAGTTGTCTCCCTGCAGAAAGGTTGG	GGGGACTGCTTTTTTGTACAAACTTGTCAGGTCCTCCCCCTCGACTT	chr8:108081987-108083944	-1	T	T	TSG, fusion
CG-1006	RSPO2	28583	yes	yes	no	no	TTTTAAAAGACACTGATGACCACTGATCTTGAATGGATCTCAAAGCTTTGCAAGGAGGCAGGGGGGCTTACTTAGGGAAGACTTCCTTTCTCCCATAGATTTAACTCCTTTATAAGTATAATTCATTTGTTGTGTGCATATATGACTATATTTGGAAAGAAGTAGTATTTATGGTGCTGAAGAGATATTCAGCATCATATCAAGATGATCAAGAAATATCAAGTTATGCCAAACACTGGGGCCACTCCCTACACTGAAATGTTTCCAAATTCTGTGATAAAAATCAAAGGCTCAAAAGTCAAGAAACAGATCCACTGTTTCTGCAATGTGTTTTGTGAACTCTATTTGTGCCCTGTGGGCCAGTCTCAGTGATGGATTTTCTTATCTATGAAATGGGAC…	GGGGACAACTTTGTATAGAAAAGTTGTTTTAAAAGACACTGATGACCACTGA	GGGGACTGCTTTTTTGTACAAACTTGTCCTAGGCGCGGTGCTCCAT	chr8:108083227-108085177	-1	T	T	TSG, fusion
CG-1009	RUNX1T1	1535	yes	yes	no	no	CAGTGATACCATGAGGTTTTCCACGTTATTGGATTACTGGAGGATTGTGGCAGACCCCTTTTTATCTGACATTCATTGCATGACAAGATTTTCACACATGCCCTTCCCCCACCTATGCCCAGCTTTTTTCACTTTGTGTTACCTATCAAATTTCTTTTAATTCTATTCTTGGGGTTGGAACATTGGTGTGTGTGTGTTTGGGTGGGGTGGGGGAGAGGGGGCGGTGCTCAACTATACATAAAACCGATTTTTGGCCAAGTGATTTGGAGGGGAGTGCCTGATTAAACAATGCTTCTCCTCATTTTCTAAAGGGCCTCTTAAAATATGGTTCCCTTAAAAGGCAGGGGCTAGTTCTCTTGCTATTGTTTTTTTTTCTACTCACTAGCCTTACCCTTCATC…	GGGGACAACTTTGTATAGAAAAGTTGCAGTGATACCATGAGGTTTTCCA	GGGGACTGCTTTTTTGTACAAACTTGTCTCATTTGGAAAGGGAGAGAGG	chr8:92095234-92097185	-1	T	T	oncogene, TSG, fusion
CG-1010	RUNX1T1	1535	yes	yes	no	no	TGTTACTAAAAATAGCCGCCTTCCCTCCCCCTCTCCCCCAAAAGGCCTTTCAGTTTGGAGGATTTGGCTGGGCGGCCGTGCAGCCCATGGTCTCATTCCTTGCAAAGCGTAACGGAGAAACCCTTGAAGACTGGGCACCACAAATTCCACCGTGCCCTAGTCTGGCTGCTGCTTCCTGGGGGAATCTGCAGAAGGTCGCTTTAAGGAATAGCTAGGATTCCCGTGGAGGAGGTCCTGCAGAATAGTGCCCGAGGCCAGAGCTAGGGAGTGAAGACCAGGAGAGCTGGAGAGGCCACTCCAGACAAACTTCATGTGCTTAATGTAACTCTGAGGCCCCTTGAATCTTTAACTTCGCTTTTCTTAATTAATCTGCCCAGAGCCTGTATATAAATGGCTGTC…	GGGGACAACTTTGTATAGAAAAGTTGTGTTACTAAAAATAGCCGCCTTCC	GGGGACTGCTTTTTTGTACAAACTTGTCTTTGCATTCAGTGCCTGTCA	chr8:92099708-92101674	-1	T	T	oncogene, TSG, fusion
CG-1012	S100A7	10497	yes	yes	no	no	CAACGATAAGAACACAAACCAAACAATTAGAAAATGGGCCAAAGACCTTAACAGATATCTCATCAAAGAAGATACAGAAGGTGACAAATAAGCATATCAGAAGATGCTCCACATCATATGTCCTCAAGGAAATGCAAATTAAAACAACAATGAGATACCAGTACACACTTATGAGAATGCCCAAAATCTGGAACACTGGACAACAGCAAATGCTGAAGAAGGATGTGGAGCAACAGGAACTCTCATTCATTGATGGCAGGAACACAAAATAGTACAGCCACTTTGGAAGACAGTTTAGTGCTTTCTTAAAAAACTAAACATACTCTTACCATAGGATCCAGAAATCACACTCCTTGGGATTTACCCAAAAGAAGTGAAAACTTATGTCCACACAAAAAC…	GGGGACAACTTTGTATAGAAAAGTTGCAACGATAAGAACACAAACCAAA	GGGGACTGCTTTTTTGTACAAACTTGTCGGGCCACCTCTGTCATCTGT	chr1:153460718-153462688	-1	T	Mis, T	fusion
CG-1013	SALL4	15924	yes	no	no	no	GGCGGTGTGCATTCATTTAATGCAGTCTGTGGCATGTACAAGGGGCTCAATCAATTATTATTATTACTATCACTTGGAGAGTCAAGCGGCACAATTTTGTCTCGTAGTAAGGCTAACATGTTACAACTATCATCTACTAAAATAAATATAAACAACTATATAAATGAAATTTTCCTTAACCCAATAGTATTTTTTGAGCCATAAACCCACTGCACATTCGTTTAGATTTGTAAGTTAGATCTCCTGCCACACTATCTTACACAGAAAAGGTGTTGAGAATATTAGTAGATTAGTCAGCAAGGCAGGTGCTAATTGGCCTTTTTACTCAGTATCAGAATTCTAAACTGCTTCTATGTATTATTAAACCAAATTCTTACCTTTTCAATCTGGCTGTTGGCT…	GGGGACAACTTTGTATAGAAAAGTTGGGCGGTGTGCATTCATTTA	GGGGACTGCTTTTTTGTACAAACTTGTCAACGCGCATGTCCCAGTAAT	chr20:51802501-51804475	-1	N	Mis, F	oncogene
CG-1014	SBDS	19440	yes	no	no	no	CGAAATGAGCATTTAGAAGCAAGAGAAGGAACACAAAGTAAAAATACTTCATGTGAAATTAATTTTGTTTTGTTGTGCTTGCTCCATAAAAAAAGCTTAAGTAGTAAAAGCACTCTTTTTACTAACTGTACTTTCAAAGGCTCACGGTTAAACTTGTAAAAGATTCTCAAGTAACTGACCTTACACCTCATTTTTTTTTTTTTAAGAGAGATATGCAGGGACCTGGCTTCAAACGTTCAACCTGGGAGCAATTTCAAAAGTCGAGGCCTGAAATTTAGGCTTTACAGGTGCAAAAGTCCTAATACACGTAGGTAAAGTGGGAGGGGTAGTTTTCTGTCTAACCCCCTAGCCTCAAAAGGCAAAAGCCAGGTCAAAAGTAGGGATCAGTCCTCCTTGCTC…	GGGGACAACTTTGTATAGAAAAGTTGCGAAATGAGCATTTAGAAGCAAGA	GGGGACTGCTTTTTTGTACAAACTTGTCCGTCAGGTGGAGCAGAAGC	chr7:66995610-66997523	-1	N	F, N, O	TSG
CG-1016	SDHB	10681	yes	no	no	no	AGGCCACACTGGCGGTATAGCGGGGTTCCAGTCAAGGACTCCAGAAACAGCCCATCCAGCCAATTGACCTGGCCATCTCAATGTCTCCAGTAGCATCCACATCAGCTGTGAGAGTGGAAACCAAAGACTATAGAAAGGCGCCCTTCACATGTCCAAAACAAGCAGACAGAAAGGGGAAAAAAAAATCACTCCTACGAAACCCCGGGACCTGCAAGGTTAACAATCTACACAAACGCGTGGAGTGACTGAAGAGGCAGGTGCCTTGGAGGCTCCAGGCCACTCCTGCCCAAGGTAAGTCCCAAGAGTGAGGCCAGCTCTGAGCAGATCCATGGAGGGGGCTGGAAAAAGAAGCTGAGATGTCTAAAATGGAAACTCAGTAAAAAACAAAACCAAAAAACT…	GGGGACAACTTTGTATAGAAAAGTTGAGGCCACACTGGCGGTATAG	GGGGACTGCTTTTTTGTACAAACTTGTCAGCGAGCGTGCGCAATAG	chr1:17054197-17056170	-1	N	Mis, N, F	TSG
CG-1017	SEPTIN6	15848	yes	yes	no	no	CAGATCGGGGCTAGTGACCTCGGGGCCTTTCAGTCCACCACGCCCTAGCCTTTGCCAGGGAAGAGCCCTGTCCCAGACACCCAGCCTGGAAGCCGCCAGTCACCTCTGACTCCCCGCCCCCATGCGGTTGGGGCCCAAGCCTCACCGTGGTTCCTCAGATATAGCACTGGTCCCCCGTGTCACTGCCAACCCAGTCCAGGGCTCAGGCCCTGCCCCAAAGCTCCAGAGAGTCTGAAAGACTCCAGCTGCCCCTCTTCCTTGCCACCGCCATCCGCCCTATGGCCTGCGCCTTCTGTCTCGCGGAGCTCCTCTGCGCTGATCCCTGATTTTGCCAGGCTCTTCTCTTTAGGCCGCTCCTGGGTCTCCAGCACAATGAAGGCGCACAGTGGCGCTCCCTGA…	GGGGACAACTTTGTATAGAAAAGTTGCAGATCGGGGCTAGTGACCT	GGGGACTGCTTTTTTGTACAAACTTGTCCCCAGCCATAGGCTTCTACG	chrX:119693378-119695353	-1	N	#N/A	N
CG-1018	SFPQ	10774	yes	yes	no	no	ATTCCGCAAAAGGTCTGTGGACCTCAAAGAAACTGGAGATTGTGAAATACAGGCTGGGCGTGGTTGCTCACTCCCATAATCCCAGCACTTTGGGAGGCCTAGGTGGGTGGATCACTTGAGGTCAGGAGTTTGAAACCAGCCTGGCCAACATGGCAAAACCCTGTCTCTACTAAAAATACAAAAATTGGCTGGGTATGATGGCTCGCGCCTGTGGTCCCAGCTACTCGGAAGGCTGAGGCAGGAGAATCACTTGAACCTGGGAGGCAGAGGTTGCAGTGAGCTGAGATAGTGCCACTGCTCTCCAGCCTGGGCAACAGAGCGAGACTCTGTGTCAAAAAAAATAAGACTCTGTGTCAAAGAAAATAAGAGAAAAATAATTGATGCATCTGACTGGTTAAT…	GGGGACAACTTTGTATAGAAAAGTTGATTCCGCAAAAGGTCTGTGG	GGGGACTGCTTTTTTGTACAAACTTGTCGGAGAACGGAAGTCGTGGAG	chr1:35192949-35194890	-1	T	T	TSG, fusion
CG-1019	SFRP4	10778	yes	yes	no	no	GAAGCCACTGAATGAGGCAACTTCCCGAGCCTTGTTAAATAAATGTAAGGCATGGAAAGAATGGACTGAATGCTGAAGTAGGGTGTTCTAGAATCACAGCCTCCCTGGAAGTCCCGAAGAGGAGGGACAGTTGACAGGTTTTCCTGATGCATCCTTCTCTGCTGCCCCCTGTCTGTCGAACCACCAGAGACACTACCAATGGGCCGAATGGGGCAGGCACAAAGCTTTAGGAAGAAGGGCTCTTCATTTCCTCTTACCTTTTCTTAAAGGGCATGCCTCAGAGAACATCAGGGAAGCCCATAAGACTTTGTGACTTGGTACTTACATAGTTAAACAGATGCAGCAGGTTCAAACTGGCTGCAGAAATTTGAGCCCTCTCCGAGTTTGCCCTGCTCAGAT…	GGGGACAACTTTGTATAGAAAAGTTGGAAGCCACTGAATGAGGCAAC	GGGGACTGCTTTTTTGTACAAACTTGTCGGTGCAGAAGCGGTGACAT	chr7:37916942-37918891	-1	N	Mis	TSG
CG-1020	SGK1	10810	yes	yes	no	no	TGCAACAAAGCAAACCAAGGAGTTGAGACTAGAGCTCACTTTAGGGCAAGTGGGGGTGGTTTTGCCTGCAAAACAAACCCCTGCCCAAGACCAAGGAAAAGGCGTTTCACATGCTATTCCTGGTTTGACAGCTGGTATTTCGGGACTGTGCCAGATCCAGTAGGCAACTTTAAAATGGCAGAGCCTTTGGTAGCAAGAGGTCATGGCAGGGCAGCCACCGCAGACAGCAACAGCGAGCGCCAGGTACCTGGCCCTGCGAATAGTGGTAACTTGTAACTGCCCGCTCCGGGCCCAGTCGCCGTGCTCGCGGCTTCCCGGCCAGCACTGGCTCACGTCCCCGCGCCGGCGGTCAGGCTGCGGCTCCCAGACATCCCCCAGCCGCGGGGTTACTGGAAGGCA…	GGGGACAACTTTGTATAGAAAAGTTGTGCAACAAAGCAAACCAAGG	GGGGACTGCTTTTTTGTACAAACTTGTCCGCGCTCGGCCTTATAAAAA	chr6:134174876-134176836	-1	N	Mis	oncogene
CG-1023	SGK1	10810	yes	yes	no	no	GGGAGGCCTCAGGAAACTTACAATCAGAGCAGAAGGGGAAGCAAACACATTCTTCTTCACATGGCATCAGGAAGGGGAAGTGCTGAGCAAAAGGGAGAAAAGCCCCTTATAAAACCATCAGATCTCATGAGAAATCACTCACTGTGGGAACTACAATTCAAGACGAGATTTGGGTGGGGACACAGCCAAATGATATCAACCAGTATGCATGCTAGGCCAATGTGGGATTAAGCAAAGCCCCAGCACCTCCTTCCTAGCAGAGTGCTTAAAGGTCCCCTCCTGTATATTACTCAAATTCAATAAATGTCTGTTAAAACACTTTTGGGGGAGTGGCAATGGGACGAAAAAGAAAGAACTTGAATGACCATCATTTTTTAAAATGAGGTCCATTGAGGTATA…	GGGGACAACTTTGTATAGAAAAGTTGGGGAGGCCTCAGGAAACTT	GGGGACTGCTTTTTTGTACAAACTTGTCGGATGGAGAGAAGGCACAGC	chr6:134318066-134319971	-1	N	Mis	oncogene
CG-1024	SH3GL1	10830	yes	yes	no	no	GCTGATCGCGTGGGATAGTCCCTAAGAGGAGGGAGGCCCAGGCTCTTACGTCACCAGAACATTTTACGCAAGGCGCAGATGACAACTTGAAAGTGGGATTTAGATGAGGAACCTGGAGTTTTGAGTTTATCCTAATGGGACATCGGCTAAATATAGCAACAGCAATTAAAATTATAAATTGCTTTCTACAAGAACAATAAAACGAAGTCTGGGGAGCGCTTCGGAAGTATTTGACATTCAGTAAATAACATGTAGAATGAGTGAACGAAATGGACGAAATGGATCGTTTCTGGTTTAATCCTCAGGAAATTGGCACATGCTGTTTTCTCTGCCTAGAACAATCTTTTCGCAGCTCTTTTCCTGGCTAATTTATACTTTTCAGATCTTAGATCGTCACCC…	GGGGACAACTTTGTATAGAAAAGTTGGCTGATCGCGTGGGATAGTC	GGGGACTGCTTTTTTGTACAAACTTGTCCTCTGCGCGCCTCAGCAGT	chr19:4400436-4402386	-1	T	T	oncogene, fusion
CG-1025	SIX1	10887	yes	no	no	no	CATTGGGCATACTATATGGCAGAGGCTCTTTTGAAAGCATGCACACCTATTAAATGCATTTTTTTAAAAAAAAAGCCTAAGGTAATGAAATATCAGCATCTGCTTCCAAGATCTAATTGCATGGAATAAGCAAGAGTTTCAAGGATGCAGAAAACATTATGTTCAGCAGAGAAGCAGCTTCCTGTCTACTTGGAATCTCCCATGTGGCAGCCCTGAGGTGGGAACCCTTTATGAGTTTAGAATGTATGTTGCAGGGTGCACTGTACTGGGTGCATCATTTTAAAACCATATTAATAATAAAAGAGGAAACCAAGACATGCTTCTCCTTCTCCCACTTGCATCTCAATATGCAAAAGGTTCTGTAGTGCTGGGCTCTTTGGCTAAAGGAATCAAAACATA…	GGGGACAACTTTGTATAGAAAAGTTGCATTGGGCATACTATATGGCAGAG	GGGGACTGCTTTTTTGTACAAACTTGTCGTCCCCGGCACGCTGATT	chr14:60649517-60651467	-1	N	Mis	oncogene
CG-1026	SIX2	10888	yes	yes	no	no	CTGTGCAGCAGTGCATAGGACTCTGGATAGGGTGGCCTGGACACAGCAGACCTCCTCCCAGCCCACAGATACAGACTCTAAAGATGCCACCTGGATTTCTGCAGAAAGCTTCCCCTTTCTGCACCCGCACTGGCTTGGGACCTACTTTGTCAGCCCTGTGGCCTCATTCAACATGCCAGGGTAGGCCCCTGGAAGCTAAAGTCTTAAGAGGAGTCCCAGGGTTCCATTCTCTCATGCCTACAACACTCCCAAAGGACTTCCGGAATGCTGCAGCACAGGGAAAATTTTTGAAATCTTGCAGAGAAGGAAATAAACACAAAGGCATAAATATATGCCTTACCATAGACACCAAGCAAAACCAAAAGTTGAACCCAGGGCTCTAGACTCCCATTCCGCGCT…	GGGGACAACTTTGTATAGAAAAGTTGCTGTGCAGCAGTGCATAGGA	GGGGACTGCTTTTTTGTACAAACTTGTCTTATTCTAAGCGGGCATGAGG	chr2:45009460-45011429	-1	N	Mis	oncogene
CG-1028	SMAD2	6768	yes	yes	no	no	TGGAACAGAGTCGTACTCAAAGCTACAACGTGCCTGACTCCTGGGTTTATGCTCTTCATCGCAACCTTCCCGTGAGAAAAGTTCCTCTATGTGTGAGGACAGAGACGGTGGAAAGGACAGAGATTTTGAAAGGACATCTGGAAAACTTGTATGACTCAGGGGATGGCCACATCTCTCTTAAGGTCCATCTGAAGGCACCCTCCTCTGGGACACGTTCATTTCTCAGAAGAAAGCGTATACTTCAAAAACTCTTACTGTTTGGAGTGCTCATTTGGTACTTCCTGATTACCGATTTGTATTGCTAGTGCTTCTTTCCCGCTTATTTGAAGTCCCCAATTAAATCTATAAACTAAGCCACACATGAGAATGAATTACTGGACAGGCAGCCAAAAAAAAACT…	GGGGACAACTTTGTATAGAAAAGTTGTGGAACAGAGTCGTACTCAAAGC	GGGGACTGCTTTTTTGTACAAACTTGTCGGAAGGAGGGGGTGAGGAC	chr18:47930635-47932540	-1	N	Mis, N	TSG
CG-1029	SMARCE1	11109	yes	yes	no	no	TCTCTTGCCTATATCCTTCTTTCTTTTCTTTTTTTTTTTTTTTAGAAAGGGCCTCTGTCACCCAGGGTGGAGTGCAGTGGCATGATCATGGCTCACTGCAGCCTTGACCTCCCAGGCTCAAGCGATCCTCCCACCTCAGCGTCCCAAATAACTGAGACCACAAATGTGCACCACCGCACCTGGCTAATTTTTTTTTTAAGAGATGGGGTCTCCCTATGTTGCCAGGCTGGTGTTTCTTAATTTTTCAAATCTTTGGTAGAGAAAGAACCAAGCGAAGAAAATGAGTCATTCATTTATTTACTCCACAAGTATTGAGCATCTAAATGTGCTGTGTACTGTTCCAGATGTCAAAATCTCCACCCTGATGGGAAAAAAAAGACGGCTGGGTGCGGTGGCTCA…	GGGGACAACTTTGTATAGAAAAGTTGTCTCTTGCCTATATCCTTCTTTCTTTT	GGGGACTGCTTTTTTGTACAAACTTGTCGGGCTTGACCCATTCATTGT	chr17:40648881-40650853	-1	N	F, Mis, N	TSG
CG-1030	SMC1A	11111	yes	yes	no	no	GGTGGATCAGGAGGTCAGGAGTTCAAGACCAGCCTGGCCAACATAGTGAAACCCTGTCTTTACTAAAAATACAAAAAAATTAGCCAGGCGTGGCAGTGGGCACCTGTAATCCTAGCTACTTGGAAGGCTGAGGCAGAGAATAAAATTTATTTTATTTTTAATTTGTTTTAGATGGGGTCTCTCTCTGTTGCCCAGGATGGAGTGTAGTGGTGCAATCATGGCTCACTGCAGCCTCAAACTCCTGGGCTCAAAGGATCTTCCTGCCCCAGCCTCCTGAGTAGCTGGGACTACAGGTGTGTGCCACCATGCCTGCCTAATTTTTAAAATTTTTTTGTAGAGATTGGGTTTTGCTATGTTACCCAGGCTCACCATCTCATCTTTTAAAAGGGAACAGTATTT…	GGGGACAACTTTGTATAGAAAAGTTGGGTGGATCAGGAGGTCAGGA	GGGGACTGCTTTTTTGTACAAACTTGTCCGTATACGAGGAGCGAGCTG	chrX:53422783-53424606	-1	N	Mis	TSG
CG-1032	SOX21	11197	yes	yes	no	no	TGCTGTTTGACTTCTGCATCGTGTTAACTATTTTTTTTAAAAAACTGCTCTAACTACTAAAGAAGGAAATTATGCTTAGCATAAAAATATTCCAGCACTGAGTGATTGGTACGTTTTACTTCTCTCTTCCAGGGAAACTACTTACACTTATTGATTTTAAACACCTTCACCTCAGCAGCGCATGTAAGTGAGACACTGTAAGTTAACTGTACCTTAAAGAGATCAGTATATAGATGGTTCTGGCGACCAAGATTACAACAAAAGACAAACAACACAGAATTTTTAAAGAGCTGAATAGTCAGTCAAGGATGCATACTCTCAGTCTGGGCTAGCTCTTTTTTGGAAAGGTTGCCAAGAATGTCCTTATTCCCTCCAGAGTTATTTTTCACTCCACTACCT…	GGGGACAACTTTGTATAGAAAAGTTGTGCTGTTTGACTTCTGCATCG	GGGGACTGCTTTTTTGTACAAACTTGTCTCCTCCTCGGTCGTTCTCTC	chr13:94712410-94714381	-1	N	D	TSG
CG-1033	SPOP	11254	yes	yes	no	no	TACTCTGTCGCCCACTTTGGAGTGCAGTGGCACAATCAGTTCACTGTAACCTTAAAGTCCTGGGCTCAAGGGATCCTCCTGCTTCAGCCTCCTGAGTAGCTGGGACTACAGGCAGGTACCACCACACTTGGCTAATTTTTTTGTAGAACGGAGTCTTGCTTTGTTGCCCAGGCTGGTTTCCAACTCCTGGGCTCAAGCGATCCTCCCACCTCAGCCTCCCAAAGTGTTGGGATTACAGGCATGAGCCACTGTGCCCAGCCCAAGAATAATTTTTAAAAATTTTTAAAATTTGAGCTAAAGGAAAGAATCATAACAACTAATACCCAACACTAACATTATTACTGTAACACCGAGACAACTTTTTTTCTCTAAGGGCCAAGGTGATCCGAGCCCTTTTCT…	GGGGACAACTTTGTATAGAAAAGTTGTACTCTGTCGCCCACTTTGG	GGGGACTGCTTTTTTGTACAAACTTGTCTCCTCCCCATTACTCCCTTC	chr17:49678156-49680105	-1	N	Mis	TSG
CG-1034	SRGAP3	19751	yes	yes	no	no	AGCTCATGCTGTGTGCTCCAGGAGAACATCCTGCCCCGCCTCACTCCCTTTGCCATACTTGCCTGGGGACGCCCACTGCAGCTGCCATGTCCTCTAGGAAGCCTTGATGGACTAGCATGGATAACCTATTCATTTCTGAGTCCAAACAGAATCATTTATTATAGACTCAGAAAAAGGCAAATGGAAGACTATACCTATTTTGAGAAATTTGGGAACATTTATCTCAGGGGACAGTCAGGGGCCAATACACATTAGTGACAATCTTAGCATATGAAATTCCAGTGATCAGCGACTCTTTAGTGCTTGACTCAGTTTTTACAGAATGAATCTTATTCTACCTTAATTCCACATGAAATGGGTTTGGTCTCCCTTGTAGAATGCAGGAGACTTTGAGCCTGG…	GGGGACAACTTTGTATAGAAAAGTTGAGCTCATGCTGTGTGCTCCA	GGGGACTGCTTTTTTGTACAAACTTGTCCCTGCCCCAGATTTTCAAAG	chr3:9249217-9251188	-1	T	T	fusion
CG-1035	SRSF2	10783	yes	yes	no	no	TGCTTATTCAATGCCATGCACTGTGCCAAGTGCTTTACATGCATTGTCTGAACTAGGAAATTAGGCTCACGGAAACACTTACCTAAGATAACAATGCAATAAATACCTTGTAGAGTCAGGATTTCAAACCTAGTGCCTAATTCCACAGGAAACCTAAACTCATCAGCTTTATTCTATTATGTTCTCTCAGTCTAGGCACTGAGAAGAGAAAATGCCATCACCACTTATTCAATCACAATATTCTATTGCTGGTGATTCTGATGAGATTTAAGCAACTACTGTCAAATATAAAGCAAAATCAATCATACGGTACAATACCTGGTATATCCACTGCCGTGAAAATCTGTCCTATTTAAGCTCCTGATGACAGTTTGCTGTGTGGAAGATAAAACTAATCAA…	GGGGACAACTTTGTATAGAAAAGTTGTGCTTATTCAATGCCATGCAC	GGGGACTGCTTTTTTGTACAAACTTGTCCCTCTGCGCCCGTTTATATC	chr17:76737346-76739311	-1	N	Mis	oncogene
CG-1036	SS18	11340	yes	yes	no	no	TTTGTGTAAAGCATTGAGACATGACTCTGCATGCTAGGTGTTGAGTGCACAGTGATAGTGGTAGACAAGTATTGGTTTCCAAATTTGACAGTTTTCCAATTTGGTGTGATTACCTTAAGTCCAGCTATACCAGAGTGTTTTCTTCAAGGCTTACAATAGTGAAAGATAACAATTAAATTTTTAAGAGTAATTACTGTCAGTAGCAGCATAAACTTTCTTCCCTTTATTCTTATGACAGCTTGAGTCTTCATCCTTTAGGTCCCAGTTTAAATATAATCGGGAAGACTTTTCACACTAACTCATGTAAGTGTTCCTGTCATTCTGTTAGTTCCTCCCCCTTTTTTTTGGCTAGTTTTTCTTGGGACTTTGCATATATACATATTTGTTTGTTTCTGGTCT…	GGGGACAACTTTGTATAGAAAAGTTGTTTGTGTAAAGCATTGAGACATGA	GGGGACTGCTTTTTTGTACAAACTTGTCGCTGAACCACCTCGGGAAT	chr18:26090650-26092601	-1	T	T	fusion
CG-1038	STAG1	14107	yes	yes	no	no	CACGCCTGGCTGTTTGTATTTTTAGTAGAGACAGGGTTTCACCATGTTGGCCAGGGTAGTCTCGAACTCCTGACCTCATGTTATCTGCCCGCCTCTGCCTCACAACGTGCTGGTATTACAGGTGTGAGCCACCGCACCCAGCCAAGACAACAGAAACTTCTGAGAAACAGAAAGGAAGAAGACAGTGGATAAGAACATATTTACATTATAAGGCGCTAGGAAAGTAGTGGTGGAAGGAGAAGGTGGGAAGGGATGGCATAGTTTCAGGCAGAGGGAGTGGCTTTGGAGAGAAGGGTTCTGGGTTAATTTGGTTAGAAGTTTTGGGATCACGAACAGGAGGTGGTCACAGATATTTTATAATGGAGGCAAGGTCAAACCGGAATTGGAGTCCCATAGCTC…	GGGGACAACTTTGTATAGAAAAGTTGCACGCCTGGCTGTTTGTATT	GGGGACTGCTTTTTTGTACAAACTTGTCCCCAAAAGTCTCCGGTGTGT	chr3:136752240-136754188	-1	N	Mis, N	TSG
CG-1040	STAT5B	11367	yes	yes	no	no	ACCTCCATTTGCATTCCTAGAGCATAGCATTTGTTCCAAAAATATTTATTGAGTGTCTGTTCTGGGCTTGAACACGAGTAGGAGGATTTAAAAGTGAATAGCATATTGCGTCTGCCCTTGGGGACAGAGACAGAAACATGAAAACATGAAATTGTCCTTCAACACAAGAAGTGCTGTAATAGAGGCATGAATAACGCGGTGGGAAACAAGGAGGGAGGTCATGCTGCCTGAAGCAAATGTCACCGAAGGGCAGACATCAAGAAGGCAGGACATTCCAGGCAGAGGGAATAGCATGTGTGCAGGGATGAAAGCTCACAAGAAAGAGAAACATGAGTCAGGTGCGGTGGCTGATGCCTGTAATCCCAGCACTTTGGGAGGCTGAGGCGGGCAGATTACGAG…	GGGGACAACTTTGTATAGAAAAGTTGACCTCCATTTGCATTCCTAGAGC	GGGGACTGCTTTTTTGTACAAACTTGTCGCCCCGCTTCCTGGTTCC	chr17:42276480-42278387	-1	T	Mis, O, T	oncogene, TSG, fusion
CG-1043	STIL	10879	yes	yes	no	no	GTGGGCGCCTGTAGTTCCAGCTACTCGGGAGGCTGAGGCAGGAGACTGGCATGAACCCAGGAGGCGGAGCTTGCAGTGAGCCGAGATCGCGCCACTGCACTCCAGCCTGGGCGACAGAGCGAGACTCCGTTTCAAAAAAAAAAAAAATTAGCCGGGCGTGGTGGTGGGTGGTGGACGCCTGTAATACCAGCTAATTGGGAAGCTGAGACAGGAGAATCGCTTGAACTCGGGAGGCGAGGTTGCGGTGAGCCGATATCGCGTCATCGCACTCCAGCTTGGGCGACGGAGTGAGATTCCACCTCAAAAAAAAAAAAAATTATGTCACTAAAACAGATGGCTTCCTAGGAAAGAAACTGGAAGAAATCTAGAAGTTGAGGATAAGTGATCACAAAAAGGAAA…	GGGGACAACTTTGTATAGAAAAGTTGGTGGGCGCCTGTAGTTCC	GGGGACTGCTTTTTTGTACAAACTTGTCAAAGTCAATGGCTCATGTCAGG	chr1:47313027-47315045	-1	T	T	oncogene, fusion
CG-1044	STIL	10879	yes	yes	no	no	GCACCCAACATGTGTGTCTTATTTGTATTATTATTTTTGAGGCAGGGTCTTGATCTGTCACCCAGTCTGGAGTGCAATGGCACAATCTCAGTTCACTGCAACCTCTGCCTCCCCGGCTCAAGCCGTCCTCCCACCTCAGCCTCCCAAGTAGTAGGACTACAGGCACATGACACCATGCCTGGCAATTTTTTTGTATTTTTTGTAGAGATGGGGTTTTGCCATGTTGCCCAGACTGGATTTGTATTATTTTTATTGTTGTTATTTTGTTTTTTTCCCCTCCGAATATTTCCATTTGCGGTTGGCTGAATCTGTGAATATGGAACCCACTGATAGAGGGCTGACTGTATATAAATACATAAAATATCAATACTATATATAATATCAATGCTAGTTGTAGAG…	GGGGACAACTTTGTATAGAAAAGTTGGCACCCAACATGTGTGTCTT	GGGGACTGCTTTTTTGTACAAACTTGTCCAAACACAAGCTCGCGAAAC	chr1:47314155-47316137	-1	T	T	oncogene, fusion
CG-1048	TCEA1	11612	yes	yes	no	no	TGGTCTTAGACAAGGTAGCATGAAAAAAGAAGAAAAGTAGTTAAATGGATAAATTTTGTGTTATGTGTATTTTAAAGAAAAACATCAACTGATTCTTTGGGAAAAAAGAAAAATGACAGAATTATTACAATAAATGTACAAATCCACATTATAAAGGGAAATTTTTACATACTCATTAATTGAGGCATGAAGCAGACAGCAAACAGGGATGTAAATATTGCAACATTTTCTGTAGAAAACAATTTTTTTCTGTGTGTTCTTTTTTAGAACACATAGATATGCATAAAAATTGACGAGATAGGCCGGGCGCAGTGGCTCACGCCTGTAATCCCAGCACTTTGGAAGGCCGAGGTGGGCGGATCACCTGAGGCCAGGAGTTCGAGATCGGCCTGGCCAACA…	GGGGACAACTTTGTATAGAAAAGTTGTGGTCTTAGACAAGGTAGCATGAAA	GGGGACTGCTTTTTTGTACAAACTTGTCGTTTTGCTGCGCGTTCAC	chr8:54022471-54024403	-1	T	T	fusion
CG-1051	TCL1A	11648	yes	no	no	no	GGACATGAACGCATCCATTAAGGATTCTGTCAAAATGATTGCTTCCTGTAGCTTTCTGTGTGAAACATCCATTTGCTTATCCTCAGGGAAATCAGACTAACAAAGACTTGGAAAGGAACATAAAATTCTAAAGCTAGGCTTATGGCCTTTATAACCCTTAGATGGGGCAGATAACATGCCACGGAGGCTCAGAGACAGCTCTGAGACTATGCAATAGCTACTGTTTCCCCTCTTGTGGAATGTTCACTTAAAAAAGCTCAAGGGCTCTATAAGTTGCCCAATGAACTCCACAGACATCCTTAATTCATTTTCATTTATTGGAACCCTCTCTCAAATAATTTTCTAAATCTCACGCAATAATGATGTATATTCTTGCTCAATATTAAGAAGCCCTCATGC…	GGGGACAACTTTGTATAGAAAAGTTGGGACATGAACGCATCCATTAAG	GGGGACTGCTTTTTTGTACAAACTTGTCGTCGGGAGAACGACCTTGG	chr14:95714218-95716177	-1	T	T	oncogene, fusion
CG-1056	TFPT	13630	yes	yes	no	no	AGTGGCGCCATCATAGCTCACGGCAGCCTCGATCACCTGGGCTCAAGCGATTCTCCCGCCTCAGCCTCCCGATAGCTGAGATGACAGGCACGCACCAGCACGCCCGGCTAATTTTTAAATTTTTCTGTAGAGACAGGGTCTCACTGTGTTGCTCAGGCTGGTCTCAAACTCCTGGGCTCAAGCGATCCTTTCGCCTGGGCCACCCAAAGTGCTGGGATTACAGGAGTGAGCCATGGCGTCTGGCTCTCCTCACTTCTTAGTAGCCCAGCATCTCCTCAGCCTTCAGCTCTCACGTTCCACCTCCCTGACCCACACGCCCCACTCTAGACTACAGGAGGTTGCTTTGTGATAACGTGTCCCGCACGCTCTGCGTGTCTACAGTAAGGCACTTCACACATT…	GGGGACAACTTTGTATAGAAAAGTTGAGTGGCGCCATCATAGCTCA	GGGGACTGCTTTTTTGTACAAACTTGTCTCTCCTCCCTCAGGATGACC	chr19:54115080-54117057	-1	T	T	fusion
CG-1057	TMEM127	26038	yes	no	no	no	CAGAGCCCTTCCCACAAGAGTCCCTGCTTGACTCTTACCTCCTGACTTGGGTGCCAAACCACATGCTTGACATCCTGTGTGTGGGAGTTGAGAACACTGACACATTCATACTCATCCTCTTCATCAACTGTGGGAGAGAAAAAGGGGACCCAAGAGCCGACCCTGTCAGGGACACAGAGGGGGCTGTCAGGTGGTTCCCAATCCACCTGGAGGGACCTGGCCTCACCTTCCCAGACCCAAACGCTCTTATCTCGGCTGCAAGTGGCCAGGAGGTTGCCAGATGGGGCCCAAGCCACTGACTTGACCTCATTTTCATGGCCCTCGAGAGTGGTTACACACTGTGAAAGGGGAAAGAAAATGAGAATTAACAGCAGCTAACACCCCTAAGCCCCTTCCCAT…	GGGGACAACTTTGTATAGAAAAGTTGCAGAGCCCTTCCCACAAGAG	GGGGACTGCTTTTTTGTACAAACTTGTCTTCCGGCTTCCTCCTCCT	chr2:96265994-96267962	-1	N	F, N	TSG
CG-1058	TMPRSS2	11876	yes	yes	no	no	ACCTGCCCTATGTGCTGGAGAGGGTCTTTGAGGGTTTCCCACTGGGGCAGAGCGCAGGGCAGTGTGGGGGATGGGGAGGGCTGGGGCATATTGGGGACAATCCCTGTTGTGGGTGCCACCAGCAGACCACAAAAGGTGCCAAAGGAGGGAGTGAGAGGGAAGGGTTTACTAGGAAAGTCCTGCCCCACAGGAGGCTTCCGGGAGAGCTTCCCAGGAAGGGAGCAGTGAGCCAAGGCAGCCTGGGATGGGACTGAATGGGGCTTTTTTCTGCTTCCACCTCATTTTAAAGCAAATCATGTTGATTTGTATATTATGCAGGGGAGGAGAAAACATGCTTCCCCTCTACCCTTCTAGTTCGTTCAGCTAGTCTACAAATTAAATTGGCATCAAATAGATGAA…	GGGGACAACTTTGTATAGAAAAGTTGACCTGCCCTATGTGCTGGAG	GGGGACTGCTTTTTTGTACAAACTTGTCCTGCTTAGCTCGCGCCTACT	chr21:41508138-41510062	-1	T	T	fusion
CG-1059	TNC	11943	yes	no	no	no	TCCCTGTGATTGACCATACCACTTGTGGTAGACACTAATCAACGATTGTAGAATCCTAAAGAACTGGGGAGAGGAGTTCGAGTTTGAGACATTCCCCGAAAAAGCCATATCTATCTAGTTTTCTAGCATGCGCTCTTGTCTTATTTAAAAACTCACATAGAATTATAAATATATTGATTATATGTTCTATACAAATATAGTTTATATACCATATGACATATATTGTACACTATTCTAATATTTTAATCCCTAACCCAAGAGATTAACTCAGTAGGAACCACTCACTGCTGGTTGAGACACAGCTTCATGCTACTGAAATATCCTTTGGCTAAAGCACAGAATTTAAAACTTCCCAAACAACCAACATTTGAATCAGCCAAAATGGATCAAAAGTTCAAA…	GGGGACAACTTTGTATAGAAAAGTTGTCCCTGTGATTGACCATACCA	GGGGACTGCTTTTTTGTACAAACTTGTCCAGCGGAACAGGGTTAGCTC	chr9:115118274-115120239	-1	N	Mis	oncogene
CG-1060	TPM3	12012	yes	yes	no	no	TCCATCTTTCTTTTCTGCTCTCGGCCTGGAAATTGGTCTTTTATAATGTAGCACCTTGTCAAATTTACTTTCAGTTCTGTATTTCCTTTTTACTTCTGTCTAAATGGAAACAGATGGCAACATAATGTTTAAATGCAGTCTTTTTCCTTATCTCTTTTTTTTTGTGGTAGTGGTGATAAAAATACATGTAAAATTTACCATTTTAACCATTTATAAATGTACAGTTCACCTTATCTGTTTTTAATAACTCTCTCCTAATTGTCCCTGATATTTTTCTCTTTTTAATTTTTTTCTAGTCTAAAAAACTTAAGAGGCTGGGTGCGGTGGCTCACACCTGTAATCCCAGCCCTTTGGGAGGCCTAGGCGGGTGGATCTGAGGTCCACCTGTGGATCTGATGA…	GGGGACAACTTTGTATAGAAAAGTTGTCCATCTTTCTTTTCTGCTCTCG	GGGGACTGCTTTTTTGTACAAACTTGTCGGGGTGTACAGTTGCCATGA	chr1:154178228-154180178	-1	T	T	TSG, fusion
CG-1061	TPM3	12012	yes	yes	no	no	CATCTGGCCAAAGGGAAGTTTCTAACTCATAAACAGTTCCTTGGGGGTACTTGGAAGTACAGTGGCATTGAAATTGGTAAAAGTTGTAACAGAATGGAGGCTCAATTCTATAGTACAGTTTACAGGCACTCATGTCTGGCTGTTGCATGAAGGATCTAGTAACAGTCGTCTGTTTTTTATTTTTTTGAGACAGGCTCTCAATCTGTCACCCAGACTGGAGGCAGTGATACAATCTTGGCTCACTGCAACCTCTGCCTTCCCGGCTCAAGAAATCTTCCCACCTCAGCCTCCCAAGTAGCTGGGACTACAGACGTGCTGCCACCAAGCCTGGCTAATTTTTTAATTGTTTGTAGAGACGAGGTCTCACTATACTGCCCAGGCTGGTCTCAAACTCTGGGC…	GGGGACAACTTTGTATAGAAAAGTTGCATCTGGCCAAAGGGAAGTT	GGGGACTGCTTTTTTGTACAAACTTGTCGCCCACCCAGCTACTGCTC	chr1:154183123-154185098	-1	T	T	TSG, fusion
CG-1062	TPM3	12012	yes	no	no	no	TTGGAAAGGTAAAGCAGGGTGTACAAGTCCTCTGCCCCCACCCCGGAAAGCCTCAGGGCAGCTGGAATGGCATTGAAGAGAGCAGGTGGCAATTTTGATGAGGAGCTGCTGACACGGCTGATCCTCTGGGCGCTGGGGCCGTGACATCAGGGTGAGAAGCTCTGTGTGGGAGCTCTAGGGAACGATAGTTGCCCGGATGTGGAGCCCTGCCAGGTATTCTTCCTGGTTTAGGCCAACGTGATCCAGCAAAGGCCAGGAGCTTGTAGAGGAGGAGCTGAGGCAGGGATGACACGTAGGACAATAAGCAAGAGCTGGCTGTCTTGGGAGGTGAAGAGCAGGAGCCAGTACCCTTCCTCAAGGAGATGGCTCTCCACCTAGACATGATTGGTGCCTGGTGTC…	GGGGACAACTTTGTATAGAAAAGTTGTTGGAAAGGTAAAGCAGGGTGT	GGGGACTGCTTTTTTGTACAAACTTGTCCACAGGGTGAGACGCTTTGA	chr1:154192211-154194201	-1	T	T	TSG, fusion
CG-1063	TPR	12017	yes	yes	no	no	CATCTGTGGTTTCCACTTCCATGTATTCAACCAACCACAGATTGAAAAATTATTTTTTTAAAGCATGATTACATCTGTATCATTAAAGATGTTTTTTCTTGTCACTATTCCCTAAACAATATAATATAACAACTATAGCATTTACATTGTATTAGGTATTATAAGTAACTTAGAGATGATTTAAGATATGCAAATGCTACACCATTTAATATAAGGAACTGGAGCATCCATGGATTTCATATCCATGGGGTGGGCAGGTGAGAGGGTCCTGGAACCAATGCCCCACGGATACCAAGGGACAACTGTATTTTGCCTTATAGGGTCATAATTTTCCAGAAATGTTGTATATCAGCCAAAGCCTTTGTGGTCCAAGCACTGTGACTGACACAACTCAACCTT…	GGGGACAACTTTGTATAGAAAAGTTGCATCTGTGGTTTCCACTTCCA	GGGGACTGCTTTTTTGTACAAACTTGTCCTTCCAGCTCCACCCACTTC	chr1:186375340-186377298	-1	T	T	fusion
CG-1064	TRIM27	9975	yes	yes	no	no	CTGTGCCCATCGAGTTTTTGTATTTTTGGTAGAGACGGGGTTTCACCATGTTGGTCAGGCTGGTCTTGAACTCCTGGGCTTAAGCGATCCACCCGCCTCAGCCTCCCAAAGTGATGGGATTACAGGCATGAGCCACCACACCCTGCCTGTTCTACCTTTCTTTACCCCCAGGTCACCTGCCTCCAGAGGTAATAAAGGGTTGGTAAGATAAACACAATCAATTCTGAAAAACAAAGCCAAACTCAAGGCTTGCATCCCCCAAGTAAAGGAGAAGATGAAGGGCAGCTTTATCTACCTATCCATATCTCTCATATTTCTGCACTGTATTGCAATGCTTATTAGTCCTTTTTGGAGTAAATGAGAATAGACATATCCTTTAATTCTTACAAATTTCATTGT…	GGGGACAACTTTGTATAGAAAAGTTGCTGTGCCCATCGAGTTTTTG	GGGGACTGCTTTTTTGTACAAACTTGTCCAGCGAGTGACAAGGTTTCG	chr6:28924048-28925959	-1	T	T	oncogene, fusion
CG-1066	TRIP11	12305	yes	yes	no	no	GGCTGATTCCTGCCTTAACTGATGACATTACCCTGTGAAATTCCTTCTCCTGGCTCAGAAGCTCCCCCACCAAGCACCTTGTGACCCCCCCGCCCCTGCCTGCCAGAGAACAACCCCCTTTGACTGTAGTTTTCCACTACCCACCCAAATCCTATAAAACTGCCCCACCCCTAACACCCTTTGCTGACTCTCTTTTGGGACTCAGCCCACCTGCACCCAGGTGAAATAAACAGCTTTATTGCTCACACAAAGCCTGTTTGGAGGTCTCTTCACACGGATGCCCGTGACAAGTGCCTGCCACCACATCCCACTAATTTTTGTATTTTTAGTAGAGATGGGGTTTCACCATGTTGGCCAGGCTGGTCTTGAACGCCTGACCTCAGGTGATCCACCTGCCTC…	GGGGACAACTTTGTATAGAAAAGTTGGGCTGATTCCTGCCTTAACTG	GGGGACTGCTTTTTTGTACAAACTTGTCGTAGACAGGCCCCGCGAAG	chr14:92040081-92042043	-1	T	T	fusion
CG-1068	U2AF1	12453	yes	yes	no	no	AGTTCCCACGCACAGACCTTACCTCTGCTTTCTCCGACCACTTCTCCCCCACCCCAGGTACTTCACAGCTGAGAGCCTCTTGCCAGCTTCCAACTCTCCAGCAGTCTTTGTTCCCAGACCGTGTCCTGAGGCTGCACTTTCTGGACATGCCCACCTGCTGGACTGGCATCTGTCTTGTCACTTCTCTGGCCTCACCTCTGCGAAAGGAACACAAAAGTCAGGACCCCAGTTCACTCTGTCAAAAGGAAAAGAATGAGCTGAAAGCTGAGTCATGTAAGCAGCTGCCTTTCCTTTCGTTCCTAAGCAGACGGCTACAGATAGAAGGTTCAACATCCGCTTCTCTTATGTAAAGTGCTGATTTGCTGAGGAGTGAGCTGTACACAGTCGACTGTTCCCAAC…	GGGGACAACTTTGTATAGAAAAGTTGAGTTCCCACGCACAGACCTT	GGGGACTGCTTTTTTGTACAAACTTGTCACGCGACGACGCTCTTCC	chr21:43107577-43109538	-1	N	Mis	oncogene
CG-1070	USP44	20064	yes	yes	no	no	GGCTTGAGTGCAATTGTGGATCTAGGCTCACCACAACCTCCGCCTCCTGGGTTCAAGCGATTGTCCTGTCTCAGCCTACCGAGTAGCTGGGATTACAGGTGCCCGCCACCAGGCCCGGATAATTTTTGTATTTTTAGTAGAGACAGGGTTTCACTATGTTGGCCAGGCTGCTCTCGAACTCCTGACCTCAGGTGATCCACCCGCCTTGGCCTCCCAAAGTGCTGTGATTACAGGCGTGAGCCACTGCGCCCGGCCTCTATGTCAGACCTTAATTAGCCATTTCCTGTTAGTTAGAATCCTGTGCCGCTCCTTCTTGCCTTTTACGGTGTTTGGATAATATGCTGTGAATACCTTTGTGCACTCATTTCTTTATTCAGGTCATACCACTGAAACATACTC…	GGGGACAACTTTGTATAGAAAAGTTGGGCTTGAGTGCAATTGTGGA	GGGGACTGCTTTTTTGTACAAACTTGTCCATCGGGAATGGCTTTAGGA	chr12:95548090-95550151	-1	N	D	TSG
[truncated: 9 more rows]

## Sheet: Notes Table 1
Supplementary Table 1. Gene promoter sequence
This table provides information for all promoter sequences used throughout this manuscript.
Table Column	Notes
[truncated: 12 more rows]
