# Supplementary material for: A large-scale cancer-specific protein–DNA interaction network
Source: Life Sci Alliance. 2024 Jul 16;7(10):e202402641. doi: 10.26508/lsa.202402641 (PMC11252446; doi:10.26508/lsa.202402641)
Supplement: Supplementary file 2 [file LSA-2024-02641_TableS2.zip › LSA-2024-02641_TableS2.ods]

## Sheet: Supplementary Table 2
CG-ID#	Gene name	Gene HGNC#	TF	TF HGNC#	TF Family	Screen(py1h/ey1h)	ChIP	Literature(PMID)
CG-522	NUTM1	29919	ARNTL	701	bHLH	py1h_coop	N	N/A
CG-539	PML	9113	ARX	18060	Homeodomain	eY1H	N	N/A
CG-53	FGFR2	3689	ATF2	784	bZIP	pY1H	N	N/A
CG-315	B2M	914	ATF2	784	bZIP	py1h_coop	N	15526362
CG-1037	SSX2	11336	ATF2	784	bZIP	py1h_coop	N	N/A
CG-704	AKT3	393	ATF2	784	bZIP	py1h_coop	N	N/A
CG-338	CD28	1653	ATF2	784	bZIP	py1h_coop	N	N/A
CG-771	CSMD3	19291	ATF2	784	bZIP	py1h_coop	N	N/A
CG-201	ERBB2	3430	ATF2	784	bZIP	py1h_coop	Y	1356975
CG-825	FANCF	3587	ATF2	784	bZIP	py1h_coop	N	N/A
CG-826	FANCG	3588	ATF2	784	bZIP	py1h_coop	N	N/A
CG-398	FAS	11920	ATF2	784	bZIP	py1h_coop	Y	19670268
CG-53	FGFR2	3689	ATF2	784	bZIP	py1h_coop	N	N/A
CG-414	FLI1	3749	ATF2	784	bZIP	py1h_coop	N	37377909
CG-456	JAK2	6192	ATF2	784	bZIP	py1h_coop	Y	N/A
CG-486	MITF	7105	ATF2	784	bZIP	py1h_coop	N	21203491
CG-548	PPP2R1A	9302	ATF2	784	bZIP	py1h_coop	Y	N/A
CG-123	PTPRD	9668	ATF2	784	bZIP	py1h_coop	Y	N/A
CG-984	PTPRK	9674	ATF2	784	bZIP	py1h_coop	Y	N/A
CG-685	ZNF331	15489	ATF2	784	bZIP	py1h_coop	Y	N/A
CG-203	ERBB3	3431	ATF3	785	bZIP	pY1H	Y	N/A
CG-53	FGFR2	3689	ATF3	785	bZIP	pY1H	Y	N/A
CG-685	ZNF331	15489	ATF3	785	bZIP	py1h_coop	Y	N/A
CG-1078	XPC	12816	ATF6	791	bZIP	py1h_coop	N	N/A
CG-648	TGFBR2	11773	ATOH1	797	bHLH	eY1H	Y	N/A
CG-586	ROBO2	10250	BATF	958	bZIP	eY1H	N	N/A
CG-22	CBLB	1542	BCL11B	13222	C2H2 ZF	pY1H	Y	N/A
CG-345	CDKN2C	1789	BCL11B	13222	C2H2 ZF	pY1H	Y	N/A
CG-192	CTCF	13723	BCL11B	13222	C2H2 ZF	pY1H	Y	37060567
CG-815	ETV4	3493	BCL11B	13222	C2H2 ZF	pY1H	N	N/A
CG-908	MECOM	3498	BCL11B	13222	C2H2 ZF	pY1H	N	N/A
CG-240	MLH1	7127	BCL11B	13222	C2H2 ZF	pY1H	Y	N/A
CG-931	NCOR2	7673	BCL11B	13222	C2H2 ZF	pY1H	N	N/A
CG-1037	SSX2	11336	BCL11B	13222	C2H2 ZF	pY1H	N	N/A
CG-1065	TRIM33	16290	BCL11B	13222	C2H2 ZF	pY1H	Y	N/A
CG-338	CD28	1653	BCL6	1001	C2H2 ZF	py1h_coop	N	N/A
CG-338	CD28	1653	BCL6B	1002	C2H2 ZF	py1h_coop	N	N/A
CG-589	RPL5	10360	BNC1	1081	C2H2 ZF	eY1H	N	N/A
CG-570	RAD17	9807	CDX1	1805	Homeodomain	pY1H	N	N/A
CG-931	NCOR2	7673	CDX1	1805	Homeodomain	pY1H	N	N/A
CG-398	FAS	11920	CEBPA	1833	bZIP	pY1H	Y	26797605
CG-686	ZNF331	15489	CEBPB	1834	bZIP	pY1H	Y	N/A
CG-30	CDKN2A	1787	CEBPB	1834	bZIP	pY1H	Y	31546150
CG-53	FGFR2	3689	CEBPE	1836	bZIP	eY1H	N	N/A
CG-290	ABL1	76	CEBPE	1836	bZIP	eY1H	N	N/A
CG-398	FAS	11920	CEBPE	1836	bZIP	eY1H	N	N/A
CG-545	PPARG	9236	CEBPE	1836	bZIP	eY1H	N	N/A
CG-1022	SGK1	10810	CEBPE	1836	bZIP	eY1H	N	N/A
CG-1022	SGK1	10810	CEBPG	1837	bZIP	pY1H	Y	N/A
CG-398	FAS	11920	CEBPG	1837	bZIP	pY1H	Y	N/A
CG-52	FGFR1	3688	CEBPG	1837	bZIP	pY1H	Y	N/A
CG-53	FGFR2	3689	CEBPG	1837	bZIP	pY1H	Y	N/A
CG-545	PPARG	9236	CEBPG	1837	bZIP	pY1H	N	N/A
CG-1037	SSX2	11336	CEBPG	1837	bZIP	pY1H	N	N/A
CG-704	AKT3	393	CEBPG	1837	bZIP	py1h_coop	N	N/A
CG-53	FGFR2	3689	CENPS	23163	Unknown	pY1H	N	N/A
CG-931	NCOR2	7673	CENPX	11422	Unknown	pY1H	N	N/A
CG-522	NUTM1	29919	CLOCK	2082	bHLH	py1h_coop	N	N/A
CG-268	PRDM1	9346	CREB3	2347	bZIP	py1h_coop	N	N/A
CG-570	RAD17	9807	DACH1	2663	Unknown	py1h_coop	N	N/A
CG-131	SETD2	18420	DACH1	2663	Unknown	py1h_coop	N	N/A
CG-685	ZNF331	15489	DACH1	2663	Unknown	py1h_coop	N	N/A
CG-339	CD79A	1698	DDIT3	2726	bZIP	pY1H	N	N/A
CG-53	FGFR2	3689	DDIT3	2726	bZIP	pY1H	N	26036639
CG-561	PTPN13	9646	DDIT3	2726	bZIP	pY1H	N	N/A
CG-1037	SSX2	11336	DDIT3	2726	bZIP	pY1H	N	N/A
CG-648	TGFBR2	11773	DDIT3	2726	bZIP	pY1H	Y	N/A
CG-704	AKT3	393	DDIT3	2726	bZIP	py1h_coop	Y	N/A
CG-739	CCDC6	18782	DLX2	2915	Homeodomain	pY1H	Y	N/A
CG-203	ERBB3	3431	DLX2	2915	Homeodomain	pY1H	N	N/A
CG-815	ETV4	3493	DLX2	2915	Homeodomain	pY1H	N	N/A
CG-825	FANCF	3587	DLX2	2915	Homeodomain	pY1H	N	N/A
CG-409	FGFR4	3691	DLX2	2915	Homeodomain	pY1H	N	N/A
CG-870	IL6ST	6021	DLX2	2915	Homeodomain	pY1H	N	N/A
CG-908	MECOM	3498	DLX2	2915	Homeodomain	pY1H	N	N/A
CG-95	NBN	7652	DLX2	2915	Homeodomain	pY1H	N	N/A
CG-522	NUTM1	29919	DLX2	2915	Homeodomain	pY1H	Y	N/A
CG-588	RPL10	10298	DLX2	2915	Homeodomain	pY1H	N	N/A
CG-721	BCL6	1001	DLX2	2915	Homeodomain	py1h_coop	N	N/A
CG-870	IL6ST	6021	DLX2	2915	Homeodomain	py1h_coop	N	N/A
CG-548	PPP2R1A	9302	DLX2	2915	Homeodomain	py1h_coop	N	N/A
CG-570	RAD17	9807	DMRT1	2934	DM	eY1H	N	N/A
CG-705	ALK	427	E2F1	3113	E2F	pY1H	Y	N/A
CG-52	FGFR1	3688	E2F1	3113	E2F	pY1H	Y	19303924
CG-74	HRAS	5173	E2F1	3113	E2F	pY1H	Y	N/A
CG-870	IL6ST	6021	E2F1	3113	E2F	pY1H	Y	N/A
CG-648	TGFBR2	11773	E2F1	3113	E2F	pY1H	Y	N/A
CG-686	ZNF331	15489	E2F2	3114	E2F	pY1H	N	N/A
CG-870	IL6ST	6021	E2F2	3114	E2F	pY1H	N	N/A
CG-931	NCOR2	7673	E2F2	3114	E2F	pY1H	N	N/A
CG-529	PBX1	8632	E2F2	3114	E2F	pY1H	N	N/A
CG-1065	TRIM33	16290	E2F2	3114	E2F	pY1H	Y	N/A
CG-570	RAD17	9807	E2F4	3118	E2F	pY1H	Y	25650659
CG-1037	SSX2	11336	E2F6	3120	E2F	py1h_coop	N	N/A
CG-52	FGFR1	3688	EBF1	3126	EBF1	eY1H	Y	N/A
CG-315	B2M	914	EBF1	3126	EBF1	eY1H	Y	N/A
CG-339	CD79A	1698	EBF1	3126	EBF1	eY1H	Y	29440261
CG-897	LRIG3	30991	EBF1	3126	EBF1	eY1H	N	N/A
CG-957	PDGFB	8800	EBF1	3126	EBF1	eY1H	Y	N/A
CG-684	ZNF331	15489	EBF1	3126	EBF1	eY1H	Y	N/A
CG-561	PTPN13	9646	EBF1	3126	EBF1	eY1H	Y	N/A
CG-52	FGFR1	3688	EBF3	19087	EBF1	eY1H	Y	N/A
CG-53	FGFR2	3689	EBF3	19087	EBF1	eY1H	N	N/A
CG-315	B2M	914	EBF3	19087	EBF1	eY1H	Y	N/A
CG-332	CAMTA1	18806	EBF3	19087	EBF1	eY1H	N	N/A
CG-339	CD79A	1698	EBF3	19087	EBF1	eY1H	N	N/A
CG-897	LRIG3	30991	EBF3	19087	EBF1	eY1H	N	N/A
CG-957	PDGFB	8800	EBF3	19087	EBF1	eY1H	N	N/A
CG-705	ALK	427	EBF3	19087	EBF1	eY1H	Y	N/A
CG-486	MITF	7105	EBF3	19087	EBF1	eY1H	N	29522175
CG-467	LCK	6524	EBF3	19087	EBF1	eY1H	N	N/A
CG-561	PTPN13	9646	EBF3	19087	EBF1	eY1H	Y	N/A
CG-931	NCOR2	7673	EBF3	19087	EBF1	eY1H	N	N/A
CG-280	SMAD4	6770	EGR1	3238	C2H2 ZF	eY1H	N	N/A
CG-30	CDKN2A	1787	EGR1	3238	C2H2 ZF	eY1H	Y	31143564; 19057511
CG-686	ZNF331	15489	EGR1	3238	C2H2 ZF	pY1H	Y	N/A
CG-704	AKT3	393	EGR1	3238	C2H2 ZF	pY1H	Y	N/A
CG-705	ALK	427	EGR1	3238	C2H2 ZF	pY1H	N	N/A
CG-712	ASXL2	23805	EGR1	3238	C2H2 ZF	pY1H	Y	N/A
CG-337	CD274	17635	EGR1	3238	C2H2 ZF	pY1H	Y	33744468
CG-339	CD79A	1698	EGR1	3238	C2H2 ZF	pY1H	Y	N/A
CG-30	CDKN2A	1787	EGR1	3238	C2H2 ZF	pY1H	Y	31143564; 19057511
CG-345	CDKN2C	1789	EGR1	3238	C2H2 ZF	pY1H	Y	N/A
CG-192	CTCF	13723	EGR1	3238	C2H2 ZF	pY1H	Y	23908591; 23933634
CG-791	DICER1	17098	EGR1	3238	C2H2 ZF	pY1H	Y	N/A
CG-201	ERBB2	3430	EGR1	3238	C2H2 ZF	pY1H	Y	N/A
CG-815	ETV4	3493	EGR1	3238	C2H2 ZF	pY1H	N	N/A
CG-816	ETV5	3494	EGR1	3238	C2H2 ZF	pY1H	Y	N/A
CG-52	FGFR1	3688	EGR1	3238	C2H2 ZF	pY1H	Y	N/A
CG-418	FUS	4010	EGR1	3238	C2H2 ZF	pY1H	Y	N/A
CG-931	NCOR2	7673	EGR1	3238	C2H2 ZF	pY1H	Y	N/A
CG-972	POU5F1	9221	EGR1	3238	C2H2 ZF	pY1H	N	N/A
CG-547	PPM1D	9277	EGR1	3238	C2H2 ZF	pY1H	Y	N/A
CG-560	PTPN11	9644	EGR1	3238	C2H2 ZF	pY1H	Y	24875294
CG-561	PTPN13	9646	EGR1	3238	C2H2 ZF	pY1H	Y	N/A
CG-280	SMAD4	6770	EGR1	3238	C2H2 ZF	pY1H	N	N/A
CG-629	SRC	11283	EGR1	3238	C2H2 ZF	pY1H	Y	2040600
CG-1037	SSX2	11336	EGR1	3238	C2H2 ZF	pY1H	N	N/A
CG-285	STK11	11389	EGR1	3238	C2H2 ZF	pY1H	Y	N/A
CG-1052	TEC	11719	EGR1	3238	C2H2 ZF	pY1H	Y	N/A
CG-1065	TRIM33	16290	EGR1	3238	C2H2 ZF	pY1H	Y	N/A
CG-1067	TSC1	12362	EGR1	3238	C2H2 ZF	pY1H	Y	N/A
CG-1078	XPC	12816	ELK1	3321	Ets	eY1H	Y	N/A
CG-268	PRDM1	9346	ELK4	3326	Ets	pY1H	Y	N/A
CG-339	CD79A	1698	ELK4	3326	Ets	pY1H	N	N/A
CG-414	FLI1	3749	ELK4	3326	Ets	pY1H	N	N/A
CG-332	CAMTA1	18806	ERF	3444	Ets	eY1H	N	N/A
CG-771	CSMD3	19291	ERF	3444	Ets	eY1H	N	N/A
CG-345	CDKN2C	1789	ESR1	3467	Nuclear receptor	pY1H	Y	N/A
CG-815	ETV4	3493	ESR1	3467	Nuclear receptor	pY1H	N	N/A
CG-931	NCOR2	7673	ESR1	3467	Nuclear receptor	pY1H	Y	35217640; 31949157
CG-548	PPP2R1A	9302	ESR1	3467	Nuclear receptor	pY1H	Y	N/A
CG-1052	TEC	11719	ESR1	3467	Nuclear receptor	pY1H	Y	N/A
CG-1065	TRIM33	16290	ESR1	3467	Nuclear receptor	pY1H	Y	N/A
CG-668	TSC2	12363	ESR1	3467	Nuclear receptor	pY1H	Y	N/A
CG-1077	XPA	12814	ESR1	3467	Nuclear receptor	pY1H	Y	N/A
CG-742	CCR7	1608	ESR1	3467	Nuclear receptor	py1h_coop	Y	37198482
CG-339	CD79A	1698	ESR1	3467	Nuclear receptor	py1h_coop	Y	N/A
CG-192	CTCF	13723	ESR1	3467	Nuclear receptor	py1h_coop	Y	21878914
CG-381	ELF3	3318	ESR1	3467	Nuclear receptor	py1h_coop	Y	30301189
CG-450	IL7R	6024	ESR1	3467	Nuclear receptor	py1h_coop	N	N/A
CG-467	LCK	6524	ESR1	3467	Nuclear receptor	py1h_coop	N	N/A
CG-502	MYOD1	7611	ESR1	3467	Nuclear receptor	py1h_coop	Y	28842253
CG-957	PDGFB	8800	ESR1	3467	Nuclear receptor	py1h_coop	Y	N/A
CG-972	POU5F1	9221	ESR1	3467	Nuclear receptor	py1h_coop	N	N/A
CG-1021	SGK1	10810	ESR1	3467	Nuclear receptor	py1h_coop	Y	22900683; 18414489
CG-685	ZNF331	15489	ESR1	3467	Nuclear receptor	py1h_coop	Y	N/A
CG-338	CD28	1653	ESR2	3468	Nuclear receptor	pY1H	N	N/A
CG-648	TGFBR2	11773	ESR2	3468	Nuclear receptor	pY1H	N	N/A
CG-825	FANCF	3587	ESR2	3468	Nuclear receptor	py1h_coop	N	N/A
CG-1055	TFEB	11753	ESR2	3468	Nuclear receptor	py1h_coop	N	N/A
CG-586	ROBO2	10250	ESRRA	3471	Nuclear receptor	pY1H	Y	N/A
CG-172	CASP8	1509	ESRRA	3471	Nuclear receptor	pY1H	Y	N/A
CG-1082	ZFHX3	777	ESRRA	3471	Nuclear receptor	pY1H	N	N/A
CG-486	MITF	7105	ESRRA	3471	Nuclear receptor	pY1H	N	N/A
CG-704	AKT3	393	ESRRA	3471	Nuclear receptor	pY1H	N	N/A
CG-712	ASXL2	23805	ESRRA	3471	Nuclear receptor	pY1H	Y	N/A
CG-166	ATM	795	ESRRA	3471	Nuclear receptor	pY1H	Y	N/A
CG-721	BCL6	1001	ESRRA	3471	Nuclear receptor	pY1H	Y	N/A
CG-727	BRD4	13575	ESRRA	3471	Nuclear receptor	pY1H	Y	N/A
CG-22	CBLB	1542	ESRRA	3471	Nuclear receptor	pY1H	N	N/A
CG-345	CDKN2C	1789	ESRRA	3471	Nuclear receptor	pY1H	Y	N/A
CG-192	CTCF	13723	ESRRA	3471	Nuclear receptor	pY1H	Y	N/A
CG-796	EBF1	3126	ESRRA	3471	Nuclear receptor	pY1H	N	N/A
CG-201	ERBB2	3430	ESRRA	3471	Nuclear receptor	pY1H	Y	N/A
CG-203	ERBB3	3431	ESRRA	3471	Nuclear receptor	pY1H	Y	N/A
CG-815	ETV4	3493	ESRRA	3471	Nuclear receptor	pY1H	N	N/A
CG-825	FANCF	3587	ESRRA	3471	Nuclear receptor	pY1H	Y	N/A
CG-826	FANCG	3588	ESRRA	3471	Nuclear receptor	pY1H	Y	N/A
CG-450	IL7R	6024	ESRRA	3471	Nuclear receptor	pY1H	N	N/A
CG-502	MYOD1	7611	ESRRA	3471	Nuclear receptor	pY1H	N	N/A
CG-931	NCOR2	7673	ESRRA	3471	Nuclear receptor	pY1H	N	N/A
CG-101	NRAS	7989	ESRRA	3471	Nuclear receptor	pY1H	Y	N/A
CG-972	POU5F1	9221	ESRRA	3471	Nuclear receptor	pY1H	N	N/A
CG-1037	SSX2	11336	ESRRA	3471	Nuclear receptor	pY1H	N	N/A
CG-1042	STAT6	11368	ESRRA	3471	Nuclear receptor	pY1H	N	N/A
CG-285	STK11	11389	ESRRA	3471	Nuclear receptor	pY1H	Y	21731503
CG-1052	TEC	11719	ESRRA	3471	Nuclear receptor	pY1H	Y	N/A
CG-1055	TFEB	11753	ESRRA	3471	Nuclear receptor	pY1H	Y	35045880
CG-1065	TRIM33	16290	ESRRA	3471	Nuclear receptor	pY1H	Y	N/A
CG-668	TSC2	12363	ESRRA	3471	Nuclear receptor	pY1H	Y	N/A
CG-1077	XPA	12814	ESRRA	3471	Nuclear receptor	pY1H	Y	N/A
CG-1078	XPC	12816	ESRRA	3471	Nuclear receptor	pY1H	Y	N/A
CG-972	POU5F1	9221	ESRRA	3471	Nuclear receptor	py1h_coop	N	N/A
CG-172	CASP8	1509	ESRRG	3474	Nuclear receptor	pY1H	N	N/A
CG-486	MITF	7105	ESRRG	3474	Nuclear receptor	pY1H	N	N/A
CG-704	AKT3	393	ESRRG	3474	Nuclear receptor	pY1H	N	N/A
CG-345	CDKN2C	1789	ESRRG	3474	Nuclear receptor	pY1H	N	N/A
CG-192	CTCF	13723	ESRRG	3474	Nuclear receptor	pY1H	N	N/A
CG-203	ERBB3	3431	ESRRG	3474	Nuclear receptor	pY1H	N	N/A
CG-826	FANCG	3588	ESRRG	3474	Nuclear receptor	pY1H	N	N/A
CG-450	IL7R	6024	ESRRG	3474	Nuclear receptor	pY1H	N	N/A
CG-931	NCOR2	7673	ESRRG	3474	Nuclear receptor	pY1H	N	N/A
CG-972	POU5F1	9221	ESRRG	3474	Nuclear receptor	pY1H	N	N/A
CG-1037	SSX2	11336	ESRRG	3474	Nuclear receptor	pY1H	N	N/A
CG-1042	STAT6	11368	ESRRG	3474	Nuclear receptor	pY1H	N	N/A
CG-1065	TRIM33	16290	ESRRG	3474	Nuclear receptor	pY1H	N	N/A
CG-668	TSC2	12363	ESRRG	3474	Nuclear receptor	pY1H	N	N/A
CG-1078	XPC	12816	ESRRG	3474	Nuclear receptor	pY1H	N	N/A
CG-131	SETD2	18420	ETS1	3488	Ets	pY1H	Y	N/A
CG-771	CSMD3	19291	ETV1	3490	Ets	eY1H	N	N/A
CG-522	NUTM1	29919	ETV1	3490	Ets	eY1H	Y	N/A
CG-280	SMAD4	6770	ETV4	3493	Ets	eY1H	N	N/A
CG-467	LCK	6524	ETV4	3493	Ets	eY1H	Y	N/A
CG-315	B2M	914	FLI1	3749	Ets	pY1H	Y	N/A
CG-339	CD79A	1698	FLI1	3749	Ets	pY1H	Y	34763718
CG-30	CDKN2A	1787	FLI1	3749	Ets	pY1H	Y	N/A
CG-771	CSMD3	19291	FLI1	3749	Ets	pY1H	Y	N/A
CG-201	ERBB2	3430	FLI1	3749	Ets	pY1H	Y	N/A
CG-409	FGFR4	3691	FLI1	3749	Ets	pY1H	Y	N/A
CG-450	IL7R	6024	FLI1	3749	Ets	pY1H	Y	N/A
CG-931	NCOR2	7673	FLI1	3749	Ets	pY1H	Y	N/A
CG-522	NUTM1	29919	FLI1	3749	Ets	pY1H	Y	N/A
CG-548	PPP2R1A	9302	FLI1	3749	Ets	pY1H	Y	N/A
CG-1042	STAT6	11368	FLI1	3749	Ets	pY1H	N	N/A
CG-648	TGFBR2	11773	FLI1	3749	Ets	pY1H	Y	10508522
CG-1067	TSC1	12362	FLI1	3749	Ets	pY1H	Y	N/A
CG-1078	XPC	12816	FLI1	3749	Ets	pY1H	Y	N/A
CG-338	CD28	1653	FOS	3796	bZIP	pY1H	Y	N/A
CG-53	FGFR2	3689	FOSL2	3798	bZIP	pY1H	N	N/A
CG-570	RAD17	9807	FOXF1	3809	Forkhead	eY1H	N	N/A
CG-161	AR	644	FOXH1	3814	Forkhead	eY1H	Y	16120611
CG-1084	ZFHX3	777	FOXH1	3814	Forkhead	eY1H	Y	N/A
CG-570	RAD17	9807	FOXH1	3814	Forkhead	eY1H	N	N/A
CG-529	PBX1	8632	FOXH1	3814	Forkhead	eY1H	N	N/A
CG-123	PTPRD	9668	FOXH1	3814	Forkhead	eY1H	N	N/A
CG-589	RPL5	10360	FOXJ1	3816	Forkhead	eY1H	N	N/A
CG-398	FAS	11920	FOXJ2	24818	Forkhead	eY1H	N	N/A
CG-589	RPL5	10360	FOXM1	3818	Forkhead	eY1H	Y	N/A
CG-589	RPL5	10360	FOXN2	5281	Forkhead	eY1H	N	N/A
CG-570	RAD17	9807	FOXO1	3819	Forkhead	eY1H	Y	N/A
CG-589	RPL5	10360	FOXO1	3819	Forkhead	eY1H	N	N/A
CG-721	BCL6	1001	FOXO1	3819	Forkhead	pY1H	Y	25692700
CG-589	RPL5	10360	FOXO1	3819	Forkhead	pY1H	N	N/A
CG-807	ERG	3446	FOXO3	3821	Forkhead	eY1H	N	N/A
CG-589	RPL5	10360	FOXO3	3821	Forkhead	eY1H	Y	36384455
CG-908	MECOM	3498	FOXP3	6106	Forkhead	pY1H	N	N/A
CG-166	ATM	795	GABPA	4071	Ets	eY1H	Y	N/A
CG-593	SDHC	10682	GABPA	4071	Ets	eY1H	Y	N/A
CG-771	CSMD3	19291	GABPA	4071	Ets	eY1H	Y	N/A
CG-1022	SGK1	10810	GABPA	4071	Ets	eY1H	Y	N/A
CG-339	CD79A	1698	GATA2	4171	GATA	pY1H	Y	N/A
CG-123	PTPRD	9668	GFI1	4237	C2H2 ZF	eY1H	N	N/A
CG-863	ID3	5362	GFI1B	4238	C2H2 ZF	eY1H	Y	N/A
CG-123	PTPRD	9668	GFI1B	4238	C2H2 ZF	eY1H	N	N/A
CG-172	CASP8	1509	GLI1	4317	C2H2 ZF	eY1H	Y	N/A
CG-568	RAD17	9807	GLI3	4319	C2H2 ZF	pY1H	Y	N/A
CG-171	CASP8	1509	GLI3	4319	C2H2 ZF	py1h_coop	N	N/A
CG-467	LCK	6524	GLI3	4319	C2H2 ZF	py1h_coop	N	N/A
CG-172	CASP8	1509	GLIS2	29450	C2H2 ZF	eY1H	N	N/A
CG-52	FGFR1	3688	GLIS2	29450	C2H2 ZF	eY1H	Y	N/A
CG-957	PDGFB	8800	GLIS2	29450	C2H2 ZF	eY1H	Y	N/A
CG-589	RPL5	10360	GLIS2	29450	C2H2 ZF	eY1H	N	N/A
CG-931	NCOR2	7673	GLIS2	29450	C2H2 ZF	eY1H	Y	N/A
CG-337	CD274	17635	GRHL2	2799	Grainyhead	eY1H	Y	N/A
CG-593	SDHC	10682	GRHL2	2799	Grainyhead	eY1H	Y	N/A
CG-751	CDK4	1773	GRHL2	2799	Grainyhead	eY1H	Y	N/A
CG-266	PIK3R1	8979	GRHL2	2799	Grainyhead	eY1H	Y	N/A
CG-990	RAF1	9829	GRHL2	2799	Grainyhead	eY1H	Y	N/A
CG-123	PTPRD	9668	GRHL2	2799	Grainyhead	eY1H	N	N/A
CG-593	SDHC	10682	GRHL3	25839	Grainyhead	eY1H	Y	N/A
CG-807	ERG	3446	GRHL3	25839	Grainyhead	eY1H	Y	N/A
CG-990	RAF1	9829	GRHL3	25839	Grainyhead	eY1H	Y	N/A
CG-123	PTPRD	9668	GRHL3	25839	Grainyhead	eY1H	Y	N/A
CG-268	PRDM1	9346	GRHL3	25839	Grainyhead	pY1H	Y	N/A
CG-1084	ZFHX3	777	GRHL3	25839	Grainyhead	pY1H	Y	N/A
CG-570	RAD17	9807	GRHL3	25839	Grainyhead	pY1H	Y	N/A
CG-586	ROBO2	10250	GRHL3	25839	Grainyhead	pY1H	Y	N/A
CG-1022	SGK1	10810	GRHL3	25839	Grainyhead	pY1H	Y	N/A
CG-172	CASP8	1509	GRHL3	25839	Grainyhead	pY1H	N	N/A
CG-568	RAD17	9807	GRHL3	25839	Grainyhead	pY1H	Y	N/A
CG-813	ETV1	3490	GRHL3	25839	Grainyhead	pY1H	N	N/A
CG-161	AR	644	GRHL3	25839	Grainyhead	pY1H	N	N/A
CG-315	B2M	914	GRHL3	25839	Grainyhead	pY1H	N	N/A
CG-727	BRD4	13575	GRHL3	25839	Grainyhead	pY1H	N	32142793
CG-742	CCR7	1608	GRHL3	25839	Grainyhead	pY1H	N	N/A
CG-337	CD274	17635	GRHL3	25839	Grainyhead	pY1H	Y	N/A
CG-338	CD28	1653	GRHL3	25839	Grainyhead	pY1H	N	N/A
CG-771	CSMD3	19291	GRHL3	25839	Grainyhead	pY1H	Y	N/A
CG-795	DROSHA	17904	GRHL3	25839	Grainyhead	pY1H	Y	N/A
CG-381	ELF3	3318	GRHL3	25839	Grainyhead	pY1H	N	31404945
CG-807	ERG	3446	GRHL3	25839	Grainyhead	pY1H	Y	N/A
CG-816	ETV5	3494	GRHL3	25839	Grainyhead	pY1H	Y	N/A
CG-825	FANCF	3587	GRHL3	25839	Grainyhead	pY1H	N	N/A
CG-398	FAS	11920	GRHL3	25839	Grainyhead	pY1H	N	N/A
CG-53	FGFR2	3689	GRHL3	25839	Grainyhead	pY1H	Y	N/A
CG-414	FLI1	3749	GRHL3	25839	Grainyhead	pY1H	N	N/A
CG-450	IL7R	6024	GRHL3	25839	Grainyhead	pY1H	N	N/A
CG-467	LCK	6524	GRHL3	25839	Grainyhead	pY1H	Y	N/A
CG-897	LRIG3	30991	GRHL3	25839	Grainyhead	pY1H	Y	N/A
CG-101	NRAS	7989	GRHL3	25839	Grainyhead	pY1H	Y	N/A
CG-522	NUTM1	29919	GRHL3	25839	Grainyhead	pY1H	N	N/A
CG-529	PBX1	8632	GRHL3	25839	Grainyhead	pY1H	N	N/A
CG-957	PDGFB	8800	GRHL3	25839	Grainyhead	pY1H	Y	N/A
CG-545	PPARG	9236	GRHL3	25839	Grainyhead	pY1H	N	N/A
CG-123	PTPRD	9668	GRHL3	25839	Grainyhead	pY1H	Y	N/A
CG-1002	ROS1	10261	GRHL3	25839	Grainyhead	pY1H	N	N/A
CG-593	SDHC	10682	GRHL3	25839	Grainyhead	pY1H	Y	N/A
CG-618	SMAD3	6769	GRHL3	25839	Grainyhead	pY1H	N	N/A
CG-648	TGFBR2	11773	GRHL3	25839	Grainyhead	pY1H	Y	N/A
CG-570	RAD17	9807	HDX	26411	Homeodomain	eY1H	N	N/A
CG-775	CUL3	2553	HDX	26411	Homeodomain	eY1H	N	N/A
CG-739	CCDC6	18782	HES5	19764	bHLH	eY1H	N	N/A
CG-742	CCR7	1608	HES5	19764	bHLH	eY1H	N	N/A
CG-751	CDK4	1773	HES5	19764	bHLH	eY1H	N	N/A
CG-588	RPL10	10298	HES5	19764	bHLH	eY1H	N	N/A
CG-957	PDGFB	8800	HES5	19764	bHLH	eY1H	N	N/A
CG-965	PLAG1	9045	HES5	19764	bHLH	eY1H	N	N/A
CG-1055	TFEB	11753	HES5	19764	bHLH	eY1H	N	N/A
CG-1065	TRIM33	16290	HES5	19764	bHLH	eY1H	N	N/A
CG-1022	SGK1	10810	HES5	19764	bHLH	eY1H	N	17241237
CG-588	RPL10	10298	HEY1	4880	bHLH	eY1H	Y	N/A
CG-467	LCK	6524	HEY2	4881	bHLH	eY1H	N	N/A
CG-171	CASP8	1509	HHEX	4901	Homeodomain	eY1H	N	N/A
CG-172	CASP8	1509	HHEX	4901	Homeodomain	eY1H	N	N/A
CG-53	FGFR2	3689	HIF1A	4910	bHLH	pY1H	N	N/A
CG-95	NBN	7652	HINFP	17850	C2H2 ZF	pY1H	Y	N/A
CG-791	DICER1	17098	HMGA1	5010	AT hook	pY1H	N	N/A
CG-203	ERBB3	3431	HMGA2	5009	AT hook	pY1H	N	N/A
CG-269	PRDM1	9346	HNF4A	5024	Nuclear receptor	pY1H	Y	N/A
CG-570	RAD17	9807	HOXA1	5099	Homeodomain	eY1H	Y	N/A
CG-570	RAD17	9807	HOXA9	5109	Homeodomain	eY1H	Y	N/A
CG-570	RAD17	9807	HOXB7	5118	Homeodomain	pY1H	N	N/A
CG-339	CD79A	1698	HOXB7	5118	Homeodomain	pY1H	N	N/A
CG-570	RAD17	9807	HOXC10	5122	Homeodomain	eY1H	N	N/A
CG-339	CD79A	1698	HOXC12	5124	Homeodomain	eY1H	N	N/A
CG-739	CCDC6	18782	HOXC12	5124	Homeodomain	eY1H	N	N/A
CG-268	PRDM1	9346	HOXC12	5124	Homeodomain	eY1H	N	N/A
CG-43	DNMT3A	2978	HOXC12	5124	Homeodomain	eY1H	N	N/A
CG-570	RAD17	9807	HOXC12	5124	Homeodomain	eY1H	N	N/A
CG-570	RAD17	9807	HOXC8	5129	Homeodomain	pY1H	Y	N/A
CG-931	NCOR2	7673	HOXC8	5129	Homeodomain	pY1H	N	N/A
CG-570	RAD17	9807	HOXC9	5130	Homeodomain	eY1H	Y	N/A
CG-570	RAD17	9807	HOXD10	5133	Homeodomain	eY1H	N	N/A
CG-268	PRDM1	9346	IKZF3	13178	C2H2 ZF	pY1H	Y	N/A
CG-1084	ZFHX3	777	IKZF3	13178	C2H2 ZF	pY1H	N	N/A
CG-1021	SGK1	10810	IKZF3	13178	C2H2 ZF	pY1H	Y	N/A
CG-332	CAMTA1	18806	IKZF3	13178	C2H2 ZF	pY1H	N	N/A
CG-338	CD28	1653	IKZF3	13178	C2H2 ZF	pY1H	Y	N/A
CG-339	CD79A	1698	IKZF3	13178	C2H2 ZF	pY1H	Y	N/A
CG-201	ERBB2	3430	IKZF3	13178	C2H2 ZF	pY1H	Y	N/A
CG-53	FGFR2	3689	IKZF3	13178	C2H2 ZF	pY1H	N	N/A
CG-539	PML	9113	IKZF3	13178	C2H2 ZF	pY1H	Y	N/A
CG-668	TSC2	12363	IKZF3	13178	C2H2 ZF	pY1H	Y	N/A
CG-337	CD274	17635	IRF2	6117	IRF	eY1H	Y	31471524
CG-414	FLI1	3749	IRF5	6120	IRF	eY1H	N	N/A
CG-337	CD274	17635	IRF5	6120	IRF	eY1H	N	N/A
CG-337	CD274	17635	IRF8	5358	IRF	pY1H	N	N/A
CG-203	ERBB3	3431	IRF8	5358	IRF	pY1H	N	N/A
CG-53	FGFR2	3689	IRF8	5358	IRF	pY1H	N	N/A
CG-984	PTPRK	9674	IRF8	5358	IRF	pY1H	N	N/A
CG-686	ZNF331	15489	IRF9	6131	IRF	pY1H	N	N/A
CG-22	CBLB	1542	IRF9	6131	IRF	pY1H	N	N/A
CG-337	CD274	17635	IRF9	6131	IRF	pY1H	N	36059459
CG-338	CD28	1653	IRF9	6131	IRF	pY1H	N	N/A
CG-339	CD79A	1698	IRF9	6131	IRF	pY1H	N	N/A
CG-345	CDKN2C	1789	IRF9	6131	IRF	pY1H	N	N/A
CG-203	ERBB3	3431	IRF9	6131	IRF	pY1H	N	N/A
CG-870	IL6ST	6021	IRF9	6131	IRF	pY1H	N	N/A
CG-450	IL7R	6024	IRF9	6131	IRF	pY1H	N	N/A
CG-897	LRIG3	30991	IRF9	6131	IRF	pY1H	N	N/A
CG-589	RPL5	10360	IRF9	6131	IRF	pY1H	N	N/A
CG-648	TGFBR2	11773	IRF9	6131	IRF	pY1H	N	N/A
CG-1065	TRIM33	16290	IRF9	6131	IRF	pY1H	N	N/A
CG-570	RAD17	9807	IRX4	6129	Homeodomain	eY1H	N	N/A
CG-870	IL6ST	6021	IRX4	6129	Homeodomain	eY1H	N	N/A
CG-570	RAD17	9807	IRX4	6129	Homeodomain	pY1H	N	N/A
CG-825	FANCF	3587	IRX4	6129	Homeodomain	pY1H	N	N/A
CG-101	NRAS	7989	IRX4	6129	Homeodomain	pY1H	N	N/A
CG-589	RPL5	10360	IRX4	6129	Homeodomain	pY1H	N	N/A
CG-332	CAMTA1	18806	IRX5	14361	Homeodomain	eY1H	N	N/A
CG-332	CAMTA1	18806	IRX6	14675	Homeodomain	eY1H	N	N/A
CG-201	ERBB2	3430	ISL1	6132	Homeodomain	pY1H	N	N/A
CG-648	TGFBR2	11773	ISL1	6132	Homeodomain	pY1H	Y	N/A
CG-686	ZNF331	15489	JUN	6204	bZIP	eY1H	Y	N/A
CG-815	ETV4	3493	JUN	6204	bZIP	pY1H	N	N/A
CG-74	HRAS	5173	JUN	6204	bZIP	pY1H	Y	N/A
CG-268	PRDM1	9346	JUN	6204	bZIP	py1h_coop	Y	35572579
CG-570	RAD17	9807	JUN	6204	bZIP	py1h_coop	Y	N/A
CG-685	ZNF331	15489	JUN	6204	bZIP	py1h_coop	Y	N/A
CG-685	ZNF331	15489	JUNB	6205	bZIP	py1h_coop	N	N/A
CG-268	PRDM1	9346	KLF10	11810	C2H2 ZF	eY1H	Y	N/A
CG-398	FAS	11920	KLF12	6346	C2H2 ZF	eY1H	Y	N/A
CG-22	CBLB	1542	KLF15	14536	C2H2 ZF	eY1H	Y	N/A
CG-52	FGFR1	3688	KLF15	14536	C2H2 ZF	eY1H	Y	N/A
CG-337	CD274	17635	KLF15	14536	C2H2 ZF	eY1H	Y	N/A
CG-539	PML	9113	KLF15	14536	C2H2 ZF	eY1H	Y	N/A
CG-707	AMER1	26837	KLF15	14536	C2H2 ZF	eY1H	Y	N/A
CG-43	DNMT3A	2978	KLF15	14536	C2H2 ZF	eY1H	N	N/A
CG-201	ERBB2	3430	KLF15	14536	C2H2 ZF	eY1H	Y	25897424
CG-30	CDKN2A	1787	KLF15	14536	C2H2 ZF	eY1H	Y	29990857
CG-796	EBF1	3126	KLF15	14536	C2H2 ZF	eY1H	N	N/A
CG-990	RAF1	9829	KLF15	14536	C2H2 ZF	eY1H	Y	N/A
CG-1052	TEC	11719	KLF15	14536	C2H2 ZF	eY1H	Y	N/A
CG-1055	TFEB	11753	KLF15	14536	C2H2 ZF	eY1H	Y	N/A
CG-972	POU5F1	9221	KLF15	14536	C2H2 ZF	eY1H	N	N/A
CG-52	FGFR1	3688	KLF3	16516	C2H2 ZF	eY1H	N	N/A
CG-339	CD79A	1698	KLF3	16516	C2H2 ZF	eY1H	N	N/A
CG-381	ELF3	3318	KLF3	16516	C2H2 ZF	eY1H	Y	N/A
CG-398	FAS	11920	KLF3	16516	C2H2 ZF	eY1H	Y	N/A
CG-751	CDK4	1773	KLF3	16516	C2H2 ZF	eY1H	Y	N/A
CG-268	PRDM1	9346	KLF3	16516	C2H2 ZF	eY1H	Y	N/A
CG-897	LRIG3	30991	KLF3	16516	C2H2 ZF	eY1H	Y	N/A
CG-30	CDKN2A	1787	KLF3	16516	C2H2 ZF	eY1H	N	N/A
CG-548	PPP2R1A	9302	KLF3	16516	C2H2 ZF	eY1H	Y	N/A
CG-1021	SGK1	10810	KLF3	16516	C2H2 ZF	eY1H	N	N/A
CG-398	FAS	11920	KLF4	6348	C2H2 ZF	eY1H	Y	N/A
CG-990	RAF1	9829	KLF4	6348	C2H2 ZF	eY1H	Y	N/A
CG-1052	TEC	11719	KLF4	6348	C2H2 ZF	eY1H	Y	N/A
CG-972	POU5F1	9221	KLF4	6348	C2H2 ZF	eY1H	N	32531293
CG-648	TGFBR2	11773	KLF5	6349	C2H2 ZF	pY1H	Y	N/A
CG-707	AMER1	26837	KLF6	2235	C2H2 ZF	pY1H	Y	N/A
CG-22	CBLB	1542	KLF6	2235	C2H2 ZF	pY1H	Y	N/A
CG-30	CDKN2A	1787	KLF6	2235	C2H2 ZF	pY1H	N	N/A
CG-192	CTCF	13723	KLF6	2235	C2H2 ZF	pY1H	Y	N/A
CG-823	FANCA	3582	KLF6	2235	C2H2 ZF	pY1H	Y	N/A
CG-74	HRAS	5173	KLF6	2235	C2H2 ZF	pY1H	Y	18471523
CG-285	STK11	11389	KLF6	2235	C2H2 ZF	pY1H	Y	N/A
CG-1052	TEC	11719	KLF6	2235	C2H2 ZF	pY1H	Y	N/A
CG-1067	TSC1	12362	KLF6	2235	C2H2 ZF	pY1H	Y	N/A
CG-618	SMAD3	6769	KLF7	6350	C2H2 ZF	eY1H	N	29672161
CG-570	RAD17	9807	LCOR	29503	Pipsqueak	eY1H	N	N/A
CG-570	RAD17	9807	LCOR	29503	Pipsqueak	pY1H	N	N/A
CG-172	CASP8	1509	LCOR	29503	Pipsqueak	pY1H	N	N/A
CG-771	CSMD3	19291	LCOR	29503	Pipsqueak	pY1H	N	N/A
CG-825	FANCF	3587	LCOR	29503	Pipsqueak	pY1H	N	N/A
CG-570	RAD17	9807	LHX6	21735	Homeodomain	eY1H	N	N/A
CG-53	FGFR2	3689	LMX1A	6653	Homeodomain	pY1H	N	N/A
CG-30	CDKN2A	1787	MAFB	6408	bZIP	eY1H	N	N/A
CG-704	AKT3	393	MAFF	6780	bZIP	pY1H	N	N/A
CG-957	PDGFB	8800	MAFF	6780	bZIP	pY1H	Y	N/A
CG-727	BRD4	13575	MAFF	6780	bZIP	py1h_coop	Y	N/A
CG-742	CCR7	1608	MAFF	6780	bZIP	py1h_coop	N	N/A
CG-775	CUL3	2553	MAFF	6780	bZIP	py1h_coop	N	N/A
CG-414	FLI1	3749	MAFF	6780	bZIP	py1h_coop	N	N/A
CG-268	PRDM1	9346	MAFF	6780	bZIP	py1h_coop	Y	28984203
CG-586	ROBO2	10250	MAFF	6780	bZIP	py1h_coop	N	N/A
CG-704	AKT3	393	MAFG	6781	bZIP	pY1H	N	N/A
CG-203	ERBB3	3431	MAFG	6781	bZIP	pY1H	N	N/A
CG-704	AKT3	393	MAFK	6782	bZIP	pY1H	N	N/A
CG-825	FANCF	3587	MAFK	6782	bZIP	pY1H	N	N/A
CG-668	TSC2	12363	MAFK	6782	bZIP	pY1H	Y	N/A
CG-123	PTPRD	9668	MAFK	6782	bZIP	py1h_coop	N	N/A
CG-268	PRDM1	9346	MAX	6913	bHLH	pY1H	Y	N/A
CG-1084	ZFHX3	777	MAX	6913	bHLH	pY1H	Y	N/A
CG-1021	SGK1	10810	MAX	6913	bHLH	pY1H	Y	N/A
CG-1022	SGK1	10810	MAX	6913	bHLH	pY1H	Y	N/A
CG-172	CASP8	1509	MAX	6913	bHLH	pY1H	Y	N/A
CG-686	ZNF331	15489	MAX	6913	bHLH	pY1H	Y	N/A
CG-315	B2M	914	MAX	6913	bHLH	pY1H	Y	N/A
CG-332	CAMTA1	18806	MAX	6913	bHLH	pY1H	N	N/A
CG-739	CCDC6	18782	MAX	6913	bHLH	pY1H	Y	N/A
CG-338	CD28	1653	MAX	6913	bHLH	pY1H	Y	N/A
CG-30	CDKN2A	1787	MAX	6913	bHLH	pY1H	Y	N/A
CG-771	CSMD3	19291	MAX	6913	bHLH	pY1H	Y	N/A
CG-201	ERBB2	3430	MAX	6913	bHLH	pY1H	Y	N/A
CG-203	ERBB3	3431	MAX	6913	bHLH	pY1H	Y	N/A
CG-815	ETV4	3493	MAX	6913	bHLH	pY1H	N	N/A
CG-825	FANCF	3587	MAX	6913	bHLH	pY1H	Y	N/A
CG-826	FANCG	3588	MAX	6913	bHLH	pY1H	Y	N/A
CG-398	FAS	11920	MAX	6913	bHLH	pY1H	Y	N/A
CG-409	FGFR4	3691	MAX	6913	bHLH	pY1H	Y	N/A
CG-870	IL6ST	6021	MAX	6913	bHLH	pY1H	Y	N/A
CG-467	LCK	6524	MAX	6913	bHLH	pY1H	Y	N/A
CG-897	LRIG3	30991	MAX	6913	bHLH	pY1H	Y	N/A
CG-240	MLH1	7127	MAX	6913	bHLH	pY1H	Y	17275176
CG-95	NBN	7652	MAX	6913	bHLH	pY1H	Y	N/A
CG-522	NUTM1	29919	MAX	6913	bHLH	pY1H	Y	N/A
CG-957	PDGFB	8800	MAX	6913	bHLH	pY1H	Y	N/A
CG-545	PPARG	9236	MAX	6913	bHLH	pY1H	N	N/A
CG-548	PPP2R1A	9302	MAX	6913	bHLH	pY1H	Y	N/A
CG-123	PTPRD	9668	MAX	6913	bHLH	pY1H	Y	N/A
CG-588	RPL10	10298	MAX	6913	bHLH	pY1H	Y	N/A
CG-593	SDHC	10682	MAX	6913	bHLH	pY1H	Y	N/A
CG-1037	SSX2	11336	MAX	6913	bHLH	pY1H	N	N/A
CG-171	CASP8	1509	MAX	6913	bHLH	py1h_coop	Y	N/A
CG-338	CD28	1653	MAX	6913	bHLH	py1h_coop	Y	N/A
CG-771	CSMD3	19291	MAX	6913	bHLH	py1h_coop	Y	N/A
CG-825	FANCF	3587	MAX	6913	bHLH	py1h_coop	Y	N/A
CG-22	CBLB	1542	MAZ	6914	C2H2 ZF	eY1H	Y	N/A
CG-52	FGFR1	3688	MAZ	6914	C2H2 ZF	eY1H	Y	N/A
CG-707	AMER1	26837	MAZ	6914	C2H2 ZF	eY1H	Y	N/A
CG-43	DNMT3A	2978	MAZ	6914	C2H2 ZF	eY1H	Y	N/A
CG-30	CDKN2A	1787	MAZ	6914	C2H2 ZF	eY1H	Y	N/A
CG-796	EBF1	3126	MAZ	6914	C2H2 ZF	eY1H	N	N/A
CG-486	MITF	7105	MAZ	6914	C2H2 ZF	eY1H	N	N/A
CG-467	LCK	6524	MAZ	6914	C2H2 ZF	eY1H	Y	N/A
CG-931	NCOR2	7673	MAZ	6914	C2H2 ZF	eY1H	Y	N/A
CG-908	MECOM	3498	MAZ	6914	C2H2 ZF	eY1H	N	N/A
CG-1022	SGK1	10810	MAZ	6914	C2H2 ZF	eY1H	Y	N/A
CG-22	CBLB	1542	MAZ	6914	C2H2 ZF	pY1H	Y	N/A
CG-192	CTCF	13723	MAZ	6914	C2H2 ZF	pY1H	Y	11238955
CG-908	MECOM	3498	MAZ	6914	C2H2 ZF	pY1H	N	N/A
CG-629	SRC	11283	MAZ	6914	C2H2 ZF	pY1H	Y	N/A
CG-53	FGFR2	3689	MBD2	6917	MBD	pY1H	N	N/A
CG-727	BRD4	13575	MBD3	6918	MBD	py1h_coop	N	N/A
CG-742	CCR7	1608	MBD3	6918	MBD	py1h_coop	N	N/A
CG-775	CUL3	2553	MBD3	6918	MBD	py1h_coop	N	N/A
CG-414	FLI1	3749	MBD3	6918	MBD	py1h_coop	N	N/A
CG-268	PRDM1	9346	MBD3	6918	MBD	py1h_coop	N	N/A
CG-123	PTPRD	9668	MBD3	6918	MBD	py1h_coop	N	N/A
CG-586	ROBO2	10250	MBD3	6918	MBD	py1h_coop	N	N/A
CG-339	CD79A	1698	MECOM	3498	C2H2 ZF	pY1H	N	N/A
CG-315	B2M	914	MITF	7105	bHLH	pY1H	Y	N/A
CG-739	CCDC6	18782	MITF	7105	bHLH	pY1H	Y	N/A
CG-593	SDHC	10682	MITF	7105	bHLH	pY1H	Y	N/A
CG-739	CCDC6	18782	MLX	11645	bHLH	eY1H	Y	N/A
CG-751	CDK4	1773	MLX	11645	bHLH	eY1H	Y	N/A
CG-1082	ZFHX3	777	MLX	11645	bHLH	pY1H	Y	N/A
CG-739	CCDC6	18782	MLX	11645	bHLH	pY1H	Y	N/A
CG-203	ERBB3	3431	MLX	11645	bHLH	pY1H	Y	N/A
CG-815	ETV4	3493	MLX	11645	bHLH	pY1H	N	N/A
CG-414	FLI1	3749	MLX	11645	bHLH	pY1H	N	N/A
CG-548	PPP2R1A	9302	MLX	11645	bHLH	pY1H	Y	N/A
CG-560	PTPN11	9644	MLX	11645	bHLH	pY1H	Y	N/A
CG-548	PPP2R1A	9302	MLX	11645	bHLH	py1h_coop	Y	N/A
CG-791	DICER1	17098	MLXIPL	12744	bHLH	pY1H	N	N/A
CG-686	ZNF331	15489	MNT	7188	bHLH	pY1H	Y	N/A
CG-815	ETV4	3493	MNT	7188	bHLH	pY1H	N	N/A
CG-825	FANCF	3587	MNT	7188	bHLH	pY1H	Y	N/A
CG-908	MECOM	3498	MNT	7188	bHLH	pY1H	N	N/A
CG-957	PDGFB	8800	MNT	7188	bHLH	pY1H	Y	N/A
CG-123	PTPRD	9668	MNT	7188	bHLH	pY1H	N	N/A
CG-593	SDHC	10682	MNT	7188	bHLH	pY1H	Y	N/A
CG-1077	XPA	12814	MNT	7188	bHLH	pY1H	Y	N/A
CG-545	PPARG	9236	MSC	7321	bHLH	eY1H	N	N/A
CG-570	RAD17	9807	MSX1	7391	Homeodomain	pY1H	Y	N/A
CG-570	RAD17	9807	MSX2	7392	Homeodomain	pY1H	N	N/A
CG-685	ZNF331	15489	MTERF4	28785	mTERF	pY1H	N	N/A
CG-686	ZNF331	15489	MTERF4	28785	mTERF	pY1H	N	N/A
CG-22	CBLB	1542	MTERF4	28785	mTERF	pY1H	N	N/A
CG-30	CDKN2A	1787	MTERF4	28785	mTERF	pY1H	N	N/A
CG-791	DICER1	17098	MTERF4	28785	mTERF	pY1H	N	N/A
CG-815	ETV4	3493	MTERF4	28785	mTERF	pY1H	N	N/A
CG-53	FGFR2	3689	MTERF4	28785	mTERF	pY1H	N	N/A
CG-418	FUS	4010	MTERF4	28785	mTERF	pY1H	N	N/A
CG-629	SRC	11283	MTERF4	28785	mTERF	pY1H	N	N/A
CG-486	MITF	7105	MXD1	6761	bHLH	eY1H	N	N/A
CG-338	CD28	1653	MXD1	6761	bHLH	py1h_coop	N	N/A
CG-203	ERBB3	3431	MXD3	14008	bHLH	pY1H	Y	N/A
CG-957	PDGFB	8800	MXD3	14008	bHLH	pY1H	Y	N/A
CG-203	ERBB3	3431	MXD4	13906	bHLH	pY1H	Y	N/A
CG-53	FGFR2	3689	MXD4	13906	bHLH	pY1H	Y	N/A
CG-414	FLI1	3749	MXD4	13906	bHLH	pY1H	N	N/A
CG-648	TGFBR2	11773	MXD4	13906	bHLH	pY1H	Y	N/A
CG-957	PDGFB	8800	MXI1	7534	bHLH	pY1H	Y	N/A
CG-339	CD79A	1698	MYC	7553	bHLH	pY1H	Y	N/A
CG-957	PDGFB	8800	MYC	7553	bHLH	pY1H	Y	10958674
CG-171	CASP8	1509	MYC	7553	bHLH	py1h_coop	Y	16093321
CG-771	CSMD3	19291	MYC	7553	bHLH	py1h_coop	N	N/A
CG-825	FANCF	3587	MYC	7553	bHLH	py1h_coop	Y	N/A
CG-315	B2M	914	MYF6	7566	bHLH	eY1H	N	N/A
CG-269	PRDM1	9346	MYF6	7566	bHLH	eY1H	N	N/A
CG-965	PLAG1	9045	MYF6	7566	bHLH	eY1H	N	N/A
CG-648	TGFBR2	11773	MYF6	7566	bHLH	eY1H	N	N/A
CG-339	CD79A	1698	MYOG	7612	bHLH	pY1H	N	N/A
CG-618	SMAD3	6769	MYOG	7612	bHLH	pY1H	N	N/A
CG-648	TGFBR2	11773	MYOG	7612	bHLH	pY1H	Y	N/A
CG-548	PPP2R1A	9302	NCOA1	7668	bHLH	pY1H	Y	N/A
CG-467	LCK	6524	NCOA1	7668	bHLH	py1h_coop	N	N/A
CG-957	PDGFB	8800	NCOA1	7668	bHLH	py1h_coop	Y	N/A
CG-268	PRDM1	9346	NCOA1	7668	bHLH	py1h_coop	N	N/A
CG-1021	SGK1	10810	NCOA1	7668	bHLH	py1h_coop	N	N/A
CG-825	FANCF	3587	NCOA1	7668	bHLH	py1h_coop	N	N/A
CG-1055	TFEB	11753	NCOA1	7668	bHLH	py1h_coop	Y	N/A
CG-957	PDGFB	8800	NCOA3	7670	bHLH	pY1H	Y	N/A
CG-332	CAMTA1	18806	NFATC1	7775	Rel	eY1H	N	N/A
CG-704	AKT3	393	NFATC2	7776	Rel	pY1H	Y	N/A
CG-339	CD79A	1698	NFATC2	7776	Rel	pY1H	N	N/A
CG-791	DICER1	17098	NFATC2	7776	Rel	pY1H	Y	N/A
CG-53	FGFR2	3689	NFATC2	7776	Rel	pY1H	N	N/A
CG-957	PDGFB	8800	NFATC2	7776	Rel	pY1H	N	N/A
CG-1002	ROS1	10261	NFATC2	7776	Rel	pY1H	N	N/A
CG-131	SETD2	18420	NFATC2	7776	Rel	pY1H	Y	N/A
CG-1052	TEC	11719	NFATC2	7776	Rel	pY1H	N	N/A
CG-648	TGFBR2	11773	NFATC2	7776	Rel	pY1H	Y	N/A
CG-203	ERBB3	3431	NFE2L1	7781	bZIP	pY1H	N	N/A
CG-467	LCK	6524	NFE2L2	7782	bZIP	eY1H	N	N/A
CG-266	PIK3R1	8979	NFIC	7786	SMAD	eY1H	Y	N/A
CG-684	ZNF331	15489	NFIC	7786	SMAD	eY1H	Y	N/A
CG-268	PRDM1	9346	NFKB1	7794	Rel	pY1H	Y	N/A
CG-1021	SGK1	10810	NFKB1	7794	Rel	pY1H	Y	N/A
CG-704	AKT3	393	NFKB1	7794	Rel	pY1H	Y	N/A
CG-315	B2M	914	NFKB1	7794	Rel	pY1H	Y	12480693
CG-332	CAMTA1	18806	NFKB1	7794	Rel	pY1H	N	N/A
CG-338	CD28	1653	NFKB1	7794	Rel	pY1H	Y	7623820
CG-339	CD79A	1698	NFKB1	7794	Rel	pY1H	Y	N/A
CG-30	CDKN2A	1787	NFKB1	7794	Rel	pY1H	N	N/A
CG-791	DICER1	17098	NFKB1	7794	Rel	pY1H	Y	N/A
CG-381	ELF3	3318	NFKB1	7794	Rel	pY1H	Y	12746898
CG-201	ERBB2	3430	NFKB1	7794	Rel	pY1H	Y	N/A
CG-825	FANCF	3587	NFKB1	7794	Rel	pY1H	Y	N/A
CG-53	FGFR2	3689	NFKB1	7794	Rel	pY1H	N	N/A
CG-414	FLI1	3749	NFKB1	7794	Rel	pY1H	N	N/A
CG-908	MECOM	3498	NFKB1	7794	Rel	pY1H	N	N/A
CG-931	NCOR2	7673	NFKB1	7794	Rel	pY1H	N	N/A
CG-593	SDHC	10682	NFKB1	7794	Rel	pY1H	Y	N/A
CG-1042	STAT6	11368	NFKB1	7794	Rel	pY1H	N	N/A
CG-1052	TEC	11719	NFKB1	7794	Rel	pY1H	Y	N/A
CG-648	TGFBR2	11773	NFKB1	7794	Rel	pY1H	Y	N/A
CG-1065	TRIM33	16290	NFKB1	7794	Rel	pY1H	Y	N/A
CG-668	TSC2	12363	NFKB1	7794	Rel	pY1H	Y	N/A
CG-339	CD79A	1698	NFYA	7804	CBF/NF-Y	pY1H	N	N/A
CG-95	NBN	7652	NFYB	7805	Unknown	pY1H	N	N/A
CG-548	PPP2R1A	9302	NFYC	7806	CBF/NF-Y	eY1H	Y	N/A
CG-1037	SSX2	11336	NR0B1	7960	Unknown	pY1H	N	N/A
CG-1078	XPC	12816	NR0B1	7960	Unknown	pY1H	N	N/A
CG-339	CD79A	1698	NR1H3	7966	Nuclear receptor	pY1H	N	N/A
CG-161	AR	644	NR1H3	7966	Nuclear receptor	py1h_coop	N	N/A
CG-339	CD79A	1698	NR1H3	7966	Nuclear receptor	py1h_coop	N	N/A
CG-467	LCK	6524	NR1H3	7966	Nuclear receptor	py1h_coop	N	N/A
CG-268	PRDM1	9346	NR1H3	7966	Nuclear receptor	py1h_coop	Y	N/A
CG-1021	SGK1	10810	NR1H3	7966	Nuclear receptor	py1h_coop	Y	N/A
CG-1084	ZFHX3	777	NR1H3	7966	Nuclear receptor	py1h_coop	N	N/A
CG-172	CASP8	1509	NR1H4	7967	Nuclear receptor	eY1H	N	N/A
CG-338	CD28	1653	NR1H4	7967	Nuclear receptor	eY1H	N	N/A
CG-332	CAMTA1	18806	NR1H4	7967	Nuclear receptor	eY1H	N	N/A
CG-684	ZNF331	15489	NR1H4	7967	Nuclear receptor	eY1H	N	N/A
CG-771	CSMD3	19291	NR1H4	7967	Nuclear receptor	eY1H	N	N/A
CG-807	ERG	3446	NR1H4	7967	Nuclear receptor	eY1H	N	N/A
CG-863	ID3	5362	NR1H4	7967	Nuclear receptor	eY1H	N	N/A
CG-1022	SGK1	10810	NR1H4	7967	Nuclear receptor	eY1H	N	N/A
CG-172	CASP8	1509	NR1H4	7967	Nuclear receptor	pY1H	N	N/A
CG-704	AKT3	393	NR1H4	7967	Nuclear receptor	pY1H	N	N/A
CG-53	FGFR2	3689	NR1H4	7967	Nuclear receptor	pY1H	N	N/A
CG-215	GNAS	4392	NR1H4	7967	Nuclear receptor	pY1H	N	N/A
CG-539	PML	9113	NR1H4	7967	Nuclear receptor	pY1H	N	N/A
CG-972	POU5F1	9221	NR1H4	7967	Nuclear receptor	pY1H	N	N/A
CG-629	SRC	11283	NR1H4	7967	Nuclear receptor	pY1H	N	N/A
CG-285	STK11	11389	NR1H4	7967	Nuclear receptor	pY1H	N	N/A
CG-172	CASP8	1509	NR1I2	7968	Nuclear receptor	eY1H	N	N/A
CG-161	AR	644	NR1I2	7968	Nuclear receptor	eY1H	N	N/A
CG-707	AMER1	26837	NR1I2	7968	Nuclear receptor	eY1H	N	N/A
CG-742	CCR7	1608	NR1I2	7968	Nuclear receptor	eY1H	N	N/A
CG-30	CDKN2A	1787	NR1I2	7968	Nuclear receptor	eY1H	N	N/A
CG-863	ID3	5362	NR1I2	7968	Nuclear receptor	eY1H	N	N/A
CG-965	PLAG1	9045	NR1I2	7968	Nuclear receptor	eY1H	N	N/A
CG-561	PTPN13	9646	NR1I2	7968	Nuclear receptor	eY1H	Y	N/A
CG-990	RAF1	9829	NR1I2	7968	Nuclear receptor	eY1H	N	N/A
CG-1065	TRIM33	16290	NR1I2	7968	Nuclear receptor	eY1H	Y	N/A
CG-1021	SGK1	10810	NR1I2	7968	Nuclear receptor	eY1H	N	N/A
CG-1022	SGK1	10810	NR1I2	7968	Nuclear receptor	eY1H	N	N/A
CG-586	ROBO2	10250	NR1I2	7968	Nuclear receptor	pY1H	N	N/A
CG-1021	SGK1	10810	NR1I2	7968	Nuclear receptor	pY1H	N	N/A
CG-1022	SGK1	10810	NR1I2	7968	Nuclear receptor	pY1H	N	N/A
CG-685	ZNF331	15489	NR1I2	7968	Nuclear receptor	pY1H	N	N/A
CG-172	CASP8	1509	NR1I2	7968	Nuclear receptor	pY1H	N	N/A
CG-686	ZNF331	15489	NR1I2	7968	Nuclear receptor	pY1H	N	N/A
CG-568	RAD17	9807	NR1I2	7968	Nuclear receptor	pY1H	Y	N/A
CG-707	AMER1	26837	NR1I2	7968	Nuclear receptor	pY1H	N	N/A
CG-161	AR	644	NR1I2	7968	Nuclear receptor	pY1H	N	N/A
CG-166	ATM	795	NR1I2	7968	Nuclear receptor	pY1H	N	N/A
CG-315	B2M	914	NR1I2	7968	Nuclear receptor	pY1H	N	N/A
CG-742	CCR7	1608	NR1I2	7968	Nuclear receptor	pY1H	N	N/A
CG-338	CD28	1653	NR1I2	7968	Nuclear receptor	pY1H	N	N/A
CG-30	CDKN2A	1787	NR1I2	7968	Nuclear receptor	pY1H	N	N/A
CG-345	CDKN2C	1789	NR1I2	7968	Nuclear receptor	pY1H	N	N/A
CG-192	CTCF	13723	NR1I2	7968	Nuclear receptor	pY1H	N	N/A
CG-381	ELF3	3318	NR1I2	7968	Nuclear receptor	pY1H	N	N/A
CG-201	ERBB2	3430	NR1I2	7968	Nuclear receptor	pY1H	N	N/A
CG-203	ERBB3	3431	NR1I2	7968	Nuclear receptor	pY1H	N	N/A
CG-815	ETV4	3493	NR1I2	7968	Nuclear receptor	pY1H	N	N/A
CG-398	FAS	11920	NR1I2	7968	Nuclear receptor	pY1H	Y	N/A
CG-53	FGFR2	3689	NR1I2	7968	Nuclear receptor	pY1H	N	N/A
CG-61	FOXP1	3823	NR1I2	7968	Nuclear receptor	pY1H	N	N/A
CG-418	FUS	4010	NR1I2	7968	Nuclear receptor	pY1H	N	N/A
CG-215	GNAS	4392	NR1I2	7968	Nuclear receptor	pY1H	N	N/A
CG-467	LCK	6524	NR1I2	7968	Nuclear receptor	pY1H	N	N/A
CG-502	MYOD1	7611	NR1I2	7968	Nuclear receptor	pY1H	N	N/A
CG-957	PDGFB	8800	NR1I2	7968	Nuclear receptor	pY1H	N	N/A
CG-258	PDGFRA	8803	NR1I2	7968	Nuclear receptor	pY1H	N	N/A
CG-560	PTPN11	9644	NR1I2	7968	Nuclear receptor	pY1H	N	N/A
CG-561	PTPN13	9646	NR1I2	7968	Nuclear receptor	pY1H	Y	N/A
CG-588	RPL10	10298	NR1I2	7968	Nuclear receptor	pY1H	N	N/A
CG-131	SETD2	18420	NR1I2	7968	Nuclear receptor	pY1H	N	N/A
CG-629	SRC	11283	NR1I2	7968	Nuclear receptor	pY1H	N	N/A
CG-285	STK11	11389	NR1I2	7968	Nuclear receptor	pY1H	N	N/A
CG-1052	TEC	11719	NR1I2	7968	Nuclear receptor	pY1H	N	N/A
CG-1055	TFEB	11753	NR1I2	7968	Nuclear receptor	pY1H	N	N/A
CG-648	TGFBR2	11773	NR1I2	7968	Nuclear receptor	pY1H	N	N/A
CG-1065	TRIM33	16290	NR1I2	7968	Nuclear receptor	pY1H	Y	N/A
CG-668	TSC2	12363	NR1I2	7968	Nuclear receptor	pY1H	N	N/A
CG-1078	XPC	12816	NR1I2	7968	Nuclear receptor	pY1H	N	N/A
CG-1021	SGK1	10810	NR1I2	7968	Nuclear receptor	py1h_coop	N	N/A
CG-332	CAMTA1	18806	NR2C2	7972	Nuclear receptor	eY1H	N	N/A
CG-957	PDGFB	8800	NR2C2	7972	Nuclear receptor	eY1H	Y	N/A
CG-685	ZNF331	15489	NR2C2	7972	Nuclear receptor	pY1H	Y	N/A
CG-172	CASP8	1509	NR2C2	7972	Nuclear receptor	pY1H	Y	N/A
CG-1082	ZFHX3	777	NR2C2	7972	Nuclear receptor	pY1H	Y	N/A
CG-704	AKT3	393	NR2C2	7972	Nuclear receptor	pY1H	N	N/A
CG-707	AMER1	26837	NR2C2	7972	Nuclear receptor	pY1H	N	N/A
CG-339	CD79A	1698	NR2C2	7972	Nuclear receptor	pY1H	N	N/A
CG-192	CTCF	13723	NR2C2	7972	Nuclear receptor	pY1H	Y	N/A
CG-791	DICER1	17098	NR2C2	7972	Nuclear receptor	pY1H	Y	N/A
CG-815	ETV4	3493	NR2C2	7972	Nuclear receptor	pY1H	N	N/A
CG-53	FGFR2	3689	NR2C2	7972	Nuclear receptor	pY1H	N	N/A
CG-61	FOXP1	3823	NR2C2	7972	Nuclear receptor	pY1H	N	N/A
CG-215	GNAS	4392	NR2C2	7972	Nuclear receptor	pY1H	N	N/A
CG-74	HRAS	5173	NR2C2	7972	Nuclear receptor	pY1H	N	N/A
CG-450	IL7R	6024	NR2C2	7972	Nuclear receptor	pY1H	N	N/A
CG-467	LCK	6524	NR2C2	7972	Nuclear receptor	pY1H	Y	N/A
CG-931	NCOR2	7673	NR2C2	7972	Nuclear receptor	pY1H	N	N/A
CG-957	PDGFB	8800	NR2C2	7972	Nuclear receptor	pY1H	Y	N/A
CG-972	POU5F1	9221	NR2C2	7972	Nuclear receptor	pY1H	N	N/A
CG-560	PTPN11	9644	NR2C2	7972	Nuclear receptor	pY1H	Y	N/A
CG-561	PTPN13	9646	NR2C2	7972	Nuclear receptor	pY1H	Y	N/A
CG-131	SETD2	18420	NR2C2	7972	Nuclear receptor	pY1H	Y	N/A
CG-285	STK11	11389	NR2C2	7972	Nuclear receptor	pY1H	Y	N/A
CG-813	ETV1	3490	NR2F1	7975	Nuclear receptor	pY1H	N	N/A
CG-707	AMER1	26837	NR2F1	7975	Nuclear receptor	py1h_coop	N	N/A
CG-315	B2M	914	NR2F1	7975	Nuclear receptor	py1h_coop	N	N/A
CG-338	CD28	1653	NR2F1	7975	Nuclear receptor	py1h_coop	N	N/A
CG-811	ETV1	3490	NR2F1	7975	Nuclear receptor	py1h_coop	N	N/A
CG-398	FAS	11920	NR2F1	7975	Nuclear receptor	py1h_coop	N	N/A
CG-570	RAD17	9807	NR2F1	7975	Nuclear receptor	py1h_coop	Y	N/A
CG-1052	TEC	11719	NR2F1	7975	Nuclear receptor	py1h_coop	Y	N/A
CG-172	CASP8	1509	NR2F2	7976	Nuclear receptor	eY1H	Y	N/A
CG-338	CD28	1653	NR2F2	7976	Nuclear receptor	eY1H	Y	N/A
CG-332	CAMTA1	18806	NR2F2	7976	Nuclear receptor	eY1H	Y	N/A
CG-339	CD79A	1698	NR2F2	7976	Nuclear receptor	eY1H	Y	N/A
CG-381	ELF3	3318	NR2F2	7976	Nuclear receptor	eY1H	Y	N/A
CG-957	PDGFB	8800	NR2F2	7976	Nuclear receptor	eY1H	Y	N/A
CG-1021	SGK1	10810	NR2F2	7976	Nuclear receptor	eY1H	Y	N/A
CG-586	ROBO2	10250	NR2F2	7976	Nuclear receptor	pY1H	N	N/A
CG-1021	SGK1	10810	NR2F2	7976	Nuclear receptor	pY1H	Y	N/A
CG-705	ALK	427	NR2F2	7976	Nuclear receptor	pY1H	Y	N/A
CG-381	ELF3	3318	NR2F2	7976	Nuclear receptor	pY1H	Y	N/A
CG-418	FUS	4010	NR2F2	7976	Nuclear receptor	pY1H	Y	N/A
CG-74	HRAS	5173	NR2F2	7976	Nuclear receptor	pY1H	Y	N/A
CG-908	MECOM	3498	NR2F2	7976	Nuclear receptor	pY1H	N	N/A
CG-648	TGFBR2	11773	NR2F2	7976	Nuclear receptor	pY1H	Y	36011369
CG-742	CCR7	1608	NR2F2	7976	Nuclear receptor	py1h_coop	Y	N/A
CG-339	CD79A	1698	NR2F2	7976	Nuclear receptor	py1h_coop	Y	N/A
CG-192	CTCF	13723	NR2F2	7976	Nuclear receptor	py1h_coop	Y	32168782; 33677108
CG-381	ELF3	3318	NR2F2	7976	Nuclear receptor	py1h_coop	Y	N/A
CG-450	IL7R	6024	NR2F2	7976	Nuclear receptor	py1h_coop	N	N/A
CG-467	LCK	6524	NR2F2	7976	Nuclear receptor	py1h_coop	Y	N/A
CG-502	MYOD1	7611	NR2F2	7976	Nuclear receptor	py1h_coop	N	18432406
CG-957	PDGFB	8800	NR2F2	7976	Nuclear receptor	py1h_coop	Y	N/A
CG-1021	SGK1	10810	NR2F2	7976	Nuclear receptor	py1h_coop	Y	N/A
CG-685	ZNF331	15489	NR2F2	7976	Nuclear receptor	py1h_coop	Y	N/A
CG-332	CAMTA1	18806	NR2F6	7977	Nuclear receptor	eY1H	N	N/A
CG-381	ELF3	3318	NR2F6	7977	Nuclear receptor	eY1H	Y	N/A
CG-957	PDGFB	8800	NR2F6	7977	Nuclear receptor	eY1H	Y	N/A
CG-467	LCK	6524	NR2F6	7977	Nuclear receptor	eY1H	Y	N/A
CG-22	CBLB	1542	NR3C1	7978	Nuclear receptor	eY1H	Y	N/A
CG-686	ZNF331	15489	NR3C1	7978	Nuclear receptor	pY1H	Y	N/A
CG-22	CBLB	1542	NR3C1	7978	Nuclear receptor	pY1H	Y	N/A
CG-707	AMER1	26837	NR3C1	7978	Nuclear receptor	py1h_coop	Y	N/A
CG-315	B2M	914	NR3C1	7978	Nuclear receptor	py1h_coop	Y	N/A
CG-338	CD28	1653	NR3C1	7978	Nuclear receptor	py1h_coop	Y	N/A
CG-811	ETV1	3490	NR3C1	7978	Nuclear receptor	py1h_coop	N	38352498
CG-398	FAS	11920	NR3C1	7978	Nuclear receptor	py1h_coop	Y	38352498
CG-570	RAD17	9807	NR3C1	7978	Nuclear receptor	py1h_coop	Y	N/A
CG-1052	TEC	11719	NR3C1	7978	Nuclear receptor	py1h_coop	Y	38352498
CG-791	DICER1	17098	NR4A1	7980	Nuclear receptor	pY1H	Y	N/A
CG-43	DNMT3A	2978	NR4A1	7980	Nuclear receptor	pY1H	N	N/A
CG-53	FGFR2	3689	NR4A1	7980	Nuclear receptor	pY1H	N	N/A
CG-1002	ROS1	10261	NR4A1	7980	Nuclear receptor	pY1H	Y	N/A
CG-648	TGFBR2	11773	NR4A1	7980	Nuclear receptor	pY1H	Y	N/A
CG-161	AR	644	NR4A1	7980	Nuclear receptor	py1h_coop	N	33812054
CG-269	PRDM1	9346	NR4A2	7981	Nuclear receptor	pY1H	N	N/A
CG-1021	SGK1	10810	NR4A2	7981	Nuclear receptor	pY1H	N	N/A
CG-201	ERBB2	3430	NR4A2	7981	Nuclear receptor	pY1H	N	N/A
CG-53	FGFR2	3689	NR4A2	7981	Nuclear receptor	pY1H	N	N/A
CG-548	PPP2R1A	9302	NR4A2	7981	Nuclear receptor	pY1H	N	N/A
CG-1002	ROS1	10261	NR4A2	7981	Nuclear receptor	pY1H	N	N/A
CG-648	TGFBR2	11773	NR4A2	7981	Nuclear receptor	pY1H	N	N/A
CG-53	FGFR2	3689	NR5A2	7984	Nuclear receptor	pY1H	N	N/A
CG-771	CSMD3	19291	PAX3	8617	Homeodomain; Paired box	eY1H	Y	N/A
CG-290	ABL1	76	PAX7	8621	Homeodomain; Paired box	eY1H	N	N/A
CG-568	RAD17	9807	PHF1	8919	Unknown	pY1H	N	N/A
CG-705	ALK	427	PHF1	8919	Unknown	pY1H	N	N/A
CG-339	CD79A	1698	PHF1	8919	Unknown	pY1H	N	N/A
CG-345	CDKN2C	1789	PHF1	8919	Unknown	pY1H	N	N/A
CG-192	CTCF	13723	PHF1	8919	Unknown	pY1H	N	N/A
CG-791	DICER1	17098	PHF1	8919	Unknown	pY1H	N	N/A
CG-560	PTPN11	9644	PHF1	8919	Unknown	pY1H	N	N/A
CG-131	SETD2	18420	PHF1	8919	Unknown	pY1H	N	N/A
CG-1065	TRIM33	16290	PHF1	8919	Unknown	pY1H	N	N/A
CG-1067	TSC1	12362	PHF1	8919	Unknown	pY1H	N	N/A
CG-668	TSC2	12363	PHF1	8919	Unknown	pY1H	N	N/A
CG-53	FGFR2	3689	PIN1	8988	MBD	pY1H	N	N/A
CG-339	CD79A	1698	PITX1	9004	Homeodomain	pY1H	N	N/A
CG-381	ELF3	3318	PLAGL1	9046	C2H2 ZF	eY1H	N	N/A
CG-30	CDKN2A	1787	PLSCR1	9092	Unknown	pY1H	N	N/A
CG-381	ELF3	3318	POU1F1	9210	Homeodomain; POU	pY1H	N	N/A
CG-685	ZNF331	15489	POU2F2	9213	Homeodomain; POU	pY1H	Y	N/A
CG-22	CBLB	1542	POU2F2	9213	Homeodomain; POU	pY1H	Y	N/A
CG-30	CDKN2A	1787	POU2F2	9213	Homeodomain; POU	pY1H	N	N/A
CG-345	CDKN2C	1789	POU2F2	9213	Homeodomain; POU	pY1H	Y	N/A
CG-791	DICER1	17098	POU2F2	9213	Homeodomain; POU	pY1H	Y	N/A
CG-381	ELF3	3318	POU2F2	9213	Homeodomain; POU	pY1H	Y	N/A
CG-816	ETV5	3494	POU2F2	9213	Homeodomain; POU	pY1H	Y	N/A
CG-53	FGFR2	3689	POU2F2	9213	Homeodomain; POU	pY1H	N	N/A
CG-215	GNAS	4392	POU2F2	9213	Homeodomain; POU	pY1H	N	N/A
CG-931	NCOR2	7673	POU2F2	9213	Homeodomain; POU	pY1H	N	N/A
CG-258	PDGFRA	8803	POU2F2	9213	Homeodomain; POU	pY1H	N	N/A
CG-548	PPP2R1A	9302	POU2F2	9213	Homeodomain; POU	pY1H	Y	N/A
CG-1042	STAT6	11368	POU2F2	9213	Homeodomain; POU	pY1H	N	N/A
CG-1052	TEC	11719	POU2F2	9213	Homeodomain; POU	pY1H	Y	N/A
CG-1055	TFEB	11753	POU2F2	9213	Homeodomain; POU	pY1H	Y	N/A
CG-668	TSC2	12363	POU2F2	9213	Homeodomain; POU	pY1H	Y	N/A
CG-74	HRAS	5173	POU4F2	9219	Homeodomain; POU	pY1H	N	N/A
CG-816	ETV5	3494	POU5F1	9221	Homeodomain; POU	pY1H	Y	29445086
CG-1077	XPA	12814	POU5F1	9221	Homeodomain; POU	pY1H	Y	N/A
CG-586	ROBO2	10250	PPARG	9236	Nuclear receptor	pY1H	Y	N/A
CG-338	CD28	1653	PPARG	9236	Nuclear receptor	pY1H	N	N/A
CG-381	ELF3	3318	PPARG	9236	Nuclear receptor	pY1H	Y	33402390; 38352954
CG-815	ETV4	3493	PPARG	9236	Nuclear receptor	pY1H	N	N/A
CG-53	FGFR2	3689	PPARG	9236	Nuclear receptor	pY1H	Y	N/A
CG-957	PDGFB	8800	PPARG	9236	Nuclear receptor	pY1H	Y	N/A
CG-1077	XPA	12814	PRDM2	9347	C2H2 ZF	pY1H	N	N/A
CG-467	LCK	6524	RARA	9864	Nuclear receptor	pY1H	Y	N/A
CG-586	ROBO2	10250	RARG	9866	Nuclear receptor	pY1H	N	N/A
CG-704	AKT3	393	RARG	9866	Nuclear receptor	pY1H	N	N/A
CG-339	CD79A	1698	RARG	9866	Nuclear receptor	pY1H	N	N/A
CG-215	GNAS	4392	RARG	9866	Nuclear receptor	pY1H	N	N/A
CG-957	PDGFB	8800	RARG	9866	Nuclear receptor	pY1H	N	N/A
CG-131	SETD2	18420	RARG	9866	Nuclear receptor	pY1H	Y	N/A
CG-1077	XPA	12814	RARG	9866	Nuclear receptor	pY1H	Y	N/A
CG-339	CD79A	1698	RARG	9866	Nuclear receptor	py1h_coop	N	N/A
CG-268	PRDM1	9346	RBPJ	5724	CSL	pY1H	Y	N/A
CG-1022	SGK1	10810	RBPJ	5724	CSL	pY1H	Y	37853017
CG-338	CD28	1653	RBPJ	5724	CSL	pY1H	Y	N/A
CG-61	FOXP1	3823	RBPJ	5724	CSL	pY1H	Y	N/A
CG-381	ELF3	3318	REL	9954	Rel	eY1H	Y	N/A
CG-796	EBF1	3126	REL	9954	Rel	eY1H	N	N/A
CG-166	ATM	795	RELA	9955	Rel	pY1H	Y	N/A
CG-339	CD79A	1698	RELA	9955	Rel	pY1H	Y	N/A
CG-791	DICER1	17098	RELA	9955	Rel	pY1H	Y	N/A
CG-53	FGFR2	3689	RELA	9955	Rel	pY1H	Y	N/A
CG-61	FOXP1	3823	RELA	9955	Rel	pY1H	Y	N/A
CG-1077	XPA	12814	RELA	9955	Rel	pY1H	Y	N/A
CG-339	CD79A	1698	RELB	9956	Rel	pY1H	Y	N/A
CG-53	FGFR2	3689	RELB	9956	Rel	pY1H	N	N/A
CG-751	CDK4	1773	RFX3	9984	RFX	eY1H	Y	N/A
CG-381	ELF3	3318	RFX4	9985	RFX	eY1H	N	N/A
CG-751	CDK4	1773	RFX4	9985	RFX	eY1H	N	N/A
CG-19	BRCA1	1100	RFX4	9985	RFX	eY1H	N	N/A
CG-648	TGFBR2	11773	RFX4	9985	RFX	eY1H	N	N/A
CG-1022	SGK1	10810	RORB	10259	Nuclear receptor	eY1H	N	N/A
CG-339	CD79A	1698	RORC	10260	Nuclear receptor	pY1H	N	N/A
CG-345	CDKN2C	1789	RORC	10260	Nuclear receptor	pY1H	Y	N/A
CG-825	FANCF	3587	RORC	10260	Nuclear receptor	pY1H	N	N/A
CG-215	GNAS	4392	RORC	10260	Nuclear receptor	pY1H	Y	N/A
CG-52	FGFR1	3688	RUNX1	10471	Runt	pY1H	Y	N/A
CG-686	ZNF331	15489	RUNX2	10472	Runt	pY1H	Y	N/A
CG-813	ETV1	3490	RUNX2	10472	Runt	pY1H	N	36110998
CG-339	CD79A	1698	RUNX2	10472	Runt	pY1H	Y	N/A
CG-30	CDKN2A	1787	RUNX2	10472	Runt	pY1H	Y	N/A
CG-192	CTCF	13723	RUNX2	10472	Runt	pY1H	Y	N/A
CG-791	DICER1	17098	RUNX2	10472	Runt	pY1H	Y	27064596
CG-43	DNMT3A	2978	RUNX2	10472	Runt	pY1H	Y	N/A
CG-201	ERBB2	3430	RUNX2	10472	Runt	pY1H	Y	N/A
CG-215	GNAS	4392	RUNX2	10472	Runt	pY1H	N	16442859
CG-502	MYOD1	7611	RUNX2	10472	Runt	pY1H	Y	N/A
CG-548	PPP2R1A	9302	RUNX2	10472	Runt	pY1H	Y	N/A
CG-560	PTPN11	9644	RUNX2	10472	Runt	pY1H	Y	N/A
CG-123	PTPRD	9668	RUNX2	10472	Runt	pY1H	N	N/A
CG-593	SDHC	10682	RUNX2	10472	Runt	pY1H	Y	N/A
CG-618	SMAD3	6769	RUNX2	10472	Runt	pY1H	N	24436304
CG-1055	TFEB	11753	RUNX2	10472	Runt	pY1H	Y	33860275
CG-648	TGFBR2	11773	RUNX2	10472	Runt	pY1H	Y	N/A
CG-1065	TRIM33	16290	RUNX2	10472	Runt	pY1H	Y	N/A
CG-1077	XPA	12814	RUNX2	10472	Runt	pY1H	Y	N/A
CG-1082	ZFHX3	777	RXRA	10477	Nuclear receptor	pY1H	Y	N/A
CG-338	CD28	1653	RXRA	10477	Nuclear receptor	pY1H	Y	N/A
CG-339	CD79A	1698	RXRA	10477	Nuclear receptor	pY1H	Y	N/A
CG-791	DICER1	17098	RXRA	10477	Nuclear receptor	pY1H	Y	N/A
CG-53	FGFR2	3689	RXRA	10477	Nuclear receptor	pY1H	Y	N/A
CG-450	IL7R	6024	RXRA	10477	Nuclear receptor	pY1H	Y	28904110
CG-931	NCOR2	7673	RXRA	10477	Nuclear receptor	pY1H	Y	N/A
CG-957	PDGFB	8800	RXRA	10477	Nuclear receptor	pY1H	Y	N/A
CG-539	PML	9113	RXRA	10477	Nuclear receptor	pY1H	Y	N/A
CG-972	POU5F1	9221	RXRA	10477	Nuclear receptor	pY1H	N	N/A
CG-561	PTPN13	9646	RXRA	10477	Nuclear receptor	pY1H	Y	N/A
CG-285	STK11	11389	RXRA	10477	Nuclear receptor	pY1H	Y	N/A
CG-648	TGFBR2	11773	RXRA	10477	Nuclear receptor	pY1H	Y	N/A
CG-1067	TSC1	12362	RXRA	10477	Nuclear receptor	pY1H	Y	N/A
CG-339	CD79A	1698	RXRA	10477	Nuclear receptor	py1h_coop	Y	N/A
CG-957	PDGFB	8800	RXRA	10477	Nuclear receptor	py1h_coop	Y	N/A
CG-339	CD79A	1698	RXRB	10478	Nuclear receptor	pY1H	N	N/A
CG-791	DICER1	17098	RXRB	10478	Nuclear receptor	pY1H	Y	N/A
CG-172	CASP8	1509	RXRG	10479	Nuclear receptor	eY1H	N	N/A
CG-338	CD28	1653	RXRG	10479	Nuclear receptor	eY1H	N	N/A
CG-467	LCK	6524	RXRG	10479	Nuclear receptor	eY1H	N	N/A
CG-931	NCOR2	7673	RXRG	10479	Nuclear receptor	eY1H	N	N/A
CG-972	POU5F1	9221	RXRG	10479	Nuclear receptor	eY1H	N	N/A
CG-1021	SGK1	10810	RXRG	10479	Nuclear receptor	eY1H	N	N/A
CG-269	PRDM1	9346	RXRG	10479	Nuclear receptor	pY1H	N	N/A
CG-1084	ZFHX3	777	RXRG	10479	Nuclear receptor	pY1H	N	N/A
CG-570	RAD17	9807	RXRG	10479	Nuclear receptor	pY1H	N	N/A
CG-586	ROBO2	10250	RXRG	10479	Nuclear receptor	pY1H	N	N/A
CG-1021	SGK1	10810	RXRG	10479	Nuclear receptor	pY1H	N	N/A
CG-685	ZNF331	15489	RXRG	10479	Nuclear receptor	pY1H	N	N/A
CG-172	CASP8	1509	RXRG	10479	Nuclear receptor	pY1H	N	N/A
CG-568	RAD17	9807	RXRG	10479	Nuclear receptor	pY1H	N	N/A
CG-1082	ZFHX3	777	RXRG	10479	Nuclear receptor	pY1H	N	N/A
CG-704	AKT3	393	RXRG	10479	Nuclear receptor	pY1H	N	N/A
CG-707	AMER1	26837	RXRG	10479	Nuclear receptor	pY1H	N	N/A
CG-161	AR	644	RXRG	10479	Nuclear receptor	pY1H	N	N/A
CG-166	ATM	795	RXRG	10479	Nuclear receptor	pY1H	N	N/A
CG-315	B2M	914	RXRG	10479	Nuclear receptor	pY1H	N	N/A
CG-332	CAMTA1	18806	RXRG	10479	Nuclear receptor	pY1H	N	N/A
CG-22	CBLB	1542	RXRG	10479	Nuclear receptor	pY1H	N	N/A
CG-739	CCDC6	18782	RXRG	10479	Nuclear receptor	pY1H	N	N/A
CG-338	CD28	1653	RXRG	10479	Nuclear receptor	pY1H	N	N/A
CG-339	CD79A	1698	RXRG	10479	Nuclear receptor	pY1H	N	N/A
CG-345	CDKN2C	1789	RXRG	10479	Nuclear receptor	pY1H	N	N/A
CG-192	CTCF	13723	RXRG	10479	Nuclear receptor	pY1H	N	N/A
CG-791	DICER1	17098	RXRG	10479	Nuclear receptor	pY1H	N	N/A
CG-43	DNMT3A	2978	RXRG	10479	Nuclear receptor	pY1H	N	N/A
CG-201	ERBB2	3430	RXRG	10479	Nuclear receptor	pY1H	N	N/A
CG-203	ERBB3	3431	RXRG	10479	Nuclear receptor	pY1H	N	N/A
CG-815	ETV4	3493	RXRG	10479	Nuclear receptor	pY1H	N	N/A
CG-823	FANCA	3582	RXRG	10479	Nuclear receptor	pY1H	N	N/A
CG-825	FANCF	3587	RXRG	10479	Nuclear receptor	pY1H	N	N/A
CG-826	FANCG	3588	rxrg	10479	Nuclear receptor	pY1H	N	N/A
CG-398	FAS	11920	RXRG	10479	Nuclear receptor	pY1H	N	N/A
CG-53	FGFR2	3689	RXRG	10479	Nuclear receptor	pY1H	N	N/A
CG-414	FLI1	3749	RXRG	10479	Nuclear receptor	pY1H	N	N/A
CG-61	FOXP1	3823	RXRG	10479	Nuclear receptor	pY1H	N	N/A
CG-418	FUS	4010	RXRG	10479	Nuclear receptor	pY1H	N	N/A
CG-215	GNAS	4392	RXRG	10479	Nuclear receptor	pY1H	N	N/A
CG-870	IL6ST	6021	RXRG	10479	Nuclear receptor	pY1H	N	N/A
CG-450	IL7R	6024	RXRG	10479	Nuclear receptor	pY1H	N	N/A
CG-467	LCK	6524	RXRG	10479	Nuclear receptor	pY1H	N	N/A
CG-239	MDM4	6974	RXRG	10479	Nuclear receptor	pY1H	N	N/A
CG-931	NCOR2	7673	RXRG	10479	Nuclear receptor	pY1H	N	N/A
CG-101	NRAS	7989	RXRG	10479	Nuclear receptor	pY1H	N	N/A
CG-957	PDGFB	8800	RXRG	10479	Nuclear receptor	pY1H	N	N/A
CG-539	PML	9113	RXRG	10479	Nuclear receptor	pY1H	N	N/A
CG-972	POU5F1	9221	RXRG	10479	Nuclear receptor	pY1H	N	N/A
CG-548	PPP2R1A	9302	RXRG	10479	Nuclear receptor	pY1H	N	N/A
CG-560	PTPN11	9644	RXRG	10479	Nuclear receptor	pY1H	N	N/A
CG-561	PTPN13	9646	RXRG	10479	Nuclear receptor	pY1H	N	N/A
CG-131	SETD2	18420	RXRG	10479	Nuclear receptor	pY1H	N	N/A
CG-629	SRC	11283	RXRG	10479	Nuclear receptor	pY1H	N	N/A
CG-1037	SSX2	11336	RXRG	10479	Nuclear receptor	pY1H	N	N/A
CG-285	STK11	11389	RXRG	10479	Nuclear receptor	pY1H	N	N/A
CG-648	TGFBR2	11773	RXRG	10479	Nuclear receptor	pY1H	N	N/A
CG-1065	TRIM33	16290	RXRG	10479	Nuclear receptor	pY1H	N	N/A
CG-1067	TSC1	12362	RXRG	10479	Nuclear receptor	pY1H	N	N/A
CG-668	TSC2	12363	RXRG	10479	Nuclear receptor	pY1H	N	N/A
CG-1077	XPA	12814	RXRG	10479	Nuclear receptor	pY1H	N	N/A
CG-161	AR	644	RXRG	10479	Nuclear receptor	py1h_coop	N	N/A
CG-339	CD79A	1698	RXRG	10479	Nuclear receptor	py1h_coop	N	N/A
CG-467	LCK	6524	RXRG	10479	Nuclear receptor	py1h_coop	N	N/A
CG-268	PRDM1	9346	RXRG	10479	Nuclear receptor	py1h_coop	N	N/A
CG-1021	SGK1	10810	RXRG	10479	Nuclear receptor	py1h_coop	N	N/A
CG-1084	ZFHX3	777	RXRG	10479	Nuclear receptor	py1h_coop	N	N/A
CG-53	FGFR2	3689	RXRG	10479	Nuclear receptor	py1h_coop	N	N/A
CG-345	CDKN2C	1789	SAFB	10520	Unknown	pY1H	N	N/A
CG-203	ERBB3	3431	SAFB	10520	Unknown	pY1H	Y	N/A
CG-53	FGFR2	3689	SAFB	10520	Unknown	pY1H	N	N/A
CG-337	CD274	17635	SALL1	10524	C2H2 ZF	pY1H	N	N/A
CG-332	CAMTA1	18806	SATB2	21637	Homeodomain	eY1H	N	N/A
CG-398	FAS	11920	SATB2	21637	Homeodomain	eY1H	N	N/A
CG-53	FGFR2	3689	SIM1	10882	bHLH	pY1H	N	N/A
CG-826	FANCG	3588	SIX2	10888	Homeodomain	eY1H	Y	N/A
CG-393	EWSR1	3508	SIX4	10890	Homeodomain	eY1H	N	N/A
CG-684	ZNF331	15489	SIX4	10890	Homeodomain	eY1H	Y	N/A
CG-826	FANCG	3588	SIX4	10890	Homeodomain	eY1H	N	N/A
CG-593	SDHC	10682	SIX6	10892	Homeodomain	eY1H	N	N/A
CG-30	CDKN2A	1787	SKI	10896	Unknown	pY1H	Y	N/A
CG-171	CASP8	1509	SKI	10896	Unknown	py1h_coop	Y	N/A
CG-467	LCK	6524	SKI	10896	Unknown	py1h_coop	Y	N/A
CG-22	CBLB	1542	SMAD1	6767	SMAD	pY1H	Y	N/A
CG-339	CD79A	1698	SMAD1	6767	SMAD	pY1H	Y	N/A
CG-30	CDKN2A	1787	SMAD1	6767	SMAD	pY1H	N	N/A
CG-345	CDKN2C	1789	SMAD1	6767	SMAD	pY1H	Y	N/A
CG-203	ERBB3	3431	SMAD1	6767	SMAD	pY1H	Y	N/A
CG-815	ETV4	3493	SMAD1	6767	SMAD	pY1H	N	N/A
CG-53	FGFR2	3689	SMAD1	6767	SMAD	pY1H	N	N/A
CG-215	GNAS	4392	SMAD1	6767	SMAD	pY1H	Y	N/A
CG-467	LCK	6524	SMAD1	6767	SMAD	pY1H	Y	N/A
CG-548	PPP2R1A	9302	SMAD1	6767	SMAD	pY1H	Y	N/A
CG-1042	STAT6	11368	SMAD1	6767	SMAD	pY1H	N	N/A
CG-686	ZNF331	15489	SMAD3	6769	SMAD	pY1H	Y	N/A
CG-1082	ZFHX3	777	SMAD3	6769	SMAD	pY1H	Y	N/A
CG-486	MITF	7105	SMAD3	6769	SMAD	pY1H	N	N/A
CG-813	ETV1	3490	SMAD3	6769	SMAD	pY1H	N	N/A
CG-332	CAMTA1	18806	SMAD3	6769	SMAD	pY1H	N	N/A
CG-22	CBLB	1542	SMAD3	6769	SMAD	pY1H	Y	24451368
CG-338	CD28	1653	SMAD3	6769	SMAD	pY1H	N	N/A
CG-345	CDKN2C	1789	SMAD3	6769	SMAD	pY1H	Y	N/A
CG-201	ERBB2	3430	SMAD3	6769	SMAD	pY1H	Y	N/A
CG-815	ETV4	3493	SMAD3	6769	SMAD	pY1H	N	N/A
CG-398	FAS	11920	SMAD3	6769	SMAD	pY1H	Y	N/A
CG-53	FGFR2	3689	SMAD3	6769	SMAD	pY1H	N	N/A
CG-414	FLI1	3749	SMAD3	6769	SMAD	pY1H	N	N/A
CG-215	GNAS	4392	SMAD3	6769	SMAD	pY1H	N	N/A
CG-456	JAK2	6192	SMAD3	6769	SMAD	pY1H	Y	N/A
CG-931	NCOR2	7673	SMAD3	6769	SMAD	pY1H	N	N/A
CG-957	PDGFB	8800	SMAD3	6769	SMAD	pY1H	Y	10828062
CG-539	PML	9113	SMAD3	6769	SMAD	pY1H	Y	N/A
CG-629	SRC	11283	SMAD3	6769	SMAD	pY1H	Y	29042082
CG-648	TGFBR2	11773	SMAD3	6769	SMAD	pY1H	Y	N/A
CG-1065	TRIM33	16290	SMAD3	6769	SMAD	pY1H	Y	N/A
CG-1067	TSC1	12362	SMAD3	6769	SMAD	pY1H	Y	N/A
CG-315	B2M	914	SMAD4	6770	SMAD	eY1H	Y	N/A
CG-897	LRIG3	30991	SMAD4	6770	SMAD	eY1H	Y	N/A
CG-965	PLAG1	9045	SMAD4	6770	SMAD	eY1H	Y	N/A
CG-315	B2M	914	SMAD4	6770	SMAD	pY1H	Y	N/A
CG-22	CBLB	1542	SMAD4	6770	SMAD	pY1H	Y	N/A
CG-201	ERBB2	3430	SMAD4	6770	SMAD	pY1H	Y	N/A
CG-240	MLH1	7127	SMAD4	6770	SMAD	pY1H	Y	N/A
CG-588	RPL10	10298	SMAD4	6770	SMAD	pY1H	Y	N/A
CG-131	SETD2	18420	SMAD4	6770	SMAD	pY1H	Y	N/A
CG-1037	SSX2	11336	SMAD4	6770	SMAD	pY1H	N	N/A
CG-315	B2M	914	SMAD4	6770	SMAD	py1h_coop	Y	N/A
CG-131	SETD2	18420	SMAD4	6770	SMAD	py1h_coop	Y	N/A
CG-1037	SSX2	11336	SMAD4	6770	SMAD	py1h_coop	N	N/A
CG-339	CD79A	1698	SMAD5	6771	SMAD	pY1H	N	N/A
CG-30	CDKN2A	1787	SMAD5	6771	SMAD	pY1H	N	N/A
CG-791	DICER1	17098	SMAD5	6771	SMAD	pY1H	Y	N/A
CG-203	ERBB3	3431	SMAD5	6771	SMAD	pY1H	Y	N/A
CG-548	PPP2R1A	9302	SMAD5	6771	SMAD	pY1H	Y	N/A
CG-1065	TRIM33	16290	SMAD5	6771	SMAD	pY1H	Y	N/A
CG-1067	TSC1	12362	SMAD5	6771	SMAD	pY1H	Y	N/A
CG-101	NRAS	7989	SMYD3	15513	Unknown	pY1H	N	N/A
CG-548	PPP2R1A	9302	SMYD3	15513	Unknown	pY1H	N	N/A
CG-338	CD28	1653	SOX11	11191	HMG/Sox	eY1H	N	N/A
CG-171	CASP8	1509	SOX14	11193	HMG/Sox	eY1H	N	N/A
CG-332	CAMTA1	18806	SOX14	11193	HMG/Sox	eY1H	N	N/A
CG-338	CD28	1653	SOX15	11196	HMG/Sox	eY1H	N	N/A
CG-338	CD28	1653	SOX4	11200	HMG/Sox	pY1H	N	N/A
CG-589	RPL5	10360	SOX4	11200	HMG/Sox	pY1H	Y	N/A
CG-589	RPL5	10360	SOX5	11201	HMG/Sox	eY1H	Y	N/A
CG-589	RPL5	10360	SOX6	16421	HMG/Sox	eY1H	Y	N/A
CG-52	FGFR1	3688	SP4	11209	C2H2 ZF	eY1H	Y	N/A
CG-414	FLI1	3749	SP4	11209	C2H2 ZF	eY1H	N	N/A
CG-337	CD274	17635	SP4	11209	C2H2 ZF	eY1H	Y	N/A
CG-398	FAS	11920	SP4	11209	C2H2 ZF	eY1H	Y	N/A
CG-539	PML	9113	SP4	11209	C2H2 ZF	eY1H	Y	N/A
CG-738	CBFA2T3	1537	SP4	11209	C2H2 ZF	eY1H	N	N/A
CG-751	CDK4	1773	SP4	11209	C2H2 ZF	eY1H	Y	N/A
CG-268	PRDM1	9346	SP4	11209	C2H2 ZF	eY1H	Y	N/A
CG-201	ERBB2	3430	SP4	11209	C2H2 ZF	eY1H	Y	22553354
CG-30	CDKN2A	1787	SP4	11209	C2H2 ZF	eY1H	Y	N/A
CG-796	EBF1	3126	SP4	11209	C2H2 ZF	eY1H	N	N/A
CG-826	FANCG	3588	SP4	11209	C2H2 ZF	eY1H	Y	N/A
CG-1037	SSX2	11336	SP4	11209	C2H2 ZF	eY1H	N	N/A
CG-486	MITF	7105	SP4	11209	C2H2 ZF	eY1H	N	N/A
CG-589	RPL5	10360	SP4	11209	C2H2 ZF	eY1H	Y	N/A
CG-813	ETV1	3490	SP4	11209	C2H2 ZF	eY1H	N	N/A
CG-990	RAF1	9829	SP4	11209	C2H2 ZF	eY1H	Y	N/A
CG-1077	XPA	12814	SP4	11209	C2H2 ZF	eY1H	Y	N/A
CG-1055	TFEB	11753	SP4	11209	C2H2 ZF	eY1H	Y	N/A
CG-908	MECOM	3498	SP4	11209	C2H2 ZF	eY1H	N	N/A
CG-972	POU5F1	9221	SP4	11209	C2H2 ZF	eY1H	N	N/A
CG-53	FGFR2	3689	SPDEF	17257	Ets	pY1H	N	24043118
CG-704	AKT3	393	SPDEF	17257	Ets	py1h_coop	N	N/A
CG-338	CD28	1653	SPDEF	17257	Ets	py1h_coop	N	N/A
CG-771	CSMD3	19291	SPDEF	17257	Ets	py1h_coop	N	N/A
CG-201	ERBB2	3430	SPDEF	17257	Ets	py1h_coop	N	16357167; 35906698
CG-825	FANCF	3587	SPDEF	17257	Ets	py1h_coop	N	N/A
CG-826	FANCG	3588	SPDEF	17257	Ets	py1h_coop	N	N/A
CG-398	FAS	11920	SPDEF	17257	Ets	py1h_coop	N	N/A
CG-53	FGFR2	3689	SPDEF	17257	Ets	py1h_coop	N	24043118
CG-414	FLI1	3749	SPDEF	17257	Ets	py1h_coop	N	N/A
CG-456	JAK2	6192	SPDEF	17257	Ets	py1h_coop	N	N/A
CG-486	MITF	7105	SPDEF	17257	Ets	py1h_coop	N	N/A
CG-548	PPP2R1A	9302	SPDEF	17257	Ets	py1h_coop	N	N/A
CG-123	PTPRD	9668	SPDEF	17257	Ets	py1h_coop	N	N/A
CG-984	PTPRK	9674	SPDEF	17257	Ets	py1h_coop	N	N/A
CG-685	ZNF331	15489	SPDEF	17257	Ets	py1h_coop	Y	N/A
CG-560	PTPN11	9644	SPI1	11241	Ets	eY1H	Y	N/A
CG-339	CD79A	1698	SPI1	11241	Ets	pY1H	Y	N/A
CG-589	RPL5	10360	SPI1	11241	Ets	pY1H	Y	N/A
CG-171	CASP8	1509	SPIB	11242	Ets	eY1H	Y	N/A
CG-52	FGFR1	3688	SPIB	11242	Ets	eY1H	N	N/A
CG-166	ATM	795	SPIB	11242	Ets	eY1H	Y	N/A
CG-450	IL7R	6024	SPIB	11242	Ets	eY1H	N	N/A
CG-332	CAMTA1	18806	SPIB	11242	Ets	eY1H	N	N/A
CG-686	ZNF331	15489	SPIB	11242	Ets	eY1H	N	N/A
CG-1021	SGK1	10810	SRF	11291	MADS box	pY1H	Y	35625991; 18088355
CG-332	CAMTA1	18806	SRF	11291	MADS box	pY1H	Y	N/A
CG-338	CD28	1653	SRF	11291	MADS box	pY1H	N	N/A
CG-30	CDKN2A	1787	SRF	11291	MADS box	pY1H	N	N/A
CG-381	ELF3	3318	SRF	11291	MADS box	pY1H	Y	N/A
CG-815	ETV4	3493	SRF	11291	MADS box	pY1H	N	N/A
CG-825	FANCF	3587	SRF	11291	MADS box	pY1H	Y	N/A
CG-826	FANCG	3588	SRF	11291	MADS box	pY1H	Y	N/A
CG-53	FGFR2	3689	SRF	11291	MADS box	pY1H	N	N/A
CG-414	FLI1	3749	SRF	11291	MADS box	pY1H	N	10606656
CG-908	MECOM	3498	SRF	11291	MADS box	pY1H	N	N/A
CG-502	MYOD1	7611	SRF	11291	MADS box	pY1H	N	N/A
CG-522	NUTM1	29919	SRF	11291	MADS box	pY1H	Y	N/A
CG-589	RPL5	10360	SRF	11291	MADS box	pY1H	Y	N/A
CG-586	ROBO2	10250	STAT1	11362	STAT	pY1H	Y	N/A
CG-813	ETV1	3490	STAT1	11362	STAT	pY1H	N	N/A
CG-338	CD28	1653	STAT1	11362	STAT	pY1H	Y	N/A
CG-339	CD79A	1698	STAT1	11362	STAT	pY1H	Y	N/A
CG-43	DNMT3A	2978	STAT1	11362	STAT	pY1H	Y	N/A
CG-203	ERBB3	3431	STAT1	11362	STAT	pY1H	Y	N/A
CG-815	ETV4	3493	STAT1	11362	STAT	pY1H	N	N/A
CG-53	FGFR2	3689	STAT1	11362	STAT	pY1H	N	15073186
CG-215	GNAS	4392	STAT1	11362	STAT	pY1H	Y	N/A
CG-502	MYOD1	7611	STAT1	11362	STAT	pY1H	N	N/A
CG-548	PPP2R1A	9302	STAT1	11362	STAT	pY1H	Y	N/A
CG-648	TGFBR2	11773	STAT1	11362	STAT	pY1H	Y	N/A
CG-1065	TRIM33	16290	STAT1	11362	STAT	pY1H	Y	N/A
CG-1077	XPA	12814	STAT1	11362	STAT	pY1H	Y	N/A
CG-704	AKT3	393	STAT3	11364	STAT	pY1H	Y	N/A
CG-339	CD79A	1698	STAT3	11364	STAT	pY1H	Y	N/A
CG-53	FGFR2	3689	STAT3	11364	STAT	pY1H	N	N/A
CG-53	FGFR2	3689	STAT6	11368	STAT	pY1H	N	N/A
CG-332	CAMTA1	18806	TBXT	11515	T-BOX	eY1H	N	N/A
CG-290	ABL1	76	TBX19	11596	T-box	eY1H	N	N/A
CG-53	FGFR2	3689	TBX20	11598	T-box	eY1H	N	N/A
CG-332	CAMTA1	18806	TBX20	11598	T-box	eY1H	N	N/A
CG-529	PBX1	8632	TBX20	11598	T-box	eY1H	N	N/A
CG-739	CCDC6	18782	TCF12	11623	bHLH	pY1H	Y	N/A
CG-337	CD274	17635	TCF12	11623	bHLH	pY1H	Y	N/A
CG-545	PPARG	9236	TCF21	11632	bHLH	eY1H	N	N/A
CG-721	BCL6	1001	TCF21	11632	bHLH	pY1H	Y	N/A
CG-337	CD274	17635	TCF21	11632	bHLH	pY1H	Y	N/A
CG-339	CD79A	1698	TCF21	11632	bHLH	pY1H	N	N/A
CG-53	FGFR2	3689	TCF21	11632	bHLH	pY1H	N	N/A
CG-467	LCK	6524	TCF21	11632	bHLH	pY1H	N	N/A
CG-545	PPARG	9236	TCF21	11632	bHLH	pY1H	N	N/A
CG-648	TGFBR2	11773	TCF21	11632	bHLH	pY1H	Y	N/A
CG-704	AKT3	393	TCF21	11632	bHLH	py1h_coop	N	N/A
CG-315	B2M	914	TCF21	11632	bHLH	py1h_coop	N	N/A
CG-337	CD274	17635	TCF21	11632	bHLH	py1h_coop	Y	N/A
CG-345	CDKN2C	1789	TCF21	11632	bHLH	py1h_coop	Y	N/A
CG-381	ELF3	3318	TCF21	11632	bHLH	py1h_coop	N	N/A
CG-409	FGFR4	3691	TCF21	11632	bHLH	py1h_coop	N	N/A
CG-863	ID3	5362	TCF21	11632	bHLH	py1h_coop	N	N/A
CG-467	LCK	6524	TCF21	11632	bHLH	py1h_coop	N	N/A
CG-957	PDGFB	8800	TCF21	11632	bHLH	py1h_coop	N	N/A
CG-545	PPARG	9236	TCF21	11632	bHLH	py1h_coop	N	N/A
CG-123	PTPRD	9668	TCF21	11632	bHLH	py1h_coop	N	N/A
CG-131	SETD2	18420	TCF21	11632	bHLH	py1h_coop	Y	N/A
CG-686	ZNF331	15489	TCF4	11634	bHLH	eY1H	Y	N/A
CG-268	PRDM1	9346	TCF4	11634	bHLH	pY1H	Y	N/A
CG-685	ZNF331	15489	TCF4	11634	bHLH	pY1H	Y	N/A
CG-172	CASP8	1509	TCF4	11634	bHLH	pY1H	Y	N/A
CG-686	ZNF331	15489	TCF4	11634	bHLH	pY1H	Y	N/A
CG-704	AKT3	393	TCF4	11634	bHLH	pY1H	N	N/A
CG-315	B2M	914	TCF4	11634	bHLH	pY1H	Y	N/A
CG-721	BCL6	1001	TCF4	11634	bHLH	pY1H	Y	N/A
CG-739	CCDC6	18782	TCF4	11634	bHLH	pY1H	Y	N/A
CG-337	CD274	17635	TCF4	11634	bHLH	pY1H	Y	34385594
CG-339	CD79A	1698	TCF4	11634	bHLH	pY1H	Y	N/A
CG-345	CDKN2C	1789	TCF4	11634	bHLH	pY1H	Y	N/A
CG-775	CUL3	2553	TCF4	11634	bHLH	pY1H	Y	N/A
CG-791	DICER1	17098	TCF4	11634	bHLH	pY1H	N	N/A
CG-381	ELF3	3318	TCF4	11634	bHLH	pY1H	N	N/A
CG-807	ERG	3446	TCF4	11634	bHLH	pY1H	Y	N/A
CG-823	FANCA	3582	TCF4	11634	bHLH	pY1H	Y	36135330
CG-398	FAS	11920	TCF4	11634	bHLH	pY1H	Y	N/A
CG-53	FGFR2	3689	TCF4	11634	bHLH	pY1H	N	N/A
CG-409	FGFR4	3691	TCF4	11634	bHLH	pY1H	N	N/A
CG-215	GNAS	4392	TCF4	11634	bHLH	pY1H	Y	N/A
CG-870	IL6ST	6021	TCF4	11634	bHLH	pY1H	Y	N/A
CG-467	LCK	6524	TCF4	11634	bHLH	pY1H	Y	N/A
CG-931	NCOR2	7673	TCF4	11634	bHLH	pY1H	Y	N/A
CG-539	PML	9113	TCF4	11634	bHLH	pY1H	Y	N/A
CG-545	PPARG	9236	TCF4	11634	bHLH	pY1H	N	N/A
CG-560	PTPN11	9644	TCF4	11634	bHLH	pY1H	Y	N/A
CG-123	PTPRD	9668	TCF4	11634	bHLH	pY1H	N	N/A
CG-588	RPL10	10298	TCF4	11634	bHLH	pY1H	Y	N/A
CG-1037	SSX2	11336	TCF4	11634	bHLH	pY1H	N	N/A
CG-285	STK11	11389	TCF4	11634	bHLH	pY1H	Y	N/A
CG-648	TGFBR2	11773	TCF4	11634	bHLH	pY1H	Y	N/A
CG-704	AKT3	393	TCF4	11634	bHLH	py1h_coop	N	N/A
CG-315	B2M	914	TCF4	11634	bHLH	py1h_coop	Y	N/A
CG-337	CD274	17635	TCF4	11634	bHLH	py1h_coop	Y	34385594
CG-345	CDKN2C	1789	TCF4	11634	bHLH	py1h_coop	Y	N/A
CG-381	ELF3	3318	TCF4	11634	bHLH	py1h_coop	N	N/A
CG-409	FGFR4	3691	TCF4	11634	bHLH	py1h_coop	N	N/A
CG-863	ID3	5362	TCF4	11634	bHLH	py1h_coop	N	N/A
CG-467	LCK	6524	TCF4	11634	bHLH	py1h_coop	Y	N/A
CG-957	PDGFB	8800	TCF4	11634	bHLH	py1h_coop	N	N/A
CG-545	PPARG	9236	TCF4	11634	bHLH	py1h_coop	N	N/A
CG-123	PTPRD	9668	TCF4	11634	bHLH	py1h_coop	N	N/A
CG-131	SETD2	18420	TCF4	11634	bHLH	py1h_coop	Y	N/A
CG-332	CAMTA1	18806	TEAD1	11714	TEA	pY1H	N	N/A
CG-201	ERBB2	3430	TEAD1	11714	TEA	pY1H	Y	N/A
CG-825	FANCF	3587	TEAD1	11714	TEA	pY1H	Y	N/A
CG-398	FAS	11920	TEAD1	11714	TEA	pY1H	Y	N/A
CG-931	NCOR2	7673	TEAD1	11714	TEA	pY1H	Y	N/A
CG-1077	XPA	12814	TEAD1	11714	TEA	pY1H	Y	N/A
CG-337	CD274	17635	TERF1	11728	Myb/SANT	pY1H	N	N/A
CG-172	CASP8	1509	TFAP2A	11742	AP-2	eY1H	Y	N/A
CG-381	ELF3	3318	TFAP2A	11742	AP-2	eY1H	Y	N/A
CG-398	FAS	11920	TFAP2A	11742	AP-2	eY1H	Y	7528667
CG-588	RPL10	10298	TFAP2A	11742	AP-2	eY1H	Y	N/A
CG-957	PDGFB	8800	TFAP2A	11742	AP-2	eY1H	Y	N/A
CG-990	RAF1	9829	TFAP2A	11742	AP-2	eY1H	Y	N/A
CG-1021	SGK1	10810	TFAP2A	11742	AP-2	eY1H	Y	N/A
CG-1021	SGK1	10810	TFAP2A	11742	AP-2	pY1H	Y	N/A
CG-172	CASP8	1509	TFAP2A	11742	AP-2	pY1H	Y	N/A
CG-568	RAD17	9807	TFAP2A	11742	AP-2	pY1H	Y	N/A
CG-1082	ZFHX3	777	TFAP2A	11742	AP-2	pY1H	Y	N/A
CG-812	ETV1	3490	TFAP2A	11742	AP-2	pY1H	N	N/A
CG-705	ALK	427	TFAP2A	11742	AP-2	pY1H	Y	N/A
CG-315	B2M	914	TFAP2A	11742	AP-2	pY1H	Y	N/A
CG-22	CBLB	1542	TFAP2A	11742	AP-2	pY1H	Y	N/A
CG-337	CD274	17635	TFAP2A	11742	AP-2	pY1H	Y	37330579; 37083077
CG-339	CD79A	1698	TFAP2A	11742	AP-2	pY1H	N	N/A
CG-345	CDKN2C	1789	TFAP2A	11742	AP-2	pY1H	Y	N/A
CG-192	CTCF	13723	TFAP2A	11742	AP-2	pY1H	Y	N/A
CG-43	DNMT3A	2978	TFAP2A	11742	AP-2	pY1H	Y	N/A
CG-381	ELF3	3318	TFAP2A	11742	AP-2	pY1H	Y	N/A
CG-203	ERBB3	3431	TFAP2A	11742	AP-2	pY1H	Y	N/A
CG-815	ETV4	3493	TFAP2A	11742	AP-2	pY1H	N	N/A
CG-816	ETV5	3494	TFAP2A	11742	AP-2	pY1H	Y	N/A
CG-398	FAS	11920	TFAP2A	11742	AP-2	pY1H	Y	7528667
CG-53	FGFR2	3689	TFAP2A	11742	AP-2	pY1H	N	N/A
CG-414	FLI1	3749	TFAP2A	11742	AP-2	pY1H	N	N/A
CG-61	FOXP1	3823	TFAP2A	11742	AP-2	pY1H	Y	N/A
CG-215	GNAS	4392	TFAP2A	11742	AP-2	pY1H	Y	N/A
CG-74	HRAS	5173	TFAP2A	11742	AP-2	pY1H	Y	N/A
CG-870	IL6ST	6021	TFAP2A	11742	AP-2	pY1H	N	N/A
CG-456	JAK2	6192	TFAP2A	11742	AP-2	pY1H	Y	35118903
CG-467	LCK	6524	TFAP2A	11742	AP-2	pY1H	Y	N/A
CG-897	LRIG3	30991	TFAP2A	11742	AP-2	pY1H	Y	N/A
CG-502	MYOD1	7611	TFAP2A	11742	AP-2	pY1H	Y	N/A
CG-95	NBN	7652	TFAP2A	11742	AP-2	pY1H	Y	N/A
CG-931	NCOR2	7673	TFAP2A	11742	AP-2	pY1H	Y	N/A
CG-957	PDGFB	8800	TFAP2A	11742	AP-2	pY1H	Y	N/A
CG-560	PTPN11	9644	TFAP2A	11742	AP-2	pY1H	Y	N/A
CG-561	PTPN13	9646	TFAP2A	11742	AP-2	pY1H	Y	N/A
CG-588	RPL10	10298	TFAP2A	11742	AP-2	pY1H	Y	N/A
CG-589	RPL5	10360	TFAP2A	11742	AP-2	pY1H	Y	N/A
CG-131	SETD2	18420	TFAP2A	11742	AP-2	pY1H	Y	N/A
CG-629	SRC	11283	TFAP2A	11742	AP-2	pY1H	Y	N/A
CG-1037	SSX2	11336	TFAP2A	11742	AP-2	pY1H	N	N/A
CG-285	STK11	11389	TFAP2A	11742	AP-2	pY1H	Y	N/A
CG-1067	TSC1	12362	TFAP2A	11742	AP-2	pY1H	Y	N/A
CG-668	TSC2	12363	TFAP2A	11742	AP-2	pY1H	Y	N/A
CG-22	CBLB	1542	TFAP2B	11743	AP-2	eY1H	N	N/A
CG-172	CASP8	1509	TFAP2B	11743	AP-2	eY1H	N	N/A
CG-337	CD274	17635	TFAP2B	11743	AP-2	eY1H	N	N/A
CG-315	B2M	914	TFAP2B	11743	AP-2	eY1H	N	N/A
CG-339	CD79A	1698	TFAP2B	11743	AP-2	eY1H	N	N/A
CG-381	ELF3	3318	TFAP2B	11743	AP-2	eY1H	N	N/A
CG-398	FAS	11920	TFAP2B	11743	AP-2	eY1H	N	N/A
CG-560	PTPN11	9644	TFAP2B	11743	AP-2	eY1H	N	N/A
CG-707	AMER1	26837	TFAP2B	11743	AP-2	eY1H	N	N/A
CG-738	CBFA2T3	1537	TFAP2B	11743	AP-2	eY1H	N	N/A
CG-751	CDK4	1773	TFAP2B	11743	AP-2	eY1H	N	N/A
CG-95	NBN	7652	TFAP2B	11743	AP-2	eY1H	N	N/A
CG-43	DNMT3A	2978	TFAP2B	11743	AP-2	eY1H	N	N/A
CG-74	HRAS	5173	TFAP2B	11743	AP-2	eY1H	N	N/A
CG-131	SETD2	18420	TFAP2B	11743	AP-2	eY1H	N	N/A
CG-269	PRDM1	9346	TFAP2B	11743	AP-2	eY1H	N	N/A
CG-897	LRIG3	30991	TFAP2B	11743	AP-2	eY1H	N	N/A
CG-588	RPL10	10298	TFAP2B	11743	AP-2	eY1H	N	N/A
CG-50	FBXW7	16712	TFAP2B	11743	AP-2	eY1H	N	N/A
CG-203	ERBB3	3431	TFAP2B	11743	AP-2	eY1H	N	N/A
CG-568	RAD17	9807	TFAP2B	11743	AP-2	eY1H	N	N/A
CG-815	ETV4	3493	TFAP2B	11743	AP-2	eY1H	N	N/A
CG-957	PDGFB	8800	TFAP2B	11743	AP-2	eY1H	N	N/A
CG-684	ZNF331	15489	TFAP2B	11743	AP-2	eY1H	N	N/A
CG-705	ALK	427	TFAP2B	11743	AP-2	eY1H	N	N/A
CG-721	BCL6	1001	TFAP2B	11743	AP-2	eY1H	N	N/A
CG-727	BRD4	13575	TFAP2B	11743	AP-2	eY1H	N	N/A
CG-1037	SSX2	11336	TFAP2B	11743	AP-2	eY1H	N	N/A
CG-1075	WWTR1	24042	TFAP2B	11743	AP-2	eY1H	N	N/A
CG-285	STK11	11389	TFAP2B	11743	AP-2	eY1H	N	N/A
CG-1082	ZFHX3	777	TFAP2B	11743	AP-2	eY1H	N	N/A
CG-668	TSC2	12363	TFAP2B	11743	AP-2	eY1H	N	N/A
CG-345	CDKN2C	1789	TFAP2B	11743	AP-2	eY1H	N	N/A
CG-418	FUS	4010	TFAP2B	11743	AP-2	eY1H	N	N/A
CG-456	JAK2	6192	TFAP2B	11743	AP-2	eY1H	N	N/A
CG-467	LCK	6524	TFAP2B	11743	AP-2	eY1H	N	N/A
CG-502	MYOD1	7611	TFAP2B	11743	AP-2	eY1H	N	N/A
CG-561	PTPN13	9646	TFAP2B	11743	AP-2	eY1H	N	N/A
CG-618	SMAD3	6769	TFAP2B	11743	AP-2	eY1H	N	N/A
CG-791	DICER1	17098	TFAP2B	11743	AP-2	eY1H	N	N/A
CG-812	ETV1	3490	TFAP2B	11743	AP-2	eY1H	N	N/A
CG-816	ETV5	3494	TFAP2B	11743	AP-2	eY1H	N	N/A
CG-823	FANCA	3582	TFAP2B	11743	AP-2	eY1H	N	N/A
CG-931	NCOR2	7673	TFAP2B	11743	AP-2	eY1H	N	N/A
CG-990	RAF1	9829	TFAP2B	11743	AP-2	eY1H	N	N/A
CG-192	CTCF	13723	TFAP2B	11743	AP-2	eY1H	N	N/A
CG-1067	TSC1	12362	TFAP2B	11743	AP-2	eY1H	N	N/A
CG-1021	SGK1	10810	TFAP2B	11743	AP-2	eY1H	N	N/A
CG-1042	STAT6	11368	TFAP2B	11743	AP-2	eY1H	N	N/A
CG-30	CDKN2A	1787	TFDP1	11749	E2F	pY1H	N	N/A
CG-957	PDGFB	8800	TFDP1	11749	E2F	pY1H	N	N/A
CG-22	CBLB	1542	TFDP2	11751	E2F	pY1H	N	N/A
CG-192	CTCF	13723	TFDP2	11751	E2F	pY1H	N	N/A
CG-823	FANCA	3582	TFDP2	11751	E2F	pY1H	N	N/A
CG-418	FUS	4010	TFDP2	11751	E2F	pY1H	N	N/A
CG-1052	TEC	11719	TFDP2	11751	E2F	pY1H	N	N/A
CG-1037	SSX2	11336	TFDP2	11751	E2F	py1h_coop	N	N/A
CG-315	B2M	914	TFEC	11754	bHLH	eY1H	N	N/A
CG-593	SDHC	10682	TFEC	11754	bHLH	eY1H	N	N/A
CG-751	CDK4	1773	TFEC	11754	bHLH	eY1H	N	N/A
CG-686	ZNF331	15489	THRA	11796	Nuclear receptor	pY1H	N	N/A
CG-339	CD79A	1698	THRA	11796	Nuclear receptor	pY1H	N	N/A
CG-467	LCK	6524	THRA	11796	Nuclear receptor	py1h_coop	N	N/A
CG-268	PRDM1	9346	THRA	11796	Nuclear receptor	py1h_coop	N	N/A
CG-339	CD79A	1698	THRB	11799	Nuclear receptor	pY1H	N	N/A
CG-345	CDKN2C	1789	THRB	11799	Nuclear receptor	pY1H	Y	N/A
CG-381	ELF3	3318	THRB	11799	Nuclear receptor	pY1H	Y	N/A
CG-203	ERBB3	3431	THRB	11799	Nuclear receptor	pY1H	Y	N/A
CG-815	ETV4	3493	THRB	11799	Nuclear receptor	pY1H	N	N/A
CG-539	PML	9113	THRB	11799	Nuclear receptor	pY1H	N	N/A
CG-285	STK11	11389	THRB	11799	Nuclear receptor	pY1H	Y	N/A
CG-53	FGFR2	3689	THRB	11799	Nuclear receptor	py1h_coop	N	N/A
CG-269	PRDM1	9346	TP53	11998	p53	pY1H	Y	38540967; 17264218
CG-339	CD79A	1698	TP53	11998	p53	pY1H	Y	N/A
CG-53	FGFR2	3689	TP53	11998	p53	pY1H	N	N/A
CG-269	PRDM1	9346	TP63	15979	p53	pY1H	Y	26034101
CG-589	RPL5	10360	TP63	15979	p53	pY1H	Y	N/A
CG-589	RPL5	10360	TP73	12003	p53	eY1H	Y	N/A
CG-339	CD79A	1698	TWIST2	20670	bHLH	pY1H	N	N/A
CG-1021	SGK1	10810	USF1	12593	bHLH	pY1H	Y	N/A
CG-813	ETV1	3490	USF1	12593	bHLH	pY1H	N	N/A
CG-739	CCDC6	18782	USF1	12593	bHLH	pY1H	Y	N/A
CG-203	ERBB3	3431	USF1	12593	bHLH	pY1H	Y	N/A
CG-522	NUTM1	29919	USF1	12593	bHLH	pY1H	Y	N/A
CG-593	SDHC	10682	USF1	12593	bHLH	pY1H	Y	N/A
CG-339	CD79A	1698	VDR	12679	Nuclear receptor	pY1H	Y	N/A
CG-53	FGFR2	3689	VDR	12679	Nuclear receptor	pY1H	N	N/A
CG-52	FGFR1	3688	WT1	12796	C2H2 ZF	eY1H	Y	N/A
CG-707	AMER1	26837	WT1	12796	C2H2 ZF	eY1H	Y	N/A
CG-269	PRDM1	9346	WT1	12796	C2H2 ZF	eY1H	N	N/A
CG-30	CDKN2A	1787	WT1	12796	C2H2 ZF	eY1H	Y	N/A
CG-547	PPM1D	9277	WT1	12796	C2H2 ZF	eY1H	Y	N/A
CG-486	MITF	7105	WT1	12796	C2H2 ZF	eY1H	N	N/A
CG-467	LCK	6524	WT1	12796	C2H2 ZF	eY1H	Y	N/A
CG-561	PTPN13	9646	WT1	12796	C2H2 ZF	eY1H	Y	N/A
CG-339	CD79A	1698	YY1	12856	C2H2 ZF	pY1H	Y	N/A
CG-1078	XPC	12816	YY1	12856	C2H2 ZF	pY1H	Y	N/A
CG-1078	XPC	12816	YY1	12856	C2H2 ZF	py1h_coop	Y	N/A
CG-393	EWSR1	3508	ZBTB1	20259	C2H2 ZF	eY1H	N	N/A
CG-53	FGFR2	3689	ZBTB10	30953	C2H2 ZF	eY1H	N	N/A
CG-30	CDKN2A	1787	ZBTB10	30953	C2H2 ZF	eY1H	Y	N/A
CG-863	ID3	5362	ZBTB10	30953	C2H2 ZF	eY1H	N	N/A
CG-686	ZNF331	15489	ZBTB16	12930	C2H2 ZF	pY1H	Y	N/A
CG-30	CDKN2A	1787	ZBTB16	12930	C2H2 ZF	pY1H	N	N/A
CG-201	ERBB2	3430	ZBTB16	12930	C2H2 ZF	pY1H	N	N/A
CG-815	ETV4	3493	ZBTB16	12930	C2H2 ZF	pY1H	N	N/A
CG-870	IL6ST	6021	ZBTB16	12930	C2H2 ZF	pY1H	N	N/A
CG-101	NRAS	7989	ZBTB16	12930	C2H2 ZF	pY1H	N	N/A
CG-548	PPP2R1A	9302	ZBTB16	12930	C2H2 ZF	pY1H	Y	N/A
CG-1065	TRIM33	16290	ZBTB16	12930	C2H2 ZF	pY1H	N	N/A
CG-668	TSC2	12363	ZBTB16	12930	C2H2 ZF	pY1H	N	N/A
CG-467	LCK	6524	ZBTB3	22918	C2H2 ZF	eY1H	N	N/A
CG-957	PDGFB	8800	ZBTB32	16763	C2H2 ZF	pY1H	N	N/A
CG-1065	TRIM33	16290	ZBTB32	16763	C2H2 ZF	pY1H	N	N/A
CG-338	CD28	1653	ZBTB48	4930	C2H2 ZF	pY1H	Y	N/A
CG-61	FOXP1	3823	ZBTB48	4930	C2H2 ZF	pY1H	Y	N/A
CG-931	NCOR2	7673	ZBTB49	19883	C2H2 ZF	pY1H	N	N/A
CG-203	ERBB3	3431	ZBTB7C	31700	C2H2 ZF	pY1H	N	N/A
CG-467	LCK	6524	ZCRB1	29620	CCHC	eY1H	N	N/A
CG-166	ATM	795	ZDHHC5	18472	ZF - DHHC	eY1H	N	N/A
CG-807	ERG	3446	ZFP161	12860	C2H2 ZF	eY1H	N	N/A
CG-522	NUTM1	29919	ZFP3	12861	C2H2 ZF	eY1H	N	N/A
CG-131	SETD2	18420	ZFP62	23241	C2H2 ZF	eY1H	N	N/A
CG-53	FGFR2	3689	ZIC1	12872	C2H2 ZF	eY1H	N	N/A
CG-957	PDGFB	8800	ZIC1	12872	C2H2 ZF	eY1H	N	N/A
CG-684	ZNF331	15489	ZIC1	12872	C2H2 ZF	eY1H	N	N/A
CG-467	LCK	6524	ZIC1	12872	C2H2 ZF	eY1H	N	N/A
CG-561	PTPN13	9646	ZIC1	12872	C2H2 ZF	eY1H	N	N/A
CG-589	RPL5	10360	ZIC1	12872	C2H2 ZF	eY1H	N	N/A
CG-1055	TFEB	11753	ZIC1	12872	C2H2 ZF	eY1H	N	N/A
CG-1021	SGK1	10810	ZIC1	12872	C2H2 ZF	eY1H	N	N/A
CG-172	CASP8	1509	ZIC3	12874	C2H2 ZF	eY1H	N	N/A
CG-53	FGFR2	3689	ZIC3	12874	C2H2 ZF	eY1H	N	N/A
CG-398	FAS	11920	ZIC3	12874	C2H2 ZF	eY1H	N	N/A
CG-957	PDGFB	8800	ZIC3	12874	C2H2 ZF	eY1H	N	N/A
CG-684	ZNF331	15489	ZIC3	12874	C2H2 ZF	eY1H	N	N/A
CG-467	LCK	6524	ZIC3	12874	C2H2 ZF	eY1H	N	N/A
CG-589	RPL5	10360	ZIC3	12874	C2H2 ZF	eY1H	N	N/A
CG-123	PTPRD	9668	ZIC3	12874	C2H2 ZF	eY1H	N	N/A
CG-1055	TFEB	11753	ZIC3	12874	C2H2 ZF	eY1H	N	N/A
CG-1021	SGK1	10810	ZIC3	12874	C2H2 ZF	eY1H	N	N/A
CG-172	CASP8	1509	ZNF121	12904	C2H2 ZF	pY1H	N	N/A
CG-338	CD28	1653	ZNF143	12928	C2H2 ZF	eY1H	Y	N/A
CG-684	ZNF331	15489	ZNF143	12928	C2H2 ZF	eY1H	Y	N/A
CG-486	MITF	7105	ZNF143	12928	C2H2 ZF	eY1H	N	N/A
CG-192	CTCF	13723	ZNF143	12928	C2H2 ZF	eY1H	Y	N/A
CG-338	CD28	1653	ZNF143	12928	C2H2 ZF	pY1H	Y	N/A
CG-192	CTCF	13723	ZNF143	12928	C2H2 ZF	pY1H	Y	N/A
CG-1055	TFEB	11753	ZNF143	12928	C2H2 ZF	pY1H	Y	N/A
CG-815	ETV4	3493	ZNF18	12969	C2H2 ZF	eY1H	N	N/A
CG-796	EBF1	3126	ZNF22	13012	C2H2 ZF	eY1H	N	N/A
CG-414	FLI1	3749	ZNF281	13075	C2H2 ZF	eY1H	N	N/A
CG-30	CDKN2A	1787	ZNF281	13075	C2H2 ZF	eY1H	N	N/A
CG-796	EBF1	3126	ZNF281	13075	C2H2 ZF	eY1H	N	N/A
CG-863	ID3	5362	ZNF281	13075	C2H2 ZF	eY1H	N	N/A
CG-931	NCOR2	7673	ZNF281	13075	C2H2 ZF	eY1H	N	N/A
CG-629	SRC	11283	ZNF281	13075	C2H2 ZF	pY1H	N	N/A
CG-721	BCL6	1001	ZNF281	13075	C2H2 ZF	py1h_coop	N	N/A
CG-870	IL6ST	6021	ZNF281	13075	C2H2 ZF	py1h_coop	N	N/A
CG-796	EBF1	3126	ZNF366	18316	C2H2 ZF	eY1H	N	N/A
CG-467	LCK	6524	ZNF366	18316	C2H2 ZF	eY1H	N	N/A
CG-339	CD79A	1698	ZNF398	18373	C2H2 ZF	pY1H	N	N/A
CG-131	SETD2	18420	ZNF462	21684	C2H2 ZF	eY1H	N	N/A
CG-171	CASP8	1509	ZNF467	23154	C2H2 ZF	eY1H	N	N/A
CG-775	CUL3	2553	ZNF524	28322	C2H2 ZF	eY1H	N	N/A
CG-486	MITF	7105	ZNF524	28322	C2H2 ZF	eY1H	N	N/A
CG-166	ATM	795	ZNF606	25879	C2H2 ZF	eY1H	N	N/A
CG-131	SETD2	18420	ZNF615	24740	C2H2 ZF	eY1H	N	N/A
CG-243	MYC	7553	ZNF621	24787	C2H2 ZF	eY1H	N	N/A
CG-456	JAK2	6192	ZNF621	24787	C2H2 ZF	eY1H	N	N/A
CG-589	RPL5	10360	ZNF646	29004	C2H2 ZF	eY1H	N	N/A
CG-548	PPP2R1A	9302	ZNF653	25196	C2H2 ZF	pY1H	N	N/A
CG-908	MECOM	3498	ZNF705D	33202	C2H2 ZF	eY1H	N	N/A
CG-338	CD28	1653	ZNF710	25352	C2H2 ZF	eY1H	N	N/A
CG-315	B2M	914	ZNF710	25352	C2H2 ZF	eY1H	N	N/A
CG-381	ELF3	3318	ZNF711	13128	C2H2 ZF	eY1H	N	N/A
CG-43	DNMT3A	2978	ZNF711	13128	C2H2 ZF	eY1H	N	N/A
CG-957	PDGFB	8800	ZNF711	13128	C2H2 ZF	eY1H	N	N/A
CG-990	RAF1	9829	ZNF711	13128	C2H2 ZF	eY1H	Y	N/A
CG-684	ZNF331	15489	ZNF76	13149	C2H2 ZF	eY1H	Y	N/A
CG-338	CD28	1653	ZNF76	13149	C2H2 ZF	pY1H	N	N/A
CG-192	CTCF	13723	ZNF76	13149	C2H2 ZF	pY1H	Y	N/A
CG-629	SRC	11283	ZNF765	25092	C2H2 ZF	eY1H	N	N/A
CG-568	RAD17	9807	ZSCAN21	13104	C2H2 ZF	pY1H	N	N/A
CG-931	NCOR2	7673	ZSCAN32	20812	C2H2 ZF	pY1H	N	N/A
CG-131	SETD2	18420	ZSCAN32	20812	C2H2 ZF	pY1H	N	N/A
CG-686	ZNF331	15489	ZSCAN4	23709	C2H2 ZF	eY1H	Y	N/A
CG-957	PDGFB	8800	ZSCAN4	23709	C2H2 ZF	eY1H	Y	N/A
CG-587	ROBO2	10250	ZSCAN4	23709	C2H2 ZF	eY1H	N	N/A

## Sheet: Notes Table 2
Supplementary Table 2. PDI results from eY1H and pY1H monomer and cooperative strains
This table contains results for a eY1H and the monomer and cooperative strains for a pY1H screen between 265 TFs and 108 cancer gene promoters.
Table Column	Notes
CG-ID#	CG ID for the cancer gene promoter. CG for cancer gene.
Gene name	Gene symbol for gene.
Gene HGNC#	HGNC ID for gene.
TF	Gene symbol for TF.
TF HGNC#	HGNC ID for TF.
TF Family	DNA binding domain family for TF.
Screen(py1h/ey1h)	The screen where the interaction came from. eY1H for enhanced yeast one-hybrid. pY1H for paired yeast one-hybrid. py1h_coop for cooperative interactions in py1h, both TFs in a cooperative interaction have their own row.
ChIP	Whether there is evidence from ChIP-seq data. Y for Yes, N for No.
Literature	Whether there is evidence from literature. If there is evidence the PMID is indicated, if there is no evidence this is shown as N/A
