# Supplementary material for: A large-scale cancer-specific protein–DNA interaction network
Source: Life Sci Alliance. 2024 Jul 16;7(10):e202402641. doi: 10.26508/lsa.202402641 (PMC11252446; doi:10.26508/lsa.202402641)
Supplement: Supplementary file 3 [file LSA-2024-02641_TableS3.zip › LSA-2024-02641_TableS3.ods]

## Sheet: Supplementary Table 3
CG-ID#	Gene name	Gene HGNC#	TF1	TF1 HGNC#	TF1 Family	TF2	TF2 HGNC#	TF2 Family	TF Pair	Independent binding	Event Type
CG-825	FANCF	3587	ESR2	3468	Nuclear receptor	NCOA1	7668	bHLH	ESR2_NCOA1	NA	Cooperative
CG-1055	TFEB	11753	ESR2	3468	Nuclear receptor	NCOA1	7668	bHLH	ESR2_NCOA1	NA	Cooperative
CG-339	CD79A	1698	RARG	9866	Nuclear receptor	RXRA	10477	Nuclear receptor	RARG_RXRA	RXRA	Cooperative
CG-339	CD79A	1698	RARG	9866	Nuclear receptor	RXRA	10477	Nuclear receptor	RARG_RXRA	RARG	Cooperative
CG-972	POU5F1	9221	ESR1	3467	Nuclear receptor	ESRRA	3471	Nuclear receptor	ESR1_ESRRA	ESRRA	Cooperative
CG-268	PRDM1	9346	NCOA1	7668	bHLH	THRA	11796	Nuclear receptor	NCOA1_THRA	NA	Cooperative
CG-467	LCK	6524	NCOA1	7668	bHLH	THRA	11796	Nuclear receptor	NCOA1_THRA	NA	Cooperative
CG-161	AR	644	RXRG	10479	Nuclear receptor	NR1H3	7966	Nuclear receptor	RXRG_NR1H3	NA	Cooperative
CG-1082	ZFHX3	777	RXRG	10479	Nuclear receptor	NR1H3	7966	Nuclear receptor	RXRG_NR1H3	NA	Cooperative
CG-1022	SGK1	10810	RXRG	10479	Nuclear receptor	NR1H3	7966	Nuclear receptor	RXRG_NR1H3	NA	Cooperative
CG-268	PRDM1	9346	RXRG	10479	Nuclear receptor	NR1H3	7966	Nuclear receptor	RXRG_NR1H3	NA	Cooperative
CG-467	LCK	6524	RXRG	10479	Nuclear receptor	NR1H3	7966	Nuclear receptor	RXRG_NR1H3	RXRG	Cooperative
CG-53	FGFR2	3689	THRB	11799	Nuclear receptor	RXRG	10479	Nuclear receptor	THRB_RXRG	RXRG	Cooperative
CG-339	CD79A	1698	RXRG	10479	Nuclear receptor	NR1H3	7966	Nuclear receptor	RXRG_NR1H3	RXRG	Cooperative
CG-957	PDGFB	8800	NCOA1	7668	bHLH	RXRA	10477	Nuclear receptor	NCOA1_RXRA	RXRA	Cooperative
CG-1022	SGK1	10810	NCOA1	7668	bHLH	NR1I2	7968	Nuclear receptor	NCOA1_NR1I2	NR1I2	Cooperative
CG-315	B2M	914	ATF2	784	bZIP	SMAD4	6770	SMAD	ATF2_SMAD4	SMAD4	Cooperative
CG-1037	SSX2	11336	ATF2	784	bZIP	SMAD4	6770	SMAD	ATF2_SMAD4	NA	Cooperative
CG-771	CSMD3	19291	MAX	6913	bHLH	MYC	7553	bHLH	MAX_MYC	NA	Cooperative
CG-825	FANCF	3587	MAX	6913	bHLH	MYC	7553	bHLH	MAX_MYC	NA	Cooperative
CG-172	CASP8	1509	MAX	6913	bHLH	MYC	7553	bHLH	MAX_MYC	NA	Cooperative
CG-704	AKT3	393	CEBPG	1837	bZIP	DDIT3	2726	bZIP	CEBPG_DDIT3	NA	Cooperative
CG-201	ERBB2	3430	SPDEF	17257	Ets	ATF2	784	bZIP	SPDEF_ATF2	NA	Cooperative
CG-825	FANCF	3587	SPDEF	17257	Ets	ATF2	784	bZIP	SPDEF_ATF2	NA	Cooperative
CG-486	MITF	7105	SPDEF	17257	Ets	ATF2	784	bZIP	SPDEF_ATF2	NA	Cooperative
CG-456	JAK2	6192	SPDEF	17257	Ets	ATF2	784	bZIP	SPDEF_ATF2	NA	Cooperative
CG-771	CSMD3	19291	SPDEF	17257	Ets	ATF2	784	bZIP	SPDEF_ATF2	NA	Cooperative
CG-338	CD28	1653	SPDEF	17257	Ets	ATF2	784	bZIP	SPDEF_ATF2	NA	Cooperative
CG-398	FAS	11920	SPDEF	17257	Ets	ATF2	784	bZIP	SPDEF_ATF2	NA	Cooperative
CG-414	FLI1	3749	SPDEF	17257	Ets	ATF2	784	bZIP	SPDEF_ATF2	NA	Cooperative
CG-123	PTPRD	9668	SPDEF	17257	Ets	ATF2	784	bZIP	SPDEF_ATF2	NA	Cooperative
CG-548	PPP2R1A	9302	SPDEF	17257	Ets	ATF2	784	bZIP	SPDEF_ATF2	NA	Cooperative
CG-826	FANCG	3588	SPDEF	17257	Ets	ATF2	784	bZIP	SPDEF_ATF2	NA	Cooperative
CG-984	PTPRK	9674	SPDEF	17257	Ets	ATF2	784	bZIP	SPDEF_ATF2	NA	Cooperative
CG-704	AKT3	393	SPDEF	17257	Ets	ATF2	784	bZIP	SPDEF_ATF2	NA	Cooperative
CG-685	ZNF331	15489	SPDEF	17257	Ets	ATF2	784	bZIP	SPDEF_ATF2	NA	Cooperative
CG-53	FGFR2	3689	SPDEF	17257	Ets	ATF2	784	bZIP	SPDEF_ATF2	SPDEF	Cooperative
CG-268	PRDM1	9346	CREB3	2347	bZIP	JUN	6204	bZIP	CREB3_JUN	NA	Cooperative
CG-570	RAD17	9807	DACH1	2663	Unknown	JUN	6204	bZIP	DACH1_JUN	NA	Cooperative
CG-685	ZNF331	15489	DACH1	2663	Unknown	JUN	6204	bZIP	DACH1_JUN	NA	Cooperative
CG-131	SETD2	18420	DACH1	2663	Unknown	SMAD4	6770	SMAD	DACH1_SMAD4	NA	Cooperative
CG-337	CD274	17635	TCF21	11632	bHLH	TCF4	11634	bHLH	TCF21_TCF4	NA	Cooperative
CG-545	PPARG	9236	TCF21	11632	bHLH	TCF4	11634	bHLH	TCF21_TCF4	TCF4	Cooperative
CG-123	PTPRD	9668	TCF21	11632	bHLH	TCF4	11634	bHLH	TCF21_TCF4	TCF4	Cooperative
CG-409	FGFR4	3691	TCF21	11632	bHLH	TCF4	11634	bHLH	TCF21_TCF4	TCF4	Cooperative
CG-381	ELF3	3318	TCF21	11632	bHLH	TCF4	11634	bHLH	TCF21_TCF4	TCF4	Cooperative
CG-957	PDGFB	8800	TCF21	11632	bHLH	TCF4	11634	bHLH	TCF21_TCF4	NA	Cooperative
CG-863	ID3	5362	TCF21	11632	bHLH	TCF4	11634	bHLH	TCF21_TCF4	NA	Cooperative
CG-467	LCK	6524	TCF21	11632	bHLH	TCF4	11634	bHLH	TCF21_TCF4	TCF4	Cooperative
CG-315	B2M	914	TCF21	11632	bHLH	TCF4	11634	bHLH	TCF21_TCF4	NA	Cooperative
CG-131	SETD2	18420	TCF21	11632	bHLH	TCF4	11634	bHLH	TCF21_TCF4	NA	Cooperative
CG-345	CDKN2C	1789	TCF21	11632	bHLH	TCF4	11634	bHLH	TCF21_TCF4	TCF4	Cooperative
CG-704	AKT3	393	TCF21	11632	bHLH	TCF4	11634	bHLH	TCF21_TCF4	NA	Cooperative
CG-1078	XPC	12816	ATF6	791	bZIP	YY1	12856	C2H2 ZF	ATF6_YY1	YY1	Cooperative
CG-742	CCR7	1608	ESR1	3467	Nuclear receptor	NR2F2	7976	Nuclear receptor	ESR1_NR2F2	NA	Cooperative
CG-957	PDGFB	8800	ESR1	3467	Nuclear receptor	NR2F2	7976	Nuclear receptor	ESR1_NR2F2	NR2F2	Cooperative
CG-685	ZNF331	15489	ESR1	3467	Nuclear receptor	NR2F2	7976	Nuclear receptor	ESR1_NR2F2	NR2F2	Cooperative
CG-502	MYOD1	7611	ESR1	3467	Nuclear receptor	NR2F2	7976	Nuclear receptor	ESR1_NR2F2	NR2F2	Cooperative
CG-339	CD79A	1698	ESR1	3467	Nuclear receptor	NR2F2	7976	Nuclear receptor	ESR1_NR2F2	NR2F2	Cooperative
CG-381	ELF3	3318	ESR1	3467	Nuclear receptor	NR2F2	7976	Nuclear receptor	ESR1_NR2F2	NR2F2	Cooperative
CG-467	LCK	6524	ESR1	3467	Nuclear receptor	NR2F2	7976	Nuclear receptor	ESR1_NR2F2	NR2F2	Cooperative
CG-1022	SGK1	10810	ESR1	3467	Nuclear receptor	NR2F2	7976	Nuclear receptor	ESR1_NR2F2	NR2F2	Cooperative
CG-450	IL7R	6024	ESR1	3467	Nuclear receptor	NR2F2	7976	Nuclear receptor	ESR1_NR2F2	NR2F2	Cooperative
CG-192	CTCF	13723	ESR1	3467	Nuclear receptor	NR2F2	7976	Nuclear receptor	ESR1_NR2F2	NA	Cooperative
CG-570	RAD17	9807	NR3C1	7978	Nuclear receptor	NR2F1	7975	Nuclear receptor	NR3C1_NR2F1	NA	Cooperative
CG-338	CD28	1653	NR3C1	7978	Nuclear receptor	NR2F1	7975	Nuclear receptor	NR3C1_NR2F1	NR2F1	Cooperative
CG-398	FAS	11920	NR3C1	7978	Nuclear receptor	NR2F1	7975	Nuclear receptor	NR3C1_NR2F1	NR2F1	Cooperative
CG-1052	TEC	11719	NR3C1	7978	Nuclear receptor	NR2F1	7975	Nuclear receptor	NR3C1_NR2F1	NR2F1	Cooperative
CG-315	B2M	914	NR3C1	7978	Nuclear receptor	NR2F1	7975	Nuclear receptor	NR3C1_NR2F1	NA	Cooperative
CG-707	AMER1	26837	NR3C1	7978	Nuclear receptor	NR2F1	7975	Nuclear receptor	NR3C1_NR2F1	NA	Cooperative
CG-813	ETV1	3490	NR3C1	7978	Nuclear receptor	NR2F1	7975	Nuclear receptor	NR3C1_NR2F1	NA	Cooperative
CG-338	CD28	1653	MAX	6913	bHLH	MXD1	6761	bHLH	MAX_MXD1	NA	Cooperative
CG-161	AR	644	RXRG	10479	Nuclear receptor	NR4A1	7980	Nuclear receptor	RXRG_NR4A1	NA	Cooperative
CG-467	LCK	6524	GLI3	4319	C2H2 ZF	SKI	10896	Unknown	GLI3_SKI	NA	Cooperative
CG-172	CASP8	1509	GLI3	4319	C2H2 ZF	SKI	10896	Unknown	GLI3_SKI	NA	Cooperative
CG-548	PPP2R1A	9302	DLX2	2915	Homeodomain	MLX	11645	bHLH	DLX2_MLX	NA	Cooperative
CG-870	IL6ST	6021	DLX2	2915	Homeodomain	ZNF281	13075	C2H2 ZF	DLX2_ZNF281	ZNF281	Cooperative
CG-870	IL6ST	6021	DLX2	2915	Homeodomain	ZNF281	13075	C2H2 ZF	DLX2_ZNF281	DLX2	Cooperative
CG-721	BCL6	1001	DLX2	2915	Homeodomain	ZNF281	13075	C2H2 ZF	DLX2_ZNF281	ZNF281	Cooperative
CG-268	PRDM1	9346	MBD3	6918	MBD	MAFF	6780	bZIP	MBD3_MAFF	NA	Cooperative
CG-775	CUL3	2553	MBD3	6918	MBD	MAFF	6780	bZIP	MBD3_MAFF	NA	Cooperative
CG-742	CCR7	1608	MBD3	6918	MBD	MAFF	6780	bZIP	MBD3_MAFF	NA	Cooperative
CG-414	FLI1	3749	MBD3	6918	MBD	MAFF	6780	bZIP	MBD3_MAFF	NA	Cooperative
CG-586	ROBO2	10250	MBD3	6918	MBD	MAFF	6780	bZIP	MBD3_MAFF	NA	Cooperative
CG-727	BRD4	13575	MBD3	6918	MBD	MAFF	6780	bZIP	MBD3_MAFF	NA	Cooperative
CG-123	PTPRD	9668	MBD3	6918	MBD	MAFK	6782	bZIP	MBD3_MAFK	NA	Cooperative
CG-1037	SSX2	11336	E2F6	3120	E2F	TFDP2	11751	E2F	E2F6_TFDP2	NA	Cooperative
CG-685	ZNF331	15489	ATF3	785	bZIP	JUNB	6205	bZIP	ATF3_JUNB	NA	Cooperative
CG-338	CD28	1653	BCL6	1001	C2H2 ZF	BCL6B	1002	C2H2 ZF	BCL6_BCL6B	NA	Cooperative
CG-522	NUTM1	29919	ARNTL	701	bHLH	CLOCK	2082	bHLH	ARNTL_CLOCK	NA	Cooperative
CG-339	CD79A	1698	RXRG	10479	Nuclear receptor	RXRA	10477	Nuclear receptor	RXRG_RXRA	RXRG	TF1antagonized
CG-1077	XPA	12814	ESR1	3467	Nuclear receptor	RELA	9955	Rel	ESR1_RELA	ESR1	TF1antagonized
CG-338	CD28	1653	RBPJ	5724	CSL	TP53	11998	p53	RBPJ_TP53	RBPJ	TF1antagonized
CG-61	FOXP1	3823	RBPJ	5724	CSL	TP53	11998	p53	RBPJ_TP53	RBPJ	TF1antagonized
CG-53	FGFR2	3689	CEBPG	1837	bZIP	DDIT3	2726	bZIP	CEBPG_DDIT3	CEBPG	TF1antagonized
CG-545	PPARG	9236	CEBPG	1837	bZIP	DDIT3	2726	bZIP	CEBPG_DDIT3	CEBPG	TF1antagonized
CG-52	FGFR1	3688	CEBPG	1837	bZIP	DDIT3	2726	bZIP	CEBPG_DDIT3	CEBPG	TF1antagonized
CG-1022	SGK1	10810	CEBPG	1837	bZIP	DDIT3	2726	bZIP	CEBPG_DDIT3	CEBPG	TF1antagonized
CG-570	RAD17	9807	HOXC8	5129	Homeodomain	SMAD1	6767	SMAD	HOXC8_SMAD1	HOXC8	TF1antagonized
CG-897	LRIG3	30991	MAX	6913	bHLH	SMAD3	6769	SMAD	MAX_SMAD3	MAX	TF1antagonized
CG-1022	SGK1	10810	MAX	6913	bHLH	SMAD3	6769	SMAD	MAX_SMAD3	MAX	TF1antagonized
CG-268	PRDM1	9346	MAX	6913	bHLH	SMAD3	6769	SMAD	MAX_SMAD3	MAX	TF1antagonized
CG-467	LCK	6524	MAX	6913	bHLH	SMAD3	6769	SMAD	MAX_SMAD3	MAX	TF1antagonized
CG-1022	SGK1	10810	MAX	6913	bHLH	SMAD3	6769	SMAD	MAX_SMAD3	MAX	TF1antagonized
CG-870	IL6ST	6021	MAX	6913	bHLH	SMAD3	6769	SMAD	MAX_SMAD3	MAX	TF1antagonized
CG-685	ZNF331	15489	DLX2	2915	Homeodomain	MLXIPL	12744	bHLH	DLX2_MLXIPL	DLX2	TF1antagonized
CG-739	CCDC6	18782	DLX2	2915	Homeodomain	MLXIPL	12744	bHLH	DLX2_MLXIPL	DLX2	TF1antagonized
CG-588	RPL10	10298	DLX2	2915	Homeodomain	MLXIPL	12744	bHLH	DLX2_MLXIPL	DLX2	TF1antagonized
CG-560	PTPN11	9644	MLX	11645	bHLH	MLXIPL	12744	bHLH	MLX_MLXIPL	MLX	TF1antagonized
CG-739	CCDC6	18782	MLX	11645	bHLH	MLXIPL	12744	bHLH	MLX_MLXIPL	MLX	TF1antagonized
CG-203	ERBB3	3431	DLX2	2915	Homeodomain	MLXIPL	12744	bHLH	DLX2_MLXIPL	DLX2	TF1antagonized
CG-522	NUTM1	29919	DLX2	2915	Homeodomain	MLXIPL	12744	bHLH	DLX2_MLXIPL	DLX2	TF1antagonized
CG-1082	ZFHX3	777	MLX	11645	bHLH	MLXIPL	12744	bHLH	MLX_MLXIPL	MLX	TF1antagonized
CG-825	FANCF	3587	MAFK	6782	bZIP	NFE2L2	7782	bZIP	MAFK_NFE2L2	MAFK	TF1antagonized
CG-668	TSC2	12363	MAFK	6782	bZIP	NFE2L2	7782	bZIP	MAFK_NFE2L2	MAFK	TF1antagonized
CG-704	AKT3	393	MAFK	6782	bZIP	NFE2L2	7782	bZIP	MAFK_NFE2L2	MAFK	TF1antagonized
CG-588	RPL10	10298	DLX2	2915	Homeodomain	MSX1	7391	Homeodomain	DLX2_MSX1	DLX2	TF1antagonized
CG-739	CCDC6	18782	DLX2	2915	Homeodomain	MSX1	7391	Homeodomain	DLX2_MSX1	DLX2	TF1antagonized
CG-203	ERBB3	3431	DLX2	2915	Homeodomain	MSX1	7391	Homeodomain	DLX2_MSX1	DLX2	TF1antagonized
CG-522	NUTM1	29919	DLX2	2915	Homeodomain	MSX1	7391	Homeodomain	DLX2_MSX1	DLX2	TF1antagonized
CG-486	MITF	7105	ESRRG	3474	Nuclear receptor	NR0B1	7960	Unknown	ESRRG_NR0B1	ESRRG	TF1antagonized
CG-704	AKT3	393	ESRRG	3474	Nuclear receptor	NR0B1	7960	Unknown	ESRRG_NR0B1	ESRRG	TF1antagonized
CG-972	POU5F1	9221	ESRRG	3474	Nuclear receptor	NR0B1	7960	Unknown	ESRRG_NR0B1	ESRRG	TF1antagonized
CG-668	TSC2	12363	ESRRG	3474	Nuclear receptor	NR0B1	7960	Unknown	ESRRG_NR0B1	ESRRG	TF1antagonized
CG-685	ZNF331	15489	MAX	6913	bHLH	MNT	7188	bHLH	MAX_MNT	MAX	TF1antagonized
CG-685	ZNF331	15489	DLX2	2915	Homeodomain	MXD1	6761	bHLH	DLX2_MXD1	DLX2	TF1antagonized
CG-739	CCDC6	18782	DLX2	2915	Homeodomain	MXD1	6761	bHLH	DLX2_MXD1	DLX2	TF1antagonized
CG-588	RPL10	10298	DLX2	2915	Homeodomain	MXD1	6761	bHLH	DLX2_MXD1	DLX2	TF1antagonized
CG-522	NUTM1	29919	DLX2	2915	Homeodomain	MXD1	6761	bHLH	DLX2_MXD1	DLX2	TF1antagonized
CG-1022	SGK1	10810	MAX	6913	bHLH	MNT	7188	bHLH	MAX_MNT	MAX	TF1antagonized
CG-588	RPL10	10298	MAX	6913	bHLH	MNT	7188	bHLH	MAX_MNT	MAX	TF1antagonized
CG-522	NUTM1	29919	MAX	6913	bHLH	MNT	7188	bHLH	MAX_MNT	MAX	TF1antagonized
CG-1022	SGK1	10810	MAX	6913	bHLH	MXD1	6761	bHLH	MAX_MXD1	MAX	TF1antagonized
CG-685	ZNF331	15489	MAX	6913	bHLH	MXD1	6761	bHLH	MAX_MXD1	MAX	TF1antagonized
CG-1022	SGK1	10810	MAX	6913	bHLH	MXI1	7534	bHLH	MAX_MXI1	MAX	TF1antagonized
CG-268	PRDM1	9346	MAX	6913	bHLH	MXI1	7534	bHLH	MAX_MXI1	MAX	TF1antagonized
CG-560	PTPN11	9644	MLX	11645	bHLH	MNT	7188	bHLH	MLX_MNT	MLX	TF1antagonized
CG-957	PDGFB	8800	MAX	6913	bHLH	MXD1	6761	bHLH	MAX_MXD1	MAX	TF1antagonized
CG-957	PDGFB	8800	MAX	6913	bHLH	MNT	7188	bHLH	MAX_MNT	MAX	TF1antagonized
CG-467	LCK	6524	MAX	6913	bHLH	MXD1	6761	bHLH	MAX_MXD1	MAX	TF1antagonized
CG-467	LCK	6524	MAX	6913	bHLH	MNT	7188	bHLH	MAX_MNT	MAX	TF1antagonized
CG-95	NBN	7652	MAX	6913	bHLH	MNT	7188	bHLH	MAX_MNT	MAX	TF1antagonized
CG-203	ERBB3	3431	DLX2	2915	Homeodomain	MXD1	6761	bHLH	DLX2_MXD1	DLX2	TF1antagonized
CG-870	IL6ST	6021	MAX	6913	bHLH	MNT	7188	bHLH	MAX_MNT	MAX	TF1antagonized
CG-685	ZNF331	15489	DLX2	2915	Homeodomain	MLX	11645	bHLH	DLX2_MLX	DLX2	TF1antagonized
CG-588	RPL10	10298	DLX2	2915	Homeodomain	MLX	11645	bHLH	DLX2_MLX	DLX2	TF1antagonized
CG-685	ZNF331	15489	DLX2	2915	Homeodomain	MXD4	13906	bHLH	DLX2_MXD4	DLX2	TF1antagonized
CG-588	RPL10	10298	DLX2	2915	Homeodomain	MXD4	13906	bHLH	DLX2_MXD4	DLX2	TF1antagonized
CG-268	PRDM1	9346	MAX	6913	bHLH	MXD3	14008	bHLH	MAX_MXD3	MAX	TF1antagonized
CG-1022	SGK1	10810	MAX	6913	bHLH	MXD3	14008	bHLH	MAX_MXD3	MAX	TF1antagonized
CG-685	ZNF331	15489	MAX	6913	bHLH	MXD3	14008	bHLH	MAX_MXD3	MAX	TF1antagonized
CG-467	LCK	6524	MAX	6913	bHLH	MXD4	13906	bHLH	MAX_MXD4	MAX	TF1antagonized
CG-1022	SGK1	10810	MAX	6913	bHLH	MXD4	13906	bHLH	MAX_MXD4	MAX	TF1antagonized
CG-588	RPL10	10298	MAX	6913	bHLH	MXD4	13906	bHLH	MAX_MXD4	MAX	TF1antagonized
CG-522	NUTM1	29919	MAX	6913	bHLH	MXD4	13906	bHLH	MAX_MXD4	MAX	TF1antagonized
CG-685	ZNF331	15489	MAX	6913	bHLH	MXD4	13906	bHLH	MAX_MXD4	MAX	TF1antagonized
CG-897	LRIG3	30991	MAX	6913	bHLH	MXD3	14008	bHLH	MAX_MXD3	MAX	TF1antagonized
CG-957	PDGFB	8800	MAX	6913	bHLH	MXD4	13906	bHLH	MAX_MXD4	MAX	TF1antagonized
CG-739	CCDC6	18782	DLX2	2915	Homeodomain	MXD4	13906	bHLH	DLX2_MXD4	DLX2	TF1antagonized
CG-95	NBN	7652	MAX	6913	bHLH	MXD4	13906	bHLH	MAX_MXD4	MAX	TF1antagonized
CG-522	NUTM1	29919	DLX2	2915	Homeodomain	MXD4	13906	bHLH	DLX2_MXD4	DLX2	TF1antagonized
CG-588	RPL10	10298	DLX2	2915	Homeodomain	ZNF281	13075	C2H2 ZF	DLX2_ZNF281	DLX2	TF1antagonized
CG-560	PTPN11	9644	MLX	11645	bHLH	ZNF281	13075	C2H2 ZF	MLX_ZNF281	MLX	TF1antagonized
CG-739	CCDC6	18782	DLX2	2915	Homeodomain	ZNF281	13075	C2H2 ZF	DLX2_ZNF281	DLX2	TF1antagonized
CG-203	ERBB3	3431	DLX2	2915	Homeodomain	ZNF281	13075	C2H2 ZF	DLX2_ZNF281	DLX2	TF1antagonized
CG-522	NUTM1	29919	DLX2	2915	Homeodomain	ZNF281	13075	C2H2 ZF	DLX2_ZNF281	DLX2	TF1antagonized
CG-1022	SGK1	10810	MAX	6913	bHLH	TFDP1	11749	E2F	MAX_TFDP1	MAX	TF1antagonized
CG-588	RPL10	10298	MAX	6913	bHLH	TFDP1	11749	E2F	MAX_TFDP1	MAX	TF1antagonized
CG-467	LCK	6524	MAX	6913	bHLH	TFDP1	11749	E2F	MAX_TFDP1	MAX	TF1antagonized
CG-1022	SGK1	10810	MAX	6913	bHLH	TFDP1	11749	E2F	MAX_TFDP1	MAX	TF1antagonized
CG-203	ERBB3	3431	MAX	6913	bHLH	TFDP1	11749	E2F	MAX_TFDP1	MAX	TF1antagonized
CG-870	IL6ST	6021	MAX	6913	bHLH	TFDP1	11749	E2F	MAX_TFDP1	MAX	TF1antagonized
CG-522	NUTM1	29919	MAX	6913	bHLH	TFDP1	11749	E2F	MAX_TFDP1	MAX	TF1antagonized
CG-685	ZNF331	15489	DLX2	2915	Homeodomain	MLXIP	#N/A	#N/A	DLX2_MLXIP	DLX2	TF1antagonized
CG-588	RPL10	10298	DLX2	2915	Homeodomain	MLXIP	#N/A	#N/A	DLX2_MLXIP	DLX2	TF1antagonized
CG-570	RAD17	9807	HOXC8	5129	Homeodomain	HESX1	#N/A	#N/A	HOXC8_HESX1	HOXC8	TF1antagonized
CG-1022	SGK1	10810	MAX	6913	bHLH	MYCN	#N/A	#N/A	MAX_MYCN	MAX	TF1antagonized
CG-560	PTPN11	9644	MLX	11645	bHLH	MLXIP	#N/A	#N/A	MLX_MLXIP	MLX	TF1antagonized
CG-957	PDGFB	8800	MAX	6913	bHLH	MYCN	#N/A	#N/A	MAX_MYCN	MAX	TF1antagonized
CG-739	CCDC6	18782	DLX2	2915	Homeodomain	MLXIP	#N/A	#N/A	DLX2_MLXIP	DLX2	TF1antagonized
CG-588	RPL10	10298	MAX	6913	bHLH	MYCN	#N/A	#N/A	MAX_MYCN	MAX	TF1antagonized
CG-203	ERBB3	3431	DLX2	2915	Homeodomain	MLXIP	#N/A	#N/A	DLX2_MLXIP	DLX2	TF1antagonized
CG-522	NUTM1	29919	DLX2	2915	Homeodomain	MLXIP	#N/A	#N/A	DLX2_MLXIP	DLX2	TF1antagonized
CG-685	ZNF331	15489	MAX	6913	bHLH	MYCN	#N/A	#N/A	MAX_MYCN	MAX	TF1antagonized
CG-74	HRAS	5173	DDIT3	2726	bZIP	JUN	6204	bZIP	DDIT3_JUN	JUN	TF2antagonized
CG-74	HRAS	5173	ESR1	3467	Nuclear receptor	JUN	6204	bZIP	ESR1_JUN	JUN	TF2antagonized
CG-338	CD28	1653	ESR1	3467	Nuclear receptor	ESR2	3468	Nuclear receptor	ESR1_ESR2	ESR2	TF2antagonized
CG-338	CD28	1653	NCOA1	7668	bHLH	NR1I2	7968	Nuclear receptor	NCOA1_NR1I2	NR1I2	TF2antagonized
CG-161	AR	644	RXRG	10479	Nuclear receptor	NR1I2	7968	Nuclear receptor	RXRG_NR1I2	NR1I2	TF2antagonized
CG-742	CCR7	1608	RXRG	10479	Nuclear receptor	NR1I2	7968	Nuclear receptor	RXRG_NR1I2	NR1I2	TF2antagonized
CG-539	PML	9113	THRA	11796	Nuclear receptor	RXRG	10479	Nuclear receptor	THRA_RXRG	RXRG	TF2antagonized
CG-1022	SGK1	10810	RXRG	10479	Nuclear receptor	NR1I2	7968	Nuclear receptor	RXRG_NR1I2	NR1I2	TF2antagonized
CG-1065	TRIM33	16290	THRA	11796	Nuclear receptor	RXRG	10479	Nuclear receptor	THRA_RXRG	RXRG	TF2antagonized
CG-339	CD79A	1698	SMAD1	6767	SMAD	SMAD3	6769	SMAD	SMAD1_SMAD3	SMAD3	TF2antagonized
CG-74	HRAS	5173	FOS	3796	bZIP	JUN	6204	bZIP	FOS_JUN	JUN	TF2antagonized
CG-957	PDGFB	8800	MAX	6913	bHLH	MYC	7553	bHLH	MAX_MYC	MYC	TF2antagonized
CG-53	FGFR2	3689	CEBPG	1837	bZIP	DDIT3	2726	bZIP	CEBPG_DDIT3	DDIT3	TF2antagonized
CG-52	FGFR1	3688	HOXC8	5129	Homeodomain	E2F1	3113	E2F	HOXC8_E2F1	E2F1	TF2antagonized
CG-957	PDGFB	8800	MAX	6913	bHLH	SMAD3	6769	SMAD	MAX_SMAD3	SMAD3	TF2antagonized
CG-548	PPP2R1A	9302	HOXC8	5129	Homeodomain	SMAD1	6767	SMAD	HOXC8_SMAD1	SMAD1	TF2antagonized
CG-268	PRDM1	9346	HIF1A	4910	bHLH	HNF4A	5024	Nuclear receptor	HIF1A_HNF4A	HNF4A	TF2antagonized
CG-123	PTPRD	9668	HIF1A	4910	bHLH	RUNX2	10472	Runt	HIF1A_RUNX2	RUNX2	TF2antagonized
CG-1077	XPA	12814	HIF1A	4910	bHLH	RUNX2	10472	Runt	HIF1A_RUNX2	RUNX2	TF2antagonized
CG-1055	TFEB	11753	HIF1A	4910	bHLH	RUNX2	10472	Runt	HIF1A_RUNX2	RUNX2	TF2antagonized
CG-593	SDHC	10682	HIF1A	4910	bHLH	RUNX2	10472	Runt	HIF1A_RUNX2	RUNX2	TF2antagonized
CG-548	PPP2R1A	9302	HIF1A	4910	bHLH	RUNX2	10472	Runt	HIF1A_RUNX2	RUNX2	TF2antagonized
CG-502	MYOD1	7611	HIF1A	4910	bHLH	RUNX2	10472	Runt	HIF1A_RUNX2	RUNX2	TF2antagonized
CG-668	TSC2	12363	VDR	12679	Nuclear receptor	ZBTB16	12930	C2H2 ZF	VDR_ZBTB16	ZBTB16	TF2antagonized
CG-816	ETV5	3494	NR3C1	7978	Nuclear receptor	NR2F1	7975	Nuclear receptor	NR3C1_NR2F1	NR2F1	TF2antagonized
CG-547	PPM1D	9277	NR3C1	7978	Nuclear receptor	NR2F1	7975	Nuclear receptor	NR3C1_NR2F1	NR2F1	TF2antagonized
CG-1078	XPC	12816	ESRRG	3474	Nuclear receptor	NR0B1	7960	Unknown	ESRRG_NR0B1	NR0B1	TF2antagonized
CG-685	ZNF331	15489	MAX	6913	bHLH	MNT	7188	bHLH	MAX_MNT	MNT	TF2antagonized
CG-593	SDHC	10682	MAX	6913	bHLH	MNT	7188	bHLH	MAX_MNT	MNT	TF2antagonized
CG-957	PDGFB	8800	MAX	6913	bHLH	MXI1	7534	bHLH	MAX_MXI1	MXI1	TF2antagonized
CG-548	PPP2R1A	9302	BCL6	1001	C2H2 ZF	ZBTB16	12930	C2H2 ZF	BCL6_ZBTB16	ZBTB16	TF2antagonized
CG-957	PDGFB	8800	MAX	6913	bHLH	MXD3	14008	bHLH	MAX_MXD3	MXD3	TF2antagonized
CG-53	FGFR2	3689	DLX2	2915	Homeodomain	MXD4	13906	bHLH	DLX2_MXD4	MXD4	TF2antagonized
CG-268	PRDM1	9346	MLX	11645	bHLH	ZNF281	13075	C2H2 ZF	MLX_ZNF281	ZNF281	TF2antagonized
CG-775	CUL3	2553	MLX	11645	bHLH	ZNF281	13075	C2H2 ZF	MLX_ZNF281	ZNF281	TF2antagonized
CG-742	CCR7	1608	MLX	11645	bHLH	ZNF281	13075	C2H2 ZF	MLX_ZNF281	ZNF281	TF2antagonized
CG-586	ROBO2	10250	MLX	11645	bHLH	ZNF281	13075	C2H2 ZF	MLX_ZNF281	ZNF281	TF2antagonized
CG-539	PML	9113	MLX	11645	bHLH	ZNF281	13075	C2H2 ZF	MLX_ZNF281	ZNF281	TF2antagonized
CG-414	FLI1	3749	MLX	11645	bHLH	ZNF281	13075	C2H2 ZF	MLX_ZNF281	ZNF281	TF2antagonized
CG-957	PDGFB	8800	MAX	6913	bHLH	TFDP1	11749	E2F	MAX_TFDP1	TFDP1	TF2antagonized
CG-931	NCOR2	7673	SMAD5	6771	SMAD	HOXC8	5129	Homeodomain	SMAD5_HOXC8	HOXC8	TF2antagonized
CG-74	HRAS	5173	ATF2	784	bZIP	JUN	6204	bZIP	ATF2_JUN	JUN	TF2antagonized

## Sheet: Notes Table 3
Supplementary Table 3. Cooperative and antagonistic interactions identified by pY1H assays
This table contains results for a pY1H screen between 182 TF-pairs and 123 cancer promoter sequences.
Table Column	Notes
CG-ID#	CG ID for the cancer gene promoter. CG for cancer gene.
Gene name	Gene symbol for gene.
Gene HGNC#	HGNC ID for gene.
TF1	Gene symbol for TF1.
TF1 HGNC#	HGNC ID for TF1.
TF1 Family	DNA binding domain family for TF1.
TF2	Gene symbol for TF2.
TF2 HGNC#	HGNC ID for TF2.
TF2 Family	DNA binding domain family for TF2.
TF Pair	Concatenated gene symbols for TF-pair.
Independent binding	The TF that binds on its own at this promoter.
Event Type	Type of event detected: cooperativity, TF1 antagonized, or TF2 antagonized.
