# Supplementary material for: A large-scale cancer-specific protein–DNA interaction network
Source: Life Sci Alliance. 2024 Jul 16;7(10):e202402641. doi: 10.26508/lsa.202402641 (PMC11252446; doi:10.26508/lsa.202402641)
Supplement: Supplementary file 5 [file LSA-2024-02641_TableS5.zip › LSA-2024-02641_TableS5.ods]

## Sheet: Supplementary Table 5
Gene	WT	Δ1-60	Δ1-120	Δ1-180	Δ573-595	Δ552-595	GShinge	A58T	A65V	N69K	P147Q	G160D	K252N	K299R	K303R	R555H	G557R	S576L	Promoter Type
NBL1	5	5	5	5	5	5	4	5	5	5	5	5	5	5	5	5	5	5	2
CRNKL1	5	5	5	5	5	5	1	5	5	5	5	5	5	5	5	5	5	5	2
AFF1	5	5	5	5	5	4	1	5	5	5	5	5	5	5	5	5	5	5	2
CCND3	5	5	5	5	5	4	1	3	5	5	5	5	3	5	5	5	5	5	2
DDX10	5	5	5	5	5	3	1	5	5	5	5	5	5	5	5	5	5	5	2
BIRC3	5	5	5	5	4	3	3	5	5	5	5	5	5	5	5	5	5	5	2
ZNF479	5	5	5	5	4	2	2	5	5	5	5	5	5	5	5	5	5	5	2
ALK	3	5	5	5	5	3	1	2	3	3	3	3	2	3	3	3	3	3	2
CD28	4	4	5	5	3	2	1	1	4	4	4	4	1	4	4	4	4	4	2
TLX3	3	4	5	5	4	3	1	2	3	3	3	3	2	3	3	3	3	3	2
AR	1	3	5	5	2	1	0	0	1	1	1	1	0	1	1	1	1	1	2
ABL2	1	2	5	5	1	1	0	0	1	1	1	1	0	1	1	1	1	1	2
CASP8	4	4	4	4	4	3	1	4	4	4	4	4	4	4	4	4	4	4	2
RGPD3	4	4	4	4	3	2	1	3	4	4	4	4	3	4	4	4	4	4	2
NADK	3	4	4	4	3	2	0	1	3	3	3	3	1	3	3	3	3	3	2
SMAD3	3	4	4	4	2	1	0	1	3	3	3	3	1	3	3	3	3	3	2
SETD2	2	4	4	4	2	2	2	4	2	2	2	2	4	2	2	2	2	2	2
NT5C2	2	3	4	4	3	3	0	1	2	2	2	2	1	2	2	2	2	2	2
EIF3E	2	3	4	4	3	2	0	0	2	2	2	2	0	2	2	2	2	2	2
ZNF331	2	3	4	4	2	1	1	1	2	2	2	2	1	2	2	2	2	2	2
FANCG	2	3	4	4	0	0	0	0	2	2	2	2	0	2	2	2	2	2	1
LCK	1	3	4	4	4	4	0	0	1	1	1	1	0	1	1	1	1	1	2
CD274	2	2	4	4	2	1	0	1	2	2	2	2	1	2	2	2	2	2	2
MDM4	1	2	4	4	2	1	0	1	1	1	1	1	1	1	1	1	1	1	2
GAS7	1	2	4	4	1	1	0	0	1	1	1	1	0	1	1	1	1	1	2
STIL	1	2	4	4	1	0	0	0	1	1	1	1	0	1	1	1	1	1	2
FOXR1	1	2	4	4	0	0	0	0	1	1	1	1	0	1	1	1	1	1	2
CDK4	1	2	4	4	0	0	0	0	1	1	1	1	0	1	1	1	1	1	2
TFPT	0	2	4	4	0	0	0	0	0	0	0	0	0	0	0	0	0	0	1
TPM3	0	2	4	4	0	0	0	0	0	0	0	0	0	0	0	0	0	0	1
ID3	1	1	4	4	1	1	1	1	1	1	1	1	1	1	1	1	1	1	2
BRCA1	0	1	4	4	1	0	0	0	0	0	0	0	0	0	0	0	0	0	2
PGR	0	1	4	4	0	0	0	0	0	0	0	0	0	0	0	0	0	0	1
NCOR2	0		4	4	0	0	0	0	0	0	0	0	0	0	0	0	0	0	1
ADAMTS6	0	2	3	4	0	0	0	0	0	0	0	0	0	0	0	0	0	0	1
CNOT3	3	4	4	3	3	3	3	3	3	3	3	3	3	3	3	3	3	3	2
SEPT5	2	3	4	3	3	2	1	1	2	2	2	2	1	2	2	2	2	2	2
SLC34A2	1	3	4	3	2	1	0	0	1	1	1	1	0	1	1	1	1	1	2
ETNK1	1	2	4	3	0	0	0	0	1	1	1	1	0	1	1	1	1	1	1
TEC	3	3	3	3	3	2	0	3	3	3	3	3	3	3	3	3	3	3	2
TMPRSS2	3	3	3	3	2	2	0	1	3	3	3	3	1	3	3	3	3	3	2
ZNF429	3	3	3	3	2	1	0	1	3	3	3	3	1	3	3	3	3	3	2
AFF2	3	3	3	3	1	0	0	0	3	3	3	3	0	3	3	3	3	3	2
ZNF331	2	3	3	3	1	1	0	1	2	2	2	2	1	2	2	2	2	2	2
CFLAR	2	2	3	3	1	1	0	1	2	2	2	2	1	2	2	2	2	2	2
FUS	2	2	3	3	1	1	0	1	2	2	2	2	1	2	2	2	2	2	2
RAF1	2	2	3	3	0	1	0	0	2	2	2	2	0	2	2	2	2	2	1
PDGFB	1	2	3	3	2	2	0	0	1	1	1	1	0	1	1	1	1	1	2
CUL3	1	2	3	3	1	1	1	1	1	1	1	1	1	1	1	1	1	1	2
CDKN1A	1	2	3	3	1	1	1	1	1	1	1	1	1	1	1	1	1	1	2
PPARG	1	2	3	3	1	1	0	0	1	1	1	1	0	1	1	1	1	1	2
CDH2	0	0	3	3	0	0	0	0	0	0	0	0	0	0	0	0	0	0	1
DFFA	0	0	3	3	0	0	0	0	0	0	0	0	0	0	0	0	0	0	1
SH2B3	0	0	3	3	0	0	0	0	0	0	0	0	0	0	0	0	0	0	1
FOXP1	1	2	3	2	2	1	0	0	1	1	1	1	0	1	1	1	1	1	2
CAMTA1	1	1	3	2	1	1	0	0	1	1	1	1	0	1	1	1	1	1	2
XPC	0	1	3	2	0	1	0	0	0	0	0	0	0	0	0	0	0	0	2
CPEB3	0	0	3	2	0	0	0	0	0	0	0	0	0	0	0	0	0	0	1
SGK1	2	2	2	2	2	2	0	0	2	2	2	2	0	2	2	2	2	2	2
PTPN13	1	2	2	2	2	2	1	1	1	1	1	1	1	1	1	1	1	1	2
ZNF331	1	1	2	2	2	2	0	0	1	1	1	1	0	1	1	1	1	1	1
CHIC2	1	1	2	2	0	0	0	0	1	1	1	1	0	1	1	1	1	1	2
IL7R	0	0	2	2	0	0	0	0	0	0	0	0	0	0	0	0	0	0	1
EPHA3	0	0	2	2	0	0	0	0	0	0	0	0	0	0	0	0	0	0	1
BTK	0	0	2	2	0	0	0	0	0	0	0	0	0	0	0	0	0	0	1
ZFHX3	0	0	2	2	0	0	0	0	0	0	0	0	0	0	0	0	0	0	1
SS18	0	0	2	2	0	0	0	0	0	0	0	0	0	0	0	0	0	0	1
LCP1	0	1	4	1	0	0	0	0	0	0	0	0	0	0	0	0	0	0	1
SEPT9	0	1	3	1	0	1	0	0	0	0	0	0	0	0	0	0	0	0	2
PTEN	0	1	2	1	0	0	0	0	0	0	0	0	0	0	0	0	0	0	1
FGFR2	0	0	1	1	0	0	0	0	0	0	0	0	0	0	0	0	0	0	1
IL21R	0	0	1	1	0	0	0	0	0	0	0	0	0	0	0	0	0	0	1
SGK1	0	0	1	1	0	0	0	0	0	0	0	0	0	0	0	0	0	0	1
DICER1	0	0	1	1	0	0	0	0	0	0	0	0	0	0	0	0	0	0	1
ARHGAP35	0	0	3	0	0	0	0	0	0	0	0	0	0	0	0	0	0	0	1
AOX1	0	0	2	0	0	0	0	0	0	0	0	0	0	0	0	0	0	0	1
ANK1	0	0	1	0	0	0	0	0	0	0	0	0	0	0	0	0	0	0	1
NRG1	0	0	1	0	0	0	0	0	0	0	0	0	0	0	0	0	0	0	1
SPECC1	0	0	1	0	0	0	0	0	0	0	0	0	0	0	0	0	0	0	1

## Sheet: Notes Table 5
Supplementary Table 5. ESR1 interactions
This table contains interactions of 18 ESR1 contructs at 79 promoter sequences.
Table Column	Notes
Gene	Bait sequences tested
Constructs	The interaction strength (0 = no interaction, 5 = strong) by eY1H assays is indicated
Promoter type	Type 1 baits are ones where WT ESR1 binds and a truncation or mutation causes an increase or decrease in signal relative to the WT, and type 2 baits are ones where WT ESR1 does not bind, but a truncation or mutation allows binding.
