# Supplementary material for: A large-scale cancer-specific protein–DNA interaction network
Source: Life Sci Alliance. 2024 Jul 16;7(10):e202402641. doi: 10.26508/lsa.202402641 (PMC11252446; doi:10.26508/lsa.202402641)
Supplement: Supplementary file 6 [file LSA-2024-02641_TableS6.zip › LSA-2024-02641_TableS6.ods]

## Sheet: Supplementary Table 6
genesymbol	TCGA cancer code	HR	regressed.p	regressed.padj
ZNF705D	TCGA-ACC	2.99529874428961E-07	0	0
PLSCR1	TCGA-LGG	3.21846731183742	1.49170190337301E-10	6.49636178918945E-07
IRX5	TCGA-LGG	3.53341169002106	1.59668867237592E-09	4.63571944546476E-06
NFATC1	TCGA-LGG	2.08981701033231	7.8892790080757E-09	1.71789050400848E-05
MSX2	TCGA-LGG	0.53706039241085	1.13265888622315E-08	1.97309177980073E-05
PITX1	TCGA-UVM	8.3826433119709	1.90728554207858E-08	2.76874284525075E-05
HOXC9	TCGA-LGG	2.79030283604679	4.10027063529828E-08	5.10190817620687E-05
JUN	TCGA-CHOL	0.292841829682996	5.86819370920121E-08	6.38899590089282E-05
SMAD1	TCGA-CHOL	0.392772827913165	7.85074340892366E-08	7.59777501019167E-05
PITX1	TCGA-KIRC	2.88873354638442	2.69859249363242E-07	0.000235047406195384
CEBPG	TCGA-LGG	2.429156373993	3.27350625241982E-07	0.000259202176896151
DLX2	TCGA-UVM	4.89128850850276	5.72181049654799E-07	0.000415308078541108
CENPS	TCGA-LGG	2.35899851297036	7.17389083822146E-07	0.000480650686160838
KLF6	TCGA-LGG	2.04062314284718	1.0773179753536E-06	0.000611548171540722
VDR	TCGA-LGG	2.42572510692948	1.12339503382911E-06	0.000611548171540722
FOXF1	TCGA-UVM	6.53844467588027	1.07508675233607E-06	0.000611548171540722
RUNX1	TCGA-LGG	2.03839248267735	1.87228643425527E-06	0.00092260676834251
REL	TCGA-LGG	1.97526141259633	2.01257504001236E-06	0.00092260676834251
HOXC10	TCGA-LGG	2.77698165944557	2.00353517327373E-06	0.00092260676834251
MBD2	TCGA-LGG	2.46929624636903	2.35965147883167E-06	0.0010198500742237
GLIS2	TCGA-UCEC	3.03731639127832	2.45888077596988E-06	0.0010198500742237
ERF	TCGA-LGG	2.54966384688683	2.7657608283998E-06	0.00109498985524374
GLI3	TCGA-LGG	2.3226359947558	3.17928393666317E-06	0.0012039810038407
ZNF765	TCGA-LGG	2.5154167643968	3.85188692464249E-06	0.00139791396306817
E2F2	TCGA-LGG	2.41584336895898	8.095361518781E-06	0.00271194610879164
HOXA1	TCGA-LGG	2.68043382054047	8.03338132413067E-06	0.00271194610879164
PPARG	TCGA-LGG	1.66512955737085	9.63551689366516E-06	0.00290089127001376
ARNTL	TCGA-LGG	2.3893097194259	9.05270121230059E-06	0.00290089127001376
TCF12	TCGA-LGG	0.490054618914502	9.65853580142352E-06	0.00290089127001376
WT1	TCGA-LGG	2.35410984106078	1.01315086470149E-05	0.00294151467718331
SPIB	TCGA-UVM	4.77491279554476	1.10111089169672E-05	0.00309376640860595
SALL1	TCGA-LGG	1.93571499898916	1.60540476631745E-05	0.00396544831990095
TFEC	TCGA-LGG	2.11228179599468	1.6389912688454E-05	0.00396544831990095
EGR1	TCGA-LGG	2.09338062384226	1.56431159825469E-05	0.00396544831990095
HHEX	TCGA-LGG	1.89595991461054	1.57545155817662E-05	0.00396544831990095
FOXM1	TCGA-MESO	3.74841580592064	1.54790060446736E-05	0.00396544831990095
SPDEF	TCGA-KIRC	2.30761241545332	1.85814701135251E-05	0.00420162806941707
BCL6B	TCGA-THCA	2.00925854685817	1.88132600123152E-05	0.00420162806941707
IRF5	TCGA-UVM	4.19275477136899	1.80517729198021E-05	0.00420162806941707
MLXIPL	TCGA-LGG	1.9103935522958	3.01480189655543E-05	0.00652224472627412
SPI1	TCGA-LGG	1.93300227378094	3.07017260364224E-05	0.00652224472627412
TFAP2A	TCGA-KIRC	2.63287094226314	3.49124261177399E-05	0.00724017217822654
MXD3	TCGA-ACC	17.4006153349077	3.59699977606584E-05	0.0072860158254729
ZNF524	TCGA-BLCA	0.535323211088882	3.70530480699629E-05	0.00733481928839492
KLF6	TCGA-ACC	4.56099405184162	4.85865027210901E-05	0.00878639805318145
IKZF3	TCGA-LGG	2.15690612737759	4.79016384581263E-05	0.00878639805318145
CEBPA	TCGA-LGG	1.67955399893756	4.60289973336476E-05	0.00878639805318145
GLIS2	TCGA-UVM	4.27851989384468	4.94297938697923E-05	0.00878639805318145
GATA2	TCGA-UVM	2.91340995775371	4.81273775105347E-05	0.00878639805318145
ZNF366	TCGA-KIRC	0.422551754914807	5.49416261593401E-05	0.00915176802732212
ZBTB3	TCGA-KIRP	0.325867863953507	5.67388603301257E-05	0.00915176802732212
PLAGL1	TCGA-LGG	1.8864756908092	5.60278928354304E-05	0.00915176802732212
PAX3	TCGA-LGG	2.01508001820856	5.65692485956831E-05	0.00915176802732212
ZNF467	TCGA-UVM	6.77477943310642	5.3417951970265E-05	0.00915176802732212
HOXA9	TCGA-LGG	2.15288879340438	6.1809950307783E-05	0.00978844849419618
SOX6	TCGA-KIRC	0.44751619807459	6.61634877175031E-05	0.0101102452284114
RUNX2	TCGA-LGG	1.64844766450133	6.54654953043749E-05	0.0101102452284114
BCL11B	TCGA-CHOL	0.795795881135123	7.11270226510678E-05	0.0106148735882669
SPDEF	TCGA-UCEC	0.407180147760981	7.19032768895231E-05	0.0106148735882669
TFEC	TCGA-KIRC	0.547548597546212	7.45220921656147E-05	0.0106568745936023
MXD3	TCGA-KIRC	2.49869078894943	7.46348278082364E-05	0.0106568745936023
NR1I2	TCGA-ACC	0.20210395197355	8.2693801321619E-05	0.0114327461827191
PPARG	TCGA-UVM	0.297082588006569	8.18043044254716E-05	0.0114327461827191
SALL1	TCGA-KIRC	0.437692664145682	8.57841541880943E-05	0.011674687234036
IKZF3	TCGA-UVM	6.80347198020698	8.9179216318518E-05	0.0119500149866814
RXRG	TCGA-STAD	1.69194920224652	9.46520536700504E-05	0.012491202840396
THRB	TCGA-UCEC	2.46271714886053	0.000108625218671513	0.0141212784272966
SKI	TCGA-LGG	2.41225972628216	0.000110785437398808	0.0141903111727003
CREB3	TCGA-KIRC	0.620869725574892	0.000119128695685873	0.0148230134203422
TCF21	TCGA-LUSC	1.6098246352053	0.000117567422111062	0.0148230134203422
GRHL3	TCGA-BLCA	0.738529542365189	0.000124803509536974	0.01509775788982
MSX1	TCGA-UCEC	0.412322229394734	0.00012403354172908	0.01509775788982
TFEC	TCGA-CHOL	0.568688940424926	0.000133557212074018	0.0155104442288626
FOSL2	TCGA-LGG	1.99915926169507	0.000131417858188634	0.0155104442288626
PHF1	TCGA-LGG	0.649936303543755	0.00013181909157766	0.0155104442288626
THRA	TCGA-LGG	0.581174578244098	0.000144831214300084	0.0161728189301761
ZBTB7C	TCGA-MESO	0.462707964140857	0.000143533808739825	0.0161728189301761
BCL11B	TCGA-UVM	8.09239771097277	0.000144290537307936	0.0161728189301761
SPDEF	TCGA-KIRP	0.9872844140673	0.000161433142511373	0.0176442704044744
HMGA2	TCGA-LGG	2.21881143201959	0.000164589757591426	0.0176442704044744
SOX4	TCGA-SKCM	4.46861425547318	0.000163117834359157	0.0176442704044744
SOX15	TCGA-UVM	0.169936149348566	0.000166111386127084	0.0176442704044744
THRB	TCGA-KIRC	0.455960481051617	0.000173795096505064	0.0182380155489049
E2F2	TCGA-ACC	6.87992188865856	0.00018369801231896	0.0185903588966063
DACH1	TCGA-CHOL	0.676189954495027	0.00018569015200973	0.0185903588966063
SMAD5	TCGA-KIRC	0.571665090768098	0.000181759837338896	0.0185903588966063
ZNF615	TCGA-LGG	1.83903317935085	0.000181656388130817	0.0185903588966063
KLF15	TCGA-UVM	0.268196058208097	0.000192823491127853	0.0190851432695863
ZNF462	TCGA-CHOL	0.549367185603622	0.00020063296873308	0.0196082591024841
ZNF366	TCGA-UVM	2.28968598158036	0.000202611173274807	0.0196082591024841
HHEX	TCGA-BRCA	0.620148639225889	0.000219108656569872	0.020971828557402
MSX1	TCGA-UVM	7.58602098326559	0.000224253338531364	0.021230941071828
STAT1	TCGA-ACC	3.29950255976763	0.000226878942774429	0.0212485547480138
NFIC	TCGA-LGG	2.23433260198812	0.00023070405507056	0.0213769395708998
ISL1	TCGA-LGG	2.02599596416277	0.000268267580671983	0.024157192554625
HOXD10	TCGA-LGG	2.77957557275011	0.000271803085000373	0.024157192554625
ESR1	TCGA-STAD	1.76109060755799	0.000270263314171165	0.024157192554625
FOXN2	TCGA-UCEC	2.39940018539501	0.000267561391532156	0.024157192554625
NR2F2	TCGA-LGG	2.17069627451045	0.000276914640776415	0.0243628941531573
CEBPB	TCGA-UVM	5.43096019382622	0.000281451907680982	0.0245144611590135
FOXO1	TCGA-KIRC	0.604808163264859	0.000284678883056402	0.0245500304101115
KLF15	TCGA-KIRC	0.6465674130201	0.000289310083677233	0.0247048120473402
MAFG	TCGA-LIHC	2.10550910699806	0.000293516567825495	0.0247606594938388
JUNB	TCGA-UVM	3.31127105599331	0.000295649665598076	0.0247606594938388
KLF12	TCGA-KIRC	0.502383284503915	0.000307025837768679	0.0254685242568114
CEBPG	TCGA-MESO	2.33520631089747	0.000318841511853342	0.0259873849114107
MSC	TCGA-UVM	0.149870238872232	0.00031924801211492	0.0259873849114107
POU4F2	TCGA-PAAD	0.369412590399224	0.000328220801474601	0.0264703998226276
GRHL2	TCGA-KIRC	1.68339923047607	0.000337051461555456	0.0269331947720002
KLF10	TCGA-CHOL	0.346611153401901	0.000347006226625082	0.0271077478264931
NFATC2	TCGA-LGG	1.65484726304151	0.000348572647137455	0.0271077478264931
DLX2	TCGA-THYM	1.51731321644682E-09	0.000347719812370825	0.0271077478264931
NR0B1	TCGA-KIRC	1.60410574394474	0.000353955792108729	0.0272827871616551
ZNF606	TCGA-GBM	0.563166344891159	0.000362505608892993	0.0276967004689296
FOXM1	TCGA-LGG	2.3802096754793	0.000376006479543069	0.0284784037984359
IRF8	TCGA-SARC	0.532210603358422	0.000382773666161867	0.0284953729253834
LMX1A	TCGA-THCA	3.26771779761358	0.000380657359643422	0.0284953729253834
DLX2	TCGA-ACC	4.84571854457486	0.000409974703065023	0.0285670373095708
TFAP2A	TCGA-CHOL	0.682716618547388	0.000387263191202255	0.0285670373095708
SATB2	TCGA-MESO	2.99506869047697	0.000399842641549282	0.0285670373095708
DLX2	TCGA-SARC	2.04151760025954	0.000405502322443374	0.0285670373095708
PAX7	TCGA-THCA	2.69944145365222	0.000399879009938683	0.0285670373095708
ARX	TCGA-UCEC	2.10153535932893	0.000406205211456302	0.0285670373095708
E2F1	TCGA-UCEC	2.17036766513363	0.000409459619303797	0.0285670373095708
RUNX2	TCGA-UVM	2.5174179039279	0.000394121603331657	0.0285670373095708
JUNB	TCGA-LGG	1.66436596269625	0.000442680568760301	0.0303030678822174
SOX6	TCGA-SARC	1.87811552985427	0.000440170461194862	0.0303030678822174
CENPX	TCGA-STAD	0.600918962201478	0.000445326370714561	0.0303030678822174
RXRG	TCGA-MESO	0.527649527125873	0.000452881582546503	0.0305782835967445
GATA2	TCGA-BLCA	0.570215173061049	0.000470052436739563	0.0312284988447497
BCL6B	TCGA-LUSC	1.40695637181842	0.000473267720724106	0.0312284988447497
FOSL2	TCGA-THCA	2.47501099183646	0.000470861494876375	0.0312284988447497
CENPX	TCGA-DLBC	0.122505044793723	0.000491304704192551	0.0318742289320552
KLF6	TCGA-KIRC	0.486213823700019	0.000494032250956079	0.0318742289320552
TFAP2A	TCGA-LUAD	1.70978599226248	0.000492063702624348	0.0318742289320552
EBF3	TCGA-CHOL	0.348836936548691	0.00050484040400635	0.0320064355418944
TP73	TCGA-LGG	2.16489645630044	0.000511817768272644	0.0320064355418944
TBX19	TCGA-LGG	2.07875805865628	0.000514454761867418	0.0320064355418944
SPI1	TCGA-READ	1.58625544319874	0.000513691474877023	0.0320064355418944
SOX11	TCGA-UCEC	2.0849211648899	0.000502879344704563	0.0320064355418944
DDIT3	TCGA-THCA	1.37174712334125	0.000556042448275353	0.0343484377622576
RFX3	TCGA-CHOL	0.335193099298078	0.000566207762186647	0.034730067666519
NFYC	TCGA-LGG	1.7938517396148	0.000574525403184365	0.0349938200121386
MLX	TCGA-LGG	2.27287632094683	0.000584429638088285	0.0353498760260345
PPARG	TCGA-THCA	3.17080408119639	0.000608826316096655	0.036571566987599
SMAD3	TCGA-ACC	4.2391198475408	0.000633068780862524	0.0376473005813401
ZNF710	TCGA-SKCM	2.61630162128726	0.000635379240580596	0.0376473005813401
ETS1	TCGA-THYM	1.32830119664752E-09	0.000648063412785405	0.0381394076037897
RFX4	TCGA-KIRC	1.74786045162029	0.000659218665825858	0.0385355340895518
STAT6	TCGA-LGG	1.71077716904928	0.000665862291444578	0.0386644037232152
ETS1	TCGA-CHOL	0.596692841048256	0.000672207529599529	0.0387743548530589
RFX4	TCGA-LGG	1.50191312652747	0.000691219345250868	0.0396086874811517
NR2F1	TCGA-UVM	3.97488143307733	0.000696995388237828	0.0396786263500097
BCL6B	TCGA-MESO	2.13510761467591	0.00070273852541112	0.0397457958203302
ATF3	TCGA-LGG	1.92534584150652	0.000709035995039787	0.0398432484954616
IKZF3	TCGA-CESC	0.399703599785059	0.000739711395032328	0.0404603030969576
RUNX2	TCGA-CHOL	0.872056348009798	0.000730282537994809	0.0404603030969576
JUN	TCGA-LGG	1.88931859738824	0.000743243225661679	0.0404603030969576
MAZ	TCGA-READ	1.19919158966887	0.000735775962457266	0.0404603030969576
GLIS2	TCGA-STAD	1.5127538130209	0.000741209484643713	0.0404603030969576
SPIB	TCGA-CHOL	0.699391645192927	0.000758842545260608	0.0410529103678255
HEY1	TCGA-MESO	2.3024144539184	0.000769698724910634	0.041383184530689
USF1	TCGA-ACC	4.36445644832016	0.00078776038878957	0.0413979432748134
JUNB	TCGA-ESCA	1.41749925584096	0.000812749517794845	0.0413979432748134
STAT1	TCGA-LGG	1.85511002335834	0.000804732421994901	0.0413979432748134
IRF5	TCGA-LGG	1.64102419374933	0.000795384100263349	0.0413979432748134
FOXJ1	TCGA-LGG	2.03951841631669	0.000779453077468864	0.0413979432748134
KLF3	TCGA-TGCT	0.864394005509446	0.000812429474539121	0.0413979432748134
HOXC9	TCGA-TGCT	0.75122460635672	0.000812429501201414	0.0413979432748134
SIM1	TCGA-UCEC	2.10889430051019	0.000793547743993807	0.0413979432748134
GRHL3	TCGA-UCEC	2.00158882512752	0.000784376876386967	0.0413979432748134
POU4F2	TCGA-CHOL	3.80711762226282E-08	0.000853254037594702	0.0430878388461698
NR3C1	TCGA-UCEC	2.21507563287781	0.000859120998080865	0.0430878388461698
HDX	TCGA-UCEC	2.1458970355156	0.00086076738911981	0.0430878388461698
MXD1	TCGA-UCEC	1.9414754267445	0.000877749684813181	0.0436868557412732
ZNF467	TCGA-READ	1.3594560867174	0.00088641225347309	0.0438673336804012
SOX11	TCGA-LIHC	2.4406556824035	0.000933419208656503	0.0459326627536618
EBF3	TCGA-LGG	1.87916836383854	0.000944815315958395	0.0462322550674024
HOXC9	TCGA-LUAD	1.52581676628196	0.00100981317102856	0.0488637373314374
HMGA2	TCGA-OV	0.771745826473201	0.00100959165646257	0.0488637373314374
NFE2L1	TCGA-LGG	1.64680368391141	0.00103268549843004	0.049421377424866
SIX4	TCGA-SARC	1.99947220358885	0.00102788914298296	0.049421377424866
KLF10	TCGA-LGG	2.22281392761988	0.00109392610259856	0.0520661002930792
FOXO3	TCGA-KIRC	0.644012148057532	0.00111864351403723	0.0524983155888649
HMGA2	TCGA-MESO	1.80918069946689	0.00111349518784866	0.0524983155888649
SIX6	TCGA-UCEC	2.16535438030357	0.00112108917330986	0.0524983155888649
GLI1	TCGA-LGG	1.44002861638111	0.0011802108383611	0.054363192224962
LMX1A	TCGA-LGG	0.420582439662598	0.0011688176138968	0.054363192224962
KLF15	TCGA-MESO	0.554569518485954	0.00119065751715179	0.054363192224962
RBPJ	TCGA-READ	0.84848724144363	0.00118844609272091	0.054363192224962
PLAGL1	TCGA-THCA	4.79646549953173	0.00119212051836599	0.054363192224962
RUNX1	TCGA-KIRC	1.83578465220155	0.00120639608549937	0.0547276557536432
BATF	TCGA-LGG	1.73436169616623	0.00123667619947904	0.0558106201941059
MXD1	TCGA-ACC	2.8555746858182	0.00129015797723899	0.0565876308081513
TERF1	TCGA-ESCA	1.69763864735761	0.00126520585217383	0.0565876308081513
THRA	TCGA-KIRC	0.497105873693417	0.0012675835912668	0.0565876308081513
SIM1	TCGA-LGG	1.64397074562408	0.00128538420102448	0.0565876308081513
PLAGL1	TCGA-UCEC	2.11066850919561	0.00129287468780966	0.0565876308081513
MSX2	TCGA-UVM	4.27334096195399	0.00128393520307691	0.0565876308081513
SP4	TCGA-KIRC	0.542261713358081	0.00130161315325808	0.0566852528243895
CEBPG	TCGA-BRCA	1.45357732144382	0.00135532721447307	0.0569443218216353
KLF3	TCGA-CHOL	0.714212115191757	0.00137294002095791	0.0569443218216353
TWIST2	TCGA-CHOL	0.606344769753957	0.0013680286624303	0.0569443218216353
ZBTB16	TCGA-KIRC	0.548844358360814	0.00135857690535901	0.0569443218216353
SMAD4	TCGA-KIRC	0.602466753206861	0.00134716034531988	0.0569443218216353
FOS	TCGA-LGG	1.67279997840427	0.00134183997155221	0.0569443218216353
HOXA9	TCGA-MESO	1.90979144079141	0.00134817247170022	0.0569443218216353
KLF7	TCGA-UCEC	2.13967130697579	0.00135756032878442	0.0569443218216353
FOXO3	TCGA-UVM	0.261538464550126	0.0013400102418322	0.0569443218216353
STAT6	TCGA-UVM	3.80374697836718	0.0013619406357273	0.0569443218216353
MSC	TCGA-GBM	1.46616226291585	0.00141541006684585	0.0581519890671104
RORC	TCGA-THYM	1.48304578240368E-09	0.00141461902603244	0.0581519890671104
SOX6	TCGA-LGG	0.593000073876203	0.00144936570019004	0.0592674894303063
USF1	TCGA-UCEC	1.91390252166457	0.0014626562305491	0.0595314755517881
CENPS	TCGA-ESCA	1.39667549735789	0.00149735744585677	0.0606603876902906
HMGA2	TCGA-SARC	1.84636737493358	0.00152141161443673	0.0613495146377032
E2F6	TCGA-LIHC	1.9215925212862	0.00158877683620133	0.0637707200152699
NR5A2	TCGA-UVM	6.16778190029723	0.00159943992230499	0.0639042280884242
TBX20	TCGA-KIRP	2.62013094956125	0.00165530883970609	0.0658344291956165
MAFK	TCGA-LGG	1.77586995849128	0.001701495907979	0.0673637698113504
VDR	TCGA-CHOL	0.470733484952178	0.00171276178027461	0.0673957565573588
MAX	TCGA-MESO	0.506876912727475	0.00171777932901649	0.0673957565573588
NR0B1	TCGA-SKCM	1.85331351799747	0.00173170449458459	0.0676374266718916
MXI1	TCGA-LGG	0.526543945703171	0.00180831324741817	0.0678051441844346
SOX5	TCGA-LGG	1.50284961948405	0.00178586521004097	0.0678051441844346
HEY1	TCGA-LGG	0.532514858792074	0.00181347771845869	0.0678051441844346
SIX2	TCGA-LGG	1.40483345379868	0.001786403304655	0.0678051441844346
ZBTB48	TCGA-LGG	1.59994807756461	0.00180854446541727	0.0678051441844346
HMGA1	TCGA-LIHC	1.84130051222962	0.00176590410192918	0.0678051441844346
PLAGL1	TCGA-MESO	2.20280874314097	0.00180351314750009	0.0678051441844346
MSC	TCGA-MESO	2.37405030749312	0.00181384599253424	0.0678051441844346
NFYA	TCGA-SARC	1.78573813376351	0.00179326316301122	0.0678051441844346
MBD3	TCGA-UVM	1.90911235464715	0.00175251573020651	0.0678051441844346
TERF1	TCGA-UCEC	1.98968081988605	0.00184242353011093	0.06857909806524
FOXM1	TCGA-LIHC	1.90813268445039	0.00185443696991031	0.0687325362039099
NR1H3	TCGA-ACC	3.70279956226169	0.00189105476740894	0.0694982574857884
NR0B1	TCGA-LIHC	1.79172816270511	0.00188586426390438	0.0694982574857884
THRB	TCGA-ACC	0.361044428268914	0.0019102678555072	0.0697775735918931
NFE2L1	TCGA-UVM	0.257790061124229	0.00191620033064422	0.0697775735918931
RUNX1	TCGA-UVM	5.29336362030566	0.00192268859495458	0.0697775735918931
MAFF	TCGA-KIRP	1.88821013836185	0.00195748371604738	0.0707455733061107
RFX4	TCGA-KIRP	0.436429147027779	0.00199936263616105	0.0716643973702171
RARG	TCGA-UVM	2.87675008225879	0.00199366966835135	0.0716643973702171
ZNF143	TCGA-ESCA	1.26081526805053	0.00202777588099039	0.0716837082558199
TWIST2	TCGA-GBM	1.90217669856771	0.00204105162427593	0.0716837082558199
REL	TCGA-KIRP	1.71360046332673	0.00201287530217381	0.0716837082558199
TBXT	TCGA-KIRP	1.11609198543653	0.00201742132441125	0.0716837082558199
SIX4	TCGA-UVM	4.22755422776554	0.00203288388473353	0.0716837082558199
CLOCK	TCGA-CHOL	0.688579281288642	0.0020994320195786	0.0723582767223009
RELA	TCGA-LAML	1.9991810806092	0.0021184110865886	0.0723582767223009
SIX2	TCGA-LIHC	1.58012838093614	0.002070355778852	0.0723582767223009
IRX5	TCGA-LUAD	0.568411822577824	0.00208946489733994	0.0723582767223009
HMGA1	TCGA-PAAD	1.91770161573933	0.0021103554661715	0.0723582767223009
ARX	TCGA-UVM	3.82905930468049	0.00210868825192224	0.0723582767223009
EGR1	TCGA-UVM	1.62139699188892	0.00210694098537939	0.0723582767223009
POU2F2	TCGA-CHOL	0.849725112516473	0.00216904976408259	0.0737985290826536
POU5F1	TCGA-BLCA	0.566169146235339	0.0022072115636377	0.074227076136233
TCF21	TCGA-CHOL	0.443356482024139	0.00219288643037311	0.074227076136233
STAT3	TCGA-READ	0.952446674761729	0.00220544271218223	0.074227076136233
E2F1	TCGA-ACC	4.99978770589584	0.00222736824667728	0.0746168362636889
RORB	TCGA-CHOL	0.629346719639755	0.00225368663004021	0.075209235814752
TP73	TCGA-UCEC	0.497596288629648	0.00230295834670946	0.0765601801520588
HOXC9	TCGA-ACC	7.36661989656963	0.00231222060746789	0.0765758231598683
IRX4	TCGA-LAML	0.548069605859605	0.00234225207612019	0.0769849644641767
ISL1	TCGA-MESO	2.08028564633353	0.00234101862044226	0.0769849644641767
MYOG	TCGA-HNSC	1.52063992902185	0.00235539719336527	0.0771259757677124
FOXP3	TCGA-KIRC	1.96369919064476	0.00238022596557275	0.0773573438811143
EBF1	TCGA-UVM	3.25628196116265	0.00237515914975309	0.0773573438811143
BATF	TCGA-BLCA	0.590574930485603	0.00242263066780883	0.0776302668950245
TEAD1	TCGA-KIRC	0.520808557504542	0.00240908726910644	0.0776302668950245
NR2F1	TCGA-LAML	0.601302257296232	0.00244210024445887	0.0776302668950245
STAT3	TCGA-LGG	1.60911849487009	0.00244049488445172	0.0776302668950245
ZBTB10	TCGA-PCPG	581044691.512575	0.00240757844283009	0.0776302668950245
TCF12	TCGA-SKCM	2.71767765466155	0.00243829295099945	0.0776302668950245
HOXD10	TCGA-KIRP	3.40637762003184	0.0024525941359462	0.0776803451785142
KLF7	TCGA-LUSC	1.62106911675352	0.0024648298162986	0.0777850278984088
HDX	TCGA-THCA	0.402784475525479	0.00248361065800542	0.078094761123564
E2F4	TCGA-LGG	1.90506904307964	0.00251446516753802	0.0787805453570366
FOS	TCGA-CHOL	0.483203583548399	0.00252903267195827	0.0789529554579086
HOXC10	TCGA-GBM	1.76804484991132	0.00263076906829517	0.0818357092316106
RORC	TCGA-KIRC	0.486603246778251	0.00264597324884448	0.0820157544392719
ZNF467	TCGA-ESCA	0.853102106798468	0.00268997900541071	0.0827636280563551
RARG	TCGA-LGG	1.72695013622042	0.00268249731110276	0.0827636280563551
RORB	TCGA-MESO	0.596965812374124	0.00270346149584703	0.0827636280563551
RARA	TCGA-THCA	0.533640151376533	0.00270810952882448	0.0827636280563551
FOXP3	TCGA-GBM	1.6645936518792	0.00274047692130856	0.0831894678539711
ELK1	TCGA-THCA	0.724508097587454	0.00275966262324468	0.0831894678539711
HMGA1	TCGA-UCEC	1.77740237608816	0.00275964288695605	0.0831894678539711
FOXP3	TCGA-UVM	2.99607363929974	0.00276024755565989	0.0831894678539711
CDX1	TCGA-THCA	2.1789477986927	0.00277047643799127	0.0832098268100137
WT1	TCGA-MESO	0.557185421052732	0.00279170150975597	0.0834588292722387
ESRRG	TCGA-SKCM	0.396962098334852	0.00279793090097517	0.0834588292722387
NR1I2	TCGA-LGG	1.44368207689408	0.0028200826977449	0.0838324924824508
SOX11	TCGA-BRCA	1.35124104267225	0.00285005419026467	0.0841490576176449
MAX	TCGA-ESCA	1.27453407017173	0.00284581285328281	0.0841490576176449
MAFF	TCGA-ACC	3.98742939505512	0.0028860836191548	0.0846390179220146
TCF21	TCGA-LIHC	0.629961049019719	0.00288373785399689	0.0846390179220146
PIN1	TCGA-CHOL	1.11953075488602	0.0029868884409817	0.0862434336177659
DDIT3	TCGA-CHOL	1.0380824750202	0.00299817671405889	0.0862434336177659
FOS	TCGA-ESCA	1.94153164620085	0.00295330713709903	0.0862434336177659
HMGA1	TCGA-LAML	1.61265882947105	0.00300020211092802	0.0862434336177659
ETV4	TCGA-MESO	1.79288314367063	0.00296374793917757	0.0862434336177659
ESR2	TCGA-THCA	1.15328649595027	0.00297435810693551	0.0862434336177659
NFATC2	TCGA-CHOL	0.698779756687704	0.00305805749538081	0.0871280990199514
MYF6	TCGA-HNSC	1.41046063396131	0.00306324435843539	0.0871280990199514
GLIS2	TCGA-KIRP	0.910240637544351	0.00307924779397821	0.0871280990199514
MBD3	TCGA-LIHC	1.82878832990375	0.00304891552017498	0.0871280990199514
RORC	TCGA-MESO	0.448114228863043	0.00308099362780081	0.0871280990199514
CREB3	TCGA-LAML	2.12639967071924	0.00310924886285513	0.0871880093633035
RUNX1	TCGA-MESO	1.73275511093793	0.00311314246980337	0.0871880093633035
ZDHHC5	TCGA-PAAD	2.11904461779787	0.00310965057480469	0.0871880093633035
SIX4	TCGA-KIRP	1.89445112855605	0.00314349995592689	0.0874835860753095
MXD3	TCGA-LGG	1.8710661346111	0.0031437844364606	0.0874835860753095
TBX19	TCGA-CHOL	0.849207480464432	0.00316921462657073	0.0876312996743844
E2F2	TCGA-LIHC	1.93601543262592	0.00316154642390072	0.0876312996743844
MLX	TCGA-LAML	1.88519120064058	0.00320485257973129	0.0883362847134795
SOX11	TCGA-ACC	5.21061715703315	0.00327934855984625	0.089708124742202
BATF	TCGA-LAML	2.02845832129009	0.00328473653452112	0.089708124742202
TEAD1	TCGA-LAML	0.538418275968149	0.00329582088605105	0.089708124742202
ZSCAN32	TCGA-THCA	2.16865332286414	0.00329257287296814	0.089708124742202
DMRT1	TCGA-LGG	1.53569131885329	0.00334101444020313	0.0903734030253704
RORB	TCGA-PCPG	1.83728863635828E-09	0.00333774773197286	0.0903734030253704
NR0B1	TCGA-STAD	1.37427245943469	0.00336373849249796	0.090706384735781
IRF8	TCGA-COAD	1.61790194326064	0.00340738390795136	0.09139554261148
FLI1	TCGA-LUAD	0.664820003857934	0.0034335789435732	0.09139554261148
RELB	TCGA-SARC	0.600040235464585	0.00344176096171819	0.09139554261148
GLI1	TCGA-STAD	1.46266613707121	0.0034132918264273	0.09139554261148
RUNX2	TCGA-STAD	1.62585132102179	0.00342612652178184	0.09139554261148
NR0B1	TCGA-CESC	0.568018256933859	0.00350415094898085	0.0922543366569705
HNF4A	TCGA-CHOL	0.447202707752762	0.00348616292371749	0.0922543366569705
ESR1	TCGA-LIHC	0.600592079083064	0.0035058766284107	0.0922543366569705
ATF6	TCGA-ACC	1.46021025921479	0.0035662948803893	0.0927236668901218
SIX6	TCGA-LGG	1.80767978406131	0.0035579308248376	0.0927236668901218
ISL1	TCGA-TGCT	0.407121062472639	0.00356331418384681	0.0927236668901218
TWIST2	TCGA-UVM	3.05945387600287	0.00353994810875439	0.0927236668901218
RARG	TCGA-ACC	3.21359401228111	0.00363275300822065	0.0941704723261961
ZBTB49	TCGA-READ	0.6413941586292	0.00368068512487754	0.0951298737023244
REL	TCGA-CHOL	0.363261250072162	0.00369760789583845	0.0952845111619907
NR4A2	TCGA-UVM	1.54757308884967	0.00372699102665667	0.0957583830152791
ESR1	TCGA-LGG	1.78859733091685	0.00379091396664918	0.0970745646233109
RFX3	TCGA-PAAD	0.616696846663302	0.00380050821315144	0.0970745646233109
IRF5	TCGA-THCA	1.36667322665459	0.00382844010224255	0.0975020856448321
BCL6B	TCGA-UVM	2.60405222208122	0.00387349119547578	0.0983618318151429
DLX2	TCGA-MESO	1.80235828517859	0.00389337961801301	0.098579466490969
SMYD3	TCGA-THCA	3.34217475350309	0.00390621055817616	0.0986176636571432
IRF8	TCGA-LGG	1.23651482361422	0.00393740492605599	0.0991179101327968
POU5F1	TCGA-LUAD	1.15840719065591	0.00400558431366316	0.0999356752308333
ZSCAN4	TCGA-OV	0.748445286584835	0.00398905414769736	0.0999356752308333
ISL1	TCGA-READ	1.29664159790189	0.00401578488298412	0.0999356752308333
ZNF710	TCGA-UVM	1.91487402421677	0.00400189867850697	0.0999356752308333
SIX2	TCGA-ACC	4.3010498969515	0.0040292695106099	0.0999855767447641
PITX1	TCGA-ACC	4.51774344693749	0.00407066875370091	0.100725922854361
USF1	TCGA-PAAD	0.707555835647271	0.00409454096543376	0.101029608523876
HOXA9	TCGA-LAML	2.05617543624114	0.00411829484878784	0.101328667042209
GFI1	TCGA-BRCA	0.677487553459089	0.00418025661122384	0.102563479109182
DACH1	TCGA-TGCT	0.812508655342964	0.00421247903656945	0.103063742720561
HOXC10	TCGA-SKCM	1.88764200786726	0.00424166567400694	0.103439067709801
ZNF615	TCGA-SKCM	3.00770538101932	0.00425157132492636	0.103439067709801
PIN1	TCGA-CESC	0.741762899779716	0.00428782412503917	0.104030496181312
FLI1	TCGA-CHOL	0.482102522322842	0.00436886827517966	0.104278084001177
NFKB1	TCGA-LGG	1.61303577053354	0.00431254296552002	0.104278084001177
DLX2	TCGA-LUAD	1.48382864783562	0.00434705995341606	0.104278084001177
ESRRA	TCGA-MESO	0.484376907438635	0.00434349497353097	0.104278084001177
HES5	TCGA-STAD	0.665405491795276	0.00434915700233064	0.104278084001177
CENPX	TCGA-UVM	4.86000538451809	0.00436986230314923	0.104278084001177
HOXB7	TCGA-GBM	1.79981469842567	0.00439381700516659	0.104563240751369
NR2F6	TCGA-BLCA	0.716904009366318	0.00441954798686598	0.104888999906274
MYC	TCGA-SARC	1.88902037807751	0.00445863389350124	0.10524309271652
NFIC	TCGA-UVM	2.57497690362993	0.00445280168570236	0.10524309271652
ATF3	TCGA-READ	0.764532102270144	0.00459787009981093	0.108236347484738
GFI1	TCGA-THYM	0.0809092552280002	0.00462321471498836	0.108539623093123
ZNF366	TCGA-THCA	1.2876923417585	0.00467901744752177	0.109547000732758
TFDP2	TCGA-THYM	0.0815828333043201	0.00469127798775188	0.109547000732758
RARA	TCGA-CHOL	1.51906405835323	0.00473119566127073	0.109664981507987
SMYD3	TCGA-SARC	1.83197393102101	0.00471824547840826	0.109664981507987
HNF4A	TCGA-THCA	0.988938816121266	0.00473410253122881	0.109664981507987
SPIB	TCGA-CESC	0.438709472084419	0.00479577574869145	0.110332191329626
NCOA3	TCGA-CHOL	0.628621454962315	0.00482187534358838	0.110332191329626
TFDP2	TCGA-LGG	1.65808783505447	0.00480577495266865	0.110332191329626
IKZF3	TCGA-READ	0.700779410959902	0.00478793513485418	0.110332191329626
EBF3	TCGA-THCA	1.32720576102019	0.00482624166436137	0.110332191329626
ZNF366	TCGA-LAML	2.01626577840023	0.00493218358418993	0.112458950309671
MYF6	TCGA-KIRP	3.58778355840275	0.00498845885655907	0.112982239059189
STAT6	TCGA-LAML	1.9445558992174	0.00499404845439583	0.112982239059189
ZNF22	TCGA-SKCM	3.97060374130714	0.00498754360386411	0.112982239059189
NR1H3	TCGA-THCA	1.36770547350795	0.0050745740714759	0.114506580732008
ZBTB7C	TCGA-UCEC	1.85812935142939	0.00509982032844267	0.114778901965725
MAFB	TCGA-UVM	3.52846755868474	0.00512899499803066	0.115138006270224
LCOR	TCGA-CHOL	0.554792194301957	0.00526319793802908	0.117628979100692
NR4A2	TCGA-LGG	1.41812755093831	0.00526696921346383	0.117628979100692
EBF3	TCGA-LIHC	0.575541709791754	0.00528575477420219	0.117746608908698
HES5	TCGA-LGG	0.510455821187547	0.00530521869188344	0.117878711240573
SOX11	TCGA-LAML	0.606389648767631	0.0053737916332935	0.118495506648067
GATA2	TCGA-MESO	2.01354145449775	0.00537054789418998	0.118495506648067
TFAP2B	TCGA-UCS	0.46929523679615	0.00534761364608701	0.118495506648067
ESRRG	TCGA-KIRC	0.558162231954345	0.00541793012723959	0.1191670995158
ZBTB16	TCGA-MESO	0.547460788329051	0.00550313663788535	0.120736322710281
IKZF3	TCGA-CHOL	0.746385217993268	0.00558478965448297	0.121647492984284
GFI1	TCGA-CHOL	0.746385217993268	0.00558478965448297	0.121647492984284
ZNF765	TCGA-SKCM	3.692618111947	0.00558656684198778	0.121647492984284
NCOA1	TCGA-MESO	0.585952657899783	0.00572057935762377	0.12425497806709
SOX15	TCGA-KIRC	1.211709887221	0.00573651035023439	0.124291057588412
HINFP	TCGA-BLCA	0.63909963930549	0.0058953874267077	0.127154560691278
SOX11	TCGA-KIRP	3.60905342112323	0.00589786940519821	0.127154560691278
NR4A2	TCGA-CHOL	0.492779681827399	0.00598781484478483	0.128036925199519
GFI1	TCGA-LGG	1.53189053958104	0.00597843793839341	0.128036925199519
ZNF765	TCGA-UCEC	1.76560676477512	0.0059537496020139	0.128036925199519
KLF4	TCGA-UVM	2.90843254686209	0.00599759649614279	0.128036925199519
EBF1	TCGA-THCA	3.25364508557003	0.00604080978677152	0.128644139957897
ZFP3	TCGA-KIRC	0.523875338375706	0.00615137595172474	0.129729986778505
ETV1	TCGA-LIHC	1.77538484178243	0.0061363118880204	0.129729986778505
KLF10	TCGA-STAD	1.40978792677036	0.00614338614660456	0.129729986778505
DMRT1	TCGA-UCEC	1.84486012806875	0.00611969481166018	0.129729986778505
PPARG	TCGA-GBM	1.37748769264817	0.00624241673226099	0.130440731304351
FOXJ1	TCGA-KIRC	1.41678484478488	0.00637410808070183	0.130440731304351
NFKB1	TCGA-LAML	1.54191355862112	0.00641159704530744	0.130440731304351
ZBTB16	TCGA-LGG	0.697004593915025	0.0064046161796536	0.130440731304351
MYOG	TCGA-LGG	1.42204795690656	0.00631322944199356	0.130440731304351
ZNF711	TCGA-LUSC	0.765511239374404	0.00623143738432487	0.130440731304351
HIF1A	TCGA-MESO	1.71854369794064	0.00638604202591761	0.130440731304351
GLI1	TCGA-MESO	1.85891866732786	0.00636426884620556	0.130440731304351
THRA	TCGA-MESO	0.51738980406449	0.0063729362520295	0.130440731304351
DDIT3	TCGA-MESO	1.65129110855066	0.00633526642732634	0.130440731304351
NFIC	TCGA-OV	1.20868853243293	0.00630848794480701	0.130440731304351
NFATC2	TCGA-READ	0.839405664658981	0.00640824349379597	0.130440731304351
NFE2L2	TCGA-SKCM	1.68934397377276	0.00645203260221233	0.130440731304351
HOXC12	TCGA-TGCT	0.388939994612835	0.00640111688644473	0.130440731304351
TCF12	TCGA-THYM	0.176262036280772	0.0064546446833726	0.130440731304351
MAFK	TCGA-THYM	0.0883354661003396	0.00629245470739027	0.130440731304351
MAFG	TCGA-UCEC	1.77501861855897	0.00645236153901716	0.130440731304351
TFAP2A	TCGA-UVM	0.216642178228425	0.00628558672225138	0.130440731304351
IKZF3	TCGA-THYM	0.0716875063830503	0.00649443405678151	0.130941019987423
NFE2L2	TCGA-CHOL	0.652614077657792	0.00657288670339325	0.132216727913522
IRX4	TCGA-CHOL	1.62721618276516	0.00666570994945075	0.132435559950874
SOX6	TCGA-ESCA	0.808334009279122	0.00670540550382725	0.132435559950874
HNF4A	TCGA-KIRC	0.698640058865185	0.00668827292084539	0.132435559950874
NFKB1	TCGA-MESO	0.682151832807742	0.0066418465190029	0.132435559950874
HMGA1	TCGA-SARC	1.84158419549996	0.00661157656442692	0.132435559950874
SOX5	TCGA-STAD	1.68887755836827	0.0066726682575417	0.132435559950874
TFAP2A	TCGA-TGCT	0.407230086763402	0.0067033179383187	0.132435559950874
HOXA1	TCGA-UVM	3.58656275547678	0.00661665188624685	0.132435559950874
HES5	TCGA-READ	0.650662087878249	0.00673848236922918	0.132787740805399
MYF6	TCGA-LIHC	1.63439215604919	0.00682207722549938	0.134131586081489
ELK4	TCGA-KIRP	1.92383385723339	0.00686942434886526	0.134705349780283
BCL6	TCGA-UCEC	1.71677591809613	0.00688219066041629	0.134705349780283
NR4A1	TCGA-SKCM	0.323963458511943	0.00702355917668069	0.13698541663107
IRF8	TCGA-UVM	2.46549731397553	0.00703013561815023	0.13698541663107
NR3C1	TCGA-DLBC	4.06795505223433	0.00713469764375539	0.138712536779262
POU4F2	TCGA-SARC	1.61100169173187	0.00716374228761197	0.138967027450112
TCF12	TCGA-READ	0.748144744561569	0.00720599678781301	0.13947607115967
ZFP62	TCGA-THCA	1.84955774183616	0.0072223432675006	0.139482505232661
VDR	TCGA-GBM	1.70335513479341	0.00725690895413747	0.139839993341897
CEBPB	TCGA-CHOL	2.47315781469715	0.00742719045519102	0.141613813205447
SOX6	TCGA-HNSC	0.854498101794758	0.00746277155698052	0.141613813205447
POU2F2	TCGA-KIRC	1.91315867060684	0.0074194719971912	0.141613813205447
ZFP62	TCGA-LGG	0.71023104159984	0.00737545526597582	0.141613813205447
HOXC12	TCGA-MESO	1.83794393590528	0.00743458826751388	0.141613813205447
ZNF18	TCGA-READ	1.16133882588979	0.00738710524363378	0.141613813205447
MAZ	TCGA-THYM	0.0959363913228941	0.00746066916715146	0.141613813205447
ZNF366	TCGA-LUSC	1.49090843469792	0.00760360449986704	0.143972598247482
ZNF710	TCGA-CHOL	0.621010071169238	0.00769335228438263	0.145243931788693
SIX4	TCGA-LAML	0.556603795579168	0.00773744940872027	0.145243931788693
STAT1	TCGA-MESO	0.63294336070373	0.00773010774374868	0.145243931788693
USF1	TCGA-MESO	0.787898662203756	0.00771544920649735	0.145243931788693
THRA	TCGA-LAML	0.545812198252182	0.00778855022942337	0.14557569205639
PPARG	TCGA-LIHC	1.63458465589188	0.0077769741818476	0.14557569205639
ATOH1	TCGA-LUAD	1.27442793527267	0.00782629991662304	0.145968034847509
RFX4	TCGA-READ	0.854997896493855	0.00798229936894775	0.148559460477639
NFE2L2	TCGA-KIRC	0.640643255542619	0.00800576317372044	0.148678458940522
NFATC1	TCGA-UVM	0.349802009072666	0.00814902430978033	0.151017024974865
ETV4	TCGA-SARC	1.52917635350512	0.0081811691527933	0.151290835076071
MXI1	TCGA-KIRC	0.545588546639538	0.00820731696372825	0.151452819394223
POU5F1	TCGA-HNSC	0.752829361689547	0.00823364932585249	0.151617517184303
MBD2	TCGA-THYM	0.0987368996620038	0.0082527937553356	0.151649437993614
ATF3	TCGA-ESCA	2.08441068647984	0.00830565621242831	0.152030738122016
ETS1	TCGA-MESO	2.08000455824902	0.00832590839083831	0.152030738122016
ZNF765	TCGA-MESO	1.97754493770859	0.00831545893527411	0.152030738122016
SPI1	TCGA-ESCA	1.53211686729063	0.00836520084539317	0.15209237160993
FOXM1	TCGA-ESCA	1.42917837225708	0.00836361551458175	0.15209237160993
SOX14	TCGA-READ	0.802512006996093	0.0083816691587562	0.15209237160993
MXD3	TCGA-LIHC	1.63835824709334	0.00848318759831277	0.15361447813161
ZDHHC5	TCGA-BLCA	1.37353571266204	0.00850398234233431	0.153671548136373
MYOG	TCGA-ESCA	0.752612296827425	0.00860399815932323	0.15426742524186
HOXC10	TCGA-ESCA	1.40091289469978	0.00860070712592751	0.15426742524186
FLI1	TCGA-LGG	1.44778948804703	0.00863956136014002	0.15426742524186
RARG	TCGA-SKCM	2.31396151836469	0.00860245374043046	0.15426742524186
GRHL2	TCGA-TGCT	0.799358037104935	0.00864322658071498	0.15426742524186
SOX4	TCGA-THYM	0.082404742610343	0.00863594067130164	0.15426742524186
SIX6	TCGA-SARC	1.54507749739501	0.00871755568167368	0.15527588954474
JUN	TCGA-ESCA	1.65023834720996	0.00876032729677423	0.155402140030353
NCOA1	TCGA-KIRC	0.657206250468087	0.00875741653888087	0.155402140030353
E2F4	TCGA-ESCA	1.16191716506225	0.00881614026385051	0.15577169910875
ZNF524	TCGA-LGG	1.71816463344973	0.0088348127852724	0.15577169910875
TCF4	TCGA-THCA	2.54388672117324	0.00883425498234985	0.15577169910875
BNC1	TCGA-LAML	0.487757008688991	0.00888817143986903	0.156395905537897
ESRRA	TCGA-CHOL	1.06824438695141	0.0089462308895696	0.15678404637455
MAFF	TCGA-MESO	1.52207811836999	0.00894048917619405	0.15678404637455
HINFP	TCGA-THYM	0.119606474634292	0.00900665116489667	0.157525967161145
KLF7	TCGA-MESO	1.92640649315504	0.00904717898957214	0.157917693385117
CEBPE	TCGA-LGG	1.30538335609682	0.00907464108885953	0.158080247767933
RUNX2	TCGA-MESO	1.6755282836463	0.00914921905922319	0.159061091781791
SIX2	TCGA-UVM	4.20300832055189	0.0091674705022341	0.159061091781791
NR2F1	TCGA-STAD	1.45220962678154	0.00925167218631518	0.160202912013529
FOXM1	TCGA-THYM	0.091546401857232	0.00931189469400984	0.160925799176241
ZBTB16	TCGA-LUSC	1.39009744628603	0.00933976104637688	0.161087759829589
ESR1	TCGA-UCEC	0.565946385181612	0.00939450252024557	0.161711693579721
GLIS2	TCGA-ACC	0.400762634615651	0.00941921742071585	0.161717345989343
PPARG	TCGA-BLCA	0.596557998120594	0.00943196461108913	0.161717345989343
PAX3	TCGA-KIRC	1.745497723361	0.00948941907046232	0.162382789987675
LCOR	TCGA-ACC	2.44841273552174	0.009526783623179	0.162527443544462
SIX2	TCGA-COAD	1.82406890964326	0.00964468470565433	0.162527443544462
ZNF143	TCGA-KIRC	0.602905427485895	0.00961498226384076	0.162527443544462
BCL11B	TCGA-LAML	0.699868143815676	0.00956345198544724	0.162527443544462
MYC	TCGA-LGG	0.590812438371234	0.00964715135619824	0.162527443544462
KLF10	TCGA-LUSC	1.50620198837121	0.00957239401092503	0.162527443544462
SOX11	TCGA-SARC	1.61650649251923	0.00962611018203389	0.162527443544462
ZIC1	TCGA-STAD	1.51570647161625	0.0095967590310877	0.162527443544462
PAX7	TCGA-COAD	0.839983496274693	0.00973518858738313	0.163378598451073
SATB2	TCGA-UVM	3.36879096231285	0.00972225210810932	0.163378598451073
NR1H3	TCGA-BLCA	0.713993078595834	0.00976390741572528	0.163473736687819
THRA	TCGA-THCA	1.1631443159172	0.0097944752177678	0.163473736687819
BATF	TCGA-UCEC	0.525166947863925	0.00979716309426424	0.163473736687819
ZNF22	TCGA-LGG	0.655100074764096	0.00983983443398334	0.16387181246653
SMAD5	TCGA-SKCM	2.01261677601155	0.00991374886681932	0.164443846862586
ZDHHC5	TCGA-THCA	0.953009698175522	0.00989645070025884	0.164443846862586
MXD3	TCGA-THYM	0.0754092582370687	0.00993082243969231	0.164443846862586
KLF6	TCGA-CESC	1.63248060187158	0.0100243843920584	0.165051773260545
MSC	TCGA-CHOL	0.54145773663961	0.0100135243943495	0.165051773260545
POU1F1	TCGA-PAAD	1.5275877263777	0.00999880374510213	0.165051773260545
ZBTB10	TCGA-UVM	2.28999870681583	0.0100810921673344	0.165672288259401
HMGA2	TCGA-ACC	4.43356214465471	0.0101229681022221	0.16593163213573
HHEX	TCGA-CESC	0.496403398414773	0.0101580472957407	0.16593163213573
ZBTB10	TCGA-CHOL	0.789734749481815	0.0101506055346068	0.16593163213573
ZBTB32	TCGA-LGG	0.722992147253071	0.0101921266581648	0.16593163213573
SALL1	TCGA-MESO	1.53267151619844	0.0101778671766867	0.16593163213573
TCF21	TCGA-LGG	1.57111560992606	0.010236844480774	0.166348722812577
ISL1	TCGA-CESC	0.723563644201603	0.0102569846078082	0.166365616264449
PHF1	TCGA-KIRP	0.68194981215968	0.0103153590588324	0.166691609280946
CEBPA	TCGA-KIRP	0.494860856106133	0.0103135043997333	0.166691609280946
SPI1	TCGA-UVM	2.83379221931372	0.0103424590577903	0.166820034061766
ATOH1	TCGA-THCA	3.71632859660766E-08	0.0103654349969653	0.166881587474247
SIX4	TCGA-KIRC	1.57121129659585	0.0104187586706156	0.167430605204912
HHEX	TCGA-LIHC	1.78297606185171	0.0104514412417205	0.167646506842331
ATF3	TCGA-CHOL	0.656248261662199	0.010530659333595	0.16858289133871
MXD4	TCGA-KIRP	0.544185913701549	0.010548527644041	0.16858289133871
ZBTB7C	TCGA-COAD	0.647661775221452	0.0106457253022802	0.16971117748536
TCF12	TCGA-MESO	1.50540450380584	0.0106580957617097	0.16971117748536
IRF9	TCGA-KIRC	1.62727164077012	0.0107322548048866	0.170562401854717
SATB2	TCGA-KIRP	0.355607825853394	0.010750718555481	0.170562401854717
DACH1	TCGA-BLCA	1.19917040936705	0.0108737358958082	0.171587193109235
MXD1	TCGA-PCPG	516926606.356208	0.0109126881422781	0.171587193109235
ZSCAN4	TCGA-SKCM	1.70392343941556	0.0108874623749393	0.171587193109235
E2F1	TCGA-TGCT	2.87022246590022	0.0109138122827229	0.171587193109235
RXRB	TCGA-THCA	0.892607046647574	0.010892963952682	0.171587193109235
TFDP1	TCGA-CHOL	0.925924042359184	0.0109518175988284	0.171874470785216
MSX1	TCGA-ACC	3.27490221935325	0.0110106573747065	0.172012773596367
ELK4	TCGA-HNSC	0.896408241071618	0.0110165367560905	0.172012773596367
ZNF615	TCGA-THCA	0.774266350037611	0.0110198768848189	0.172012773596367
SPIB	TCGA-BRCA	0.694309559041903	0.0111176429480222	0.172216026351132
POU5F1	TCGA-KIRP	1.0015996984479	0.0111222371358628	0.172216026351132
ESRRA	TCGA-LAML	1.7809974982778	0.0110988352865549	0.172216026351132
ZBTB3	TCGA-MESO	0.697480404026249	0.0111001653069647	0.172216026351132
NR0B1	TCGA-PCPG	1.7042971594661E-09	0.0111317592233854	0.172216026351132
KLF15	TCGA-LGG	0.628091067238565	0.011203327131531	0.173015920772402
HOXC8	TCGA-KIRP	1.12567623420393	0.0112784213769441	0.173425014535322
MECOM	TCGA-LGG	1.9777245724511	0.011281124911658	0.173425014535322
IRF2	TCGA-LGG	1.68758920738237	0.0112895503147563	0.173425014535322
PPARG	TCGA-TGCT	1.34825574819635	0.0113567950988582	0.174150854420872
RXRB	TCGA-LUAD	0.660993305537135	0.0114596996299588	0.175420006637859
MXD1	TCGA-CHOL	1.0828269707789	0.0115918837021113	0.176204724337504
ZNF366	TCGA-CHOL	0.63233712926507	0.0115600476505577	0.176204724337504
MSC	TCGA-LGG	1.44184021109712	0.011585527870304	0.176204724337504
ZSCAN32	TCGA-SKCM	1.58983389421861	0.0115660892214309	0.176204724337504
PAX3	TCGA-TGCT	0.690848364908829	0.0116675330003023	0.176553562238574
TFDP2	TCGA-UCEC	1.74931706855556	0.0116756431514832	0.176553562238574
BCL6B	TCGA-UCEC	1.6818422411308	0.011654662608462	0.176553562238574
HDX	TCGA-SARC	1.54491079059201	0.0118199937990259	0.178117899635841
ATF3	TCGA-UVM	2.31691282902432	0.0118165301422789	0.178117899635841
MNT	TCGA-OV	1.3899019393354	0.0119176344468228	0.178661955304349
KLF12	TCGA-THYM	0.223616062891701	0.0119107354755307	0.178661955304349
HEY1	TCGA-UVM	3.24071279009767	0.0118768589412385	0.178661955304349
RARA	TCGA-GBM	1.58821470062849	0.0119632934269821	0.178925294127615
CEBPB	TCGA-KIRC	1.90897675755681	0.0119762854737543	0.178925294127615
SPDEF	TCGA-PCPG	1.96297874265486E-09	0.0120166778323952	0.179221342329045
FOXN2	TCGA-KIRP	1.6113549905588	0.0120457450163941	0.179347759132979
CEBPE	TCGA-HNSC	0.767084344237263	0.0121394579999705	0.179820882958747
CEBPG	TCGA-SKCM	1.52818150995041	0.0121388808114597	0.179820882958747
PHF1	TCGA-UVM	0.251025298026157	0.0121318188231942	0.179820882958747
ARNTL	TCGA-CHOL	1.05437484818243	0.0121832265851011	0.180162824373906
SOX4	TCGA-THCA	1.4412638637175	0.0122384920388139	0.180673331623846
TBX19	TCGA-LIHC	1.63727786813263	0.0124034712611588	0.181875815967497
DACH1	TCGA-LUAD	0.651824364456879	0.0123835625485521	0.181875815967497
ESRRG	TCGA-THCA	1.9206472850379	0.0123985969594044	0.181875815967497
SOX11	TCGA-UVM	2.34940124166114	0.0123741189513156	0.181875815967497
ETV4	TCGA-ACC	4.49591778047581	0.0124877115072939	0.182803306266436
NR1H3	TCGA-TGCT	503547527.568259	0.0125740014340069	0.183757638406375
NFE2L1	TCGA-LAML	1.4130366240254	0.0126528095531296	0.184290921752105
IKZF3	TCGA-SARC	0.617655741061656	0.0126472476141494	0.184290921752105
RUNX1	TCGA-KIRP	1.42218882816884	0.0127431670075164	0.185237760498273
ZNF524	TCGA-TGCT	1.08659106119766	0.0127603508954034	0.185237760498273
KLF10	TCGA-KIRC	0.532113248090788	0.0127821344327411	0.185245242777329
ZNF398	TCGA-UCEC	1.49875922813641	0.0128274221749614	0.18559276934205
NFE2L2	TCGA-LGG	1.96010785124063	0.0128741293623493	0.185959646345046
ZSCAN32	TCGA-READ	0.641546385542229	0.0129347911714151	0.1865265415613
HOXC8	TCGA-READ	0.703364056144046	0.01296925838366	0.186714447143271
NCOA1	TCGA-UCEC	1.7600292913911	0.0130125634085134	0.18702875790124
FOXJ1	TCGA-BRCA	0.709141058864671	0.0131237916478496	0.188316680811812
EGR1	TCGA-BLCA	1.40592251433415	0.0132354850822667	0.189295689764439
ZNF621	TCGA-LIHC	1.70703680105333	0.0132253988844957	0.189295689764439
ESR2	TCGA-LAML	0.78154119040415	0.0133301437305373	0.19002545318
MXD3	TCGA-MESO	1.68352864426345	0.0133171577923029	0.19002545318
SIX2	TCGA-SKCM	1.76656460629902	0.0133995439397316	0.190702659665134
NR2F2	TCGA-GBM	1.59480291069046	0.0134879661481442	0.190810017049632
ETV4	TCGA-KIRP	1.93393253863444	0.0134335170450203	0.190810017049632
ZBTB16	TCGA-OV	1.21934989321822	0.0134810482816372	0.190810017049632
FOXH1	TCGA-TGCT	530457740.262214	0.0135166223329074	0.190810017049632
ZDHHC5	TCGA-UVM	1.38885198391042	0.0134956407915439	0.190810017049632
TP73	TCGA-ACC	4.82046950122951	0.0135932136170402	0.190962726781323
ZBTB10	TCGA-LUSC	1.37985259849684	0.0135921384726176	0.190962726781323
SMYD3	TCGA-MESO	1.42736720955939	0.0135769547141456	0.190962726781323
NR2F1	TCGA-MESO	0.619428942853081	0.0136619235354914	0.19161892752678
BATF	TCGA-ACC	2.11873934992619	0.013692554645614	0.191739792545495
TFDP1	TCGA-ACC	3.7946369110481	0.0138020306540159	0.192653344545638
HOXA9	TCGA-STAD	0.7442317204129	0.013782659419321	0.192653344545638
ZNF606	TCGA-THYM	0.210293164966091	0.0138409806614155	0.192887906497486
RFX4	TCGA-TGCT	1.65559431950842E-09	0.0138908375667147	0.193273474770105
KLF4	TCGA-CHOL	0.595705940974458	0.0139477122327016	0.193755300712649
POU5F1	TCGA-UCS	0.583428118139589	0.0140104218036879	0.194316518965162
CEBPE	TCGA-CHOL	0.581823080651666	0.0140635310616361	0.194347571877095
ETV4	TCGA-LIHC	1.57442808181314	0.0140866087568227	0.194347571877095
TERF1	TCGA-LUAD	1.19248094668284	0.0141019133669718	0.194347571877095
HOXA9	TCGA-SKCM	2.19256742305568	0.0140768664167992	0.194347571877095
IRX5	TCGA-THCA	2.1964129013937	0.0141470894118657	0.194662162365482
KLF5	TCGA-PRAD	4.37425175154984	0.0141952308629495	0.195016499710237
STAT6	TCGA-SKCM	1.71210972008918	0.0142486300684509	0.195441839206626
FOXJ2	TCGA-SARC	1.43623866925226	0.0142794123122928	0.195556102578727
ZNF711	TCGA-KIRC	0.620763833720725	0.014325390826124	0.195591479602009
TBX20	TCGA-LGG	1.64970883091119	0.0143484249280212	0.195591479602009
TFEC	TCGA-LUAD	0.696110845630752	0.0143493634288959	0.195591479602009
ZIC3	TCGA-READ	1.25794649386366E-08	0.0145301202247915	0.197745854934271
JUN	TCGA-UVM	1.37652956204086	0.0145660373761302	0.197925406468165
HOXC10	TCGA-OV	1.34243961972278	0.0147026603399205	0.19947067221294
LHX6	TCGA-STAD	1.5713741336213	0.0147360666337655	0.199612971042143
FOS	TCGA-BLCA	1.27675129836037	0.0148093295157087	0.199717182308296
ZNF22	TCGA-CHOL	0.349300418379325	0.0148386253771958	0.199717182308296
SPI1	TCGA-GBM	1.25824803363779	0.0148409480246248	0.199717182308296
TBX20	TCGA-MESO	1.73364826661185	0.0148584080523279	0.199717182308296
GLI1	TCGA-UVM	1.81496237528561	0.0148126112654855	0.199717182308296
NFATC2	TCGA-SKCM	1.8765794362657	0.0149512638238821	0.200655636218819
KLF5	TCGA-KIRP	1.60245917692716	0.0149836303396207	0.200721234354614
ERF	TCGA-THCA	3.1604843881827	0.0150022415114643	0.200721234354614
DMRT1	TCGA-OV	0.82382526992978	0.0150749326337026	0.201366596413268
IRX5	TCGA-THYM	0.222465187788851	0.0150967149779408	0.201366596413268
THRA	TCGA-ACC	0.459407532675498	0.0151805080857236	0.201405882274498
CENPX	TCGA-ACC	4.69924590622304	0.0151749967414247	0.201405882274498
TCF4	TCGA-HNSC	0.856382803861704	0.0152482146500651	0.201405882274498
MSX1	TCGA-LGG	1.81944083823402	0.0152201922904423	0.201405882274498
TFAP2A	TCGA-THCA	3.27258002375819	0.0152615249484694	0.201405882274498
BATF	TCGA-UVM	4.13304152890136	0.0151841118387487	0.201405882274498
RORB	TCGA-UVM	1.98432789366641	0.0152310674526444	0.201405882274498
ZIC3	TCGA-GBM	0.617989545169893	0.0153593433634727	0.202390137210056
MTERF4	TCGA-ACC	2.41595455390762	0.0155545234890592	0.202533702516972
MYOG	TCGA-ACC	2.56372260462152	0.015505464241665	0.202533702516972
THRB	TCGA-CHOL	0.871596214274143	0.0154110103812875	0.202533702516972
NFYA	TCGA-LIHC	1.59560971023499	0.0156027685865543	0.202533702516972
RFX4	TCGA-PRAD	0.115912643835799	0.0154919805675727	0.202533702516972
JUNB	TCGA-READ	1.41283492784252	0.015489246678425	0.202533702516972
ZNF398	TCGA-STAD	0.711942068931222	0.0155811389117601	0.202533702516972
GLI1	TCGA-THYM	0.0878163909943499	0.0155521585501137	0.202533702516972
RFX4	TCGA-UCEC	1.70316107550979	0.015573392971433	0.202533702516972
ESRRG	TCGA-UVM	0.283026687570036	0.0154491071898108	0.202533702516972
RARA	TCGA-BRCA	0.736336564489341	0.0156643966213406	0.202729412439638
RORC	TCGA-LIHC	0.680507220157171	0.0156527871782276	0.202729412439638
TP53	TCGA-SKCM	1.60246783264205	0.0157143345953726	0.203073967842278
RELB	TCGA-BLCA	0.721431503816925	0.0157451362855449	0.203170573403106
ZBTB16	TCGA-ACC	0.438130286749074	0.0157888882043792	0.20333394602825
IRF2	TCGA-BRCA	0.633841964259245	0.0158044869645379	0.20333394602825
NFKB1	TCGA-KIRC	0.68809173215628	0.0158519026937213	0.203643174723175
CDX1	TCGA-ACC	2.79522264076584	0.0159324611135393	0.20407608279254
NFATC2	TCGA-UVM	2.44053944828657	0.0159259434578132	0.20407608279254
RORC	TCGA-GBM	1.4937821569002	0.0159730105448974	0.204288320086397
ELK1	TCGA-LGG	1.67902435313067	0.0159959396439636	0.204288320086397
ZBTB32	TCGA-BLCA	0.608543924715992	0.016054786254681	0.204440333740163
CEBPG	TCGA-BLCA	0.695797331434652	0.0160336185195412	0.204440333740163
ZNF281	TCGA-ESCA	1.27106369781036	0.0161072132938953	0.204808507722377
MSC	TCGA-KIRC	1.95209071945601	0.0161467897638691	0.20501244729344
FOXJ2	TCGA-CHOL	0.70738072122807	0.0162098221611638	0.205214463697292
RELB	TCGA-LGG	1.41362177050299	0.016205965364662	0.205214463697292
CENPS	TCGA-SKCM	2.21450630028844	0.0162827009048473	0.205314396323509
NR3C1	TCGA-THCA	2.26497655956614	0.016267665424044	0.205314396323509
RELB	TCGA-THYM	4.63357388872788	0.016288432590074	0.205314396323509
NFYC	TCGA-ACC	2.86595195283284	0.016325029820023	0.20535084410579
MBD3	TCGA-MESO	1.596704132273	0.016338477033905	0.20535084410579
ZNF281	TCGA-UCEC	1.71573351067338	0.0163729639948928	0.205487775786046
NCOA1	TCGA-CHOL	0.533279126602749	0.0164539826432993	0.206207465932571
HOXC12	TCGA-LGG	1.86101835061827	0.0165259639874198	0.206811991854061
SOX14	TCGA-LGG	1.60679112199172	0.0166152338891446	0.207383811933
ZNF76	TCGA-THYM	0.215709060218766	0.0166192767771796	0.207383811933
HDX	TCGA-COAD	0.606146723828002	0.0167437687993148	0.208340323202902
NR3C1	TCGA-KIRC	0.677933607468454	0.0167426025162501	0.208340323202902
DMRT1	TCGA-PCPG	3.39553238231363E-09	0.0167696515858203	0.20836471513908
GLI3	TCGA-LAML	0.555542444119357	0.016867797522712	0.208987932322648
ZNF467	TCGA-THCA	1.8081774214044	0.0168545778714231	0.208987932322648
ZNF121	TCGA-CHOL	1.18857229396471	0.0170155145723297	0.210518653302545
LHX6	TCGA-MESO	1.68485669505891	0.0170449173104717	0.210583304644268
SMAD5	TCGA-THCA	1.18220143603314	0.0170782995969209	0.210696868964845
CEBPA	TCGA-TGCT	1.43637390030002	0.0172146072309653	0.212078117371581
HOXB7	TCGA-BLCA	0.603399903428771	0.0172945506252685	0.212307481983514
ZBTB48	TCGA-ESCA	1.49385308101788	0.0172851944625791	0.212307481983514
ZSCAN4	TCGA-PAAD	1.73036517038773	0.0173063504257515	0.212307481983514
KLF7	TCGA-LGG	1.61221002079453	0.0173653898739336	0.212732131929622
MYC	TCGA-ACC	3.7503291721648	0.0174055833729642	0.212925043790053
FOXJ2	TCGA-PAAD	1.62445527756918	0.0175114628623601	0.213919833844539
SRF	TCGA-HNSC	1.44612387540394	0.0177220735526603	0.216189440677411
TBX20	TCGA-CHOL	0.701808672977778	0.0177832866864105	0.216632765089001
SMAD4	TCGA-SKCM	1.81261727911417	0.0178273184163626	0.216865842746533
STAT6	TCGA-BLCA	0.685819021728629	0.0179544506967057	0.217141105215029
NR2F1	TCGA-CHOL	0.688548946886121	0.0179745966544243	0.217141105215029
HMGA1	TCGA-KIRP	2.22742447763549	0.0179348984828382	0.217141105215029
ARX	TCGA-LGG	1.68145113717593	0.0178822617712195	0.217141105215029
ZBTB7C	TCGA-THCA	1.03194549793773	0.0179480415954056	0.217141105215029
BATF	TCGA-READ	1.19744290839639	0.0180806719566313	0.218120017648557
TCF4	TCGA-ACC	1.37566213476251	0.0182683447115229	0.218600636417911
GRHL2	TCGA-BLCA	0.738911407001553	0.0184431625290533	0.218600636417911
PAX7	TCGA-BRCA	1.61249048818378	0.0184876319640159	0.218600636417911
POU1F1	TCGA-CHOL	2.20828399289051	0.0182761273173923	0.218600636417911
HOXD10	TCGA-CHOL	0.884145562226741	0.0185051494365219	0.218600636417911
ATOH1	TCGA-DLBC	2.59817972493686E-09	0.0185365773278081	0.218600636417911
ZFP3	TCGA-DLBC	3.80824015292388	0.0185504136997185	0.218600636417911
NFE2L1	TCGA-KIRP	0.692841982329135	0.018608632030292	0.218600636417911
ETV1	TCGA-LGG	0.66414248122587	0.0186087955368187	0.218600636417911
RUNX1	TCGA-LUAD	0.69110127163536	0.0186224652378978	0.218600636417911
MLXIPL	TCGA-MESO	0.579984962620932	0.0182233990646897	0.218600636417911
IRF2	TCGA-OV	1.22778347149904	0.0181762802352784	0.218600636417911
SRF	TCGA-PAAD	0.61697671716919	0.0184233236240145	0.218600636417911
TP53	TCGA-SARC	1.45079165279446	0.0184784885365464	0.218600636417911
ZNF606	TCGA-SARC	1.54942044829899	0.0185772543140065	0.218600636417911
GRHL3	TCGA-SKCM	2.39097387976068	0.0185477272511131	0.218600636417911
RFX4	TCGA-STAD	1.51666525580315	0.0182405124432516	0.218600636417911
GRHL2	TCGA-THYM	9.49915039573579	0.01859203791716	0.218600636417911
EBF3	TCGA-THYM	0.328885161036124	0.0183741557656998	0.218600636417911
TBX20	TCGA-UVM	5.2011482211142	0.0185894184546667	0.218600636417911
NR2C2	TCGA-BLCA	0.727365442071679	0.0187584662283083	0.219296704871763
LHX6	TCGA-CHOL	1.21660941219459	0.0189010815650631	0.219296704871763
KLF7	TCGA-CHOL	0.867313587575638	0.0188814265272335	0.219296704871763
KLF6	TCGA-KIRP	1.18874939158622	0.0187303086780963	0.219296704871763
LCOR	TCGA-LIHC	1.48367654998062	0.0189466638162097	0.219296704871763
MXD4	TCGA-LUSC	1.37552637439787	0.0187336354379533	0.219296704871763
HOXC9	TCGA-MESO	1.59407667552428	0.018962193271793	0.219296704871763
RUNX1	TCGA-OV	1.29128106106963	0.0189838938545705	0.219296704871763
SMAD3	TCGA-PAAD	1.92493982782756	0.0189220871356356	0.219296704871763
SIX6	TCGA-READ	1.08588862227861E-08	0.018814104481976	0.219296704871763
NR3C1	TCGA-STAD	1.41449028211472	0.0188904700636378	0.219296704871763
CEBPG	TCGA-UCEC	1.61145834585026	0.0189151262173632	0.219296704871763
KLF4	TCGA-THCA	1.42384632846868	0.0191098171354844	0.220458950000091
SMAD3	TCGA-LAML	1.70725276641256	0.0191416289339856	0.220533846580707
ZBTB49	TCGA-PRAD	9.5557346357826	0.0191695577317856	0.220563867693333
FOXP3	TCGA-ESCA	1.77634794646259	0.0191987416329542	0.220608231692653
CDX1	TCGA-READ	0.602698834935659	0.0192279330176764	0.220652564669251
SOX4	TCGA-BLCA	0.735221597479491	0.0192978922609271	0.221164002095625
TCF12	TCGA-DLBC	3.17480505856976	0.0194231183247046	0.221433718073531
SAFB	TCGA-ESCA	1.13961064317169	0.0193551542675575	0.221433718073531
CENPS	TCGA-KIRC	0.774135012964693	0.0193726480863449	0.221433718073531
PIN1	TCGA-THYM	0.115619850244135	0.0193985032905938	0.221433718073531
NFATC2	TCGA-KIRP	1.62573612519682	0.0194844465486227	0.221842522141835
ZBTB7C	TCGA-KIRP	0.687618830304733	0.0195260941150282	0.221916619596591
RBPJ	TCGA-LGG	0.60753262968159	0.0195419112779088	0.221916619596591
GRHL3	TCGA-LUAD	0.967839800668489	0.0196251397061256	0.222571571406711
ATOH1	TCGA-COAD	0.612163587469461	0.0196801769790365	0.222738096621605
HOXC9	TCGA-ESCA	1.29775267633073	0.0197103542749591	0.222738096621605
HOXB7	TCGA-LIHC	1.50289305394599	0.0197165410442316	0.222738096621605
PRDM2	TCGA-CHOL	0.475936352946824	0.0197485530164266	0.222810747115383
ZNF606	TCGA-LGG	1.36306711648603	0.0197984153878338	0.222910963574252
SOX6	TCGA-PRAD	0.136922384004935	0.0198086206436821	0.222910963574252
SOX15	TCGA-HNSC	1.23302265705229	0.0198846365378958	0.223477657090415
MAFB	TCGA-THYM	8.68668280892763	0.0200680989478911	0.225248894118726
ZBTB16	TCGA-STAD	1.49604851543227	0.0201007145165337	0.225324611890615
TFAP2A	TCGA-READ	0.524272389175902	0.0201620540210594	0.22567141826593
SATB2	TCGA-UCS	0.496436379761518	0.0201834712777451	0.22567141826593
SATB2	TCGA-KIRC	0.49926182688984	0.0202456968807443	0.226076948501644
MAFF	TCGA-BRCA	0.68434539339358	0.0203272458590982	0.226594688464763
MXI1	TCGA-OV	1.33018821278413	0.0203440925808777	0.226594688464763
LMX1A	TCGA-KIRP	3.55139564045076	0.0203750278967733	0.226649416322982
MBD3	TCGA-THYM	0.124608416062481	0.0205335670264593	0.228121643878138
TFDP1	TCGA-ESCA	1.10323581173667	0.0205843115058516	0.228131833148901
POU5F1	TCGA-LGG	1.49715750410907	0.0205868680660203	0.228131833148901
SAFB	TCGA-THYM	0.137452895356628	0.0206245142438581	0.228258601097845
PLSCR1	TCGA-KIRC	0.849767331927913	0.0207820677240676	0.229656838875781
BNC1	TCGA-LIHC	1.48940326693676	0.020829954387126	0.229656838875781
GLI3	TCGA-STAD	1.44892620604585	0.0208050583450245	0.229656838875781
NR5A2	TCGA-CHOL	0.61241471042294	0.0209123703993281	0.230266165578624
ZNF467	TCGA-MESO	0.762815872170797	0.0209380945049678	0.230266165578624
NR1H4	TCGA-BLCA	0.685725057886158	0.0210646802488271	0.231074766961315
ZNF366	TCGA-LGG	1.51143250908957	0.0210514261937334	0.231074766961315
NR1I2	TCGA-UCEC	1.86798641555695	0.021108382203405	0.231262904392022
MBD2	TCGA-CESC	0.6748374525326	0.0211759704405601	0.231711937860902
SIX4	TCGA-THCA	2.85745478552454	0.021285136104682	0.232614222674755
SATB2	TCGA-LGG	1.68398660744735	0.0214100794351889	0.233686455990596
E2F6	TCGA-PRAD	5.61971205799735	0.0214591252600359	0.233928637064972
KLF3	TCGA-BRCA	0.791262379993945	0.0215140544664281	0.233941840702358
ZNF615	TCGA-CESC	1.28023921152045	0.0214926616012037	0.233941840702358
USF1	TCGA-BLCA	0.68080929679051	0.0217453860942514	0.235205045151022
KLF15	TCGA-BLCA	0.669650600645217	0.0218192510312314	0.235205045151022
MYOG	TCGA-DLBC	2.88789321057882E-09	0.02180953360775	0.235205045151022
VDR	TCGA-KIRC	0.873279079045222	0.021742240210804	0.235205045151022
NR4A2	TCGA-PAAD	1.62048217075328	0.0217411356103839	0.235205045151022
SOX14	TCGA-SKCM	0.678048056812596	0.0218158872452938	0.235205045151022
PIN1	TCGA-TGCT	2.48133393404346	0.0217806519502862	0.235205045151022
NR0B1	TCGA-CHOL	0.833142601536833	0.0218892715006235	0.235668176477665
MAFK	TCGA-UVM	1.93165471720783	0.0219493708247489	0.236023481337732
ETV1	TCGA-ACC	3.06469870900595	0.0222217735412925	0.237242821493
FOS	TCGA-COAD	1.2131735542454	0.0221397128915476	0.237242821493
HOXC8	TCGA-LUAD	1.29222555691489	0.022253431132007	0.237242821493
RFX4	TCGA-PAAD	0.826183770778237	0.0222138733359521	0.237242821493
EBF3	TCGA-SKCM	2.27303460722658	0.0222047962215152	0.237242821493
ZBTB10	TCGA-THYM	0.266550390243427	0.02223069048108	0.237242821493
KLF12	TCGA-UCEC	1.65322272412966	0.0221741102303353	0.237242821493
MAFB	TCGA-LGG	0.65257438162448	0.0223702687378861	0.237615903301204
RXRA	TCGA-TGCT	0.449415042896274	0.0223415584052746	0.237615903301204
NFKB1	TCGA-THCA	1.02724681926983	0.0223678644429887	0.237615903301204
SRF	TCGA-LUAD	1.4000226320401	0.022541632915683	0.238873930204654
E2F6	TCGA-LUSC	0.809702606055818	0.0225435557552498	0.238873930204654
PLSCR1	TCGA-ACC	2.33169445049604	0.0228184647943749	0.23955900496029
MAFB	TCGA-CHOL	0.379148000163582	0.0227336777387817	0.23955900496029
ZNF366	TCGA-LUAD	0.687966245853023	0.0228147228872588	0.23955900496029
HHEX	TCGA-PAAD	0.743412078013085	0.0228191845125624	0.23955900496029
NR1I2	TCGA-READ	0.461469387339815	0.0227848710033368	0.23955900496029
NFE2L2	TCGA-SARC	0.559771841202446	0.022695015880575	0.23955900496029
MECOM	TCGA-SKCM	2.93538477237566	0.0228087193244289	0.23955900496029
ERF	TCGA-UCEC	1.58234300989187	0.0228282404267556	0.23955900496029
GLI3	TCGA-THCA	3.26291435326568	0.0228957157375752	0.23968952412774
SALL1	TCGA-THYM	0.263130711537834	0.0228929788555059	0.23968952412774
GRHL3	TCGA-KIRC	1.19090167767887	0.0229583147868805	0.240056328683948
PLAGL1	TCGA-CHOL	0.965607522126957	0.0231319738048917	0.241056149426799
ZBTB32	TCGA-THCA	2.08631583498212	0.0231179895215086	0.241056149426799
FOXP3	TCGA-THYM	5.68076968130376	0.0231369622182324	0.241056149426799
TP73	TCGA-LUAD	1.11763743866462	0.0233142285632139	0.242612820532369
ATF6	TCGA-CHOL	0.623223734608725	0.0233803010031918	0.242979324604654
RXRB	TCGA-UCEC	1.6527685074747	0.0234052414860281	0.242979324604654
FOXM1	TCGA-ACC	5.39555999995721	0.0234607725904553	0.243265868170079
MLX	TCGA-LIHC	1.65751723333259	0.0236191229962283	0.244558693259218
ZBTB48	TCGA-MESO	0.607611170619245	0.0236416096124296	0.244558693259218
ZNF143	TCGA-CHOL	0.404375105882202	0.0238240644312001	0.246098661181964
HMGA2	TCGA-KIRP	2.0503327355128	0.023846988523258	0.246098661181964
TFDP2	TCGA-KIRP	1.19948506753667	0.0239309398319256	0.246381189049731
ZNF18	TCGA-THCA	1.995212831744	0.0239253274737558	0.246381189049731
DACH1	TCGA-LGG	0.589638490913184	0.0241846387261477	0.248699177455427
MAFF	TCGA-HNSC	1.51222768133252	0.0242219466555512	0.248789098313504
RORC	TCGA-LUSC	1.32996511340475	0.0243879181988703	0.250198783877692
BATF	TCGA-CESC	0.516970868980182	0.0248086327596564	0.253916793580032
HOXA1	TCGA-MESO	1.49934914460992	0.0248068914147949	0.253916793580032
ZBTB49	TCGA-BLCA	0.594458145586124	0.0249450176635476	0.255013032687206
POU4F2	TCGA-KIRC	1.56854575177904	0.0251252188520909	0.256253695786547
IRX6	TCGA-MESO	0.726076851477879	0.0250959767356947	0.256253695786547
SMYD3	TCGA-LIHC	1.56997399320441	0.0251711448994643	0.256330149289252
ZNF711	TCGA-THYM	0.286891952488363	0.0251915737992652	0.256330149289252
ZNF121	TCGA-KIRC	1.23968039898419	0.0252698767486455	0.256527536690795
ZNF710	TCGA-THCA	0.460738009882462	0.0252600584250378	0.256527536690795
ISL1	TCGA-ACC	4.48135752585717	0.0255542148943536	0.258810711313744
RORC	TCGA-UVM	0.42697581324908	0.0255255642979558	0.258810711313744
CEBPB	TCGA-LGG	1.52356159193264	0.0256192339333864	0.259167860115907
ZNF710	TCGA-TGCT	4.16735335542571	0.025732835469876	0.260015077659652
JUNB	TCGA-LUSC	1.33149322786818	0.0259702821004807	0.262110263146219
ZDHHC5	TCGA-LGG	1.72792759305918	0.0261457628179455	0.263271207103243
NR1H3	TCGA-LIHC	1.67351124260663	0.0261219507225191	0.263271207103243
FOXM1	TCGA-KIRC	1.69085589338146	0.0262618976361294	0.264135252206336
BNC1	TCGA-UVM	3.67189567328348	0.0262963695413027	0.264176907387251
YY1	TCGA-ESCA	0.830440998700958	0.0264488856469538	0.265097576507442
SOX6	TCGA-PCPG	7.81523880325116	0.0264257506015512	0.265097576507442
MBD2	TCGA-SKCM	1.7878810309386	0.0265010862753246	0.265315472940319
TP63	TCGA-PAAD	1.64251390082479	0.0266686280740846	0.266686280740846
ZNF467	TCGA-LUSC	1.44781670840195	0.0267034611136079	0.266728378783859
KLF10	TCGA-CESC	1.12777225947399	0.0268180154806433	0.26741223435245
ZIC1	TCGA-CHOL	1.5685989768688	0.0270229041325151	0.26741223435245
E2F6	TCGA-CHOL	1.01386509320781	0.0269771399371138	0.26741223435245
DDIT3	TCGA-GBM	1.32031963955913	0.0270846311349303	0.26741223435245
STAT3	TCGA-HNSC	1.03920673435564	0.0269648888718014	0.26741223435245
IRX6	TCGA-KIRP	0.69496200931685	0.0270397430677416	0.26741223435245
FOXF1	TCGA-READ	1.28053838793231	0.0269965718316707	0.26741223435245
ZNF143	TCGA-SKCM	2.23479181749301	0.02710964442402	0.26741223435245
ZNF615	TCGA-STAD	1.32342795414711	0.0269335558693495	0.26741223435245
ESRRA	TCGA-THCA	1.27705284636623	0.0270612422051982	0.26741223435245
E2F2	TCGA-UCEC	1.6096642871733	0.0270481779146158	0.26741223435245
E2F2	TCGA-DLBC	0.238873894640629	0.0272227084431458	0.268223744954525
TBXT	TCGA-LUSC	1.39618790836456	0.0272891522192462	0.268574594157779
MTERF4	TCGA-UCEC	1.54644961383781	0.0273394491780027	0.268765916862758
ATF2	TCGA-PRAD	3.34311571927288	0.0276363357255376	0.271378223415369
FOXM1	TCGA-LUAD	1.45474918670583	0.0276683542664528	0.271386673041446
HOXC12	TCGA-LAML	0.578435518036989	0.0276996094190373	0.271387624341749
ZNF711	TCGA-LGG	0.665814070539259	0.0278418930143732	0.271550384493988
RXRA	TCGA-LUSC	1.44759396724808	0.0277869926744773	0.271550384493988
HOXC8	TCGA-MESO	1.73643053533161	0.0278593747430149	0.271550384493988
SKI	TCGA-SARC	1.47602607247978	0.0278234447989703	0.271550384493988
MYF6	TCGA-THYM	0.28818157301592	0.0278721060548364	0.271550384493988
MAZ	TCGA-LAML	0.611975514625513	0.0279180730994054	0.271694320330527
SMAD5	TCGA-LAML	0.599483327477552	0.0280205839552075	0.272387596261002
ZNF621	TCGA-LGG	1.55552726479217	0.0280878731373754	0.272737318870167
ZSCAN4	TCGA-ACC	0.401753135943093	0.0281486418934973	0.273023018811093
VDR	TCGA-DLBC	2.26077480153471	0.0283195103946967	0.273159397051836
TFAP2B	TCGA-GBM	1.59287196477757	0.0283094379619356	0.273159397051836
TWIST2	TCGA-HNSC	0.831039843949267	0.0282586783706906	0.273159397051836
IRF5	TCGA-READ	1.31653558115013	0.0282635872622972	0.273159397051836
IRF2	TCGA-SARC	0.605070811311052	0.0282290142931025	0.273159397051836
WT1	TCGA-LUSC	1.29346127670803	0.0283535496471944	0.273185196268875
FOXH1	TCGA-KIRC	1.76034191016198	0.028483803415438	0.274068859637004
CEBPA	TCGA-UVM	1.59261337978438	0.0285081959622417	0.274068859637004
DLX2	TCGA-LGG	1.56802254437036	0.0285708655027928	0.274368509955154
ZBTB3	TCGA-CESC	0.786132137284899	0.0287857681901259	0.275087489641749
TP63	TCGA-KIRP	2.15757467811313	0.0288983987396326	0.275087489641749
IKZF3	TCGA-LUAD	0.760605809979838	0.0287593397216464	0.275087489641749
KLF15	TCGA-PAAD	0.623979839617749	0.0288564241832823	0.275087489641749
E2F2	TCGA-STAD	0.654494248650553	0.0288982947035697	0.275087489641749
FOXN2	TCGA-THYM	0.312797043480505	0.0286945789320687	0.275087489641749
DDIT3	TCGA-UCEC	1.48352571542512	0.0288471152032324	0.275087489641749
NR1H3	TCGA-UVM	1.10924646494216	0.028786531081538	0.275087489641749
NFATC1	TCGA-THCA	1.44153570523815	0.0290072589613413	0.275822298638955
RXRG	TCGA-LAML	0.722802618825996	0.0292552039218555	0.277679736677203
ZNF143	TCGA-LIHC	1.5120721056452	0.0292663603065065	0.277679736677203
GLI1	TCGA-BRCA	0.67516546144601	0.0293630022911288	0.278093533592315
ZNF462	TCGA-UCS	0.482460506220623	0.0293738290361573	0.278093533592315
ELK4	TCGA-LGG	1.5909889727119	0.0294564057748269	0.278572523668558
ZNF121	TCGA-MESO	1.42785411394707	0.0295653916646041	0.279299958133082
HMGA1	TCGA-MESO	1.61276417649223	0.0296016098208715	0.279339134929351
ZNF398	TCGA-KIRC	0.673709657927078	0.0297523811187448	0.27937138532916
ZNF765	TCGA-LIHC	1.6265448893898	0.0296755150925523	0.27937138532916
NR2F6	TCGA-MESO	1.53130129175562	0.0297514454685898	0.27937138532916
VDR	TCGA-PAAD	1.67619493052571	0.0296927774404439	0.27937138532916
TFAP2B	TCGA-UVM	0.385011192414986	0.0297654013301333	0.27937138532916
FOSL2	TCGA-HNSC	0.98990963679608	0.0298682074611725	0.27973342686754
HOXC9	TCGA-LIHC	1.58698671808108	0.0298677551483127	0.27973342686754
NFE2L1	TCGA-CHOL	1.11822490177801	0.0301199585100224	0.280282947246041
SIM1	TCGA-LAML	0.589688584949836	0.0299831907048351	0.280282947246041
NR0B1	TCGA-LGG	0.643463478297585	0.0300866555694271	0.280282947246041
POU2F2	TCGA-LUSC	1.25191958798807	0.0301121727559293	0.280282947246041
MSX2	TCGA-LUSC	1.36618814391061	0.0300123399239092	0.280282947246041
HDX	TCGA-PAAD	0.65912559995962	0.0301147198181754	0.280282947246041
PLAGL1	TCGA-BLCA	1.29492641086682	0.0302353150019474	0.281056129847344
FOXH1	TCGA-UCEC	1.56895309946895	0.0303112297462374	0.281461419072205
MSX1	TCGA-THCA	3.5542472136795	0.0303593384108032	0.281607920722146
NR0B1	TCGA-BRCA	0.5868589578269	0.0304298951838942	0.281962113884807
SKI	TCGA-KIRC	0.613255875126626	0.0305650308660186	0.282913303765167
MYF6	TCGA-BRCA	0.822185270758107	0.0306317458866296	0.282929487457628
IRX6	TCGA-UCEC	1.64520586402686	0.0306232275114692	0.282929487457628
SKI	TCGA-CHOL	0.291421357267686	0.0306937391690043	0.283153281280046
HOXD10	TCGA-UVM	2.14063982237931	0.0307209932043219	0.283153281280046
NR1I2	TCGA-KIRC	1.62443471299965	0.0307543773034838	0.283161338597615
RELB	TCGA-UCEC	1.496330629602	0.0308169208787495	0.283437572179418
KLF6	TCGA-LUSC	1.38124586851344	0.0309256896929338	0.284137929562714
RXRB	TCGA-KIRC	0.772998853796271	0.0309611029804563	0.284163547902818
TP53	TCGA-LGG	1.54175192097361	0.0310271259867469	0.284469755099543
IRX6	TCGA-CHOL	0.867605222065323	0.03110899082964	0.284628707267525
SPIB	TCGA-GBM	1.47289726406919	0.0311098196691945	0.284628707267525
E2F1	TCGA-LIHC	1.58078238941703	0.0312621252477543	0.285722047122707
ATF3	TCGA-ACC	2.98604520225628	0.0314459342518585	0.286200718217019
HEY1	TCGA-LUSC	0.822438093463538	0.031418804415227	0.286200718217019
ZNF18	TCGA-PAAD	0.604215143595113	0.0313945747310415	0.286200718217019
MXD3	TCGA-PAAD	1.56593300119657	0.0314333764797302	0.286200718217019
TP73	TCGA-HNSC	0.639026991265183	0.0315879328562231	0.286296457000732
ZDHHC5	TCGA-LAML	1.34793761885998	0.0315683341015013	0.286296457000732
GATA2	TCGA-LGG	0.77953712878767	0.0315544024242323	0.286296457000732
HOXC9	TCGA-SKCM	2.22065727124136	0.0315099032447949	0.286296457000732
POU2F2	TCGA-GBM	1.27080124415167	0.0316791050399187	0.286459236106748
ARX	TCGA-READ	0.907072450330542	0.0317045583934449	0.286459236106748
BNC1	TCGA-UCEC	1.60741895909915	0.0316594785058482	0.286459236106748
ZBTB7C	TCGA-SKCM	1.53983122587938	0.0318051676075801	0.287070476540956
ETV4	TCGA-KIRC	1.34579076534299	0.0320194160546169	0.288406529302702
SPIB	TCGA-LGG	1.53696153903197	0.0320033763992384	0.288406529302702
HOXC9	TCGA-GBM	1.44605710239994	0.0321661753972595	0.289058912880149
SOX5	TCGA-HNSC	0.864662274311328	0.03222459292843	0.289058912880149
ERF	TCGA-MESO	1.78428800596488	0.0321933796181188	0.289058912880149
LMX1A	TCGA-PAAD	0.761302958720326	0.032142493816269	0.289058912880149
STAT6	TCGA-SARC	0.678898754288798	0.032278407780589	0.289243756963919
MYOG	TCGA-CESC	0.889335968477112	0.0323616652011831	0.289486778037745
HES5	TCGA-UVM	1.59763723006731	0.0323720002076652	0.289486778037745
MSX2	TCGA-BRCA	1.42085753217612	0.0324886111951448	0.290231593343294
HES5	TCGA-THCA	1.3167506913875	0.0325308075858807	0.290310793107604
MAFF	TCGA-CHOL	0.804322098218999	0.0325935771895817	0.290573241884603
ZIC3	TCGA-UCEC	1.71238307942699	0.0326921670577756	0.291154166741539
ZSCAN21	TCGA-LAML	0.544816709176424	0.0327776485852984	0.291319713446887
JUNB	TCGA-MESO	1.32893356975042	0.0327686288343099	0.291319713446887
ZNF143	TCGA-ACC	3.09644059772994	0.0330973749090439	0.291336074621154
ELK1	TCGA-DLBC	2.97051468717386	0.0330082781858715	0.291336074621154
MAFG	TCGA-MESO	1.49116048067368	0.0332081101595535	0.291336074621154
TP63	TCGA-OV	0.771426534962297	0.0328726330671738	0.291336074621154
SIX2	TCGA-PAAD	1.54259895944482	0.0330642978580176	0.291336074621154
ZNF711	TCGA-READ	0.943692432008375	0.0329366722164808	0.291336074621154
ZNF398	TCGA-READ	1.58002185278616	0.0329936168324747	0.291336074621154
TBXT	TCGA-TGCT	904603170.154081	0.0328840550583433	0.291336074621154
FOXM1	TCGA-THCA	2.86505659724443	0.0329496934271348	0.291336074621154
SIX6	TCGA-THYM	0.259566327979219	0.0331798748128496	0.291336074621154
FOXJ1	TCGA-UCEC	0.670839794974162	0.0331822154808636	0.291336074621154
RELB	TCGA-UVM	4.55534108386817	0.0330263034663099	0.291336074621154
NR4A1	TCGA-UVM	2.25372733484442	0.033214319414329	0.291336074621154
ZNF710	TCGA-MESO	1.65954065459818	0.0332818585791616	0.291341696708038
IRX4	TCGA-THYM	0.297477008171616	0.0332544857140016	0.291341696708038
DACH1	TCGA-PAAD	0.645431732459198	0.0333407687944252	0.291564353613899
NCOA3	TCGA-KIRC	0.628017024712332	0.0335147351097106	0.292791717959458
IRF5	TCGA-LUAD	0.752155194700372	0.0336395238773659	0.293587427827512
CENPX	TCGA-LAML	1.66275919944666	0.0337159680660844	0.293960041897493
FOXJ2	TCGA-CESC	0.690753025502638	0.0338146507327928	0.294231376506119
THRA	TCGA-LUAD	0.712635886780103	0.0338110142993344	0.294231376506119
MAFK	TCGA-LUAD	1.50174014912956	0.0339449935139285	0.295070752002313
GABPA	TCGA-KIRP	1.29574303565621	0.0342370346345786	0.297312633765882
HES5	TCGA-LIHC	0.654183241544061	0.034317570955715	0.297715182295097
MAFB	TCGA-UCEC	1.60254806476831	0.0344006843399385	0.298139264279467
ZBTB7C	TCGA-DLBC	0.111722937391921	0.0348553284589425	0.300445842684637
TCF12	TCGA-HNSC	0.815215351005087	0.0348080405051653	0.300445842684637
ATF6	TCGA-LGG	1.40908099922279	0.0348967200938223	0.300445842684637
SALL1	TCGA-LUAD	1.26128202871525	0.0347027474819971	0.300445842684637
EBF1	TCGA-LUSC	1.26807222950834	0.0349082884956203	0.300445842684637
MYC	TCGA-PAAD	1.6594954310659	0.0347873861451524	0.300445842684637
TEAD1	TCGA-UCEC	1.60298646304809	0.0347508447178507	0.300445842684637
GRHL2	TCGA-UCS	0.609402428248133	0.0349509331057581	0.300515920386133
TBX20	TCGA-ESCA	1.17755987114287	0.0350625233263513	0.300585214736732
IRF9	TCGA-READ	1.17167508326552	0.0350353775377254	0.300585214736732
ESRRA	TCGA-TGCT	605121563.500709	0.0350279235614216	0.300585214736732
RUNX2	TCGA-SARC	1.5114273622368	0.0352382115957851	0.301497861492425
ZBTB49	TCGA-UCEC	1.60690161577289	0.0352143809459408	0.301497861492425
ESR2	TCGA-LGG	1.50493868535091	0.0352784465383178	0.301545897300047
MLX	TCGA-ACC	1.76608357394155	0.0353691176623474	0.302024524352006
BCL11B	TCGA-THCA	1.11465196665579	0.035472250987285	0.302608527031589
VDR	TCGA-MESO	1.36561226206632	0.0358114721243372	0.304905104792744
MAX	TCGA-THCA	0.233214267047045	0.0357879492579423	0.304905104792744
KLF4	TCGA-THYM	5.29686005022413	0.0358987873450669	0.305350036890169
GLI3	TCGA-UCS	0.440470270358341	0.0361441002367629	0.307136695670443
ZFP62	TCGA-CHOL	0.913620905296565	0.0362914006516441	0.307488423809163
REL	TCGA-HNSC	0.976411261209234	0.0362884335896273	0.307488423809163
NCOA3	TCGA-SKCM	1.16615772927808	0.0362301390034488	0.307488423809163
GLIS2	TCGA-LGG	0.744644497821988	0.036364160456381	0.307805478692982
NR0B1	TCGA-ACC	0.24764159210299	0.0364547831270257	0.308272971879994
NCOA3	TCGA-MESO	1.6076144237064	0.0365252417866807	0.308569210438399
ZBTB10	TCGA-STAD	1.44282022051513	0.0365699491904072	0.308647536287255
FOXH1	TCGA-LIHC	1.47618527020175	0.0368465934479933	0.310380879044508
TCF21	TCGA-SKCM	1.92453469683773	0.0368302703788635	0.310380879044508
MBD3	TCGA-KIRP	0.765490986872657	0.0368941697901557	0.310481370891068
NFYB	TCGA-OV	1.20480505667047	0.0369731541047213	0.31062405937619
CEBPB	TCGA-UCS	2.07564187063943	0.0369824511564993	0.31062405937619
HOXC8	TCGA-GBM	1.54351581560614	0.0373338276055807	0.312306860110905
SALL1	TCGA-SARC	1.50599119383332	0.0372780344538002	0.312306860110905
USF1	TCGA-SKCM	1.82338272942803	0.0373461209900649	0.312306860110905
RORC	TCGA-TGCT	1.30467698401833	0.0373620836091347	0.312306860110905
SMAD1	TCGA-THCA	3.24554577605254	0.0373491773948081	0.312306860110905
SPIB	TCGA-SARC	0.641503840480153	0.0374066250581485	0.312379390466418
NR2F6	TCGA-THCA	0.817484828380265	0.0374783390181093	0.312678479739207
KLF3	TCGA-LGG	1.42543911429663	0.0375981528655132	0.313377905702028
ETV4	TCGA-LGG	1.87414803040059	0.0376365145754487	0.313397745652159
ZNF281	TCGA-LUSC	1.32693162759293	0.0378104462604929	0.314545355232945
FOXO1	TCGA-KIRP	1.4914259270926	0.0381622355923021	0.316866608206817
ZIC1	TCGA-SARC	1.6098370628497	0.038139799972399	0.316866608206817
NR1I2	TCGA-UVM	0.477763942008851	0.0382485544504054	0.317280865964792
FOXM1	TCGA-PAAD	1.87373231873655	0.0382909835663003	0.317330605958587
CEBPE	TCGA-SARC	0.666089408106896	0.0384136253733081	0.318044369773302
VDR	TCGA-LUSC	1.30843593266019	0.038509471517429	0.318535134773795
SALL1	TCGA-UVM	1.71166207319388	0.0385469471251109	0.318542608595556
SOX4	TCGA-SARC	1.49811232479518	0.0386225313932401	0.318864690459831
GATA2	TCGA-LIHC	0.710221026436319	0.0386793210539125	0.319031142404903
TFDP2	TCGA-SKCM	0.544267639123553	0.0388147944298096	0.319781223927007
ZNF621	TCGA-UCEC	1.59131750593136	0.0388436894276433	0.319781223927007
MITF	TCGA-ACC	0.605730542655229	0.0390606167105026	0.320667722594521
ZNF462	TCGA-BRCA	1.23630758664857	0.0391234494240238	0.320667722594521
MAX	TCGA-LIHC	1.51960764439308	0.0391722682939805	0.320667722594521
ZNF281	TCGA-THCA	2.24824777926338	0.0390781855118034	0.320667722594521
YY1	TCGA-THYM	0.350430573122283	0.0390007024599862	0.320667722594521
FOXH1	TCGA-THYM	3.0100349053351	0.0391424484839869	0.320667722594521
ZNF143	TCGA-GBM	0.715312130720681	0.0392935755376986	0.321017848442461
ZNF366	TCGA-PAAD	0.772208929967115	0.0393256078401959	0.321017848442461
WT1	TCGA-STAD	1.48262321304819	0.0392860809530064	0.321017848442461
MSX1	TCGA-OV	0.754462688165966	0.0393786704699912	0.321150018533355
ZFP3	TCGA-SKCM	1.62753120194107	0.0394978919401368	0.321820990457055
FOXP3	TCGA-STAD	0.744547489197548	0.0397586970760072	0.323643225730863
EGR1	TCGA-LAML	0.734100472431344	0.0398697042674419	0.323660917090826
TBX19	TCGA-MESO	1.80402011559173	0.0398723494877676	0.323660917090826
TCF4	TCGA-MESO	1.63821594607959	0.039833694980972	0.323660917090826
NR2C2	TCGA-KIRP	0.963070374674421	0.0399504910734427	0.323740151349879
ISL1	TCGA-PAAD	0.643083908533635	0.0399591322995057	0.323740151349879
PLSCR1	TCGA-UCEC	1.73329608748039	0.0399936168602147	0.323740151349879
TWIST2	TCGA-PRAD	0.27557856693265	0.0401255243163799	0.324506329429591
ZBTB48	TCGA-CESC	0.478864309102275	0.0402135726494493	0.324916714078574
HOXC12	TCGA-PAAD	0.725323013085417	0.0402818164087329	0.325166469805435
FOS	TCGA-ACC	1.32496693653755	0.04038673811241	0.325410258056514
RUNX1	TCGA-THYM	0.321504420386371	0.0403536547529993	0.325410258056514
NR2F1	TCGA-LIHC	1.35150675864099	0.0406367181540352	0.327121825435903
FOXO3	TCGA-UCEC	1.59088514795585	0.0406961135825966	0.327297460114881
HMGA2	TCGA-UVM	1.74530729946953	0.0407744538933878	0.327624993921963
FLI1	TCGA-UVM	2.955893085519	0.0410502748301726	0.329537229281847
ZNF524	TCGA-BRCA	0.733175201553216	0.0412392304665479	0.329838105935383
TFEC	TCGA-MESO	0.724056510025589	0.0412034516164919	0.329838105935383
SOX4	TCGA-OV	0.806422681585453	0.0411795345181874	0.329838105935383
STAT1	TCGA-PRAD	0.148311303710997	0.0411879454116371	0.329838105935383
NFATC2	TCGA-DLBC	1.93905044097254	0.0414308833620539	0.329856484537011
ZBTB48	TCGA-KIRP	0.579181418791872	0.0414061252686559	0.329856484537011
RXRA	TCGA-OV	1.27415898859083	0.0413220103657704	0.329856484537011
MBD2	TCGA-PAAD	1.85483587121984	0.0414063417788322	0.329856484537011
ZBTB3	TCGA-PCPG	6.13806042858877	0.0413482161271272	0.329856484537011
CEBPA	TCGA-GBM	1.29571031900956	0.0415387875005747	0.3304135517169
MSX2	TCGA-UCEC	0.582292781105127	0.0415818997305099	0.330454695851041
ZSCAN4	TCGA-GBM	0.724382525960797	0.0417459002072972	0.331455597817283
ZIC1	TCGA-LUAD	1.18156822474328	0.0419218866155053	0.332247163258463
ZBTB32	TCGA-LUSC	1.32090622216437	0.0418951917834839	0.332247163258463
TFAP2B	TCGA-THCA	1.40213450922127	0.0420111528968811	0.33265194702894
NFKB1	TCGA-UCEC	0.616030088406703	0.0420500617740074	0.332657618575481
TFEC	TCGA-CESC	0.541860602216343	0.0422160750859951	0.332853361351592
CDX1	TCGA-DLBC	0.124289210805097	0.0421677092170548	0.332853361351592
ZNF711	TCGA-LAML	0.672807615695258	0.0422276652460974	0.332853361351592
RUNX2	TCGA-THYM	0.371657287174706	0.042163346891101	0.332853361351592
HEY1	TCGA-COAD	1.4548857730609	0.0423730375921507	0.333365200909046
ZNF18	TCGA-MESO	0.727593772376124	0.0424339725716978	0.333365200909046
FOXO3	TCGA-OV	1.29768487784511	0.0424654688394731	0.333365200909046
MBD2	TCGA-TGCT	1.33470165607206	0.0424839693466178	0.333365200909046
SOX14	TCGA-UVM	1.97260956812128	0.0424727276091821	0.333365200909046
MBD3	TCGA-CHOL	1.26466050514939	0.0427333607499395	0.335020316950471
RELA	TCGA-CHOL	0.924217110723431	0.0428637937718847	0.335439033021667
ESRRA	TCGA-LGG	0.80716787125065	0.0428267070985645	0.335439033021667
TFAP2B	TCGA-KIRP	2.78453482816174	0.0431760124846378	0.335482067934867
SMYD3	TCGA-LGG	0.676508274011637	0.0431236346228865	0.335482067934867
TFEC	TCGA-SARC	0.722599694895488	0.0430151284499336	0.335482067934867
E2F2	TCGA-SKCM	2.18456495052141	0.0430718686373839	0.335482067934867
IRX5	TCGA-STAD	0.705357858652197	0.043112122410207	0.335482067934867
MLXIPL	TCGA-TGCT	0.35981001692301	0.0430709282003204	0.335482067934867
CEBPE	TCGA-TGCT	533191382.170342	0.0431774280315713	0.335482067934867
ZSCAN4	TCGA-THCA	0.228420617736588	0.0430586177686536	0.335482067934867
SIX2	TCGA-MESO	1.64609777395321	0.0432787358864995	0.335969509421935
ESR2	TCGA-DLBC	0.130526095467833	0.0434686840983498	0.335981360288178
MTERF4	TCGA-MESO	0.749325994621425	0.0434572030462808	0.335981360288178
ZNF366	TCGA-MESO	1.59547467277509	0.0435117077388134	0.335981360288178
SOX14	TCGA-PAAD	0.69411447110216	0.0434795694225039	0.335981360288178
USF1	TCGA-TGCT	2.89709204551032	0.0435115435199382	0.335981360288178
E2F6	TCGA-UCEC	1.4894667342507	0.0435035817920176	0.335981360288178
SOX5	TCGA-THCA	1.06762209692081	0.0435626406977426	0.336076705471513
DMRT1	TCGA-SARC	1.6541131776689	0.0436139604191161	0.336174863053541
RARG	TCGA-UCEC	1.61264646023327	0.0436605473072434	0.336236398802909
KLF7	TCGA-KIRC	0.569834679823022	0.0437012680106749	0.336252689375422
E2F2	TCGA-SARC	1.57704996240165	0.0437520487610416	0.336346288357169
SIX6	TCGA-UCS	1.85004658824408	0.0440907830683188	0.338651429034442
NR2C2	TCGA-BRCA	1.22223839770164	0.0444429902049875	0.338965363122102
KLF6	TCGA-DLBC	2.23589020712941	0.0443982822748018	0.338965363122102
ZNF646	TCGA-DLBC	2.3225211577211	0.0444262599184461	0.338965363122102
NCOA3	TCGA-LIHC	1.60539027915394	0.0443475020490548	0.338965363122102
TCF21	TCGA-LUAD	0.680432867786445	0.044175449718265	0.338965363122102
ZNF18	TCGA-LUAD	0.704161422958022	0.0443281867514192	0.338965363122102
FOXP3	TCGA-UCEC	0.598226619596197	0.0442521184310919	0.338965363122102
PAX3	TCGA-UCEC	1.57903476516618	0.0442839956950389	0.338965363122102
IRF8	TCGA-KIRC	0.704898887891993	0.0445824832243613	0.339434815458205
MECOM	TCGA-MESO	1.54296547758485	0.0445590188093837	0.339434815458205
ZBTB1	TCGA-CHOL	0.960540252429286	0.0446485081904614	0.339498099542724
NFE2L2	TCGA-MESO	0.535806203353692	0.0446687510994216	0.339498099542724
FOXP3	TCGA-CHOL	1.2841239768906	0.0447223241047623	0.339608930211403
EBF3	TCGA-LAML	0.608875188694091	0.0449476307956721	0.34017336097055
HOXD10	TCGA-LIHC	1.68481039633684	0.0449269192730522	0.34017336097055
TFEC	TCGA-LUSC	1.19355372183999	0.0449035798753826	0.34017336097055
TP53	TCGA-TGCT	1.23227706165445	0.0449528746816422	0.34017336097055
RELB	TCGA-BRCA	0.758577157367755	0.045041532974912	0.340253037477436
RELA	TCGA-COAD	1.59539194844716	0.0450188631970859	0.340253037477436
IRF9	TCGA-BLCA	0.646707461374512	0.0451297139313687	0.34032627628009
ZNF606	TCGA-STAD	1.2309466122938	0.0451250631082923	0.34032627628009
HEY1	TCGA-THYM	0.301340744662899	0.0451684472307444	0.34032627628009
MNT	TCGA-KIRC	1.44260012287227	0.0452790716073918	0.340611792783117
ISL1	TCGA-LIHC	1.49184066231793	0.045284552932589	0.340611792783117
HEY2	TCGA-MESO	1.86326800566157	0.0455270717103157	0.341620732927559
DDIT3	TCGA-OV	0.790212058792817	0.0455755788360302	0.341620732927559
E2F4	TCGA-OV	1.20175101403073	0.0455372327004237	0.341620732927559
RBPJ	TCGA-SARC	1.45079168643795	0.0454731474713803	0.341620732927559
GLI3	TCGA-ACC	3.1234715702379	0.0457242920235547	0.342440742497989
HMGA2	TCGA-KIRC	1.49264008026436	0.0459448287221776	0.343796785369559
POU5F1	TCGA-THYM	4.75190329309912	0.0461310214033116	0.344893730835059
ZBTB32	TCGA-KIRP	1.30986531462933	0.0463097856276942	0.34593330430293
ZNF653	TCGA-DLBC	0.353271370802579	0.0466441354639743	0.348132322100443
IRX5	TCGA-KIRC	1.36210854973418	0.046808093397206	0.348162675909192
BCL11B	TCGA-OV	0.836350517169616	0.0467974043072308	0.348162675909192
ZBTB48	TCGA-STAD	1.15705767950493	0.0467773579925185	0.348162675909192
HOXA1	TCGA-UCEC	1.5813990585309	0.0467242502201819	0.348162675909192
BNC1	TCGA-LGG	0.667734029207448	0.0469094313900351	0.34861872645666
GFI1	TCGA-UVM	2.6140212396978	0.0470444364825268	0.349323991272641
IRX5	TCGA-BLCA	1.18701685466926	0.0471133974310444	0.349538067823166
POU1F1	TCGA-TGCT	1.23490925995155	0.0471849057601847	0.349770663124433
MAZ	TCGA-PRAD	8.8535953203699	0.0473104849888152	0.350403336949473
FOXJ2	TCGA-ACC	1.75807198478686	0.0481066078183197	0.350510789686706
HOXC12	TCGA-CESC	1.57936750317362	0.0478241392659888	0.350510789686706
MAX	TCGA-CHOL	0.999714950092113	0.0474395456588224	0.350510789686706
NR0B1	TCGA-COAD	1.17930420639499	0.047383373000421	0.350510789686706
E2F1	TCGA-ESCA	0.786970778823112	0.0479206120237033	0.350510789686706
KLF7	TCGA-HNSC	1.47458636210937	0.0478211834718279	0.350510789686706
ZBTB7C	TCGA-HNSC	0.845105340522797	0.0479856419048125	0.350510789686706
KLF5	TCGA-KIRC	0.662042556573986	0.0479824472894251	0.350510789686706
ATF6	TCGA-KIRC	0.688621800484221	0.0476428828711309	0.350510789686706
USF1	TCGA-LAML	1.88663383751019	0.0475501924569473	0.350510789686706
HOXC8	TCGA-LGG	2.07545343224043	0.0480062108825361	0.350510789686706
BATF	TCGA-LIHC	1.33469913543499	0.0477992328307731	0.350510789686706
HOXA1	TCGA-LUAD	1.29088413865631	0.047882774135014	0.350510789686706
BCL11B	TCGA-LUSC	0.883052271760208	0.0480747495248795	0.350510789686706
CEBPE	TCGA-MESO	0.730658825898495	0.0480843233221025	0.350510789686706
HMGA2	TCGA-PAAD	1.61625220854183	0.0477233723140112	0.350510789686706
HEY1	TCGA-PRAD	0.117009996941654	0.0475104994573889	0.350510789686706
POU5F1	TCGA-PRAD	2.75588706396074	0.048129839777876	0.350510789686706
KLF12	TCGA-SARC	1.3970588148211	0.0478452473601771	0.350510789686706
MECOM	TCGA-UVM	2.00167788652236	0.047508502876963	0.350510789686706
ZIC1	TCGA-DLBC	0.292724941277389	0.0483408910518548	0.35116694000138
ELK1	TCGA-LAML	1.1216402267659	0.0483403992966204	0.35116694000138
SMYD3	TCGA-SKCM	1.59084185703274	0.0482637981855131	0.35116694000138
RARG	TCGA-BLCA	0.700879645473834	0.0484247920997503	0.351334217352842
NFYC	TCGA-OV	0.775585219222369	0.0484506688449909	0.351334217352842
SMAD3	TCGA-UVM	1.62652778426875	0.048484928732275	0.351334217352842
GLI1	TCGA-ESCA	0.919346764194873	0.0485430985740067	0.35137403175684
HDX	TCGA-KIRC	0.676414356954179	0.0485833146509804	0.35137403175684
EBF1	TCGA-THYM	0.252248468706258	0.0486114475622264	0.35137403175684
HOXA1	TCGA-ACC	1.47112275929865	0.0489411722945713	0.351424246237194
TP53	TCGA-ESCA	0.717520035317156	0.0489156444940543	0.351424246237194
ZSCAN4	TCGA-MESO	1.53994048716978	0.048892514820074	0.351424246237194
TFAP2B	TCGA-PAAD	0.706759172087899	0.0488463070768196	0.351424246237194
HIF1A	TCGA-READ	1.09377110708722	0.048782198540914	0.351424246237194
ZCRB1	TCGA-SKCM	1.78214661696035	0.0488677913727975	0.351424246237194
NR1H4	TCGA-UVM	0.22650105647203	0.048891997642157	0.351424246237194
RXRB	TCGA-UVM	0.35468225264234	0.0489099628865609	0.351424246237194
ZNF524	TCGA-LIHC	1.89751808062255	0.0490800905488175	0.352131456902966
LCOR	TCGA-LGG	0.698245036835849	0.0492937018146132	0.353372957041383
HOXC9	TCGA-UCEC	1.40591195393672	0.0493600527493924	0.35355761467698
ZNF22	TCGA-CESC	1.01802679217874	0.0497174193177829	0.354183354422725
PHF1	TCGA-LUSC	1.2574557268746	0.049747794290818	0.354183354422725
IRF9	TCGA-MESO	0.680959224915686	0.0495178850895219	0.354183354422725
ZNF76	TCGA-OV	0.746481055101975	0.0497727239739857	0.354183354422725
HNF4A	TCGA-OV	0.850487500993373	0.0496898701046771	0.354183354422725
ZFP3	TCGA-PAAD	0.623291266135985	0.0496915463855455	0.354183354422725
ZNF121	TCGA-STAD	0.784726256080911	0.0497158166964379	0.354183354422725
ZDHHC5	TCGA-TGCT	519412640.16302	0.049614371761423	0.354183354422725
ISL1	TCGA-ESCA	0.671613209638217	0.0498247914832175	0.354264435770469
ZNF710	TCGA-KIRC	0.672008071218518	0.0500801952571115	0.355170443268087
TWIST2	TCGA-KIRP	3.37830794068593	0.0500811731778825	0.355170443268087
NR5A2	TCGA-LIHC	0.7971725813946	0.0500816805063876	0.355170443268087
LCOR	TCGA-THCA	1.671783084097	0.0501153243141766	0.355170443268087
ETS1	TCGA-DLBC	2.37861775595734	0.050203625339634	0.355506972933506
NFKB1	TCGA-DLBC	2.37861775595734	0.0503939329376445	0.35596167066228
PRDM2	TCGA-DLBC	2.38675213447103	0.0503649605613416	0.35596167066228
NFKB1	TCGA-ESCA	1.03312021174361	0.0504949851044562	0.35596167066228
STAT3	TCGA-STAD	1.1801230129448	0.0504536086615294	0.35596167066228
PLSCR1	TCGA-TGCT	580161287.720723	0.0505130453431203	0.35596167066228
TP53	TCGA-UCS	2.48273869742513	0.0504690907326584	0.35596167066228
GLIS2	TCGA-LAML	0.664630574354726	0.050572305882249	0.356080387885068
TCF4	TCGA-LUAD	0.725055285988109	0.0506116555914712	0.356080387885068
MTERF4	TCGA-BRCA	0.902998530826256	0.0510211722524623	0.357761967557904
SOX11	TCGA-MESO	1.67664145436505	0.051125966282474	0.357761967557904
VDR	TCGA-PCPG	7.18399449080616	0.051113865346836	0.357761967557904
ZNF76	TCGA-READ	0.633694714144377	0.051082085567948	0.357761967557904
NR1H3	TCGA-SKCM	0.965973933974489	0.0509684941093908	0.357761967557904
SIM1	TCGA-UVM	2.49617685004922	0.0511381916888164	0.357761967557904
ZBTB48	TCGA-UVM	1.50372149107883	0.0509188567683008	0.357761967557904
ELK4	TCGA-SARC	1.3501276698155	0.0512949401971981	0.358570569115245
RFX4	TCGA-CHOL	1.02892041284284	0.0513640657160655	0.358765847944611
E2F1	TCGA-CESC	0.481123779823823	0.0514894019225411	0.359065404920202
FOXM1	TCGA-READ	0.625476708920562	0.0514698781526917	0.359065404920202
ESR2	TCGA-CESC	0.606834000697854	0.0516757886378008	0.360060932234067
SIX4	TCGA-LIHC	1.40235621806604	0.0517681136481439	0.360060932234067
NCOA3	TCGA-PAAD	1.64153388182331	0.0517349618813712	0.360060932234067
BATF	TCGA-TGCT	3.77291107608754	0.0517975141319502	0.360060932234067
VDR	TCGA-LAML	1.85181949840258	0.0519965643050912	0.36115635972675
MSC	TCGA-TGCT	4.42020571806574	0.0520544973146207	0.361270654669599
ZBTB3	TCGA-PRAD	0.496032867062353	0.0522928690466984	0.362472369245238
TERF1	TCGA-THYM	0.259719263676147	0.0523108803836124	0.362472369245238
JUNB	TCGA-PRAD	0.302470351081223	0.0527564469337964	0.365269199358797
FOXF1	TCGA-LUSC	1.3009875286966	0.0528540706480716	0.365364250273574
TBX19	TCGA-UCEC	1.75299928940361	0.0528185855250489	0.365364250273574
KLF10	TCGA-ESCA	1.23081032532905	0.0530102760359069	0.365519481135563
HEY2	TCGA-LAML	0.555850216832325	0.0530443885367797	0.365519481135563
CREB3	TCGA-LUSC	1.31625691584339	0.0529730277760348	0.365519481135563
GLIS2	TCGA-THYM	0.334515407695954	0.053014590873455	0.365519481135563
MSX1	TCGA-MESO	1.84384171572329	0.0531380248467823	0.365576378811228
USF1	TCGA-READ	1.61161880026287	0.0531785616479708	0.365576378811228
HOXA1	TCGA-SARC	1.55311981329094	0.0531725697385405	0.365576378811228
KLF10	TCGA-OV	1.17486473434984	0.0532553925058561	0.365815827070983
CENPS	TCGA-SARC	1.65137121391747	0.0533039298738017	0.36586070070986
HINFP	TCGA-ACC	2.82778771784761	0.0536052970292947	0.366277174730585
ZNF467	TCGA-KIRC	0.884451302801265	0.0535683492270777	0.366277174730585
SOX4	TCGA-LAML	0.630385680262224	0.0534661834838875	0.366277174730585
ELK4	TCGA-STAD	0.781452459799351	0.0536169228222154	0.366277174730585
RXRG	TCGA-THCA	0.343719366853613	0.0535954034671736	0.366277174730585
PHF1	TCGA-UCS	0.498164794306096	0.0535166729295529	0.366277174730585
ARNTL	TCGA-ACC	2.5967050915386	0.0537570676377381	0.366659404169694
TFDP1	TCGA-MESO	1.68757019984223	0.0537199477799736	0.366659404169694
YY1	TCGA-CESC	0.859684069818269	0.0538293665926409	0.366865244931066
NFYC	TCGA-BLCA	0.684146818901866	0.0539903528877486	0.367529194764655
ATF3	TCGA-SKCM	0.962373427503415	0.0540111790239677	0.367529194764655
POU1F1	TCGA-READ	1.02351574492688	0.0541544480919626	0.367742168447146
SIM1	TCGA-TGCT	0.470495114185721	0.0541691391639137	0.367742168447146
SOX5	TCGA-THYM	0.413962008665738	0.0541177778628277	0.367742168447146
SPI1	TCGA-HNSC	0.845103757237737	0.0542938726018932	0.367755909794465
NFYC	TCGA-LIHC	1.71417498023143	0.0543121093180635	0.367755909794465
BCL11B	TCGA-READ	1.09160629178935	0.0543400523427643	0.367755909794465
RELB	TCGA-UCS	2.31798007131829	0.0542451015630147	0.367755909794465
FOXJ1	TCGA-READ	1.01634276011881	0.054422194946894	0.368025868002676
ZNF710	TCGA-DLBC	2.25028464527967	0.0545553414697503	0.368354282326764
SIX2	TCGA-LUSC	0.799639237006655	0.0545382422205945	0.368354282326764
TBX19	TCGA-LAML	0.790584452966537	0.0547154025173727	0.368863123781978
SOX6	TCGA-OV	0.824164401743158	0.0546913393826436	0.368863123781978
ZNF621	TCGA-CHOL	0.899544438455249	0.0549234552643387	0.369078414564019
MECOM	TCGA-LAML	0.721570492766925	0.0548154170256986	0.369078414564019
BNC1	TCGA-MESO	0.614612770003987	0.0549916207492011	0.369078414564019
HOXC8	TCGA-TGCT	2.94703879477396	0.0548649659743309	0.369078414564019
ZBTB3	TCGA-TGCT	563632060.337863	0.0549253831265138	0.369078414564019
ETV4	TCGA-THCA	0.745888181519464	0.0550015823311248	0.369078414564019
HOXA9	TCGA-PRAD	0.383864831829956	0.0550830034744248	0.369203769047878
TFEC	TCGA-UVM	2.1247529286191	0.0551050401563998	0.369203769047878
RFX3	TCGA-THYM	0.264219949974808	0.0551672322457782	0.369336351161205
SMAD3	TCGA-STAD	1.18472711505527	0.0553349079636985	0.370174384304004
IRF9	TCGA-STAD	0.712037363603442	0.0555346820411017	0.371225694994625
ZNF366	TCGA-READ	1.02338360669187	0.0556510659677095	0.371433551401341
RELB	TCGA-THCA	1.21724945662267	0.0556256907379506	0.371433551401341
MAFB	TCGA-GBM	1.26711372947057	0.0558043256096083	0.371602198822391
NR3C1	TCGA-OV	1.3119277196335	0.0557888365943682	0.371602198822391
SOX11	TCGA-PCPG	4.82143132077849	0.0558034256602055	0.371602198822391
TBXT	TCGA-LAML	0.736321677060813	0.0559303779857256	0.37215706054673
THRB	TCGA-STAD	1.51826092194927	0.0560176709122659	0.372453369195295
IRF2	TCGA-DLBC	2.20366706589508	0.0560965818266057	0.37269353753603
RXRA	TCGA-THYM	4.86979599258041	0.0561637522968561	0.372855398251232
BNC1	TCGA-KIRC	1.31347856796441	0.0562435357636994	0.373100682788897
KLF15	TCGA-READ	1.07420842052875	0.0564262893859636	0.374028143494477
NR1H4	TCGA-LGG	0.764535007012401	0.0565403339611002	0.374214520365641
KLF5	TCGA-STAD	0.736221739973196	0.0565344756754084	0.374214520365641
ZNF705D	TCGA-KIRC	1.16020286730244	0.0566302592159404	0.374240939128104
VDR	TCGA-READ	1.2054247507456	0.0566209429638517	0.374240939128104
ZNF467	TCGA-DLBC	2.54593643503785	0.0568811619502992	0.375614041385221
HOXC10	TCGA-ACC	4.53350628338455	0.0570810728060877	0.375945611930037
ZNF711	TCGA-KIRP	0.963629908280251	0.0571379961310882	0.375945611930037
RORB	TCGA-LGG	1.43589939298335	0.0569891292123684	0.375945611930037
ZNF711	TCGA-MESO	0.8324234955973	0.0571300857953172	0.375945611930037
CLOCK	TCGA-PCPG	5.67159317519468	0.0571471860155418	0.375945611930037
POU1F1	TCGA-KIRP	0.46319813793597	0.0572484863432124	0.376327785697646
MYC	TCGA-BLCA	1.35805901498995	0.0573441578285798	0.376672409266161
BATF	TCGA-SARC	0.719612908616072	0.0574643654527804	0.377177560733774
ZCRB1	TCGA-ACC	0.683485029056488	0.0577180147533638	0.377987901129172
THRB	TCGA-COAD	0.763679825095943	0.0576983505835314	0.377987901129172
PITX1	TCGA-STAD	0.671099528811521	0.057643573711087	0.377987901129172
ZNF281	TCGA-MESO	1.84100002196332	0.057783555200418	0.378132806758558
ZNF615	TCGA-KIRC	0.592928377509654	0.058090847153679	0.379858317348757
IRX6	TCGA-STAD	1.37169514158364	0.0582696468162719	0.380741653240606
SALL1	TCGA-CHOL	1.37906479244767	0.0584512559987251	0.380785669221313
PPARG	TCGA-KIRC	0.591767711238852	0.058406078953803	0.380785669221313
ZNF76	TCGA-SARC	1.35352909747079	0.0583917591157552	0.380785669221313
HDX	TCGA-STAD	1.37484204982504	0.0584113433922333	0.380785669221313
PIN1	TCGA-UCEC	1.48874424425398	0.0585405653942552	0.381082454846011
TFDP2	TCGA-CESC	0.548277908359864	0.0588605885903035	0.382635314206045
ZNF467	TCGA-KIRP	1.17789963680618	0.058898658643208	0.382635314206045
BATF	TCGA-THYM	3.33548947093237	0.0589109019919985	0.382635314206045
FOXP3	TCGA-BLCA	0.682837072546043	0.0590013374681681	0.382937145564638
LHX6	TCGA-UVM	0.71018597876453	0.059163458078428	0.383703439957638
TFAP2B	TCGA-OV	0.792112084347102	0.0592618227747092	0.384055413964075
MITF	TCGA-PCPG	4.66213246738192	0.0593957847041247	0.384351623159678
ZFP3	TCGA-UCEC	1.75123508825955	0.0593857814294314	0.384351623159678
HDX	TCGA-OV	0.798022497564932	0.0594788472884197	0.384603385213167
E2F6	TCGA-ACC	2.18415126549695	0.0599062227095818	0.386792586953638
ZNF621	TCGA-THYM	0.397299455736488	0.0598743840394518	0.386792586953638
ZNF524	TCGA-ESCA	1.07002716801183	0.060076384338751	0.387313431195842
SMAD4	TCGA-LUAD	0.78196955361654	0.0601647614704908	0.387313431195842
NR1H4	TCGA-STAD	1.29340778217156	0.0600644492376393	0.387313431195842
SPIB	TCGA-TGCT	4.44851858067351	0.06016049398858	0.387313431195842
NFKB1	TCGA-OV	1.14398049694352	0.0602534287483619	0.387597758048916
MYOG	TCGA-CHOL	0.827646368379972	0.0603959427962623	0.387982973142053
USF1	TCGA-CHOL	0.685158295256993	0.0604024008703357	0.387982973142053
ZBTB7C	TCGA-ACC	3.10749752460268	0.0605170469470436	0.388181101420842
BCL11B	TCGA-GBM	1.26796100583733	0.0605223806807696	0.388181101420842
ZBTB48	TCGA-LUAD	0.739984983330855	0.0608111782780752	0.389550833978012
BCL6	TCGA-OV	1.19722894392743	0.060825388543065	0.389550833978012
BCL6B	TCGA-LAML	0.658469369066885	0.0609461632652504	0.389798566319973
DMRT1	TCGA-STAD	1.16823205162953	0.0609535760422277	0.389798566319973
BCL11B	TCGA-BRCA	0.666677542600118	0.0610225845912767	0.389953566977271
STAT1	TCGA-OV	0.752316230785187	0.061085339145689	0.390068404661988
KLF6	TCGA-BLCA	1.4852083727654	0.0612479118776843	0.390533903700315
HEY2	TCGA-TGCT	567392179.976575	0.0612354308430072	0.390533903700315
CEBPA	TCGA-LAML	1.12609864684841	0.0614338008012047	0.390602215725664
SPI1	TCGA-MESO	0.634589522478602	0.0614828516371854	0.390602215725664
TBXT	TCGA-STAD	1.33749285417419	0.0613870104806135	0.390602215725664
STAT6	TCGA-THCA	0.338957787866103	0.0614692288169384	0.390602215725664
ESR2	TCGA-UCEC	1.47606083669534	0.0613257645994096	0.390602215725664
ZCRB1	TCGA-UCS	0.504278532609886	0.0615558935589898	0.390781219313995
IRF2	TCGA-COAD	1.30639630203479	0.0616165809395054	0.390881587751706
THRA	TCGA-TGCT	4.69549354758884	0.061679094383118	0.39099338579109
SOX6	TCGA-SKCM	1.35515348951794	0.0617368788449227	0.391075065264929
MYOG	TCGA-TGCT	0.451367610575524	0.0617827635967799	0.391081301546478
LHX6	TCGA-LUAD	0.778489135637552	0.061961613795292	0.391498168204538
PHF1	TCGA-SKCM	0.692844069830045	0.061995785109418	0.391498168204538
MLX	TCGA-TGCT	2.21835182441504	0.0619428930097225	0.391498168204538
NCOA3	TCGA-UCEC	1.52889065601551	0.0620284124135777	0.391498168204538
EBF1	TCGA-KIRP	2.88825812473452	0.0621403589617697	0.39192072886098
EGR1	TCGA-COAD	1.28687097367754	0.0623019785733276	0.392371824565209
IKZF3	TCGA-MESO	0.762907348023394	0.0622813654891864	0.392371824565209
HOXA9	TCGA-THYM	0.198443669795063	0.0624203376906299	0.392833194570366
ZNF606	TCGA-LIHC	1.51944122205152	0.0625290981524966	0.39323353422978
ZNF281	TCGA-DLBC	2.38410205616552	0.0626477164038522	0.393411398613953
ZSCAN32	TCGA-PRAD	4.3918404919137	0.0626474405540812	0.393411398613953
ZNF281	TCGA-OV	1.18246708210917	0.063002550078905	0.395069986455913
SATB2	TCGA-SKCM	1.87506595456336	0.0629707082803218	0.395069986455913
NFYA	TCGA-DLBC	2.2525552737135	0.0631249003524898	0.395552433144019
NR1I2	TCGA-UCS	1.94038726878002	0.0632226606908664	0.395880211802621
ISL1	TCGA-KIRC	1.38471647400257	0.0633791333840164	0.396574893516367
ZBTB7C	TCGA-CHOL	0.670048052350941	0.0638335125298274	0.397419509746102
RUNX2	TCGA-ESCA	0.860847397008103	0.0637329525358167	0.397419509746102
FOXM1	TCGA-OV	1.16160790503746	0.0636148114988531	0.397419509746102
MYOG	TCGA-PAAD	1.42157473345318	0.0637933417922591	0.397419509746102
NR1I2	TCGA-PRAD	4.81580314103885	0.0636808045312508	0.397419509746102
HOXC10	TCGA-PRAD	4.27728205897512	0.063662521698452	0.397419509746102
ZNF462	TCGA-STAD	1.20512061779696	0.0637999864468937	0.397419509746102
ZFP62	TCGA-MESO	0.667395805884394	0.0639014510083368	0.39755831305901
MAFB	TCGA-PRAD	3.37184359060844	0.0640078772334492	0.397936196076618
TP53	TCGA-LAML	1.3948520629369	0.0641933880536685	0.398400484973958
CEBPB	TCGA-OV	1.2681947041632	0.0641482621936406	0.398400484973958
HOXA1	TCGA-SKCM	1.17649302027924	0.0642197796674439	0.398400484973958
SMAD5	TCGA-SARC	1.44458178747591	0.0643307972067056	0.398805155637299
ZBTB10	TCGA-LAML	0.577404847053853	0.0644217279394855	0.399084815329245
IRF9	TCGA-HNSC	0.909950845507058	0.0646007677002029	0.399806623986586
ZIC3	TCGA-LAML	0.632792333953696	0.0647218530219387	0.399806623986586
HOXC12	TCGA-LUAD	1.02904855267186	0.0646923969055361	0.399806623986586
PLSCR1	TCGA-LUAD	1.2262954927487	0.0646726053415358	0.399806623986586
ZNF606	TCGA-ESCA	1.14092183949851	0.0648730339235501	0.400456502816528
FOS	TCGA-SKCM	0.552749462029727	0.0650998156180526	0.401571808805409
PLAGL1	TCGA-SARC	1.46239184491562	0.0651589364321471	0.401652042692145
HOXD10	TCGA-GBM	1.47811705252744	0.0653618246886894	0.401802482768451
SMAD5	TCGA-LUAD	0.791046955418717	0.0654432111418124	0.401802482768451
ETV4	TCGA-STAD	0.84523044638981	0.0654454191269502	0.401802482768451
TFDP2	TCGA-THCA	1.37760926802369	0.0654601289378222	0.401802482768451
ZSCAN21	TCGA-THCA	1.35096647957351	0.0653944925970396	0.401802482768451
BCL11B	TCGA-THYM	0.194730963720213	0.0652296133748324	0.401802482768451
SOX15	TCGA-LUSC	0.825717753736508	0.0656894191878966	0.402925944455337
HEY1	TCGA-CHOL	1.58940980942117	0.0658551458473753	0.40365821275907
ARX	TCGA-CESC	0.73364474458492	0.065943798761086	0.403917360906511
MXD3	TCGA-SARC	1.34970159839832	0.0661178109990489	0.404414419804576
IRF8	TCGA-TGCT	589853632.307157	0.0661142526703448	0.404414419804576
IKZF3	TCGA-TGCT	1.18101585010485	0.0662719512103654	0.405072768450725
TBX19	TCGA-TGCT	2.68817183121155	0.0663778239426956	0.405435376255876
MAFB	TCGA-SKCM	1.55928376342783	0.066432253356835	0.405483480545223
ZNF621	TCGA-KIRC	1.27408512962888	0.0665941962660665	0.405908481687105
RFX3	TCGA-SARC	1.46818566937435	0.066641691023256	0.405908481687105
CEBPB	TCGA-TGCT	587868444.133401	0.0666109368245815	0.405908481687105
GRHL3	TCGA-COAD	0.978731024149416	0.066839184629711	0.406826902952329
ARX	TCGA-UCS	1.73078271239357	0.0668949235426312	0.406881832441562
ZBTB7C	TCGA-BLCA	0.741990921933293	0.0674363260892171	0.408992697874182
SATB2	TCGA-PCPG	5.074738122803	0.0673303768435082	0.408992697874182
GFI1	TCGA-SARC	0.767853780198775	0.0674967017259064	0.408992697874182
MAFF	TCGA-TGCT	2.41262104342487	0.067523708328711	0.408992697874182
ATF3	TCGA-THCA	1.79730749144455	0.0675129286473003	0.408992697874182
HOXC9	TCGA-UVM	1.95651737223241	0.0675111361955192	0.408992697874182
MLXIPL	TCGA-CESC	0.791237524951153	0.0677805575442989	0.409564354292507
HOXC12	TCGA-GBM	1.46674126899603	0.0676868151740572	0.409564354292507
NR0B1	TCGA-TGCT	1.96221753056289E-09	0.0678531989947288	0.409564354292507
HMGA2	TCGA-UCS	0.593514358353099	0.0677893643440059	0.409564354292507
ZBTB7C	TCGA-UVM	1.82417613472737	0.0678462843038887	0.409564354292507
MAX	TCGA-GBM	1.3988108504832	0.0679313479182719	0.409752105518108
FOXO1	TCGA-LGG	1.51097281033796	0.0680314293105563	0.409788208364416
RARG	TCGA-PCPG	0.225817217403291	0.0680120128627904	0.409788208364416
VDR	TCGA-CESC	1.08569726490016	0.0683247683105214	0.410986693359559
CLOCK	TCGA-DLBC	2.22878592531873	0.0682925072487762	0.410986693359559
MAFF	TCGA-OV	1.25883197625487	0.0685350340844604	0.411966975069462
LCOR	TCGA-UCS	0.618362709113826	0.0686697980024706	0.412492372828634
RORB	TCGA-ACC	1.64312903845843	0.0700547797939186	0.413474824579988
ZNF76	TCGA-BRCA	0.763845941952284	0.0707463068183945	0.413474824579988
HIF1A	TCGA-BRCA	1.31591614643844	0.070268062473433	0.413474824579988
ZIC3	TCGA-BRCA	1.35715964734415	0.0694766853178996	0.413474824579988
SPDEF	TCGA-CESC	1.43908582936748	0.0707112507533585	0.413474824579988
SOX6	TCGA-CHOL	0.674951979800217	0.0706992617955252	0.413474824579988
ELK4	TCGA-CHOL	0.933756966118689	0.0704064972904848	0.413474824579988
HIF1A	TCGA-COAD	1.33212773658102	0.0698783916902025	0.413474824579988
TCF12	TCGA-COAD	1.29213774168469	0.0693290423451241	0.413474824579988
ATF3	TCGA-COAD	1.36013577218773	0.0700747762550901	0.413474824579988
NFE2L1	TCGA-DLBC	2.18183541469332	0.0701969223660679	0.413474824579988
NR2C2	TCGA-DLBC	2.14485768262002	0.0701935379770554	0.413474824579988
ZIC3	TCGA-ESCA	0.818540296805211	0.0709671776076299	0.413474824579988
NFYB	TCGA-GBM	1.26157267733606	0.0691022595151872	0.413474824579988
POU5F1	TCGA-GBM	1.30695073607302	0.0703841868148403	0.413474824579988
CREB3	TCGA-HNSC	1.46128393776163	0.0695864677478485	0.413474824579988
SPI1	TCGA-KIRC	1.46436156470126	0.0689207320526595	0.413474824579988
STAT6	TCGA-KIRC	0.863463235962757	0.0704359872774946	0.413474824579988
E2F6	TCGA-KIRP	0.919760284961071	0.0695982491833913	0.413474824579988
NR4A2	TCGA-LAML	0.749308687681378	0.0695296663435515	0.413474824579988
SIX2	TCGA-LAML	0.7132445894791	0.0698809647205432	0.413474824579988
HMGA1	TCGA-LGG	1.35534171285263	0.0697831434514459	0.413474824579988
ZBTB3	TCGA-LGG	0.729329538398424	0.0709000250538486	0.413474824579988
IRF9	TCGA-LGG	1.3850120018294	0.0699529859776758	0.413474824579988
ZFP62	TCGA-LIHC	1.53036312973869	0.0701085316763413	0.413474824579988
RARA	TCGA-LUSC	1.32215003278197	0.0704980500114469	0.413474824579988
MAFG	TCGA-LUSC	1.29006153301731	0.0709876961590125	0.413474824579988
NR5A2	TCGA-MESO	1.57620649813921	0.0689980037282768	0.413474824579988
MXD4	TCGA-MESO	0.600822972376001	0.0695806005151086	0.413474824579988
GFI1	TCGA-OV	0.776505053694501	0.0701712093924922	0.413474824579988
LHX6	TCGA-PAAD	0.706701416826225	0.0706888635929657	0.413474824579988
SOX5	TCGA-PAAD	0.601000690520152	0.0695069925885367	0.413474824579988
ZBTB32	TCGA-SARC	0.761437793549211	0.0690736511197956	0.413474824579988
TP73	TCGA-SARC	1.34482151245153	0.0708599255865079	0.413474824579988
NR4A2	TCGA-SARC	0.718747414119552	0.0709931614822653	0.413474824579988
CEBPB	TCGA-SARC	0.7751428798907	0.0706616889087465	0.413474824579988
DDIT3	TCGA-SKCM	2.71176359057746	0.0699434049135055	0.413474824579988
HNF4A	TCGA-STAD	0.689686838767743	0.071017030720053	0.413474824579988
EBF1	TCGA-STAD	1.40468832254686	0.0697489310447022	0.413474824579988
FOXM1	TCGA-TGCT	500921395.463989	0.0701767118757917	0.413474824579988
ATF3	TCGA-TGCT	1.9730800558404	0.0702465009307922	0.413474824579988
IRF2	TCGA-THCA	0.340535607931332	0.0704713368752143	0.413474824579988
KLF5	TCGA-THYM	4.89777577061138	0.0708800677807709	0.413474824579988
KLF6	TCGA-UCS	0.585523778307943	0.0703418265863867	0.413474824579988
EGR1	TCGA-UCS	0.579345915115418	0.069376227940736	0.413474824579988
TCF12	TCGA-UVM	1.90274511663237	0.070389047763442	0.413474824579988
MSC	TCGA-KIRP	1.92815229134828	0.0711394941619957	0.413634842557398
ZFP3	TCGA-MESO	0.733319383220883	0.0711324722710046	0.413634842557398
ZSCAN21	TCGA-KIRC	0.749717392601769	0.0712094472393814	0.413719771177013
ZNF18	TCGA-SKCM	1.79800887975944	0.0712490995138369	0.413719771177013
FOXP3	TCGA-OV	0.732885923970737	0.0713809281829264	0.413933345188608
FOS	TCGA-UVM	1.48551806904481	0.0713728625744364	0.413933345188608
IKZF3	TCGA-BLCA	0.653780917379465	0.0714488414569698	0.41405150305403
ATF2	TCGA-CHOL	0.657302391586576	0.071626612080848	0.414805712250124
SMAD5	TCGA-CHOL	0.602936330693181	0.0718056088524881	0.415210402213217
VDR	TCGA-TGCT	3.91191504328702	0.0717524342205421	0.415210402213217
TFDP2	TCGA-UCS	0.761729204569758	0.0718395035746634	0.415210402213217
BCL6B	TCGA-GBM	0.806735607649047	0.072060903914864	0.416213841577232
KLF6	TCGA-CHOL	0.557862290681682	0.0724886406038406	0.417300766463617
NR1H3	TCGA-KIRP	1.19093290544283	0.0724558784466306	0.417300766463617
SP4	TCGA-KIRP	1.68517960621505	0.0723611756122125	0.417300766463617
FOS	TCGA-LAML	0.82892611168895	0.0723268762755946	0.417300766463617
ZFP3	TCGA-LUSC	1.27494190104091	0.0724097370991535	0.417300766463617
MECOM	TCGA-PCPG	5.35053046966792	0.0726378843092556	0.417883733377554
JUNB	TCGA-ACC	2.66762460314004	0.0729182010526768	0.418469568073348
TCF4	TCGA-BLCA	1.57030758021402	0.072810592644367	0.418469568073348
SOX5	TCGA-PRAD	0.142539994011269	0.0729318948720255	0.418469568073348
RELB	TCGA-TGCT	3.3697130513446	0.0728747091616541	0.418469568073348
ISL1	TCGA-DLBC	0.414299233244122	0.0732496515008658	0.420016105709376
RARG	TCGA-HNSC	1.12635699401805	0.0733278201570086	0.420187706294438
SPIB	TCGA-MESO	0.814372878229959	0.0734099056707456	0.420381511105979
NCOA1	TCGA-PCPG	4.9374122827628	0.0736583063131674	0.421526838362476
SPDEF	TCGA-MESO	1.30512894055805	0.0739413414461608	0.422037407598991
ZIC1	TCGA-MESO	1.60758451914475	0.073813573090378	0.422037407598991
KLF6	TCGA-STAD	1.36258656860753	0.0738984011132991	0.422037407598991
TFAP2A	TCGA-UCS	0.565039392236791	0.0738952859949945	0.422037407598991
NR2F1	TCGA-ACC	0.955721779868995	0.0744177759486261	0.422770075006916
HEY2	TCGA-CHOL	1.00256736867342	0.0743593360945783	0.422770075006916
BATF	TCGA-PRAD	0.30173226711113	0.0744019268322792	0.422770075006916
TP63	TCGA-SKCM	1.36681604915298	0.0744580132101733	0.422770075006916
TFAP2B	TCGA-STAD	1.41223937369809	0.0742612063576416	0.422770075006916
FOXM1	TCGA-STAD	0.787299023322383	0.0742815343952288	0.422770075006916
SIM1	TCGA-THCA	1.57643208050049	0.0742233383987819	0.422770075006916
MXD1	TCGA-THYM	0.201298499684725	0.0742021629579717	0.422770075006916
KLF15	TCGA-THCA	1.92351308859491	0.0746317985376558	0.423480759128978
RXRA	TCGA-PAAD	0.620144580457843	0.0747114879175748	0.423656939949269
SOX4	TCGA-LIHC	1.59824404998793	0.0751819294705132	0.42577022476474
ZNF462	TCGA-UCEC	1.45916441866295	0.0751534112664004	0.42577022476474
SMAD1	TCGA-OV	1.18669126200245	0.075366565639029	0.426538522882354
DLX2	TCGA-KIRC	1.1993121226311	0.0754939693126951	0.426982125138685
E2F2	TCGA-THYM	0.198657530883315	0.0755473594485332	0.427006814274318
HOXA1	TCGA-THYM	4.44139602692406	0.0757304516000517	0.427764094316764
SIX4	TCGA-SKCM	1.70158037332284	0.0759162826829607	0.42853585364134
IRF9	TCGA-CESC	0.666322158910685	0.0760122729565089	0.42858668451387
NR4A1	TCGA-THCA	2.79650538099364	0.076072906344253	0.42858668451387
STAT1	TCGA-UCEC	1.5622678296751	0.0760460819478909	0.42858668451387
SOX11	TCGA-ESCA	1.00020102319837	0.0764238775552379	0.429452886132982
VDR	TCGA-HNSC	1.26688516577269	0.0762799307200706	0.429452886132982
PRDM2	TCGA-READ	0.48918567246215	0.0764135763760312	0.429452886132982
IRF9	TCGA-TGCT	4.06157109935452	0.0763758510013649	0.429452886132982
PAX7	TCGA-GBM	1.31465911191492	0.0766322242648717	0.430346017631871
RELA	TCGA-KIRC	0.812029955635455	0.0770109337265792	0.431919545283849
ESRRG	TCGA-STAD	1.07185522636884	0.0770116020465922	0.431919545283849
MAX	TCGA-CESC	0.581928912716578	0.0771272707977852	0.432082127901561
TFDP2	TCGA-MESO	0.746797083513462	0.0771398058423568	0.432082127901561
ARNTL	TCGA-TGCT	581822679.927644	0.0775702852077852	0.434214128637409
RFX3	TCGA-BRCA	0.659544919189131	0.0778929264414913	0.434348748748743
LMX1A	TCGA-CHOL	0.371901172416224	0.0779226573916952	0.434348748748743
DDIT3	TCGA-ESCA	1.54044397276306	0.0779434092186321	0.434348748748743
TFDP1	TCGA-KIRC	0.658035065733751	0.0778087383213651	0.434348748748743
MNT	TCGA-PAAD	0.654014552557255	0.0778116169744121	0.434348748748743
EBF3	TCGA-PCPG	4.22815595343434	0.0776811016726086	0.434348748748743
PRDM2	TCGA-UCEC	1.48672488213619	0.0777790884231593	0.434348748748743
TP73	TCGA-CESC	0.719362814170951	0.078036971185165	0.43459208377416
USF1	TCGA-OV	0.791903473576559	0.0780998624898457	0.434664410406745
SATB2	TCGA-THCA	3.35284048583542	0.0781805779103563	0.434835781353259
RELA	TCGA-LUSC	1.45691247035623	0.0784630999519679	0.436128653849164
RFX3	TCGA-BLCA	0.735016304070986	0.0786005155374591	0.436335557891185
NR2F2	TCGA-LAML	0.732623351791272	0.0785975513587257	0.436335557891185
ZNF467	TCGA-PAAD	0.571487080221878	0.0787253077383801	0.436749955669612
ZDHHC5	TCGA-ACC	1.68826083683571	0.0789993957606444	0.43752455720297
ZBTB49	TCGA-BRCA	0.926537747331732	0.0791001160519116	0.43752455720297
RBPJ	TCGA-DLBC	1.68936764055052	0.0792560021251178	0.43752455720297
USF1	TCGA-ESCA	1.02514851845534	0.0793170236307106	0.43752455720297
NR1H3	TCGA-HNSC	0.91782426242106	0.0792057507893667	0.43752455720297
ARNTL	TCGA-PCPG	5.62531670186736	0.079312269489748	0.43752455720297
KLF6	TCGA-SARC	1.46285338602571	0.0789900318903	0.43752455720297
SPIB	TCGA-THCA	0.831760377753198	0.0793088241198878	0.43752455720297
ESR2	TCGA-UVM	1.59584687567366	0.0790612620715212	0.43752455720297
ARNTL	TCGA-HNSC	1.31521794124783	0.079452254938389	0.437993126907195
E2F1	TCGA-LGG	1.84444340925486	0.079602848953466	0.438545739648759
HOXC8	TCGA-COAD	1.96129042067562	0.0798439345640788	0.439040827053741
MXD4	TCGA-KIRC	0.814490045693935	0.0798158902201072	0.439040827053741
HEY1	TCGA-STAD	1.27273189686453	0.0797498199100085	0.439040827053741
MSX2	TCGA-KIRC	1.79954426378878	0.0799023461317254	0.439084816913141
CEBPB	TCGA-GBM	1.3092783635724	0.0800534451488664	0.439637772538857
RXRG	TCGA-SKCM	1.15059298446288	0.080110872782445	0.439675930645933
SOX15	TCGA-PCPG	0.214191758060579	0.0802201650143006	0.439998512137631
ZNF366	TCGA-HNSC	0.731460422419428	0.0806280942279698	0.440847897505096
FOXO1	TCGA-LIHC	0.731515201473428	0.0805769425779157	0.440847897505096
MAX	TCGA-PCPG	5.59551423296429	0.0806075160058771	0.440847897505096
GFI1	TCGA-TGCT	3.66398168968926	0.0806235621462505	0.440847897505096
ZSCAN4	TCGA-THYM	0.387928591432254	0.0805772703681493	0.440847897505096
ESRRA	TCGA-PCPG	5.0126228414923	0.080895402942703	0.441288666008344
SP4	TCGA-PRAD	2.69247861656106	0.0808899874112558	0.441288666008344
HHEX	TCGA-PRAD	1.76881211543778	0.0808491522182401	0.441288666008344
E2F2	TCGA-UVM	1.46372823853276	0.0809113662015299	0.441288666008344
ZNF143	TCGA-BRCA	0.871036320340202	0.0810409764185217	0.441718964083432
KLF5	TCGA-PCPG	0.230250548819033	0.0812343419676629	0.442454159828681
ZBTB3	TCGA-THYM	0.220929584710848	0.0812774576034316	0.442454159828681
FLI1	TCGA-THYM	0.254333430260241	0.0815654435152398	0.443744542796839
RARG	TCGA-UCS	0.626282160812746	0.0816240381477474	0.443786125010537
NR4A1	TCGA-CHOL	0.683976033766151	0.0818029143965985	0.443961269674542
ESRRG	TCGA-LIHC	0.929137682350754	0.0817086021438708	0.443961269674542
NFE2L2	TCGA-LUSC	0.853990125337623	0.0818091662259058	0.443961269674542
SMAD5	TCGA-UCEC	1.41473243281338	0.0819077916795684	0.444219717016837
IKZF3	TCGA-BRCA	0.795287553392265	0.0823030801071035	0.44497816743195
SIX2	TCGA-CESC	0.661869523542365	0.0822129618323124	0.44497816743195
IRF5	TCGA-TGCT	4.20929131035456	0.0822211602279076	0.44497816743195
FOXM1	TCGA-UCEC	1.44443148877155	0.0822619647808251	0.44497816743195
ZNF710	TCGA-UCS	0.612449644057587	0.082260651994116	0.44497816743195
FOXJ2	TCGA-SKCM	2.15412646712845	0.0823771519747509	0.445102353411961
GLI3	TCGA-CHOL	0.80543050463711	0.0824678825562983	0.445316340400098
EBF3	TCGA-STAD	1.35436941370602	0.0825215552397062	0.445330078152318
MAZ	TCGA-BLCA	1.16355387535439	0.0828215479961416	0.44561557084616
ZNF281	TCGA-PAAD	1.67942436230601	0.0827317401685817	0.44561557084616
ARNTL	TCGA-READ	1.55402415854384	0.0828000725505429	0.44561557084616
PLAGL1	TCGA-UCS	0.474685950147861	0.0826965733458115	0.44561557084616
FOXM1	TCGA-UVM	2.31130158579772	0.0828302651205434	0.44561557084616
RORC	TCGA-BRCA	0.836682321758053	0.0831299513593983	0.446847968055073
IRF8	TCGA-KIRP	1.55105923896996	0.0831619467528443	0.446847968055073
MITF	TCGA-LUAD	0.724129630460193	0.0832555461264922	0.446880298791142
HIF1A	TCGA-PCPG	5.4714880873124	0.0832705769159613	0.446880298791142
FOXM1	TCGA-COAD	1.44082172749502	0.083477902143962	0.447387023836093
SALL1	TCGA-LAML	0.759430090686858	0.0834351589750628	0.447387023836093
NFIC	TCGA-LIHC	0.901277416860992	0.0835704578394172	0.447387023836093
NFYB	TCGA-THCA	1.33704704695339	0.083533845799757	0.447387023836093
GRHL3	TCGA-DLBC	2.77986823894688	0.0836292524853116	0.447426774660359
HOXD10	TCGA-BRCA	0.882695578998174	0.0837808219696572	0.447962528763483
STAT6	TCGA-KIRP	0.910348455797707	0.0840460689686065	0.449105067924272
NCOA3	TCGA-KIRP	1.80721932346447	0.0842921816126464	0.450144023204261
ZBTB7C	TCGA-TGCT	1.08204712771842E-09	0.0843613443376561	0.450237321802074
RARG	TCGA-KIRP	2.08887045094226	0.0845771016089925	0.451112403560517
NR2F1	TCGA-CESC	0.655236087259014	0.0847252399118364	0.451625972847059
SIX6	TCGA-BLCA	1.12308983561461	0.0857602310815397	0.453345831966145
NFE2L2	TCGA-COAD	1.20234584788833	0.0857031696045619	0.453345831966145
E2F4	TCGA-HNSC	1.60821889113497	0.0855851461725043	0.453345831966145
ELK1	TCGA-LUSC	1.29210629932318	0.0855587946026661	0.453345831966145
KLF5	TCGA-PAAD	1.82585185205577	0.0855562423766306	0.453345831966145
SALL1	TCGA-PAAD	1.2919573340475	0.0852699621635173	0.453345831966145
KLF10	TCGA-PRAD	0.893293445279879	0.0852238302395973	0.453345831966145
RXRB	TCGA-SARC	1.27024955471312	0.0851466099466405	0.453345831966145
FOXF1	TCGA-STAD	1.31947656688439	0.0857345518995862	0.453345831966145
STAT1	TCGA-TGCT	3.63996455371384	0.0857765707325151	0.453345831966145
TWIST2	TCGA-TGCT	0.997412943570883	0.085396980692156	0.453345831966145
ATF3	TCGA-UCEC	1.40672453591231	0.0854144277145935	0.453345831966145
ZNF711	TCGA-UCS	0.65413811631725	0.0853837582788055	0.453345831966145
CEBPG	TCGA-UCS	0.693998723441264	0.0853994555869328	0.453345831966145
MTERF4	TCGA-HNSC	1.17273599755989	0.0862699527126577	0.454501930992311
REL	TCGA-LUAD	0.679214121936372	0.0864348882943498	0.454501930992311
ESRRA	TCGA-LUSC	1.15825689661724	0.0864602278279524	0.454501930992311
MAFF	TCGA-PCPG	0.199482234848677	0.0863926405691674	0.454501930992311
CEBPE	TCGA-STAD	1.31814048275829	0.0864649482955521	0.454501930992311
TCF12	TCGA-THCA	0.57363984642204	0.086185932342886	0.454501930992311
GABPA	TCGA-THYM	0.388245369654047	0.0864392291726336	0.454501930992311
NFYA	TCGA-UCEC	1.49543614468556	0.0863482514431391	0.454501930992311
STAT6	TCGA-UCS	0.915185828394735	0.0861197642229941	0.454501930992311
ZNF281	TCGA-CHOL	1.65933730820541	0.0866226355146276	0.45450792489904
ZBTB1	TCGA-DLBC	2.25028464527967	0.0866116665014221	0.45450792489904
IRX6	TCGA-THCA	0.953652790117113	0.0865270743099647	0.45450792489904
RUNX2	TCGA-CESC	1.39966424464779	0.0869056471764079	0.454685961862842
PHF1	TCGA-CHOL	0.981385931684044	0.086931508359803	0.454685961862842
E2F1	TCGA-DLBC	0.365049419589202	0.0869275919446764	0.454685961862842
FOXO1	TCGA-PAAD	0.69968958046347	0.0869773784838782	0.454685961862842
KLF3	TCGA-READ	0.740781889774309	0.0868837083358739	0.454685961862842
HIF1A	TCGA-THCA	1.64593889800039	0.086971541086968	0.454685961862842
MTERF4	TCGA-UCS	0.552279982295936	0.0870219860419469	0.454685961862842
ZNF621	TCGA-LUAD	0.774612197311278	0.087170565706852	0.454796302656006
ARX	TCGA-PAAD	0.573280919133338	0.0871979247752236	0.454796302656006
ZIC1	TCGA-SKCM	1.70331798267121	0.0871997503370298	0.454796302656006
ZBTB48	TCGA-ACC	2.27551989201556	0.087461841725229	0.455073262501042
HES5	TCGA-CESC	0.718725145259697	0.0873626090637886	0.455073262501042
NR3C1	TCGA-CHOL	0.979342006671244	0.0873801733235466	0.455073262501042
RUNX2	TCGA-UCEC	1.23650339501383	0.0874096112806421	0.455073262501042
IRF5	TCGA-BRCA	0.806774307935719	0.0875634737060554	0.455218566615644
MYF6	TCGA-CHOL	0.281969112642437	0.0875942959411963	0.455218566615644
NR2C2	TCGA-CHOL	0.639619181411701	0.087850642359017	0.455319099376028
BATF	TCGA-KIRC	1.64707649106981	0.0877803440013144	0.455319099376028
ZNF143	TCGA-LGG	0.765739601613536	0.0877777567484146	0.455319099376028
ZNF121	TCGA-READ	0.656443797817634	0.0878750179163149	0.455319099376028
IRF2	TCGA-TGCT	0.941316527512936	0.0877961889273707	0.455319099376028
GLIS2	TCGA-CESC	0.822771955701344	0.0879582698653035	0.455479506853028
PPARG	TCGA-DLBC	1.92665560425125	0.0881010689054291	0.455947896711995
ZNF606	TCGA-CESC	0.668829248917424	0.0882051790004221	0.456088612938548
CEBPG	TCGA-KIRP	1.754046191774	0.088232986544369	0.456088612938548
JUNB	TCGA-PCPG	0.216680587257834	0.088311685745237	0.45622466360677
ETV1	TCGA-KIRC	1.14249768519739	0.0884101244279543	0.456462468149071
NR1I2	TCGA-LUSC	1.26325383720875	0.0886108780145375	0.456957221732754
RORB	TCGA-UCS	0.694196978750127	0.0886066616540192	0.456957221732754
FOXM1	TCGA-PCPG	4.56635318484772	0.0886732767298566	0.457008426223107
RUNX2	TCGA-PCPG	0.20408498756189	0.0889254125152803	0.458036867538788
ATF2	TCGA-ESCA	1.04007887159588	0.0892283644564431	0.458512716469392
GRHL3	TCGA-GBM	0.690866041537116	0.0892135888896926	0.458512716469392
WT1	TCGA-LIHC	1.37419945035781	0.0891750832294938	0.458512716469392
ESR1	TCGA-UVM	1.60599432020658	0.0890849682465761	0.458512716469392
HOXA9	TCGA-COAD	0.849026092272283	0.0892833393513875	0.458524696786901
E2F6	TCGA-CESC	0.866966983951952	0.0893641139890938	0.458669082407193
NR1I2	TCGA-HNSC	0.838539096740102	0.0895510703653071	0.458817542871662
SOX14	TCGA-LIHC	1.57177170928583	0.0894746906108437	0.458817542871662
KLF4	TCGA-LUAD	1.16748790722387	0.0895487652488895	0.458817542871662
PLAGL1	TCGA-CESC	1.53352011559546	0.0897706303133651	0.459174406511132
IRX6	TCGA-DLBC	0.237946475485686	0.0897160563991578	0.459174406511132
ZNF462	TCGA-MESO	1.26530597978505	0.0897788764969526	0.459174406511132
SKI	TCGA-ACC	2.58634067157475	0.0903896762580816	0.459312426289932
MYOG	TCGA-BRCA	0.8356450805812	0.0903642854646297	0.459312426289932
IRF9	TCGA-BRCA	0.793045122718129	0.0904386694704056	0.459312426289932
HINFP	TCGA-DLBC	0.167799955604798	0.0898769883182183	0.459312426289932
GABPA	TCGA-ESCA	1.19618886839796	0.0901392678391781	0.459312426289932
PPARG	TCGA-PCPG	5.21434176378408	0.0903154720544298	0.459312426289932
ZNF705D	TCGA-PRAD	1.18522171325453E-08	0.0901023814459911	0.459312426289932
POU2F2	TCGA-READ	0.616082564880391	0.0900181729382184	0.459312426289932
PRDM2	TCGA-SARC	1.43740121117888	0.0900177048092534	0.459312426289932
NR2F6	TCGA-SARC	1.37147588129108	0.0904053780244152	0.459312426289932
RFX3	TCGA-SKCM	1.49996492069309	0.0902136545613119	0.459312426289932
HOXC12	TCGA-UVM	0.94620580501901	0.0899388698679649	0.459312426289932
ETV1	TCGA-PRAD	0.567455503625795	0.0905168197429987	0.459441433544009
FOXJ1	TCGA-ESCA	0.95717523233396	0.0906844092875219	0.459733601492979
BCL6	TCGA-HNSC	0.813640217025215	0.0907855102833437	0.459733601492979
ZNF653	TCGA-KIRP	0.846763047053461	0.0907432087157484	0.459733601492979
PRDM2	TCGA-LGG	1.10637128219196	0.0907834074706513	0.459733601492979
MXI1	TCGA-CESC	0.688415778943356	0.0908959824822915	0.45996894727605
POU2F2	TCGA-MESO	0.686821570306144	0.0909376035831639	0.45996894727605
KLF6	TCGA-ESCA	1.05672536821435	0.091232760446535	0.46119404729502
HOXA9	TCGA-KIRC	1.36348912300744	0.091604821986712	0.462806264213609
GRHL2	TCGA-ESCA	0.978129103631938	0.0918896385384409	0.462935832945804
SRF	TCGA-ESCA	1.12073527412062	0.0919043614126146	0.462935832945804
CENPX	TCGA-OV	0.791827361470017	0.0917285524275797	0.462935832945804
ARNTL	TCGA-PRAD	1.96931254147132	0.0918858826465034	0.462935832945804
KLF6	TCGA-SKCM	0.762973451875161	0.0918891109452844	0.462935832945804
SRF	TCGA-THCA	1.13654230044489	0.0919493675081793	0.462935832945804
SPI1	TCGA-CHOL	0.473059550139813	0.0920476481884455	0.463162920694027
GLI3	TCGA-DLBC	1.76690469991954	0.0922143752495385	0.463171063353446
FOXN2	TCGA-LUSC	1.20178405084762	0.0921978602010435	0.463171063353446
ZBTB3	TCGA-LUSC	1.24469305412894	0.0921890694609022	0.463171063353446
RUNX1	TCGA-THCA	1.12828497839817	0.0922619741582352	0.463171063353446
SP4	TCGA-LGG	1.64241460811815	0.0923514835952627	0.463353353752729
SPDEF	TCGA-SARC	1.28770697981152	0.0924400098953631	0.463530504426375
ATF6	TCGA-ESCA	1.3693174107991	0.0928359340211549	0.464554992423109
IRX6	TCGA-GBM	1.408943751955	0.0929405234863866	0.464554992423109
FOXF1	TCGA-HNSC	0.785650743207073	0.0927856750833553	0.464554992423109
SIX2	TCGA-KIRP	1.37833016825618	0.0929643343046475	0.464554992423109
RBPJ	TCGA-LAML	0.801227219551842	0.0929594171263009	0.464554992423109
ZNF462	TCGA-LUSC	0.876459747863246	0.0927407420761656	0.464554992423109
ESR1	TCGA-PAAD	0.79595172283945	0.0930998951560109	0.464965646105995
PLAGL1	TCGA-LAML	0.575100238800494	0.093287678898678	0.465103424846872
E2F4	TCGA-LAML	1.44532443831806	0.0932773029160198	0.465103424846872
CENPX	TCGA-SKCM	1.87509330622599	0.0932721046452259	0.465103424846872
SAFB	TCGA-SKCM	1.73439852434532	0.0934256196627048	0.46552468378842
THRA	TCGA-ESCA	0.930690138159116	0.0937969055801208	0.467107517211465
HNF4A	TCGA-UCS	0.54561155519793	0.0944351249433526	0.470017107575201
ZIC3	TCGA-THCA	0.811135131981872	0.094646598668361	0.470800613593046
NR1H4	TCGA-BRCA	0.849826564771829	0.0947975023261269	0.470896405680343
GABPA	TCGA-DLBC	2.13606037171728	0.0948280477110587	0.470896405680343
ZNF76	TCGA-LUAD	0.733298115313158	0.0948079547459922	0.470896405680343
FOXJ2	TCGA-DLBC	2.28651374815299	0.0951658865217782	0.471498789308696
BCL6	TCGA-KIRC	1.47991586876956	0.0951320021350287	0.471498789308696
CEBPG	TCGA-PRAD	0.500665110506539	0.0950720274245984	0.471498789308696
MAFK	TCGA-SKCM	0.596173361199879	0.0951365196920701	0.471498789308696
NFATC2	TCGA-BRCA	0.883874736956581	0.0952694537502928	0.471743571441188
ZNF143	TCGA-HNSC	1.24991371711318	0.0954321988670023	0.47201274964883
ELK4	TCGA-READ	1.18000995332948	0.0954037263522262	0.47201274964883
MAFF	TCGA-ESCA	1.63093850035173	0.0955051252572384	0.472071725011411
WT1	TCGA-READ	0.543703517435771	0.0955525202290606	0.472071725011411
NR1H4	TCGA-THYM	1.11357473147748E-08	0.0956479577002583	0.472275346694586
GLIS2	TCGA-ESCA	0.766606463650671	0.0957766680032006	0.472642933885483
HES5	TCGA-CHOL	0.704197584377066	0.0961505685215387	0.473415179097005
SOX5	TCGA-COAD	0.822867741753637	0.0961466953012194	0.473415179097005
IRX4	TCGA-KIRC	1.66360735754394	0.096012072529596	0.473415179097005
CENPX	TCGA-LGG	1.02486786138055	0.096093277409747	0.473415179097005
KLF12	TCGA-DLBC	2.9866812423904	0.0962104347108159	0.473442308661699
ZBTB1	TCGA-KIRP	0.945049926669576	0.0962815234885174	0.473524601685481
ZNF621	TCGA-HNSC	0.681422733814095	0.0967054057402152	0.475140376177204
CLOCK	TCGA-THCA	1.56380583683389	0.0967191603860141	0.475140376177204
MSX2	TCGA-STAD	0.761052983744014	0.0968124766264311	0.475176069866201
NFE2L2	TCGA-TGCT	1.28427538237735	0.0968355366260055	0.475176069866201
SP4	TCGA-THYM	0.363172871649305	0.0969957007522099	0.475694005378237
BNC1	TCGA-GBM	1.27660375118592	0.0971714715820734	0.475931635840353
WT1	TCGA-PCPG	0.184991984456828	0.0972627223646187	0.475931635840353
KLF12	TCGA-READ	0.761759430713843	0.097236301586103	0.475931635840353
WT1	TCGA-SKCM	1.85340483216778	0.0972184480041159	0.475931635840353
ZIC1	TCGA-READ	0.737448536478545	0.09733504727267	0.476018114399189
ZFP3	TCGA-THCA	0.51550243579651	0.0975469404532557	0.476786673034712
RARA	TCGA-OV	1.11336620108954	0.0976228015831416	0.476889849573283
MECOM	TCGA-LUAD	0.697261018694492	0.0978836510091236	0.477896076395441
HOXC8	TCGA-BLCA	1.28456961906661	0.097989581607525	0.478145241345402
RELA	TCGA-BLCA	0.919489791920351	0.0982441471396756	0.479118993049594
TFEC	TCGA-SKCM	1.0748386994363	0.098497062073443	0.480083609770391
IRF9	TCGA-UCS	0.719956281807141	0.0985550500393088	0.480097587160167
TBX19	TCGA-BLCA	0.869961276594567	0.0986121835346997	0.480107388813435
E2F4	TCGA-SKCM	1.98130683786092	0.099251984221781	0.482952392498163
SKI	TCGA-LUSC	1.32058619105251	0.0993851223609609	0.483330215390268
TCF4	TCGA-BRCA	1.19000244528983	0.0995040426738613	0.483368773948317
TBX20	TCGA-COAD	0.954404447029555	0.0994868354050742	0.483368773948317
SKI	TCGA-BRCA	1.01111272833856	0.0998602367234836	0.483406961489121
FOXN2	TCGA-CHOL	0.59962384049825	0.0996753215658086	0.483406961489121
EBF3	TCGA-HNSC	0.824523671090339	0.100093046937242	0.483406961489121
ETS1	TCGA-KIRP	1.49764863626463	0.0999945543420419	0.483406961489121
FOXH1	TCGA-MESO	1.21223755850527	0.100089377956342	0.483406961489121
E2F2	TCGA-PCPG	4.2655335284347	0.099843448475585	0.483406961489121
HINFP	TCGA-STAD	0.835835802398456	0.0996666207724311	0.483406961489121
MSX2	TCGA-THCA	4.9429401923668	0.100104958278611	0.483406961489121
RORB	TCGA-THCA	2.32333301831279	0.0998197368866293	0.483406961489121
MLX	TCGA-UVM	2.22382660227136	0.0997295336233655	0.483406961489121
TFDP2	TCGA-UVM	0.644543451368765	0.100122406260204	0.483406961489121
NFATC1	TCGA-SKCM	1.80775774232262	0.100359460511075	0.484283047673942
GLIS2	TCGA-TGCT	632486626.504034	0.100427742161095	0.4843442049962
GRHL2	TCGA-BRCA	1.43007591662284	0.100871141631599	0.48444448020373
ELK1	TCGA-COAD	1.26977189606992	0.101170199487047	0.48444448020373
FOS	TCGA-KIRP	0.580884485256343	0.101044686831032	0.48444448020373
TFDP1	TCGA-LIHC	1.39958472348591	0.100911718215804	0.48444448020373
EBF1	TCGA-MESO	1.31339925697111	0.100625609739182	0.48444448020373
CEBPA	TCGA-MESO	0.724620307734693	0.100881516483946	0.48444448020373
DMRT1	TCGA-READ	1.30557640837914	0.101109842006907	0.48444448020373
ZBTB7C	TCGA-SARC	0.682307578625565	0.100780752641525	0.48444448020373
MAFK	TCGA-SARC	0.837067910339407	0.100715827811959	0.48444448020373
BCL6B	TCGA-SKCM	1.46913321127707	0.100543417184379	0.48444448020373
ZSCAN21	TCGA-SKCM	1.95379981697768	0.101135925556333	0.48444448020373
MNT	TCGA-TGCT	2.95140294636635	0.100875273829869	0.48444448020373
PLSCR1	TCGA-UCS	0.743799907191912	0.101171585475383	0.48444448020373
MLX	TCGA-KIRC	0.846249536608156	0.101301027624181	0.484550175984559
STAT3	TCGA-TGCT	2.41072691143614	0.101395270623273	0.484550175984559
MXD1	TCGA-THCA	2.94870134361086	0.101416184939133	0.484550175984559
HOXC12	TCGA-UCS	0.650462484277822	0.101378238457828	0.484550175984559
NR0B1	TCGA-HNSC	1.22916610195566	0.101601766339544	0.484904868393112
TEAD1	TCGA-KIRP	0.888149027814865	0.101586044085685	0.484904868393112
ISL1	TCGA-BLCA	1.25846175511872	0.101766031014876	0.485282062073786
PRDM2	TCGA-COAD	0.728221150540539	0.101792230471734	0.485282062073786
MAX	TCGA-HNSC	1.18412327528047	0.102652522274829	0.486719362555125
MITF	TCGA-KIRC	0.637991295093709	0.102489267830298	0.486719362555125
NR5A2	TCGA-LGG	1.43268941423105	0.102488600203547	0.486719362555125
THRA	TCGA-PCPG	0.219926378670349	0.102571082154546	0.486719362555125
SMAD4	TCGA-PCPG	4.56569239414109	0.102468491270394	0.486719362555125
ZBTB49	TCGA-PCPG	4.58970119762844	0.102519375151426	0.486719362555125
HOXD10	TCGA-STAD	1.43257919018703	0.102624258962317	0.486719362555125
MBD3	TCGA-TGCT	0.239190671414177	0.102605029994442	0.486719362555125
ETS1	TCGA-THCA	1.67549206327706	0.10224210579126	0.486719362555125
BCL6	TCGA-UCS	0.71235808421777	0.102492500916038	0.486719362555125
FOXF1	TCGA-CHOL	0.677909091284669	0.102843164489682	0.487357977532715
BCL11B	TCGA-ACC	2.59265310290884	0.10327575196266	0.487650797049148
SRF	TCGA-DLBC	1.61752667163896	0.103025419755252	0.487650797049148
DLX2	TCGA-ESCA	1.21579736629255	0.103244022582114	0.487650797049148
MLX	TCGA-HNSC	1.44788526161507	0.103296868031651	0.487650797049148
ZCRB1	TCGA-OV	0.776209982670496	0.103179237309493	0.487650797049148
MYF6	TCGA-PAAD	0.705853132615608	0.103259963940939	0.487650797049148
CEBPA	TCGA-PAAD	0.931732051638765	0.103296404419849	0.487650797049148
ZSCAN21	TCGA-BLCA	0.840038404186056	0.103557441964871	0.487740420081088
MTERF4	TCGA-ESCA	0.972906865618123	0.103598916887456	0.487740420081088
ZNF121	TCGA-ESCA	1.42227252268398	0.103707836738252	0.487740420081088
FOXH1	TCGA-HNSC	0.951402549126665	0.103604141255656	0.487740420081088
FOXH1	TCGA-PCPG	4.55168468541079	0.10357596415988	0.487740420081088
NFATC1	TCGA-TGCT	4.43371067638706	0.10366098874874	0.487740420081088
ZNF398	TCGA-THCA	1.62681644425692	0.103556779839801	0.487740420081088
GABPA	TCGA-KIRC	0.667231653005634	0.103788232979423	0.487855104830424
RUNX2	TCGA-DLBC	3.11500729990616	0.103906498295287	0.48814757289749
RORC	TCGA-ACC	0.30866488689538	0.103971514565858	0.488189699120552
PPARG	TCGA-BRCA	0.897514591934194	0.104125873986485	0.488620893328204
ETS1	TCGA-READ	0.990009747796798	0.104175545225083	0.488620893328204
MSC	TCGA-SKCM	1.57391187699305	0.104243217083979	0.488675145748901
TFEC	TCGA-TGCT	3.63025245151853	0.104376341427771	0.489036005290955
ESR1	TCGA-TGCT	4.06157109935453	0.104459529111758	0.489162633636242
ESRRA	TCGA-DLBC	1.95737191966574	0.104520483891797	0.489185069692399
IRX4	TCGA-BLCA	1.22186586512026	0.104608651059782	0.489299700649624
TEAD1	TCGA-LUAD	0.765664014186025	0.104657329771556	0.489299700649624
FOSL2	TCGA-OV	1.14590534511401	0.104845651953655	0.489917182680435
NFIC	TCGA-LUAD	1.21411033055293	0.10491995358922	0.490001499068155
ELK1	TCGA-OV	0.793050174989718	0.105160815377556	0.490863184318601
SMAD3	TCGA-READ	0.782784965858928	0.105289249957015	0.49119944677322
YY1	TCGA-UCEC	1.42824290196074	0.105386378806346	0.491389378695543
HNF4A	TCGA-LGG	0.734696775426551	0.105475742317602	0.49154291898679
JUN	TCGA-CESC	1.27689447592452	0.10558463985212	0.491787279739018
RELA	TCGA-LIHC	1.56635216165364	0.105918659228975	0.492059763953716
NFATC1	TCGA-OV	1.10115282996952	0.105857439891898	0.492059763953716
THRB	TCGA-PRAD	0.30852971128374	0.105858384126015	0.492059763953716
ZNF711	TCGA-SARC	1.25391345588545	0.10577627761628	0.492059763953716
KLF7	TCGA-THYM	0.33775496384054	0.105925609347097	0.492059763953716
RXRG	TCGA-UVM	0.40041660014463	0.105996941027979	0.492128654772761
ETV1	TCGA-STAD	1.39539514300017	0.106121075769419	0.492442498642323
SMAD5	TCGA-BRCA	1.1543944630988	0.106473628674047	0.493815391773668
ETV1	TCGA-MESO	1.590429851089	0.106670526945362	0.494124883624677
BNC1	TCGA-THYM	3.98965012372735	0.106625463107997	0.494124883624677
WT1	TCGA-UVM	1.62022036554119	0.106710551790817	0.494124883624677
NR1H4	TCGA-PCPG	0.210816119066084	0.106970959483033	0.49506751174135
ZNF467	TCGA-ACC	1.06768575600775	0.109241136509639	0.495485797392932
HIF1A	TCGA-BLCA	1.15471061554135	0.107866560911836	0.495485797392932
FOXM1	TCGA-BRCA	1.46675075989988	0.109094981546831	0.495485797392932
MLXIPL	TCGA-CHOL	0.779267530608425	0.109056703361295	0.495485797392932
RBPJ	TCGA-CHOL	0.63500537554194	0.107275834389396	0.495485797392932
JUN	TCGA-COAD	1.15233774396873	0.108579042695968	0.495485797392932
THRA	TCGA-DLBC	3.60090043898916	0.108319178557525	0.495485797392932
ETV1	TCGA-ESCA	0.750517309628921	0.107370537402888	0.495485797392932
ZCRB1	TCGA-GBM	1.20117599404616	0.108490748908866	0.495485797392932
FOXJ1	TCGA-HNSC	0.72186188301201	0.109220645878374	0.495485797392932
HOXA1	TCGA-KIRP	0.585856093788521	0.109128390538711	0.495485797392932
CREB3	TCGA-KIRP	0.761818274512558	0.10758726367236	0.495485797392932
ZNF143	TCGA-LAML	1.23342575365527	0.108791278073473	0.495485797392932
ETV1	TCGA-LUAD	0.703074068727518	0.107543911578695	0.495485797392932
NCOA1	TCGA-LUAD	0.855680671130074	0.108196525320432	0.495485797392932
GFI1B	TCGA-LUAD	0.715995195820985	0.107968015615225	0.495485797392932
SIX6	TCGA-LUAD	0.754789169181528	0.108437481563631	0.495485797392932
ZNF76	TCGA-LUSC	1.22385604100586	0.109540231356386	0.495485797392932
ATF3	TCGA-LUSC	1.1772513519229	0.107971831840956	0.495485797392932
ZNF646	TCGA-LUSC	1.16120688442962	0.109515482238521	0.495485797392932
STAT6	TCGA-MESO	0.651052920807875	0.108311605520471	0.495485797392932
SOX15	TCGA-OV	0.853207622135136	0.108063402283278	0.495485797392932
MYC	TCGA-OV	1.10888465094952	0.109621255060411	0.495485797392932
MXD4	TCGA-PAAD	0.667033798045557	0.107675754977774	0.495485797392932
SMAD5	TCGA-PCPG	4.73172133952415	0.107735752741599	0.495485797392932
ZNF143	TCGA-PCPG	4.4797408647469	0.109577271356499	0.495485797392932
TEAD1	TCGA-PCPG	4.88187444390445	0.108790008895172	0.495485797392932
TCF4	TCGA-PRAD	0.29453358443161	0.108172617477531	0.495485797392932
RARG	TCGA-READ	1.53738008026074	0.107319319164199	0.495485797392932
FOXO3	TCGA-SKCM	2.01907987809596	0.108574270356758	0.495485797392932
IKZF3	TCGA-SKCM	0.455063898173349	0.107780944036587	0.495485797392932
ZBTB49	TCGA-SKCM	1.69963344972325	0.109577888238139	0.495485797392932
SIM1	TCGA-STAD	1.17988204147215	0.108952094796138	0.495485797392932
MAFB	TCGA-STAD	1.22831769457022	0.10881565706208	0.495485797392932
KLF6	TCGA-TGCT	4.10505058477279	0.108281247136825	0.495485797392932
NFATC2	TCGA-TGCT	555081248.194434	0.107702297650416	0.495485797392932
NFKB1	TCGA-TGCT	4.2647740490592	0.109488433594093	0.495485797392932
RELA	TCGA-TGCT	4.43338253216239	0.107702298160385	0.495485797392932
MSX1	TCGA-THYM	0.50017390335844	0.107130251693699	0.495485797392932
SP4	TCGA-UCEC	1.38445067029251	0.108844725489049	0.495485797392932
ZNF711	TCGA-UCEC	1.40084345447605	0.109297796668952	0.495485797392932
HOXA9	TCGA-UCS	2.07435864035244	0.107839500425711	0.495485797392932
ZNF653	TCGA-UCS	1.64817766437873	0.109444325137786	0.495485797392932
HINFP	TCGA-UCS	0.584102742236266	0.108840507893828	0.495485797392932
NCOA3	TCGA-UVM	2.57872896774246	0.10839169322307	0.495485797392932
RUNX2	TCGA-KIRP	1.30187177901355	0.109816634578746	0.495854270181895
IRX6	TCGA-UVM	1.36029007812981	0.109810850941504	0.495854270181895
ZSCAN4	TCGA-LIHC	0.875466325884119	0.109985225956606	0.496358195897428
ESR2	TCGA-COAD	1.15560570556011	0.110065692723086	0.496415210502339
ELK1	TCGA-PCPG	5.30175600611079	0.110168840631575	0.496415210502339
THRA	TCGA-UCEC	1.42098492377003	0.110135892600574	0.496415210502339
ZBTB49	TCGA-UVM	0.398800878926475	0.110305309617544	0.496773136902177
ZSCAN32	TCGA-KIRP	0.877839718229554	0.110385275580803	0.496876356748729
IRX5	TCGA-GBM	1.21848201870184	0.110577297498353	0.497483605997238
ZBTB48	TCGA-BLCA	0.817283774835013	0.110680184378027	0.497689419686432
SOX6	TCGA-GBM	0.676618635591498	0.110820521999157	0.497926550786135
TFAP2A	TCGA-KIRP	4.46480581807151	0.110847253958016	0.497926550786135
BATF	TCGA-CHOL	0.800539910878596	0.111065309300452	0.498135347068456
JUN	TCGA-DLBC	1.83561545264521	0.110997888679912	0.498135347068456
ATOH1	TCGA-KIRC	1.29527774076126	0.111055545002342	0.498135347068456
SOX15	TCGA-DLBC	2.25594752784544	0.11137675311317	0.498236070049545
FOXP3	TCGA-HNSC	0.706300904723146	0.11129558766726	0.498236070049545
MYOG	TCGA-KIRC	1.36014490381885	0.111363558257589	0.498236070049545
TWIST2	TCGA-LUAD	1.18138024255594	0.11143098329007	0.498236070049545
NFYB	TCGA-READ	1.14450285122623	0.111273051754452	0.498236070049545
MYC	TCGA-UCEC	1.39255702504758	0.111212867424521	0.498236070049545
IRF9	TCGA-THCA	0.794311285724728	0.111544126307655	0.498486064720201
HOXD10	TCGA-CESC	0.865690785172839	0.11185315277605	0.499610749066356
ZBTB3	TCGA-THCA	0.675607308995124	0.111916274289503	0.499636467996704
ETS1	TCGA-KIRC	0.572372123815622	0.112091643727025	0.500140853143494
HOXC8	TCGA-UCEC	1.40907189801331	0.112144097151463	0.500140853143494
MNT	TCGA-SKCM	1.47386042757537	0.112202028130504	0.500143124368828
REL	TCGA-ACC	1.70659424255254	0.112357632338744	0.500554414753519
GFI1	TCGA-HNSC	0.90657742331424	0.112409234817208	0.500554414753519
IRX5	TCGA-ACC	2.6184529429701	0.112747108740519	0.501316091090421
ZNF765	TCGA-CESC	0.678577776928868	0.112772464325006	0.501316091090421
ZDHHC5	TCGA-COAD	1.14844592053444	0.11274091183048	0.501316091090421
GRHL2	TCGA-STAD	0.775153576273491	0.112810509590956	0.501316091090421
ETV4	TCGA-THYM	2.64491971544055	0.112895951806629	0.501439949125821
MAZ	TCGA-HNSC	1.38457311633441	0.113084322807867	0.502020617561938
CDX1	TCGA-CHOL	0.744923717035558	0.113168548518877	0.50213859276588
NFATC1	TCGA-HNSC	0.907268049595052	0.113300376537477	0.502283392055679
NFATC1	TCGA-PRAD	0.215140868278779	0.113316517266293	0.502283392055679
IRX6	TCGA-BRCA	1.12307702484149	0.113801589756291	0.502642924329255
HEY2	TCGA-OV	0.828747377964845	0.113722922396902	0.502642924329255
NR2C2	TCGA-SARC	1.29170896788329	0.113801281971508	0.502642924329255
HOXB7	TCGA-SKCM	1.43613733248016	0.113604859307151	0.502642924329255
HOXB7	TCGA-STAD	0.798804618614805	0.11370077363278	0.502642924329255
SMAD4	TCGA-THCA	1.56967878566553	0.113595600631253	0.502642924329255
E2F4	TCGA-THCA	0.774450338141347	0.113575128639668	0.502642924329255
NFYA	TCGA-CHOL	1.20459287663166	0.114058628017284	0.503522883948576
NR2F2	TCGA-UVM	2.07809738749232	0.114177530655629	0.503792447827017
HOXD10	TCGA-BLCA	1.11995684573547	0.114392907776803	0.504487203410611
THRA	TCGA-CHOL	1.09216560100695	0.114584745202342	0.504684721511409
MBD2	TCGA-KIRC	0.830042581895927	0.114611524586632	0.504684721511409
ZNF765	TCGA-THYM	0.319751206793799	0.114527602581451	0.504684721511409
RORB	TCGA-KIRP	1.27864440999858	0.114782665411869	0.505182928619192
YY1	TCGA-BRCA	1.19626524688717	0.114873175605468	0.505325939153345
FOXN2	TCGA-DLBC	2.37713439839018	0.115142153323063	0.505998060264319
ZNF18	TCGA-LAML	0.707623995161964	0.115123458191974	0.505998060264319
SOX6	TCGA-COAD	0.818745124411704	0.11550960057876	0.507142052132874
TP73	TCGA-TGCT	2.07402131908536E-09	0.115518924389394	0.507142052132874
HOXC12	TCGA-PCPG	5.06454075585967	0.115643052404549	0.507431227427517
RUNX2	TCGA-BLCA	1.37239972249818	0.116261781823446	0.507585396295937
ZNF121	TCGA-BLCA	0.631466249045081	0.116843710628399	0.507585396295937
ZNF281	TCGA-BRCA	0.970085052640081	0.115901852670494	0.507585396295937
ESRRG	TCGA-BRCA	0.738424556457825	0.115868537754511	0.507585396295937
BCL6B	TCGA-CHOL	0.831790481972788	0.116206870209703	0.507585396295937
E2F2	TCGA-COAD	1.39256171024121	0.116378803054478	0.507585396295937
GRHL2	TCGA-COAD	1.42313051378365	0.115801528913219	0.507585396295937
MSX1	TCGA-COAD	1.45442490581614	0.11680568391246	0.507585396295937
ZBTB7C	TCGA-GBM	1.28923646890267	0.116539588143562	0.507585396295937
MYF6	TCGA-KIRC	1.67311510436455	0.116358719609634	0.507585396295937
GLI1	TCGA-LUAD	1.11924879184584	0.116656627781323	0.507585396295937
MYF6	TCGA-LUSC	1.22872506628423	0.116316028303392	0.507585396295937
GRHL2	TCGA-OV	0.869582638951261	0.116227013075365	0.507585396295937
GLI1	TCGA-SKCM	0.687221842669668	0.116384905226019	0.507585396295937
[truncated: 10,200 more rows]

## Sheet: Notes Table 6
Supplementary Table 6. Prognosis analysis of transcription factors and genes using the TCGA database.
Table Column	Notes
genesymbol	Gene symbol for gene.
TCGA cancer code	TCGA cancer code for gene.
HR	The hazard ratio obtained from the Cox Proportional-Hazards Model reveals how the expression level of the given gene affect the prognosis*.
regressed.p	The p value after covariates and confounding factors (gender, age, race, tumor size, tumor stage and tumor lymph node metastasis status) are regressed out.
regressed.padj	Adjusted p value for regressed*.
Supplementary Notes
HR	*HR<1 means that the high expression of this gene is associated with good prognosis. HR>1 means that the high expression of this gene is associated with poor prognosis.
regressed.padj	*To be considered significantly relavant to prognosis, regressed.padj should be smaller than 0.1
