# Supplementary material for: A large-scale cancer-specific protein–DNA interaction network
Source: Life Sci Alliance. 2024 Jul 16;7(10):e202402641. doi: 10.26508/lsa.202402641 (PMC11252446; doi:10.26508/lsa.202402641)
Supplement: Supplementary file 7 [file LSA-2024-02641_TableS7.zip › LSA-2024-02641_TableS7.ods]

## Sheet: Supplementary Table 7
CG-ID#	Gene name	Gene HGNC#	Tumor Types(Somatic)	#publications
CG-721	BCL6	1001	NHL, CLL	2251
CG-586	ROBO2	10250	colorectal adenocarcinoma, melanoma	17
CG-587	ROBO2	10250	colorectal adenocarcinoma, melanoma	17
CG-1002	ROS1	10261	glioblastoma, NSCLC, Spitzoid tumour, cholangiocarcinoma, borderline ovarian	1394
CG-128	RPGR	10295	N/A	8
CG-588	RPL10	10298	T-ALL	21
CG-589	RPL5	10360	T-ALL	38
CG-130	RUNX1	10471	AML, pre B-ALL, T-ALL	3506
CG-1012	S100A7	10497	melanoma, T-cell lymphoma	206
CG-326	BLM	1058	N/A	93
CG-591	SDHA	10680	GIST, paraganglioma	30
CG-1016	SDHB	10681	N/A	1167
CG-593	SDHC	10682	N/A	60
CG-594	SDHD	10683	N/A	741
CG-725	BMP5	1072	melanoma	62
CG-606	SET	10760	T-ALL	9
CG-607	SET	10760	T-ALL	9
CG-132	SF3B1	10768	myelodysplastic syndrome	886
CG-1018	SFPQ	10774	papillary renal	6
CG-1019	SFRP4	10778	colorectal cancer, melanoma, SCC, gastric cancer, oesophageal SCC	247
CG-1035	SRSF2	10783	MDS, CLL	118
CG-630	SRSF3	10785	follicular lymphoma	55
CG-1021	SGK1	10810	Nodular lymphocyte predominant Hodgkin lymphoma	172
CG-1022	SGK1	10810	Nodular lymphocyte predominant Hodgkin lymphoma	172
CG-1020	SGK1	10810	Nodular lymphocyte predominant Hodgkin lymphoma	172
CG-1023	SGK1	10810	Nodular lymphocyte predominant Hodgkin lymphoma	172
CG-1024	SH3GL1	10830	AL	11
CG-1043	STIL	10879	T-ALL	62
CG-1044	STIL	10879	T-ALL	62
CG-1025	SIX1	10887	Wilms tumour	244
CG-1026	SIX2	10888	Wilms tumour	72
CG-839	FOXL2	1092	granulosa-cell tumour of the ovary	277
CG-19	BRCA1	1100	ovarian	2599
CG-168	BRCA2	1101	breast, ovarian, pancreatic	13324
CG-616	SLC34A2	11020	NSCLC	5
CG-146	ZFP36L1	1107	N/A	55
CG-147	ZFP36L1	1107	N/A	55
CG-621	SMARCB1	11103	malignant rhabdoid	261
CG-622	SMARCD1	11106	breast	8
CG-1029	SMARCE1	11109	N/A	9
CG-1030	SMC1A	11111	AML	5
CG-878	KDM5C	11114	clear cell renal carcinoma	145
CG-1032	SOX21	11197	multiple myeloma	3
CG-1033	SPOP	11254	prostate, endometrial	44
CG-629	SRC	11283	colorectal cancer, endometrial carcinoma	15177
CG-729	BTG1	1130	B-CLL	54
CG-694	ABI1	11320	AML	7
CG-730	BTK	1133	CLL, mantle cell lymphoma, WM	1814
CG-731	BTK	1133	CLL, mantle cell lymphoma, WM	1814
CG-633	SSX1	11335	synovial sarcoma	319
CG-1037	SSX2	11336	synovial sarcoma	159
CG-634	SSX4	11338	synovial sarcoma	25
CG-1036	SS18	11340	synovial sarcoma	355
CG-1038	STAG1	11354	colorectal cancer, AML	8
CG-283	STAG2	11355	bladder carcinoma, glioblastoma, melanoma, Ewing's sarcoma, myeloid neoplasms	23
CG-1039	STAT3	11364	T-cell large granular lymphocytic leukaemia	5760
CG-1040	STAT5B	11367	large granular lymphocytic leukaemia, skin basal cell, APL	531
CG-1041	STAT6	11368	solitary fibrous tumour, meningeal haemangiopericytoma	373
CG-1042	STAT6	11368	solitary fibrous tumour, meningeal haemangiopericytoma	373
CG-285	STK11	11389	NSCLC, pancreatic	436
CG-169	BUB1B	1149	N/A	335
CG-637	SYK	11491	MDS, peripheral T-cell lymphoma	780
CG-638	SYK	11491	MDS, peripheral T-cell lymphoma	780
CG-639	TAF15	11547	extraskeletal myxoid chondrosarcoma, ALL	53
CG-640	TAL2	11557	T-ALL	18
CG-134	TBX3	11602	breast, large intestine, skin	199
CG-286	TBX4	11603	N/A	26
CG-287	TBX4	11603	N/A	26
CG-136	TBX5	11604	N/A	90
CG-135	TBX5	11604	N/A	90
CG-1048	TCEA1	11612	salivary adenoma	14
CG-438	HNF1A	11621	hepatic adenoma, hepatocellular	45
CG-642	TCF12	11623	extraskeletal myxoid chondrosarcoma	108
CG-288	TCF7L2	11641	colorectal	607
CG-1051	TCL1A	11648	T-CLL	215
CG-1052	TEC	11719	myxoid chondrosarcoma	213
CG-138	TERT	11730	melanoma, glioblastoma, hepatocellular carcinoma, bladder, skin basal cell, skin squamous cell, mesothelioma, medulloblastoma, other tumour types	7027
CG-1053	TFE3	11752	papillary renal, alveolar soft part sarcoma, renal	238
CG-1055	TFEB	11753	renal cell carcinoma (childhood epithelioid)	144
CG-646	TFG	11758	papillary thyroid, ALCL, NSCLC, extraskeletal myxoid chondrosarcoma	245
CG-139	TFRC	11763	NHL	223
CG-647	TGFBR1	11772	N/A	1026
CG-648	TGFBR2	11773	head and neck, colorectal	248
CG-1058	TMPRSS2	11876	prostate	1472
CG-653	TNF	11892	N/A	34994
CG-655	TNFRSF14	11912	follicular lymphoma	173
CG-656	TNFRSF17	11913	intestinal T-cell lymphoma	14
CG-398	FAS	11920	TGCT, nasal NK/T lymphoma, skin squamous cell carcinoma-burn scar related	811
CG-140	TOX3	11972	N/A	139
CG-659	TOP1	11986	AML*	761
CG-142	TP53	11998	breast, colorectal, lung, sarcoma, adrenocortical, glioma, Spitzoid tumour, multiple other tumour types	25042
CG-1060	TPM3	12012	papillary thyroid, ALCL, NSCLC, Spitzoid tumour	9
CG-1061	TPM3	12012	papillary thyroid, ALCL, NSCLC, Spitzoid tumour	9
CG-1062	TPM3	12012	papillary thyroid, ALCL, NSCLC, Spitzoid tumour	9
CG-663	TPM4	12013	ALCL	77
CG-662	TPM4	12013	ALCL	77
CG-1063	TPR	12017	papillary thyroid, NSCLC	520
CG-1066	TRIP11	12305	AML	17
CG-667	TRRAP	12347	melanoma	112
CG-1067	TSC1	12362	renal cell carcinoma, bladder carcinoma	882
CG-668	TSC2	12363	pulmonary lymphangioleiomyomatosis (LAM), renal angiomyolipoma, HNSCC	1128
CG-669	TSHR	12373	toxic thyroid adenoma	426
CG-1068	U2AF1	12453	CLL, MDS	55
CG-670	UGT1A1	12530	N/A	1106
CG-671	USP6	12629	aneurysmal bone cyst	152
CG-673	USP8	12631	corticotroph adenoma	32
CG-674	USP9X	12632	colon carcinoma	191
CG-227	KDM6A	12637	renal cell carcinoma, bladder carcinoma, oesophageal SCC, MM, medulloblastoma, T-ALL, other tumour types	369
CG-675	VAV1	12657	T-cell lymphoma	360
CG-676	VHL	12687	renal, haemangioma, pheochromocytoma	2322
CG-819	EZR	12691	NSCLC	102
CG-820	EZR	12691	NSCLC	102
CG-678	WAS	12731	N/A	264
CG-1074	WT1	12796	Wilms tumour, desmoplastic small round cell tumour	3952
CG-1073	WT1	12796	Wilms tumour, desmoplastic small round cell tumour	3952
CG-145	XBP1	12801	N/A	939
CG-1077	XPA	12814	N/A	66
CG-1078	XPC	12816	N/A	104
CG-1079	XPO1	12825	CLL	416
CG-1080	YWHAE	12851	endometrial stromal sarcoma	182
CG-149	ZNF217	13009	N/A	188
CG-150	ZNF28	13073	N/A	1
CG-383	EML4	1316	NSCLC	1339
CG-759	CNBP	13164	aneurysmal bone cyst	4
CG-447	IKZF1	13176	ALL, DLBCL	70
CG-717	BCL11A	13221	B-CLL	246
CG-651	TLX3	13532	T-ALL	89
CG-727	BRD4	13575	lethal midline carcinoma of young people	670
CG-828	FBXO11	13590	DLBCL	59
CG-1056	TFPT	13630	pre-B ALL	11
CG-118	PLVAP	13635	N/A	41
CG-192	CTCF	13723	endometrial, breast, head and neck cancer	95
CG-82	KMT2C	13726	medulloblastoma	52
CG-428	HERPUD1	13744	prostate	37
CG-317	BCL2L12	13787	melanoma, SCC	83
CG-302	ARHGEF10	14103	colon cancer	5
CG-307	ARHGEF12	14193	AML	3
CG-187	CIC	14214	oligodendroglioma, soft tissue sarcoma	22
CG-766	CRLF2	14281	B-ALL, Downs associated ALL	55
CG-87	MKL1	14334	acute megakaryocytic leukaemia	140
CG-89	MKL1	14334	acute megakaryocytic leukaemia	140
CG-88	MKL1	14334	acute megakaryocytic leukaemia	140
CG-584	RNF213	14539	ALCL	52
CG-330	CALR	1455	MPN, MDS	99
CG-220	GTPBP3	14880	N/A	3
CG-221	GTPBP3	14880	N/A	3
CG-577	RBM15	14959	acute megakaryocytic leukaemia	153
CG-171	CASP8	1509	hepatocellular, oral squamous cell, breast	241
CG-172	CASP8	1509	hepatocellular, oral squamous cell, breast	241
CG-170	CASP8	1509	hepatocellular, oral squamous cell, breast	241
CG-1009	RUNX1T1	1535	AML	483
CG-1010	RUNX1T1	1535	AML	483
CG-738	CBFA2T3	1537	AML	46
CG-737	CBFA2T3	1537	AML	46
CG-333	CBL	1541	AML, JMML, MDS	1454
CG-22	CBLB	1542	AML	11
CG-425	GPHN	15465	AL	10
CG-926	NCKIPSD	15486	ALL	12
CG-684	ZNF331	15489	follicular thyroid adenoma	11
CG-685	ZNF331	15489	follicular thyroid adenoma	11
CG-686	ZNF331	15489	follicular thyroid adenoma	11
CG-533	PDE4DIP	15580	MPN	36
CG-534	PDE4DIP	15580	MPN	36
CG-536	PDE4DIP	15580	MPN	36
CG-631	SS18L1	15592	synovial sarcoma	14
CG-767	CRNKL1	15762	base cell carcinoma	3
CG-768	CRNKL1	15762	base cell carcinoma	3
CG-741	CCNC	1581	T-ALL	8
CG-335	CCND2	1583	NHL,CLL	402
CG-1017	SEPT6	15848	AML	33
CG-23	CCND3	1585	MM	273
CG-24	CCND3	1585	MM	273
CG-1013	SALL4	15924	colorectal cancer, breast cancer, prostate cancer, glioblastoma, melanoma	526
CG-25	CCNI	1595	N/A	14
CG-334	CBLC	15961	AML	49
CG-660	TP63	15979	HNSCC, DLBCL	1441
CG-661	TP63	15979	HNSCC, DLBCL	1441
CG-2	ACTL6B	160	N/A	7
CG-742	CCR7	1608	adult T-cell leukaemia/lymphoma	134
CG-1065	TRIM33	16290	papillary thyroid	10
CG-744	CD209	1641	prostate carcinoma	84
CG-697	ACSL6	16496	AML, AEL	25
CG-698	ACSL6	16496	AML, AEL	25
CG-338	CD28	1653	T-cell lymphoma	833
CG-33	CHEK2	16627	N/A	2008
CG-32	CHEK2	16627	N/A	2008
CG-50	FBXW7	16712	colorectal, endometrial, T-ALL	265
CG-49	FBXW7	16712	colorectal, endometrial, T-ALL	265
CG-48	FBXW7	16712	colorectal, endometrial, T-ALL	265
CG-724	BCLAF1	16863	melanoma, SCC	76
CG-745	CD74	1697	NSCLC	146
CG-339	CD79A	1698	DLBCL, WM	1890
CG-746	CD79B	1699	DLBCL, WM	714
CG-493	MLLT11	16997	ALL	43
CG-351	CLP1	16999	AML	27
CG-458	KAT7	17016	CCRCC	17
CG-838	FNBP1	17069	AML	23
CG-387	ERC1	17072	papillary thyroid, Spitzoid tumour	30
CG-388	ERC1	17072	papillary thyroid, Spitzoid tumour	30
CG-791	DICER1	17098	sex cord-stromal tumour, TGCT, embryonal rhabdomyosarcoma, pleuropulmonary blastoma, pituitary blastoma, Wilms tumour, thyroid cancer, other tumour types	78
CG-790	DICER1	17098	sex cord-stromal tumour, TGCT, embryonal rhabdomyosarcoma, pleuropulmonary blastoma, pituitary blastoma, Wilms tumour, thyroid cancer, other tumour types	78
CG-789	DICER1	17098	sex cord-stromal tumour, TGCT, embryonal rhabdomyosarcoma, pleuropulmonary blastoma, pituitary blastoma, Wilms tumour, thyroid cancer, other tumour types	78
CG-792	DICER1	17098	sex cord-stromal tumour, TGCT, embryonal rhabdomyosarcoma, pleuropulmonary blastoma, pituitary blastoma, Wilms tumour, thyroid cancer, other tumour types	78
CG-699	ACVR1	171	DIPG	25
CG-700	ACVR1	171	DIPG	25
CG-636	SUZ12	17101	endometrial stromal tumour	493
CG-293	ACVR2A	173	large intestine carcinoma, stomach carcinoma, pancreatic carcinoma, biliary tract, oesophagus	6
CG-298	APOBEC3B	17352	N/A	303
CG-349	CHST11	17422	B-CLL	4
CG-749	CDH17	1756	melanoma	23
CG-750	CDH17	1756	melanoma	23
CG-26	CDH2	1759	N/A	677
CG-27	CDH2	1759	N/A	677
CG-337	CD274	17635	PMBL, Hodgkin lymphoma	112
CG-849	GOPC	17643	glioblastoma, cholangiocarcinoma, borderline ovarian	43
CG-751	CDK4	1773	N/A	3178
CG-28	CDK6	1777	ALL	2785
CG-677	VTI1A	17792	colorectal	24
CG-343	CDKN1A	1784	bladder cancer	179
CG-342	CDKN1A	1784	bladder cancer	179
CG-178	CDKN1B	1785	breast, small intestine neuroendocrine tumours	1792
CG-703	AFF4	17869	ALL	14
CG-30	CDKN2A	1787	melanoma, multiple other tumour types	4598
CG-31	CDKN2B	1788	N/A	1347
CG-345	CDKN2C	1789	glioma, MM	128
CG-346	CDKN2C	1789	glioma, MM	128
CG-795	DROSHA	17904	Wilms tumour, NSCLC, bladder carcinoma	45
CG-752	CDX2	1806	AML	1057
CG-687	ZNF362	18079	N/A	4
CG-1072	WIF1	18081	pleomorphic salivary gland adenoma	382
CG-691	ZNRF3	18126	colorectal cancer, adrenocortical carcinoma, gastric cancer	8
CG-369	CYSLTR2	18274	uveal melanoma	88
CG-165	ASXL1	18318	MDS, CMML	75
CG-131	SETD2	18420	clear cell renal carcinoma	109
CG-830	FCRL4	18507	B-NHL	23
CG-831	FEV	18562	Ewing sarcoma	80
CG-356	CNTRL	1858	MPN, NHL	17
CG-180	CFLAR	1876	N/A	659
CG-181	CFLAR	1876	N/A	659
CG-183	CFLAR	1876	N/A	659
CG-739	CCDC6	18782	papillary thyroid, CML, NSCLC	12
CG-332	CAMTA1	18806	epithelioid haemangioendothelioma	13
CG-331	CAMTA1	18806	epithelioid haemangioendothelioma	13
CG-226	KCNU1	18867	N/A	1
CG-410	FIP1L1	19124	idiopathic hypereosinophilic syndrome	258
CG-348	CHD2	1917	melanoma, large intestine, CLL, monoclonal B lymphocytosis	6
CG-771	CSMD3	19291	ovarian cancer, oral SCC, lung cancer	11
CG-772	CSMD3	19291	ovarian cancer, oral SCC, lung cancer	11
CG-756	CHIC2	1935	AML	26
CG-740	CCNB1IP1	19437	leiomyoma	1
CG-1014	SBDS	19440	N/A	114
CG-732	CANT1	19721	prostate	18
CG-1034	SRGAP3	19744	pilocytic astrocytoma	18
CG-159	AQP12A	19941	N/A	0
CG-1070	USP44	20064	lung cancer, colon cancer	7
CG-1071	USP44	20064	lung cancer, colon cancer	7
CG-210	FRY	20367	N/A	1208
CG-664	TRAF7	20456	meningioma	8
CG-20	BRIP1	20473	N/A	495
CG-688	ZNF429	20817	GBM	3
CG-590	RSPO3	20866	colorectal	98
CG-230	LRIG2	20889	N/A	49
CG-17	BCOR	20893	retinoblastoma, AML, APL (translocation)	515
CG-352	CLTC	2092	ALCL, renal	2
CG-199	ECT2L	21118	ETP ALL	3
CG-763	CPEB3	21746	lung cancer	5
CG-764	CPEB3	21746	lung cancer	5
CG-760	COL1A1	2197	DFSP, aneurysmal bone cyst	919
CG-761	COL2A1	2200	chondrosarcoma, enchondroma	173
CG-357	COL3A1	2201	lipoblastoma	274
CG-3	ADAMTS6	222	N/A	21
CG-190	COMT	2228	N/A	666
CG-191	CORT	2257	N/A	44
CG-762	COX6C	2285	uterine leiomyoma	20
CG-692	ZRSR2	23019	MDS, CLL	3
CG-400	FAT4	23109	lymphoma, pancreatic, head and neck, melanoma, hepatocellular carcinoma	55
CG-399	FAT3	23112	SCC, colon adenocarcinoma, gastric adenocarcinoma	55
CG-801	ELL	23114	AL	30
CG-179	CENPS	23163	N/A	36
CG-208	FANCM	23168	N/A	192
CG-881	KEAP1	23177	NSCLC, breast carcinoma	88
CG-1086	ZNF479	23258	lung cancer, bladder carcinoma, prostate carcinoma	3
CG-524	NUTM2B	23445	endometrial stromal sarcoma	27
CG-34	CREBBP	2348	ALL, AML, DLBCL, B-NHL	806
CG-77	IGFLR1	23620	N/A	5
CG-723	BCL9L	23688	colorectal cancer, endometrial carcinoma, gastric cancer	58
CG-85	MED23	2372	N/A	32
CG-765	CREB3L2	23720	fibromyxoid sarcoma	27
CG-712	ASXL2	23805	melanoma, CCRCC, AML	10
CG-1075	WWTR1	24042	epithelioid haemangioendothelioma	188
CG-1076	WWTR1	24042	epithelioid haemangioendothelioma	188
CG-341	CDK12	24224	serous ovarian	24
CG-67	GAL3ST1	24240	N/A	13
CG-70	GAL3ST1	24240	N/A	13
CG-68	GAL3ST1	24240	N/A	13
CG-769	CSF1R	2433	MDS, CML, AML, hemangioblastoma, CCRCC	231
CG-770	CSF3R	2439	aCML, CNL, leukaemia lymphoma and MDS associated with severe congenital neutropenia, CMML, de novo AML, MDS	47
CG-475	LSM14A	24489	Spitzoid tumour	7
CG-391	ETNK1	24649	aCML, CMML, SM-AHD, HES	1
CG-211	FTO	24678	N/A	728
CG-167	BABAM1	25008	N/A	20
CG-558	PRPF40B	25031	melanoma, colon carcinoma, MDS	3
CG-195	CTNNA1	2509	AML, MDS, cutaneous melanoma	470
CG-363	CTNNA2	2510	gastric cancer	16
CG-773	CTNND2	2516	prostae adenocarcinoma, GIST	31
CG-1081	ZCCHC8	25265	Spitzoid tumour	17
CG-35	CTSS	2545	N/A	86
CG-775	CUL3	2553	lung cancer	44
CG-776	CUL3	2553	lung cancer	44
CG-996	RFWD3	25539	lung cancer	1
CG-304	ARHGEF10L	25540	lymphoma	0
CG-305	ARHGEF10L	25540	lymphoma	0
CG-196	CUX1	2557	endometrial, melanoma, colorectal, AML, MDS, other tumour types	179
CG-777	CXCR4	2561	WM	6239
CG-778	CXCR4	2561	WM	6239
CG-322	BCORL1	25657	AML, HNSCC	83
CG-754	CEP89	25907	Spitzoid tumour	4
CG-36	CYP17A1	2593	N/A	492
CG-37	CYP19A1	2594	N/A	3192
CG-21	CASZ1	26002	N/A	38
CG-1057	TMEM127	26038	N/A	117
CG-143	TRMT61B	26070	N/A	6
CG-104	PALB2	26144	N/A	1226
CG-40	CYP2D6	2625	N/A	1377
CG-198	CYP2E1	2631	N/A	1340
CG-279	SLC6A18	26441	N/A	2
CG-353	CNBD1	26663	gastric cancer, colon cancer	3
CG-780	DAXX	2681	pancreatic neuroendocrine tumour, paediatric glioblastoma	469
CG-707	AMER1	26837	Wilms tumour	70
CG-213	GEN1	26881	N/A	66
CG-371	DCC	2701	CRC, melanoma, SCC	1814
CG-41	DCTD	2710	N/A	103
CG-782	DCTN1	2711	inflammatory myofibroblastic tumour, Spitzoid tumour	50
CG-783	DCTN1	2711	inflammatory myofibroblastic tumour, Spitzoid tumour	50
CG-784	DCTN1	2711	inflammatory myofibroblastic tumour, Spitzoid tumour	50
CG-372	DDB2	2718	N/A	277
CG-373	DDR2	2731	squamous cell carcinoma, NSCLC	88
CG-374	DDR2	2731	squamous cell carcinoma, NSCLC	88
CG-834	FLCN	27310	N/A	457
CG-375	DDX10	2735	AML*	2
CG-376	DDX3X	2745	CLL, medulloblastoma	253
CG-786	DDX5	2746	prostate	219
CG-42	DFFA	2772	N/A	38
CG-452	ISX	28084	melanoma	27
CG-583	RMI2	28349	PMBL, Hodgkin lymphoma	2
CG-64	FRMPD2	28572	N/A	1
CG-65	FRMPD2	28572	N/A	1
CG-66	FRMPD2	28572	N/A	1
CG-1005	RSPO2	28583	colorectal	4
CG-1006	RSPO2	28583	colorectal	4
CG-610	SETD1B	29187	CRC, endometrium	33
CG-657	TNRC6B	29190	N/A	29
CG-658	TNRC6B	29190	N/A	29
CG-987	PWWP2A	29406	Spitzoid tumour	3
CG-644	TET1	29484	AML	585
CG-611	SH2B3	29605	MPN, sAML, erythrocytosis, B-ALL	3
CG-612	SH2B3	29605	MPN, sAML, erythrocytosis, B-ALL	3
CG-378	DNM2	2974	T-ALL	60
CG-43	DNMT3A	2978	AML	285
CG-94	NADK	29831	N/A	17
CG-92	NADK	29831	N/A	17
CG-503	N4BP2	29851	lung cancer	3
CG-522	NUTM1	29919	lethal midline carcinoma	170
CG-416	FOXR1	29980	neuroblastoma	2
CG-106	PBRM1	30064	clear cell renal carcinoma, breast	112
CG-10	ATAD2	30123	N/A	130
CG-626	SPECC1	30615	JMML	15
CG-627	SPECC1	30615	JMML	15
CG-624	SND1	30646	pancreas acinar carcinoma	53
CG-463	KNSTRN	30767	SCC	18
CG-897	LRIG3	30991	NSCLC	14
CG-796	EBF1	3126	lipoma	14
CG-379	EED	3188	malignant peripheral nerve sheath tumours, MDS and related, lung adenocarcinoma	373
CG-200	EGFR	3236	glioma, NSCLC	21676
CG-997	RGPD3	32416	endometrioid adenocarcinoma	1
CG-797	EIF1AX	3250	uveal melanoma, thyroid cancer (PDTC and ATC), low grade serous ovarian cancer	120
CG-798	EIF3E	3277	colorectal	8
CG-380	EIF4A2	3284	NHL	34
CG-781	DCAF12L2	32950	CRC	1
CG-381	ELF3	3318	pancreatic cancer	15
CG-800	ELK4	3326	prostate	58
CG-382	ELN	3327	B-ALL	12
CG-384	EP300	3373	colorectal, breast, pancreatic, AML, ALL, DLBCL	959
CG-154	AGTR2	338	N/A	26
CG-386	EPHA3	3387	lung cancer, CRC, melanoma	170
CG-802	EPHA7	3390	CRC, melanoma	109
CG-201	ERBB2	3430	breast, ovarian, other tumour types, NSCLC, gastric	9805
CG-202	ERBB2	3430	breast, ovarian, other tumour types, NSCLC, gastric	9805
CG-203	ERBB3	3431	colon, gastric, head and neck, bladder, skin	903
CG-804	ERBB4	3432	melanoma, gastric, NSCLC	1276
CG-805	ERCC2	3434	N/A	1044
CG-806	ERCC3	3435	N/A	9
CG-204	ERCC4	3436	N/A	6
CG-390	ERCC5	3437	N/A	237
CG-389	ERCC5	3437	N/A	237
CG-807	ERG	3446	Ewing sarcoma, prostate, AML	1297
CG-809	ERG	3446	Ewing sarcoma, prostate, AML	1297
CG-810	ERG	3446	Ewing sarcoma, prostate, AML	1297
CG-205	ESR1	3467	breast	3913
CG-207	ESR1	3467	breast	3913
CG-46	ESR2	3468	N/A	433
CG-47	ESR2	3468	N/A	433
CG-45	ESR2	3468	N/A	433
CG-811	ETV1	3490	Ewing sarcoma, prostate	225
CG-812	ETV1	3490	Ewing sarcoma, prostate	225
CG-813	ETV1	3490	Ewing sarcoma, prostate	225
CG-815	ETV4	3493	Ewing sarcoma, prostate carcinoma	252
CG-814	ETV4	3493	Ewing sarcoma, prostate carcinoma	252
CG-816	ETV5	3494	prostate	167
CG-908	MECOM	3498	AML, CML, MDS	435
CG-393	EWSR1	3508	Ewing sarcoma, desmoplastic small round cell tumour , ALL, clear cell sarcoma, sarcoma, myoepithelioma, mesothelioma	524
CG-823	FANCA	3582	N/A	23
CG-824	FANCC	3584	N/A	29
CG-396	FANCD2	3585	N/A	65
CG-397	FANCE	3586	N/A	11579
CG-825	FANCF	3587	N/A	11
CG-826	FANCG	3588	N/A	12
CG-827	FAT1	3595	oral squamous cell, chemorefractory CLL, head and neck, pancreatic acinar cell carcinoma	70
CG-401	FBLN2	3601	breast cancer, colorectal adenocarcinoma	9
CG-402	FBLN2	3601	breast cancer, colorectal adenocarcinoma	9
CG-403	FCGR2B	3618	ALL	31
CG-404	FEN1	3650	N/A	21
CG-405	FES	3657	HNSCC, ovarian carcinoma	194
CG-52	FGFR1	3688	MPN, NHL, salivary adenoma	901
CG-51	FGFR1	3688	MPN, NHL, salivary adenoma	901
CG-53	FGFR2	3689	gastric, NSCLC, endometrial	562
CG-54	FGFR2	3689	gastric, NSCLC, endometrial	562
CG-407	FGFR3	3690	bladder, MM, T-cell lymphoma	560
CG-409	FGFR4	3691	rhabdomyosarcoma	178
CG-408	FGFR4	3691	rhabdomyosarcoma	178
CG-832	FH	3700	N/A	2326
CG-833	FHIT	3701	pleomorphic salivary gland adenoma	1112
CG-411	FKBP9	3725	glioma	10
CG-414	FLI1	3749	Ewing sarcoma	1168
CG-413	FLI1	3749	Ewing sarcoma	1168
CG-835	FLNA	3754	phyllodes tumour of the breast	258
CG-836	FLT3	3765	AML, ALL	1624
CG-837	FLT4	3767	soft tissue sarcoma	360
CG-153	AFF2	3776	N/A	39
CG-296	AKAP9	379	papillary thyroid	57
CG-840	FOXO1	3819	alveolar rhabdomyosarcoma	2068
CG-209	FOXO3	3821	AL	1411
CG-61	FOXP1	3823	ALL	141
CG-59	FOXP1	3823	ALL	141
CG-60	FOXP1	3823	ALL	141
CG-8	AKT2	392	ovarian, pancreatic	1385
CG-704	AKT3	393	GBM	643
CG-915	MTOR	3942	endometrial carcinoma, head and neck, clear cell renal cell carcinoma, anaplastic thyroid cancer, urothelial cell carcinoma, central nervous system tumours, testicular germ cell tumours and other tumour types	25732
CG-841	FUBP1	4004	oligodendroglioma	170
CG-418	FUS	4010	liposarcoma, AML, Ewing sarcoma, angiomatoid fibrous histiocytoma, fibromyxoid sarcoma	29
CG-880	KDSR	4021	B-NHL	9
CG-842	GAS7	4169	AML*	41
CG-843	GAS7	4169	AML*	41
CG-844	GAS7	4169	AML*	41
CG-845	GAS7	4169	AML*	41
CG-419	GATA1	4170	megakaryoblastic leukaemia of Downs syndrome	992
CG-846	GATA2	4171	AML (CML blast transformation)	815
CG-847	GATA2	4171	AML (CML blast transformation)	815
CG-212	GATA3	4172	breast	1899
CG-705	ALK	427	ALCL, NSCLC, neuroblastoma, inflammatory myofibroblastic tumour, Spitzoid tumour	3397
CG-706	ALK	427	ALCL, NSCLC, neuroblastoma, inflammatory myofibroblastic tumour, Spitzoid tumour	3397
CG-215	GNAS	4392	pituitary adenoma, pancreatic intraductal papillary mucinous neoplasm, fibrous dysplasia	246
CG-214	GNAS	4392	pituitary adenoma, pancreatic intraductal papillary mucinous neoplasm, fibrous dysplasia	246
CG-850	GPC3	4451	N/A	853
CG-237	MCHR1	4479	N/A	16
CG-72	GPS2	4550	N/A	45
CG-217	GRIA2	4572	N/A	39
CG-851	GRIN2A	4585	melanoma, colorectal carcinoma, gastric carcinoma, lung carcinoma	48
CG-162	ARHGAP35	4591	endometrial carcinoma	104
CG-218	GSTM1	4632	N/A	2344
CG-222	HFE	4886	N/A	402
CG-430	HIF1A	4910	endometrioid carcinoma, glioblastoma, colorectal, renal, lung, pancreatic	1651
CG-855	HIP1	4913	CMML, NSCLC	87
CG-708	ANK1	492	CCRCC	38
CG-709	ANK1	492	CCRCC	38
CG-432	HLA-A	4931	Spitzoid tumour	5052
CG-73	HLA-DRB1	4948	N/A	1335
CG-437	HMGA2	5009	lipoma, leiomyoma, pleomorphic salivary gland adenoma	1352
CG-435	HMGA1	5010	microfollicular thyroid adenoma, various benign mesenchymal tumours	725
CG-650	TLX1	5056	T-ALL	181
CG-858	HOXA11	5101	CML	200
CG-860	HOXA9	5109	AML*	775
CG-440	HOXC11	5123	AML	13
CG-441	HOXC13	5125	AML	67
CG-74	HRAS	5173	infrequent sarcomas, rare other tumour types	5965
CG-224	HSD17B1	5210	N/A	136
CG-76	HSPA1L	5234	N/A	33
CG-861	HSP90AA1	5253	NHL	264
CG-444	HSP90AB1	5258	NHL	152
CG-794	DNAJB1	5270	fibrolamellar hepatocellular carcinoma	144
CG-793	DNAJB1	5270	fibrolamellar hepatocellular carcinoma	144
CG-1059	TNC	5318	SCC, melanoma	641
CG-9	ANXA13	536	N/A	8
CG-863	ID3	5362	Burkitt lymphoma	48
CG-155	AOX1	553	N/A	76
CG-156	APC	583	colorectal, pancreatic, desmoid, hepatoblastoma, glioma, other CNS	1977
CG-157	APC	583	colorectal, pancreatic, desmoid, hepatoblastoma, glioma, other CNS	1977
CG-324	BIRC3	591	CLL, MALT, MCL, MM	445
CG-448	IL21R	6006	NHL	534
CG-449	IL21R	6006	NHL	534
CG-870	IL6ST	6021	hepatocellular carcinoma	153
CG-871	IL6ST	6021	hepatocellular carcinoma	153
CG-450	IL7R	6024	ALL, ETP ALL	151
CG-78	IRS4	6128	glioma, rhabdomyosarcoma, melanoma, breast cancer, T-ALL	55
CG-158	APOE	613	N/A	1418
CG-455	ITK	6171	peripheral T-cell lymphoma	332
CG-456	JAK2	6192	ALL, AML, MPN, CML	2979
CG-873	JAK3	6193	acute megakaryocytic leukaemia, ETP ALL	835
CG-875	JUN	6204	sarcoma	5915
CG-80	KCNN3	6292	N/A	35
CG-79	KCNN3	6292	N/A	35
CG-883	KIF5B	6324	NSCLC, Spitzoid tumour	238
CG-460	KIT	6342	GIST, AML, TGCT, mastocytosis, mucosal melanoma	1389
CG-461	KLK2	6363	prostate	182
CG-161	AR	644	prostate	7355
CG-299	ARAF	646	cholangiocarcinoma, lung adenocarcinoma, Langerhans cell histiocytosis	250
CG-464	KTN1	6467	papillary thyroid	40
CG-701	AFF3	6473	ALL, T-ALL	14
CG-467	LCK	6524	T-ALL	1004
CG-468	LCK	6524	T-ALL	1004
CG-887	LCP1	6528	NHL	62
CG-889	LEF1	6551	B-ALL, T-ALL, eyelid sebaceous carcinoma, AML, lymphomas	916
CG-471	LMNA	6636	Spitzoid tumour	265
CG-893	LMO1	6641	T-ALL, neuroblastoma	115
CG-127	RHOA	667	diffuse gastric, T cell lymphomas, paediatric Burkitt lymphoma	3749
CG-474	LPP	6679	lipoma, leukaemia	47
CG-232	LSP1	6707	N/A	112
CG-233	LSP1	6707	N/A	112
CG-234	LSP1	6707	N/A	112
CG-231	LSP1	6707	N/A	112
CG-1028	SMAD2	6768	colorectal carcinoma, hepatocellular carcinoma	2882
CG-618	SMAD3	6769	colorectal carcinoma, oral squamous cell carcinoma	264
CG-619	SMAD3	6769	colorectal carcinoma, oral squamous cell carcinoma	264
CG-620	SMAD3	6769	colorectal carcinoma, oral squamous cell carcinoma	264
CG-617	SMAD3	6769	colorectal carcinoma, oral squamous cell carcinoma	264
CG-280	SMAD4	6770	colorectal, pancreatic, small intestine	702
CG-900	MAF	6776	MM	1209
CG-580	RHOH	686	NHL	5
CG-239	MDM4	6974	glioblastoma, bladder, retinoblastoma	590
CG-711	ARNT	700	AML	675
CG-483	MET	7029	papillary renal, head-neck squamous cell	9426
CG-484	MET	7029	papillary renal, head-neck squamous cell	9426
CG-486	MITF	7105	melanoma	587
CG-487	MITF	7105	melanoma	587
CG-489	MITF	7105	melanoma	587
CG-490	MLF1	7125	AML	64
CG-240	MLH1	7127	colorectal, endometrial, ovarian, CNS tumours	601
CG-462	KMT2A	7132	AML, ALL	1925
CG-83	KMT2D	7133	medulloblastoma, renal	582
CG-294	AFF1	7135	AL	151
CG-295	AFF1	7135	AL	151
CG-90	MRE11	7230	N/A	1048
CG-600	SEPT9	7323	AML	266
CG-601	SEPT9	7323	AML	266
CG-603	SEPT9	7323	AML	266
CG-604	SEPT9	7323	AML	266
CG-605	SEPT9	7323	AML	266
CG-598	SEPT9	7323	AML	266
CG-602	SEPT9	7323	AML	266
CG-241	MSH2	7325	colorectal, endometrial, ovarian	4647
CG-91	MST1	7380	N/A	488
CG-918	MUC4	7514	HNSCC	696
CG-919	MUTYH	7527	N/A	760
CG-242	MYB	7545	adenoid cystic carcinoma	2388
CG-243	MYC	7553	Burkitt lymphoma, amplified in other cancers, B-CLL	33706
CG-289	ABL1	76	CML, ALL, T-ALL	857
CG-290	ABL1	76	CML, ALL, T-ALL	857
CG-502	MYOD1	7611	embryonal rhabdomyosarcoma	153
CG-924	NACA	7629	NHL	57
CG-245	NAT1	7645	N/A	479
CG-244	NAT1	7645	N/A	479
CG-246	NAT1	7645	N/A	479
CG-506	NBEA	7648	large intestine carcinoma, multiple myeloma	22
CG-249	NBL1	7650	N/A	66
CG-252	NBL1	7650	N/A	66
CG-95	NBN	7652	N/A	133
CG-929	NCOA4	7671	papillary thyroid	7
CG-930	NCOA4	7671	papillary thyroid	7
CG-97	NCOR1	7672	breast	35
CG-931	NCOR2	7673	prostate	20
CG-932	NCOR2	7673	prostate	20
CG-933	NDRG1	7679	prostate	101
CG-695	ABL2	77	AML	69
CG-255	NF1	7765	neurofibroma, glioma	1078
CG-1082	ZFHX3	777	endometrial, gastric, prostate	25
CG-1084	ZFHX3	777	endometrial, gastric, prostate	25
CG-935	NFATC2	7776	Ewing sarcoma	127
CG-509	NONO	7871	papillary renal	345
CG-189	CNOT3	7879	T-ALL	7
CG-99	NOTCH2	7882	marginal zone lymphoma, DLBCL, bladder	864
CG-166	ATM	795	T-PLL	2535
CG-511	NR4A3	7982	extraskeletal myxoid chondrosarcoma	82
CG-101	NRAS	7989	melanoma, MM, AML, thyroid	4240
CG-514	NRG1	7997	NSCLC	22
CG-515	NRG1	7997	NSCLC	22
CG-516	NRG1	7997	NSCLC	22
CG-945	NT5C2	8022	relapse ALL	5
CG-946	NTHL1	8028	N/A	111
CG-518	NTRK1	8031	papillary thyroid, Spitzoid tumour	722
CG-947	NTRK3	8033	congenital fibrosarcoma, secretory breast	438
CG-521	NUP214	8064	AML, T-ALL	184
CG-950	NUP98	8068	AML	257
CG-314	ATP2B3	816	adrenal aldosterone producing adenoma	72
CG-102	OR2D2	8244	N/A	0
CG-526	PAFAH1B2	8575	MLCLS	14
CG-954	PAX3	8617	alveolar rhabdomyosarcoma	422
CG-955	PAX5	8619	NHL, ALL, B-ALL	1253
CG-527	PAX7	8621	alveolar rhabdomyosarcoma	398
CG-529	PBX1	8632	pre B-ALL, myoepithelioma	535
CG-530	PCBP1	8647	CRC	121
CG-531	PCM1	8727	papillary thyroid, CML, MPN	121
CG-109	PDE4D	8783	N/A	103
CG-114	PDE4D	8783	N/A	103
CG-107	PDE4D	8783	N/A	103
CG-110	PDE4D	8783	N/A	103
CG-111	PDE4D	8783	N/A	103
CG-112	PDE4D	8783	N/A	103
CG-113	PDE4D	8783	N/A	103
CG-108	PDE4D	8783	N/A	103
CG-957	PDGFB	8800	DFSP	4180
CG-258	PDGFRA	8803	GIST, idiopathic hypereosinophilic syndrome, paediatric glioblastoma	1271
CG-959	PDGFRB	8804	MPN, AML, CMML, CML	2497
CG-11	ATR	882	endometrial, gastric, epithelial ovarian, myeloma	3408
CG-960	PER1	8845	AML, CMML	35
CG-259	PEX14	8856	N/A	29
CG-12	ATRX	886	pancreatic neuroendocrine tumours, paediatric GBM	1046
CG-116	PGR	8910	N/A	2931
CG-115	PGR	8910	N/A	2931
CG-117	PIK3C2B	8972	N/A	53
CG-261	PIK3C3	8974	N/A	106
CG-266	PIK3R1	8979	glioblastoma, ovarian, colorectal	56
CG-265	PIK3R1	8979	glioblastoma, ovarian, colorectal	56
CG-264	PIK3R1	8979	glioblastoma, ovarian, colorectal	56
CG-965	PLAG1	9045	salivary adenoma, lipoblastoma	118
CG-539	PML	9113	APL, ALL	836
CG-540	PMS1	9121	N/A	303
CG-315	B2M	914	DLBCL, melanoma, colorectal adenocarcinoma	19
CG-559	PRRX1	9142	AML	149
CG-961	PHOX2B	9143	neuroblastoma	7
CG-596	SEPT5	9164	AML	14
CG-541	POLD1	9175	CRC	234
CG-967	POLG	9179	CRC	4
CG-968	POLQ	9186	oral SCC	122
CG-970	POU2AF1	9211	NHL	34
CG-972	POU5F1	9221	sarcoma	685
CG-971	POU5F1	9221	sarcoma	685
CG-545	PPARG	9236	follicular thyroid	34
CG-546	PPFIBP1	9249	Spitzoid tumour, inflammatory myofibroblastic tumour	22
CG-547	PPM1D	9277	glioma, ovarian cancer, breast cancer	149
CG-548	PPP2R1A	9302	clear cell ovarian carcinoma	25
CG-973	PPP6C	9323	melanoma	5
CG-550	PRCC	9343	papillary renal	666
CG-268	PRDM1	9346	DLBCL	65
CG-269	PRDM1	9346	DLBCL	65
CG-974	PRF1	9360	N/A	5
CG-975	PRKACA	9380	fibrolamellar hepatocellular carcinoma, cortisol secreting adrenal adenoma	43
CG-554	PRKAR1A	9388	papillary thyroid	510
CG-556	PRKCB	9395	adult T-cell lymphoma-leukaemia	103
CG-525	OLIG2	9398	T-ALL	92
CG-15	BARD1	952	breast cancer	244
CG-979	PTCH1	9585	skin basal cell, medulloblastoma	207
CG-980	PTCH1	9585	skin basal cell, medulloblastoma	207
CG-272	PTEN	9588	glioma, prostate, endometrial	4064
CG-120	PTHLH	9607	N/A	855
CG-121	PTHLH	9607	N/A	855
CG-560	PTPN11	9644	JMML, AML, MDS	682
CG-561	PTPN13	9646	lung, NSCLC, gastric, peritoneal carcinomatosis	27
CG-122	PTPN22	9652	N/A	98
CG-563	PTPN6	9658	DLBCL	39
CG-562	PTPN6	9658	DLBCL	39
CG-983	PTPRB	9665	angiosarcoma	5
CG-123	PTPRD	9668	lung cancer, kidney cancer, HNSCC, glioblastoma	47
CG-124	PTPRD	9668	lung cancer, kidney cancer, HNSCC, glioblastoma	47
CG-984	PTPRK	9674	colorectal	19
CG-985	PTPRK	9674	colorectal	19
CG-567	RAC1	9801	melanoma, carcinoma	1776
CG-568	RAD17	9807	lymphoma, colon cancer	23
CG-570	RAD17	9807	lymphoma, colon cancer	23
CG-569	RAD17	9807	lymphoma, colon cancer	23
CG-988	RAD21	9811	AML, endometrium, colorectal, lung	264
CG-275	RAD51B	9822	lipoma, uterine leiomyoma	167
CG-990	RAF1	9829	pilocytic astrocytoma, prostate	2451
CG-989	RAF1	9829	pilocytic astrocytoma, prostate	2451
CG-276	RALB	9840	N/A	132
CG-992	RALGDS	9842	PMBL, Hodgkin lymphoma,	155
CG-993	RALGDS	9842	PMBL, Hodgkin lymphoma,	155
CG-994	RALGDS	9842	PMBL, Hodgkin lymphoma,	155
CG-991	RALGDS	9842	PMBL, Hodgkin lymphoma,	155
CG-571	RANBP2	9848	inflammatory myofibroblastic tumour	11
CG-574	RARA	9864	APL	702
CG-877	KDM5A	9886	AML	164
CG-715	BCL10	989	MALT	19
CG-125	RBMX	9910	N/A	51
CG-126	RECQL	9948	N/A	148
CG-995	RECQL4	9949	N/A	205
CG-578	REL	9954	Hodgkin lymphoma	2619
CG-1064	TRIM27	9975	papillary thyroid	52
CG-427	H3F3A	4764	glioma	56
CG-852	H3F3B	4765	chondroblastoma	49
CG-856	HIST1H3B	4776	glioma	12

## Sheet: Notes Table 7
Supplementary Table 7. Gene promoter info
This table contains information of cancer gene promoters.
Table Column	Notes
CG-ID#	CG ID for the cancer gene promoter. CG for cancer gene.
Gene name	Gene symbol for gene.
Gene HGNC#	HGNC ID for gene.
Tumor Types(Somatic)	Tumor Type associated to the gene listed in Cancer Gene Census (PMID: 30371878).
#publications	The number of publications on PubMed for gene.
