# Supplementary material for: A large-scale cancer-specific protein–DNA interaction network
Source: Life Sci Alliance. 2024 Jul 16;7(10):e202402641. doi: 10.26508/lsa.202402641 (PMC11252446; doi:10.26508/lsa.202402641)
Supplement: Supplementary file 8 [file LSA-2024-02641_TableS8.zip › LSA-2024-02641_TableS8.ods]

## Sheet: Supplementary Table 8
TF	TF HGNC#	Mutation Rate	TFRegDB	Prog Score
ARNTL	701	0.01515605	AD	1
ATF2	784	0.0156703555878084	AD	-0.117647058823529
ATF3	785	0.0038742906629595	AD,RD	-0.333333333333333
ATF6	791	0.0246102	AD	-1
ATOH1	797	0.00424354243542435	unknown	1
BATF	958	0.00478744217092089	unknown	1
BCL6	1001	0.02	unknown	-1
BCL6B	1002	0.00614485	RD	-1
BNC1	1081	0.0162497131053477	unknown	1
CDX1	1805	0.00380245661742677	AD	0
CEBPA	1833	0.0195665844338025	AD	-1
CEBPB	1834	0.0017186067827681	Bif	0.5
CEBPE	1836	0.00407280425228376	AD,RD	0
CEBPG	1837	0.00302316994369058	unknown	0.142857142857143
CLOCK	2082	0.01587302	unknown	1
KLF6	2235	0.00541754756871036	AD	0.222222222222222
CREB3	2347	0.00362118	AD	1
DACH1	2663	0.05483789	RD	-0.333333333333333
DDIT3	2726	0.00275671950379049	AD	0.166666666666667
GRHL2	2799	0.0282313866592859	AD	0
DLX2	2915	0.00320601531506597	unknown	0.25
DMRT1	2934	0.0210453762205629	unknown	0
E2F1	3113	0.00559469070647127	AD	0.6
E2F2	3114	0.00657042173468228	AD	0
E2F4	3118	0.00449010136743996	AD	0
E2F6	3120	0.00464904	RD	0
EBF1	3126	0.0514216049113946	AD	0.285714285714286
EGR1	3238	0.00762694855154881	AD,RD	0.111111111111111
ELK1	3321	0.00537744197127493	Bif,RD	-1
ELK4	3326	0.00645321981704556	AD,RD	0
ERF	3444	0.00683128319186601	RD	-0.5
ESR1	3467	0.0425690921372214	AD	0.105263157894737
ESR2	3468	0.0132540511097998	AD	-0.25
ESRRA	3471	0.00626701127604584	AD	0.03125
ESRRG	3474	0.0401828571428571	AD	0.0666666666666667
ETS1	3488	0.0222440300948642	AD	-1
ETV1	3490	0.02	unknown	0.5
ETV4	3493	0.00622456308355279	AD	0
MECOM	3498	0.0233543474701163	RD	-1
FLI1	3749	0.02	unknown	0.357142857142857
FOS	3796	0.00353484183271417	AD,RD	-1
FOSL2	3798	0.00750136388434261	unknown	0
FOXF1	3809	0.00520162032774811	AD	0
FOXH1	3814	0.00322216851941357	unknown	0
FOXJ1	3816	0.00354454853039335	unknown	1
FOXM1	3818	0.00871728166860638	AD,RD	1
FOXO1	3819	0.0154797188584978	AD	0.333333333333333
FOXO3	3821	0.0143674424652191	AD	0
GABPA	4071	0.00860818928809814	unknown	0
GATA2	4171	0.0116204452876514	AD	-1
GFI1	4237	0.00590763855366297	RD	0
GFI1B	4238	0.0103944379431404	RD	0
GLI1	4317	0.0154190022176821	AD	1
GLI3	4319	0.0583982079091534	AD,RD	0.666666666666667
HEY1	4880	0.00334326457276718	RD	0
HEY2	4881	0.00626709206927986	unknown	1
HHEX	4901	0.00276198586783898	AD,RD	1
HIF1A	4910	0.013058085236757	AD,RD	0
ZBTB48	4930	0.00525866642064719	AD	-0.5
HMGA2	5009	0.0159732701013149	AD	-1
HMGA1	5010	0.0028629013787733	AD	0
HNF4A	5024	0.0150994409311704	AD,RD	1
HOXA1	5099	0.00611232845115904	unknown	0
HOXA9	5109	0.00405405405405405	unknown	0
HOXB7	5118	0.00320601531506597	AD	-0.5
HOXC10	5122	0.00477442568502629	unknown	0
HOXC12	5124	0.00295236996886172	unknown	0.2
HOXC8	5129	0.00387498558413101	unknown	0
HOXC9	5130	0.00287885766927683	RD	0
HOXD10	5133	0.00514370069659086	unknown	0
FOXN2	5281	0.0115543075471264	unknown	1
IRF8	5358	0.0131604792771558	Bif	-0.25
RBPJ	5724	0.0161766710592084	RD	0.25
FOXP3	6106	0.00566194071073467	RD	1
IRF2	6117	0.0133773965005998	AD,Bif	1
IRF5	6120	0.00860864986148316	AD,RD	0.5
IRX4	6129	0.00861180458532787	unknown	0.4
IRF9	6131	0.00478810340461776	unknown	0
ISL1	6132	0.0104483808469416	unknown	0.5
JUN	6204	0.00485693348557406	AD	0.6
JUNB	6205	0.00346138	AD	0
KLF12	6346	0.0310229500634298	unknown	-1
KLF4	6348	0.00889847647296751	AD,RD	-0.5
KLF5	6349	0.00841723813673998	AD	1
KLF7	6350	0.0155858486011816	unknown	1
MAFB	6408	0.00364135885918625	AD	1
LMX1A	6653	0.0284728610855566	unknown	0
MXD1	6761	0.00500217984901677	RD	-0.5
SMAD1	6767	0.0101356725677795	AD	0.272727272727273
SMAD3	6769	0.0176844113969862	AD	0.0454545454545455
SMAD4	6770	0.0377286585365854	AD	-0.111111111111111
SMAD5	6771	0.00851831552023386	unknown	0
MAFF	6780	0.00350635957373668	unknown	0.375
MAFG	6781	0.00222079765557031	unknown	-0.5
MAFK	6782	0.00316259883121348	unknown	-0.25
MAX	6913	0.00997580923856699	unknown	0.129032258064516
MAZ	6914	0.00626713670191931	unknown	0.461538461538462
MBD2	6917	0.0111394968814012	AD,RD	0
MBD3	6918	0.00505132	RD	0.285714285714286
MITF	7105	0.02	unknown	0
MNT	7188	0.00661187382340787	RD	0.25
MSC	7321	0.00721946718948218	RD	0
MSX1	7391	0.00375965863222235	AD,RD	0
MSX2	7392	0.00364433168031369	AD	0
MXI1	7534	0.0104403295013882	RD	1
MYC	7553	0.0141776801986023	AD	0.2
MYF6	7566	0.00643524391650329	AD	1
MYOG	7612	0.00341359904050189	AD	0.333333333333333
NCOA1	7668	0.0328325112006155	AD	0.428571428571429
NCOA3	7670	0.0244074415577372	AD	1
NFATC1	7775	0.0305960684844642	AD	-1
NFATC2	7776	0.0275624856684247	AD	0
NFE2L1	7781	0.00721946718948218	AD	-1
NFE2L2	7782	0.0188469051397876	AD,RD	1
NFIC	7786	0.0153049482163406	AD	-0.5
NFKB1	7794	0.0174706480140111	unknown	0.0454545454545455
NFYA	7804	0.00605307371861263	AD	-1
NFYB	7805	0.00407392915506249	unknown	1
NFYC	7806	0.00756898093992982	AD	0
NR0B1	7960	0.00738057814528805	RD	-0.5
NR1H3	7966	0.00821690795682096	AD	0.333333333333333
NR1H4	7967	0.0154667648683484	unknown	0
NR1I2	7968	0.0101960964831523	AD	0.0952380952380952
NR2C2	7972	0.00988142292490119	unknown	0.217391304347826
NR2F1	7975	0.00745719020438225	RD	-0.428571428571429
NR2F2	7976	0.00683591502290147	Bif	0.263157894736842
NR2F6	7977	0.00437314429074505	unknown	0.25
NR3C1	7978	0.0180281690140845	AD	-0.444444444444444
NR4A1	7980	0.00830656264341441	unknown	0.5
NR4A2	7981	0.00880986705109723	unknown	0.571428571428571
NR5A2	7984	0.0270332451397676	AD,RD	0
PAX3	8617	0.0247378094929182	AD,RD	0
PAX7	8621	0.0176835823515215	AD,RD	0
PHF1	8919	0.00551470588235294	unknown	-0.0909090909090909
PIN1	8988	0.00335447109640658	unknown	0
PITX1	9004	0.00425806154625176	AD,RD	-1
PLAGL1	9046	0.00712704123996679	AD	0
PLSCR1	9092	0.00678138118743369	unknown	1
POU1F1	9210	0.00599476319536956	AD	0
POU2F2	9213	0.0140889237316609	AD,RD	-0.0625
POU4F2	9219	0.010603551384672	AD	1
POU5F1	9221	0.02	unknown	-0.5
PPARG	9236	0.02	unknown	0.333333333333333
PRDM2	9347	0.0290052736861248	unknown	0
RARA	9864	0.011489233043303	AD	1
RARG	9866	0.00678496868475992	AD	0.142857142857143
REL	9954	0.0101712884736441	AD,RD	0.5
RELA	9955	0.00621904359993781	AD	-0.166666666666667
RELB	9956	0.00943417569738241	AD	-0.5
RFX3	9984	0.0325800160605713	unknown	1
RFX4	9985	0.0274920429909129	RD	0.75
RORB	10259	0.0357003287280752	unknown	1
RORC	10260	0.0106074581631308	AD	0.25
RUNX1	10471	0.0398727666166089	AD,RD	1
RUNX2	10472	0.0300599836408252	AD,RD	0
RXRA	10477	0.0175026778185465	AD	0.214285714285714
RXRB	10478	0.00577293136626042	AD	-0.5
RXRG	10479	0.013790413253482	AD	0.166666666666667
SAFB	10520	0.0118524314745345	RD	0
SALL1	10524	0.0245754834614251	RD	1
SIM1	10882	0.0245539293158341	RD	0
SIX2	10888	0.00483179456933512	AD,RD	0
SIX4	10890	0.00892531876138434	AD	0.333333333333333
SIX6	10892	0.00461318448124741	RD	-1
SKI	10896	0.0135435524898595	unknown	1
SOX11	11191	0.0147403380268875	AD	-1
SOX14	11193	0.00319863770250368	AD	0
SOX15	11196	0.00250557432820725	AD	-1
SOX4	11200	0.00552005313910076	AD	0
SOX5	11201	0.056665597360341	unknown	1
SP4	11209	0.0163306730636158	unknown	0.19047619047619
SPI1	11241	0.00630178805058875	AD	0
SPIB	11242	0.00542463317029791	AD	0.333333333333333
SRF	11291	0.00497568955332394	AD	0.214285714285714
STAT1	11362	0.0144104414450532	AD	0
STAT3	11364	0.0210156341150391	AD	-0.333333333333333
STAT6	11368	0.0124359912216533	AD	0
CENPX	11422	0.00147611689000623	unknown	0
TBXT	11515	0.00992533026995979	AD,RD	-1
TBX19	11596	0.0101259399363381	unknown	0
TBX20	11598	0.0137554434229626	AD,RD	-0.333333333333333
TCF12	11623	0.0341767918849627	AD,RD	0.5
TCF21	11632	0.00461307807634644	Bif,RD	0.25
TCF4	11634	0.0455856279238673	AD,RD	0.181818181818182
MLX	11645	0.00475147041863684	unknown	0.125
TEAD1	11714	0.0267552357228527	AD	-0.333333333333333
TERF1	11728	0.00874347115804975	unknown	1
TFAP2A	11742	0.0103328182300436	AD	0.119047619047619
TFAP2B	11743	0.0152458713903497	AD	0.163265306122449
TFDP1	11749	0.0142105978876751	unknown	1
TFDP2	11751	0.0225097320815205	unknown	-0.166666666666667
TFEC	11754	0.0235983455882353	AD	0.333333333333333
THRA	11796	0.00922921125917743	AD	0.25
THRB	11799	0.0331200515558829	AD	0
KLF10	11810	0.00605321303627325	RD	1
TP53	11998	0.2753316690831	AD	0
TP73	12003	0.0169673822380263	AD,RD	1
USF1	12593	0.00438232309253621	AD,RD	-0.166666666666667
VDR	12679	0.0099851139356464	AD	-0.5
MLXIPL	12744	0.0142239992646721	AD,RD	0
WT1	12796	0.0265517198971874	AD,RD	0.625
YY1	12856	0.00810124264823672	AD,RD	-1
ZFP3	12861	0.00634312866171518	unknown	1
ZIC1	12872	0.0143813936419102	unknown	0.5
ZIC3	12874	0.00829130104332205	unknown	0.3
ZNF121	12904	0.00532822807584075	unknown	1
ZNF143	12928	0.0125478861285069	AD	-0.4
ZBTB16	12930	0.028919398692223	RD	0.222222222222222
ZNF18	12969	0.00618123947690108	unknown	1
ZNF22	13012	0.0042379713015639	unknown	1
ZNF281	13075	0.00670228937307108	unknown	0.25
ZSCAN21	13104	0.00583554376657825	unknown	0
ZNF711	13128	0.0133612363168062	unknown	0.5
ZNF76	13149	0.00798062507207934	unknown	-0.333333333333333
IKZF3	13178	0.0199816799096777	unknown	-0.2
BCL11B	13222	0.0256200482259731	unknown	0.222222222222222
MXD4	13906	0.00423494752347634	unknown	0
MXD3	14008	0.00315312205114042	unknown	0
IRX5	14361	0.00606619767039557	unknown	-1
KLF15	14536	0.00655072196337132	RD	0.153846153846154
IRX6	14675	0.00870763928776565	unknown	-1
SMYD3	15513	0.0560917865598252	unknown	0.5
TP63	15979	0.0336608504150432	AD,RD	1
SOX6	16421	0.0487821754774426	RD	1
KLF3	16516	0.00941376849955118	RD	0.2
ZBTB32	16763	0.00575016675483589	unknown	0.5
SPDEF	17257	0.00547768648300306	unknown	-0.2
HINFP	17850	0.00647710046396252	unknown	1
ARX	18060	0.00468227424749164	AD	0
ZNF366	18316	0.0170449303441277	unknown	1
ZNF398	18373	0.0104486218429247	unknown	-1
ZDHHC5	18472	0.0101729865964028	unknown	0
EBF3	19087	0.0311990633393788	AD	0.166666666666667
HES5	19764	0.000774134790528233	unknown	0.333333333333333
ZBTB49	19883	0.00853399760125473	unknown	0
ZBTB1	20259	0.0072888314803709	RD	1
TWIST2	20670	0.00795118343195266	unknown	-1
ZSCAN32	20812	0.00830315750628503	unknown	-0.5
SATB2	21637	0.0348453750893619	unknown	-1
ZNF462	21684	0.0359190440008289	unknown	-1
LHX6	21735	0.00807288663360627	unknown	0
ZBTB3	22918	0.00426453819840365	unknown	1
ZNF467	23154	0.00747301411569333	unknown	1
CENPS	23163	0.00284294464347625	unknown	0
ZFP62	23241	0.00536242603550296	unknown	-1
ZSCAN4	23709	0.0085343912903077	RD	0.666666666666667
ZNF615	24740	0.0100099176603547	unknown	-1
ZNF621	24787	0.00488997555012225	unknown	0.5
FOXJ2	24818	0.00872365205873621	AD	-1
ZNF765	25092	0.00992269528095073	unknown	0
ZNF653	25196	0.00744943379690491	unknown	0
ZNF710	25352	0.0132479321705873	unknown	0
GRHL3	25839	0.0137780333525014	AD,RD	0.194444444444444
ZNF606	25879	0.012154900016145	RD	0
HDX	26411	0.0269337810796513	unknown	0
ZNF524	28322	0.00295243806799834	unknown	0
MTERF4	28785	0.00636604774535809	unknown	0.125
ZNF646	29004	0.0141416002579575	unknown	1
GLIS2	29450	0.00604257478262875	AD,RD	0.8
LCOR	29503	0.016130145654525	RD	0.25
ZCRB1	29620	0.00405950870718487	unknown	1
ZBTB10	30953	0.0112180581154573	unknown	0.333333333333333
ZBTB7C	31700	0.0182908545727136	RD	-1
ZNF705D	33202	0.00085521449704142	unknown	1
ZFP161	12860	0.01	unknown	-1

## Sheet: Notes Table 8
Supplementary Table 8. TF information
This table contains mutation, transcriptidone and information of TFs.
Table Column	Notes
TF	Gene symbol for TF.
TF HGNC#	HGNC ID for TF.
Mutation Rate	Nonsynonymous mutation rate reported by CGC = (# of cases of mutation of this TF - # of cases of synonymous mutation of this TF) / (# of all cases)
TFRegDB	TF activity functional activation based on effector domain annotation in TFRegDB (PMID: 34863368).
Prog Score	Prognositic score for TF = (# of baits associated to bad prognostic - # of baits associated to good prognostic) / (# of all baits this TF binds)
