# Supplementary material for: A large-scale cancer-specific protein–DNA interaction network
Source: Life Sci Alliance. 2024 Jul 16;7(10):e202402641. doi: 10.26508/lsa.202402641 (PMC11252446; doi:10.26508/lsa.202402641)
Supplement: Supplementary file 9 [file LSA-2024-02641_TableS9.zip › LSA-2024-02641_TableS9.ods]

## Sheet: Supplementary Table 9
TF	degree	in.network	TCGA-ACC	TCGA-BLCA	TCGA-BRCA	TCGA-CESC	TCGA-CHOL	TCGA-COAD	TCGA-DLBC	TCGA-ESCA	TCGA-GBM	TCGA-HNSC	TCGA-KICH	TCGA-KIRC	TCGA-KIRP	TCGA-LAML	TCGA-LGG	TCGA-LIHC	TCGA-LUAD	TCGA-LUSC	TCGA-MESO	TCGA-OV	TCGA-PAAD	TCGA-PCPG	TCGA-PRAD	TCGA-READ	TCGA-SARC	TCGA-SKCM	TCGA-STAD	TCGA-TGCT	TCGA-THCA	TCGA-THYM	TCGA-UCEC	TCGA-UCS	TCGA-UVM
ARNTL	1	In Network	14.4690803420173	8.07213716675996	14.8126137339418	15.554079245075	10.6757865730697	9.52024417931071	11.8833744895072	14.8237402760411	37.927967534536	15.6137571893288	9.10417911628472	16.339584960922	13.0011408984349	21.1624596488978	20.424852626148	12.5094960886606	16.9446745278914	17.429217888349	9.79225319085734	10.6249128948339	13.2054436630387	11.3554253127641	6.81382246595906	8.26187382442239	12.8276903665479	6.50444217036001	12.1057431406939	7.29933240081042	76.2640135118367	23.2736198527803	8.10766305153623	5.57748308330035	4.17680570792537
ARX	1	In Network	2.53159035425774	0.409360809751643	1.31718993916315	1.76717408779334	0.292660396170988	0.714984445226877	0.352145450674	0.871662725255145	8.24054888289761	0.214817890249022	0.832688805715686	1.23932579631722	1.63277298957618	0.0614113436669603	4.61423812714369	0.108586207381916	4.35255200315327	0.863030553105636	0.14551396584976	2.94893581143562	9.70439830162648	0.167941778331334	5.97751002941043	1.00666730108709	1.91890327166889	1.16544414098866	1.5611225534167	5.69804235244688	2.23121989531629	0.0670454012681221	3.98041975278627	7.324716265768	11.7191368055217
ATF6	1	In Network	58.4450718413357	83.1997676150296	119.366938678424	69.4993306585802	102.370050723698	71.6323543992268	46.7515158814514	79.7753041149913	65.7344131132855	64.9436447769595	48.9254083178694	76.4214992408997	70.0205127151344	108.251187498294	68.6032326106769	85.4735101961259	98.6079417234648	81.6759847260511	75.7518358650387	75.1734598904813	80.1038678706938	68.3248785288751	70.349725709765	68.3881678762918	76.8864020992234	74.4946153579329	84.256710463987	46.0538413737823	73.2084547689809	59.3363604954585	66.2639338168935	71.4558683579474	48.4264179428751
ATOH1	1	In Network	0.0124138709692646	1.4006757713996	0.00489030606543887	0.164674450752561	0.38493612703754	20.7135276466222	0.026182161809521	2.21337290057707	0.0233963962914144	0.033543877514917	0.00273931295926078	0.0101707083326626	0.00369175964472742	0.00564254062282444	0.0434313348939164	0.0828845703101942	0.168170422686136	0.0283615001993752	0.0133966361351743	0.0203865163825533	3.1584127917335	0.00669302754314664	2.13763973524384	17.4047759874605	0.00693523326309463	0.00669106309128834	4.52763715052928	0.756342041673469	0.00255072521809944	0.0381453625764683	0.109624842135094	0.229765689242178	0.00563573853045714
BATF	1	In Network	1.5335390134672	24.8407255955546	14.5444707442519	10.1954038256007	9.03615333571439	5.59540684516281	198.249963873141	5.73540238919766	1.73903398674081	6.17773786541602	1.64179294346981	3.81178467474255	2.74014100666259	7.51771177806232	0.67033795395799	5.10888985350477	14.2398726160652	6.58441353220584	5.39531216564505	2.39728445802562	16.5093893235384	0.725259782747269	2.65127238224173	5.33506867004611	6.39881472430865	8.07722674830941	9.20553582568357	9.69806634751388	2.32868031711956	10.5562607865511	5.58725598027103	2.96217207563271	1.11612817431612
BCL6	1	In Network	32.0717473970853	83.5546451316242	61.2561875702996	72.3727964864802	33.4055015247002	18.3840240191266	133.422016158563	77.8559014741157	107.36652498008	65.5078412002888	24.5474184781743	72.5784121576388	57.0071900718741	64.9205394382101	134.074172608222	41.5194167532126	76.7321997934635	98.5367575636533	58.2367978644881	106.446407699562	64.5424028408898	26.5373680828256	45.4069686846571	15.5414219402428	70.3794451370997	29.1040066309364	44.0697745315391	13.8194259323087	38.160321217098	69.9662843305305	44.0965403430472	43.2783736743867	27.6942136253336
BCL6B	1	In Network	11.2928098202423	9.6991392862221	16.4354454465504	6.94650149827437	13.0904635050178	7.45485855823254	7.64661809464427	8.96922327164389	12.4744593574673	8.53167917324137	14.9778619939594	53.9714966073555	4.57390146799425	1.57822749388353	8.25747389399878	11.5733854827394	13.5403695382164	9.17869760575478	11.9037739866197	4.9601003685368	18.6567914899444	29.0229257075089	6.94953676645055	7.67394763672495	37.8925481992161	5.67880249551858	13.0388977021106	18.9305940541215	19.7330781629384	9.39355189823362	6.25436450781964	8.47234532548624	3.08323299673946
BNC1	1	In Network	0.0560785244788434	13.6163979111568	1.63664065791947	62.5719861090048	2.92314249360065	0.109314127197969	0.197023893974103	67.1154737455756	0.197632653720455	125.423648205005	2.35619976585615	1.1749082493613	5.54301987147987	0.0407725668787339	0.111568974713861	0.173997233283731	1.58893289868077	44.9261565605784	196.656076202959	4.89099434257262	0.310656577674631	0.114018120994107	0.447881321486829	0.0819295603667493	6.49388364260295	8.14580008274726	1.17729815297115	45.3027459342502	3.46012657739788	13.7893659839894	0.587470385902336	1.93217343798828	0.353037189920944
CEBPA	1	In Network	5.05688693777218	24.9701192571661	8.24012589387172	12.2129303294373	11.812909763728	28.2668025267877	14.0770951132037	17.7019499594822	11.2071326429726	11.4256310361013	1.83272167622353	5.22074319034045	8.32920371326603	53.2673535454106	7.42559270448653	92.5398699157304	11.8700899122215	13.9269992521388	4.95303515013388	9.22088746300783	5.67401287304714	2.10734685394331	10.9620221097804	35.7864425566617	7.17436457509082	4.91906069623196	20.0382304828745	12.5406777982927	5.50772985621474	15.0737913743015	3.85442406252334	9.30348704161003	2.11111725072358
CENPS	1	In Network	1.17718203718386	1.78672250788381	1.4130308155888	2.58016368779672	1.11102982472433	1.42990551761881	1.8620866880979	1.8714406663477	1.4450081539843	0.993087177993191	0.518261871106187	1.57295114700985	2.44391162994342	1.2219305295251	0.56153055777463	0.955302942930897	1.48275163210048	1.18550296302635	1.17355761663946	1.89013540107065	1.11139983829536	1.102917972411	1.37722950434388	1.26331009294499	1.23437005514879	0.922031283190837	1.85110188971351	2.82267366553356	1.52691178184658	2.83394380220921	2.3659736671867	1.91737080165448	0.44586047372281
CENPX	1	In Network	17.8237548833327	64.0224718518268	45.5153818764878	56.6482631371688	36.2557955809739	65.573461387134	50.5706545206896	35.1011802982136	46.6031237566	38.543023302345	14.3213031449741	19.5642869324785	30.6570085456885	13.3938336527657	26.6916692846739	61.0923135852548	44.0563476884414	47.161631820353	35.1397045188122	46.7330643474233	26.3019629572403	17.7258669147293	91.6723634136131	64.5334363115312	38.5381211447631	38.7968087528204	45.2773424809456	39.163327854679	18.9844999915976	44.8890753806422	55.4902172160512	53.0553254211827	29.2232421144035
CLOCK	1	In Network	40.8466632692407	33.8399154551209	60.275256195051	40.8594879713017	31.7403595718944	41.3827982268864	11.9664089796705	63.0591652823823	33.8271692352937	37.7947172018987	31.3283643347377	45.261994894652	34.9087957567092	46.8434567263948	39.4925351698096	21.1212015733393	49.5072724580466	40.7668413165279	46.3946775441788	38.7519576009609	42.7827858419657	48.6779881493853	46.8373053554175	34.5105762307092	45.423302249589	33.9686165494557	56.5894977310857	36.8276627669152	45.0178185641949	26.0185804076788	34.7674627889163	29.338209933472	23.0714094353841
CREB3	1	In Network	71.5788779988928	49.8292331265794	65.565881385835	46.8732410719464	61.5813455082305	48.6219884641955	47.278234830842	30.1345109108114	73.1355268217263	43.9088521558971	53.3205148954358	55.7154071868679	54.1698174890463	14.8448624637411	56.2697811567374	34.3604976035516	54.914768726787	52.5427745354184	60.3472841785512	57.427082157014	72.3140439711898	59.3149633143346	91.4670233225146	53.1381562993417	67.8594299387704	44.4923611570541	39.731369731427	33.0036482103234	63.4856335919392	51.9691027297607	64.1261363952887	49.6115153808317	47.7710032820668
DMRT1	1	In Network	0.1160011694146	0.123084979036831	0.247067820055178	1.00367883940742	0.71791034638686	0.284059240349594	1.33849143175772	0.239893511100821	0.237671963658389	0.447541484953974	0.182547182956224	0.0696689707702047	0.122306443405252	0.0789235483342522	0.0468646027571636	0.0214504138919413	0.201894981449355	1.03637953700778	0.0662127661413948	1.1444828742453	0.030935750107957	0.0189873125722495	0.0136576883202515	0.245545218122724	0.583956054843764	0.0126901202445777	0.119907456020431	15.7062287978956	1.091041562313	0.060895723661392	1.998555587826	2.5274090148256	0.0140985989941063
E2F4	1	In Network	82.7683392382402	92.2824282969728	46.1922984406306	85.2819949661813	71.7558426530924	112.464469464194	121.254175737537	93.947068864173	58.8708138983597	86.1465947513936	71.5379651489493	52.4857762842928	61.2695496799318	94.7407851743247	44.8565881441734	34.3888616715959	70.9064963156084	94.013162410405	71.336031935062	75.6940338770267	66.8805878407519	64.2150221911531	48.2093856914642	123.555287050249	58.3111094036519	71.6621551741421	82.3999354702186	108.122397369183	51.327831970461	88.4809243323	66.0730402084046	82.5603457007977	56.2547314374619
E2F6	1	In Network	15.368853268707	13.123690325012	14.2842007204669	16.1560716786177	10.5187103278343	12.4119853158514	9.27650836648052	12.9887690873247	23.7435346321663	12.0049501857166	6.41607093314235	9.5573674212788	10.5038083903246	9.88089154253305	15.6845723639012	7.94078182944119	14.749761380901	18.8415139019679	11.6823361722394	14.9773094551195	10.2016500834832	15.7605249433538	10.2615556210881	11.957637914505	10.4844251968548	16.5017510600648	10.9169169244213	23.2173196448091	11.1363527727183	12.9056114200141	12.2854208275416	23.1007865456268	11.7024921385436
ELK1	1	In Network	86.7094376104766	44.2225411301073	46.9345882129489	51.6037289910734	39.9144041039214	52.8808595508277	42.2150957045468	41.2626714840747	50.0945193044223	41.8847674206405	39.7478045327419	34.671642858849	30.5862471499715	32.5057609091752	37.1617834006504	29.3625363632632	37.9120364397376	53.5544045448877	54.8675547672061	84.8417274980642	43.9974224196763	41.6339122698079	39.5108342725242	58.3369377440002	71.2714474705266	57.4084352925012	46.0407449215876	49.543105696947	35.9111804083573	36.0829126600909	48.9276527796177	75.1667676498486	37.5090123739575
ETS1	1	In Network	35.5068806843089	97.9388540042915	113.490590362759	65.7519612737351	93.7448369395914	64.3591833555125	432.373682284624	89.6495347817458	71.948131873982	103.067492197744	60.5346038129864	333.750133974741	59.9775763595048	78.0217014014217	76.8970275279008	43.2058423084201	116.641604327804	89.2790068269688	95.7096951993039	31.5123397381967	161.905711042012	85.8388086219927	50.7995485422154	61.4138143612243	131.307542173022	178.868805863801	108.974366438468	82.5051662902798	135.591307129515	370.037880690843	49.1778496494708	58.4418252460871	188.936000454643
FOS	1	In Network	106.885572457865	400.556381519703	258.849396582047	441.155642217163	176.208263326592	314.93928619038	49.1769630555431	355.242479621155	316.103517353125	458.356061750997	74.4956143693413	443.264201562974	191.633285624897	1200.61071923349	248.325488580689	70.9187792546776	341.404758485746	220.512418784779	547.338952859533	308.40786749081	459.980634242681	570.854502680719	747.998171001938	285.574423574835	202.170696049312	131.14204700528	319.35676274835	80.4037781934197	734.752863249537	167.221854080908	225.15297674594	157.982319924211	68.0295343861158
FOSL2	1	In Network	280.710216816793	309.33855556633	178.283870593338	312.475991188459	156.352797808987	151.02062794577	36.1158453497083	361.050246529096	97.5099679334699	323.974288644411	193.518584609902	282.800125016917	325.066469749706	346.944123546275	54.0489029465265	52.0518727579137	201.829575095525	312.751609033956	324.373371230001	268.404426410409	222.080264946727	204.850025707817	126.4554081267	146.815118908855	207.812934684641	82.7838322626017	261.203213163646	47.4587237987011	111.167755506551	71.3345526005926	153.661861166428	135.129022813621	30.7814888342277
FOXF1	1	In Network	1.30364690363502	13.5686506400977	0.805706524813657	3.72909137270967	5.34171906436754	16.4890728219912	2.51238957237468	14.0026937280205	6.14614768041037	3.68936449973902	8.15969426076528	8.51788741445553	1.52864748424459	0.56257932766511	3.89186373173615	2.02516795596195	8.64706498526186	7.35954131096519	12.9842642265356	1.61307026761329	15.3487798153013	4.05201493100857	20.573655414554	19.6435207536953	28.8850746547307	0.993564959675053	33.514923243828	11.6119249888606	3.40221706481317	0.581718847494034	3.7513977848138	2.5076681785095	0.598256549537593
FOXJ1	1	In Network	0.0848360608215441	20.8186566172294	7.51627443959065	50.6988364177336	28.915149573181	7.89206032760897	0.821517457819106	8.42675003718559	47.0808634416464	3.3770136863446	0.0692153143215797	0.761749560756574	17.7668669740208	0.279395102095377	19.6333580389612	3.8526501719456	46.5360361249856	11.6555901039644	0.685313620157537	96.1324828315109	14.4636797543875	0.124906431148887	7.29720198546121	10.5003889189816	0.548946018763838	0.20643661635064	13.1306218501283	12.8042178676111	3.29254239660206	6.85775677155595	192.56807662657	32.0506764155083	0.150241745116809
FOXJ2	1	In Network	30.9736999401809	30.5289359146609	45.8260020723341	36.6339808051805	32.1640788336435	28.8969226180861	16.7327084876771	46.2942762693804	32.9239632849599	41.4921090758465	26.6645985807531	39.2670030973853	26.3239901688653	57.3117806041903	40.888281361671	13.6828090251598	35.2094426272484	46.5729110936128	40.4240855097913	42.751957406105	39.2834137996878	39.5274307531415	33.9621853364166	30.8811464501862	54.7801856889679	33.7939891720526	37.7532671030675	48.4620917175553	32.2692089816592	34.5610697526786	23.5220804890314	28.1361795038154	29.7757311428695
FOXM1	1	In Network	18.0500776016544	55.8340617857309	42.1251792833475	71.3536526777963	28.6916847709198	62.3539470645318	34.0855046902863	93.15584655744	49.2175052348159	72.0357673248557	9.01019536806323	9.78236808031859	5.99370025327486	48.7791248746103	17.708055624424	16.514335403517	32.0592783635428	85.4530807332126	32.4130031088946	81.4328873347746	18.4766250306019	4.0969077273591	6.57738861217078	63.539154798284	51.9274509983558	60.1021041284776	70.5253950768116	163.983864147615	2.83490577413667	34.2698872041987	51.0064986376126	58.2496103867502	12.3177822756184
FOXN2	1	In Network	10.975533536445	20.8098235125597	17.2524541932777	21.3561304742234	19.5973293443402	29.9848660073283	25.2621849230161	44.5209621410279	32.7390206039455	29.8115446988852	12.1765461647543	28.6722548982507	12.510314208641	99.5367792942793	38.5371775277787	24.137829201604	28.4869073909161	32.921950026799	14.2564186259173	20.2532634373301	21.3998976257046	17.1264069769304	16.5359315958915	26.295057929786	18.9102113369114	29.5984935905326	34.2378037984263	25.5782879698422	13.8701916207431	16.4964955785855	14.6189377733735	15.9074674891535	8.77292329308837
FOXP3	1	In Network	0.937249349159468	4.31106671020118	5.82585388302211	5.54581158637035	3.1512019274825	3.98347167283675	13.5638722294791	5.71688092128476	1.00523038922087	8.46101721825453	0.574340000988845	2.81787939969233	1.19359355562502	2.57700855147872	0.861831750610518	4.72977778288452	5.66604231926377	5.73610358442575	2.80840427803323	3.42797314526451	4.23202546766548	0.74227881431077	2.17980001444192	4.20400158901824	3.17880342230128	3.64166838021248	6.99174521484183	7.98397348835997	2.77823435425361	5.26990524766119	4.17499238716258	2.3995845126085	1.22408816746272
GATA2	1	In Network	4.0776254661888	59.4037338522169	18.1282911762462	18.9839713431834	7.0735842938458	5.84347622417869	1.49480473210029	5.86858371149298	5.02258303337924	6.11611129404541	103.371863121938	14.1844981062142	7.31228840895147	102.89196566621	8.86530462516968	2.78659101514064	13.2807966676224	10.724628204975	7.51893942874294	8.91998293334993	8.29151731138131	197.517862950356	166.959491930027	6.81349666318906	17.772196497377	3.50982084659915	7.2122695892869	12.8117604322155	5.7237319689081	5.8581688973686	56.7661577579455	32.7012092660023	1.26195772599236
GFI1	1	In Network	0.796848193177141	4.0665083343808	2.27752820615558	5.03206390043219	2.30626856288544	5.64122611553969	15.6454864159439	3.99119066121897	0.690181101494251	3.95983150203117	0.887308453292882	3.80681792211964	1.80099468402188	116.197269145331	0.345121186482905	2.13109067976463	4.71727823423128	4.87896319557648	3.4454158476586	1.13722497514356	4.83269804207118	1.54151755916519	2.01705296752147	4.11979484024331	2.03573630410907	2.5671417139707	4.86962459429067	4.73251341496386	1.47252961528839	51.1293568464309	2.09450660071383	1.14463242665277	0.63561763113084
GLI1	1	In Network	1.67827634567743	1.83638605505965	1.68679768455686	1.59034343407508	2.8384341695557	4.38408149274715	1.53835647612211	6.27526504309655	6.59124939329586	5.1313352386721	0.439833230940211	3.01414923820648	1.18626115656223	4.21209453706285	2.02980895393496	1.46467564224778	2.47375583254477	7.19917630319858	10.8575023457008	1.72252055705769	11.539523064579	0.880749113063495	3.6351854257275	4.68038701844468	31.1288135561386	2.60782120271746	5.88261621522948	32.8770228874866	0.499483549870863	0.716597900690268	3.49800071487496	10.2269721933192	0.56465551709009
HEY1	1	In Network	6.16956512467145	15.9541599438078	12.3992538658759	16.6620658931059	14.5809075621449	5.1644020770054	3.5461874261697	17.5699214218728	143.287593025139	19.3201771913825	37.8197812469189	22.0522255103567	4.19517747145715	0.0986362078796998	204.36586574295	6.68027159634646	16.6958006297442	68.5929864395438	3.74622101901697	4.67044866415566	9.25109711279838	24.5115698577666	4.54243655201649	4.9992589435238	21.4300128814935	49.7291751924362	6.11154820037211	11.4542390943139	9.95665783359572	34.9496655003968	20.1136613106593	46.4214249663521	6.45643915929503
HEY2	1	In Network	3.39683698565582	2.01219697299901	10.1001350482963	4.2422439605811	3.13944509727161	2.08707195318637	0.97867489063246	3.51135488725535	16.8042381738167	4.09070277661016	2.79408086783559	14.3784339417922	8.21710964735088	0.228237419980641	31.2697067888624	5.3606904124916	2.38034966797514	4.26815571309335	2.38757486856008	34.5457624788979	4.08305940711047	4.77204595773361	4.83779063136683	2.10051442610926	19.7062247130577	6.67430528641031	3.77459205782584	9.93604119174611	20.6141729872727	7.43882938121577	27.2015221134644	14.3303174594033	1.83274641028633
HIF1A	1	In Network	252.580649939266	191.417150197646	125.77189296342	220.8155633288	211.83567457306	108.223833376062	144.199915642145	340.864372176356	283.469076347356	315.211087175236	174.276594129037	158.624662535856	232.660993178768	166.269649340291	223.326558909028	67.8896336112675	234.493546601664	310.639139529078	154.990961371016	142.735051042325	202.988919174118	104.76309021773	122.970103583663	88.585354449978	200.778094539576	92.4464552379379	204.752841529361	122.520957503633	204.366376399739	117.182097757762	193.479216944148	126.564961951123	44.3004117436883
HINFP	1	In Network	14.8923170606932	21.0418041606419	17.8237292043692	18.7190501978653	21.9320568497185	23.6681885524431	28.7458543798248	14.0769087122922	28.1266527128965	14.8015881799811	15.2490332052885	19.7568607630778	21.1764856624759	32.7070258282007	26.8892487803709	11.604135897071	22.0858707129838	20.4877188758509	20.2122646103204	26.2379248914166	19.8791225877849	16.8008574640104	21.3700210142717	24.9966500207417	19.4995264050476	15.2153467413557	15.3042804458975	24.239611594227	20.2827443480496	32.0152333071235	26.7019531095506	28.7240974917477	16.6922476092496
HMGA1	1	In Network	33.836258074642	399.034539182579	149.694840227138	428.718315341076	292.146558585691	552.602874595568	844.262043483966	527.861883947746	133.264260685819	431.964145228076	79.6719873824972	33.6040826727261	106.042112500681	281.790613397466	65.8266030740234	94.0498129925305	285.219380680502	450.766192062483	109.134358440686	664.374418480984	289.972783533762	73.1742993084391	48.2496406106335	593.870113025581	96.0597693976374	437.323126144375	555.130612748668	985.708772558393	120.64929921326	331.863669957907	355.595296365722	378.110914471462	605.68095507154
HMGA2	1	In Network	14.8503650487223	21.7431789717757	1.17127484320493	15.1319463211941	7.65419282095082	21.1248584903496	0.502553866736477	38.564202440495	9.90841262607412	43.892191859267	21.006443490252	3.20317048430215	4.56310066323314	7.1605873031068	0.770947058500864	4.14828369417116	19.8923058938878	39.5807831303754	7.12775381534798	60.847585970929	13.7465970458323	0.579083665377092	0.108374088384658	19.0713272652652	32.8047998432628	13.5309369865037	22.8801702531369	54.8316774243961	52.9727032489511	10.1618469011998	35.5350018663093	258.988406926874	0.109491663062772
HNF4A	1	In Network	3.35818900908106	2.60676890866411	0.0666638650244284	8.52242907853946	99.6333331418792	334.462311577174	0.167960614897395	99.7518946355641	0.0500766713675309	0.323123657573924	0.562586172855094	80.7805475936325	80.4023200350271	0.143804969764242	0.158014724861338	288.978985614761	7.22761610853384	1.32461966248879	0.130241348313837	0.539284523003974	69.0944465830442	0.253023583811881	0.0858029796203762	409.471387900029	0.33686100898999	0.135229901233877	161.987726778193	33.0170977332421	0.0366036360685641	0.0578710647840828	5.02110582328845	6.26585966461002	0.112308809741936
HOXA1	1	In Network	1.86348170285672	7.65186935878754	0.885555476139047	3.11986189899425	0.751016226163938	2.22470348871155	5.89725971031153	5.71535537050141	1.94833419803179	4.88818794075284	1.0529701802614	1.34473891987391	3.57035742979167	1.81924510006653	0.421241054808762	0.202834570793948	2.0454380786279	5.2595406210295	2.84654493762294	1.10158358518111	1.4550160472468	1.14903059242607	1.00682820051238	2.13575681284914	1.84749558475062	3.20199036043889	3.4178080603006	7.84943798126661	0.157036063463865	1.28284207040478	1.2804151227898	3.04461580900558	0.0754505318202565
HOXA9	1	In Network	6.40302781354615	9.66455577916438	2.83905144362459	15.0250305274776	0.255305002723636	29.0634850414352	0.631246713830481	4.91718680380642	2.05328423621855	1.86995738588118	14.2991340590618	11.0228746814369	30.4299174655638	41.1527188393163	0.703445948578697	0.152274546316242	0.747645079365969	1.2852827464257	0.81825216345184	2.44686062844818	0.51472552553912	4.95548337870975	18.4049016350995	21.1330972841967	7.01229008228501	1.41736531827086	3.84672837269545	2.1006545153427	0.206058436661081	4.67776949876993	18.0645278181363	27.7678767042726	0.0509790902354646
HOXC10	1	In Network	7.96660450569514	3.94793887796323	33.5109655499149	13.0676519409142	2.01852398461296	0.53847611415325	0.435283892470665	13.5420275101435	9.53257476420204	6.06497009697397	14.946354183346	41.2591694450851	40.8533196413407	0.122099957744023	1.07277150087018	1.18309628055025	5.92165633049646	7.10135212678734	5.55946698109298	3.98649331019784	4.51148781991317	27.2495060546427	0.271454151380377	0.16165180165447	18.2413418720776	11.6965005188686	14.0461313308619	0.944439707399137	0.239306929031749	0.379098861483022	11.6492358575724	15.8188728045936	0.141118761240102
HOXC9	1	In Network	4.70847863679087	3.6953191818776	8.67152563608985	4.25539845494191	1.9785699364992	0.506653939216787	1.68319280801203	3.88062163649209	2.56883826659251	2.08944045597002	6.07849037939067	6.0851961955665	10.1559826457812	0.0953474583764187	0.319898081839643	0.865018551177241	1.79609412944092	2.94128556877421	4.36958639367194	1.70791601239786	2.10336790900169	21.3176266170955	0.469744605429665	0.196137082507789	10.4490830608683	10.9323947701109	3.97629238121183	1.58326686232387	0.268122755126808	1.51965930347294	4.36550364638604	7.85274237724613	0.642800645946157
HOXD10	1	In Network	4.30771459371873	5.69145660463336	1.32375049077796	17.7785813544359	0.365202829594504	4.52416792315623	0.750291650683453	9.91315506131711	7.68598116726773	10.4331251447337	9.18930169646134	10.9541605665802	4.17998415881687	0.00431534707695334	1.2789466086385	0.509275706267117	0.859578146743201	7.85867784697149	1.32303774451809	2.04137872248747	0.407578454424579	1.22057463842523	4.70581431211535	4.05769595797442	7.61465416845981	0.764366129728475	1.65105224564697	1.48755377998243	0.297189142106785	1.31025511820317	9.66191924637641	13.4353295621308	0.00836787745014531
IRF2	1	In Network	47.330086107035	46.7194704593319	44.9470249035587	50.1956451982757	36.5301631905535	43.0607292919341	65.4796818491664	45.9339114123919	41.2547176159395	42.554295837378	32.4839694634934	44.7718670161682	35.8867152710011	49.2054609925972	31.7825569846212	27.7341556085696	45.440621537587	46.3879317696291	39.5062647943979	41.0304359739235	44.6704334527984	26.2206401713852	39.365584890167	42.1687019500634	40.9255565907633	29.2571049437692	50.20344394103	23.2796391792521	39.4510418434856	53.4684480221269	38.1856097093831	25.0863142631089	24.3957155089339
IRX5	1	In Network	1.14214653863572	3.29323935310996	59.51198244284	16.3815331566822	0.756560527354281	1.32813708421233	0.19474143496717	9.65104515298949	3.16241989272664	5.24683956224886	0.590138717331167	8.13341403352242	27.4975685043538	3.32385940686986	1.07417658294153	0.516504990630998	18.06152417392	7.10153958942644	4.39714223608452	8.08621385226791	2.78279754382512	2.00012795646766	6.07469235317329	2.06158398783615	6.57698219663988	8.47824012187862	4.1140712975283	2.68584517804677	0.326153623200583	3.97521091832086	2.78590284184666	6.18769274410536	4.24725462687358
IRX6	1	In Network	2.45520719151025	0.583657513972032	1.93724824423056	5.41227767076951	1.68176907364908	0.0525926709346801	0.380514972444707	2.63483673119907	0.183087957334187	3.58274735346056	1.90124033382588	5.19150831307617	16.4260507304629	0.510749442065049	0.146901102708162	0.429343247639292	5.04735612122897	9.42184056602663	2.11065675394939	2.05766616051016	0.233844171343693	0.955523280724277	0.181088914210075	0.0567952666306484	3.48849711266832	20.7067285343483	0.38503763885837	12.3798252674972	2.50438658135973	17.2512534004977	1.70594420199657	4.72681067032422	19.8272140095043
JUNB	1	In Network	125.253360659349	320.881402215987	132.862295138008	361.761009311486	209.973170719161	216.676428716108	146.673799133535	218.91360118404	120.366042046955	336.842477207423	84.1023708574081	187.203557087535	101.309108513494	216.241914705405	75.8737266068618	82.6113880167338	155.887740510239	187.613043464588	226.947954960755	322.439749886799	275.976400483463	458.548246541287	303.840079652891	232.838512991919	156.899775214883	76.13575758184	217.865470380371	52.1172595897627	268.48517817206	118.069283308112	183.752607046953	131.012554824707	29.4329316497099
KLF10	1	In Network	64.1583808401479	66.5259587077179	81.063531248887	90.868998682908	61.1663121128228	68.050736722259	34.5493119066039	113.279119481906	52.282012347977	132.338362960821	63.7403603186325	152.822925937272	75.8252607734803	124.018851908774	28.180908452959	50.6805808439086	77.0932952136562	86.9799190117377	93.0767570417308	64.4557958653615	81.1701704731417	85.2577905005815	49.355732069523	69.3971596918161	78.4322489451869	50.7710327739438	95.6697875891825	65.9481806499387	60.0452578937747	73.5726683808212	49.7162964494155	72.2180150200372	19.9094951931077
KLF12	1	In Network	7.6493171219713	10.7334385310815	23.679312795387	16.7578483547342	13.7677152711806	11.3334006160874	27.3640340728022	18.0140985458457	32.8324806005256	12.3657918722165	20.5781403207704	37.8155723111248	25.8383559563335	23.8901165214379	63.9713562781896	23.5972855388714	13.4708113402015	15.1040170121487	17.6296272903111	19.1652472951819	19.4681060446853	16.5073136709952	9.80027085076176	9.78301428166884	30.9971421038929	13.7688182208919	19.2912726126396	20.3832722542926	13.9096857300668	30.0054568016165	15.8547848328251	30.3093137750263	11.6585182060243
KLF5	1	In Network	2.60434720888294	342.867513308272	32.3195234591659	444.87920233395	105.198868704637	421.231883732229	3.89185147531017	450.177003808172	3.48221709631653	345.625741944551	15.738848330047	14.1885509806561	41.0770581802615	3.42219798310071	1.69068889842072	11.81856716432	127.94120247108	286.677446297841	47.2411326426783	126.672090932	200.680408398828	3.98927212518668	44.7097782740162	433.103336264467	10.7771419521417	20.5978081296167	392.942717464138	36.0679462304742	94.6394341611746	74.2493190300723	116.982541322055	57.3572606101446	10.4310344580458
KLF7	1	In Network	18.4845839932782	30.4717234328182	34.7301717553504	35.3955878227339	42.32014165332	25.5431459991142	10.567999908007	61.1069660311408	36.7259670358902	63.031985122388	50.7393531060763	64.2534558749149	29.1279053738818	75.7169248014192	40.3629747823895	8.32353301561773	44.1984501313605	43.3750295524026	33.3148631716613	28.4118450764785	47.7724592984808	35.9037298009617	20.7040297597967	26.9653099566549	42.8092253330026	19.7849746702243	34.0385737433096	44.5648079976451	24.3663363129418	27.7906177682678	15.0594056658117	19.8578196860394	10.1628925214412
LHX6	1	In Network	3.84472691450149	3.21209769214548	6.20453427178608	4.33136382053398	1.68978147760063	3.1070371555038	1.31672587908731	4.1229092639403	2.76416769116358	3.93157706860435	1.5963557637976	6.76745675779751	1.07224069106004	5.70964796616432	4.4315280507556	0.965600521784867	3.35339685891473	4.33746227036739	2.89778751195815	4.22029111293624	4.25175387146547	2.74593322260025	4.46345905673091	3.00520707725899	5.245113211476	4.17953969651057	4.92911698709702	12.6848356591304	3.31966098083394	1.73348663280226	3.41988332349698	7.82703932995124	1.7974708799222
LMX1A	1	In Network	0.00376338463403401	0.0419327139628891	0.234850754239012	0.320632671809146	0.011191600872769	0.168981311245965	0.0274553058664536	0.186866440900636	0.0585094013134147	0.16258576353515	0.0272358959861693	0.0324012086120727	0.00411956480225791	0.0129950036170408	0.759561022080748	0.200078867293714	0.21915793060474	0.390779007434973	0.0455594406452622	0.271721329811173	0.0776987875664364	0.528493597374144	0.0324019590292341	0.341178016489907	4.05056936967257	0.0311751304874424	0.430708458374732	2.28728780392875	0.0428210444429228	0.0330524674171185	0.824247374613067	1.60448202263735	0.0088877950531177
MAFB	1	In Network	66.9885103942064	41.860080940051	68.5429557265246	63.9576071961514	21.6689085800904	17.7221320544036	70.0302197094295	80.7490084067107	83.8188331658128	122.066623983373	50.7464478568052	53.8405817739591	34.1000307349612	50.6645076942037	61.0432061590644	34.7223252251087	48.7408711847438	70.8827610082749	67.2841296702771	65.0882600862385	89.640333586448	17.9099195487261	28.4934046186005	15.6570174684485	192.674746017349	39.3299401756772	44.2154173376711	33.2806398582024	52.5444584802941	40.4513383490025	28.692835482394	66.2699504702797	10.8983105125165
MBD2	1	In Network	38.243076922766	98.0940059475905	95.635731029127	133.376520383686	75.7171985192375	68.239795148018	212.767975678683	86.043044808161	48.8975186141667	105.708875107061	42.3833107929599	85.9480814669002	80.1254343498785	68.1800231787635	32.6990743365169	43.2151925993683	72.2109379055916	106.420509026233	84.4020828887162	67.8911588081535	61.4822757585372	40.8954208382924	63.8400401222673	58.0872941655977	64.0453352373267	59.6175267946997	73.840034715697	42.9977314376913	104.089458057241	97.6076719446723	78.1412229587433	51.4686022415829	38.5516621696546
MECOM	1	In Network	6.19367659980399	89.408860416637	13.3728951090805	67.1408539520742	22.7189947411771	81.3846601925844	3.00204007735666	81.9717642720273	12.0227638160729	19.2499857768415	152.055698416248	40.2115545210087	22.4616746908994	13.9524958405476	7.37142613088688	7.54950746760824	76.467896486678	52.1342946237882	5.78477861205022	133.013548484392	61.7912501833217	8.36197694818174	12.5751898742581	77.1959108070761	19.8929446039732	2.2564572327405	125.435294983378	11.8880741120198	17.7661274353556	13.7558105075715	194.499404039044	124.663257566567	0.921276547565517
MLXIPL	1	In Network	63.5487988408337	3.11468218929321	3.04027691806871	4.49978058084646	44.445595865747	47.3733554427651	0.272974126192564	15.6722264994566	8.84100352213141	1.65746751404506	9.9321535633284	30.5788625739052	54.0473941240946	0.768238188170452	10.3806707625615	301.80980494587	3.48964901404378	4.6535432396013	8.18741505977773	24.7723848447469	31.0271665904313	6.90496529795468	2.10277229857057	58.2775867983793	3.91546057371805	0.688336749767403	26.0096888638413	7.53372675753241	12.9050786070856	14.8428680216592	13.8068975158493	6.35099910008249	0.423184624070543
MSC	1	In Network	16.4955954363678	12.6698995285236	7.20127016759563	6.14638648246219	7.08446119887237	5.66689771892844	34.3279802101079	14.9155070516582	3.4466325967705	18.3501860825938	3.26984335644293	35.2250802548898	39.4179190514202	0.61400116273194	1.66770111936827	17.1899358874868	6.83894889683286	19.9944703245268	18.3459542716337	5.2002262965866	15.4060711250586	3.90455455726858	2.63676449869057	6.05074790412345	32.6535725437549	48.9493752366548	9.59058083946875	40.6846777853158	1.74793528551149	11.6649672368338	4.92720412342304	102.772339627113	113.157543451724
MSX1	1	In Network	23.688699142749	6.76236511703622	3.99466505662061	11.7217714432136	2.71912667921026	8.01117863946034	2.94829709638685	6.09660770077523	22.6965308431091	4.03275694285731	6.62806027361917	4.74831720701047	2.41112752459947	0.282214171497935	16.1536850194156	2.68145257861694	1.57337024081762	3.40406528320374	6.56674398174414	31.019333497098	5.31590963866236	14.1911945386391	4.83856010290675	9.4478474812825	28.0844157702232	7.60086592396165	7.45216724618414	6.57778298729069	2.60447787465639	1.59012968287733	511.747504033633	52.0701303704345	0.532063858129599
MSX2	1	In Network	3.02337863903813	36.4278103462029	14.6300489438623	7.68179691742458	3.91296075261002	16.424573494596	1.95647194899337	10.3223041247527	1.54663756118523	4.96013286995389	0.764460610723547	0.788721542547315	1.77162111303604	0.086677849856417	4.23086782526946	0.224661998519752	2.4479161926256	4.3769437269476	3.11032187510298	2.73838656745743	7.4013194534434	0.293342326831491	2.99115118499213	11.9527347411709	11.8253339359998	5.33065130330952	17.9093136970729	12.8723102719261	0.720412076833415	0.27813876699854	41.7663173132549	18.5042948011102	2.25934203429467
MXI1	1	In Network	50.376145234667	33.2503759418752	51.029348616225	45.5183733041291	37.3003774431844	42.6341400578664	11.4724629268564	40.3710394232024	61.6928762447391	41.3675743757491	27.4042190828755	124.289779293645	48.5687016218068	33.5407259976898	136.235564586936	38.1248487462399	43.0975192291643	53.160348312742	37.0496298303145	57.5349871565638	38.9151619381336	44.2984651742753	60.0737412831064	40.2244309399182	50.0226649621775	117.943140297593	33.0694949686388	22.7786566854045	69.3373641342774	39.5135013184123	41.1296539075278	46.5594808707546	139.498719020797
NCOA3	1	In Network	38.4311532737898	95.0452691367848	84.8172203189351	73.8289304189627	52.9583624407424	58.8207632607016	142.372039273304	130.035725708741	32.8948701884726	86.6424594237203	48.2804004104269	61.2478087205367	46.0515286087244	137.533690164602	42.5683198424954	31.9734102675605	81.9365844272952	99.2863270754931	51.6814438945229	69.0133002657841	61.9355379510471	23.1741506852044	50.5205153007753	58.3551523745232	49.9111331963265	41.5147234036112	96.7814978290489	65.4894338325498	49.3273583557425	63.6073114312897	55.9351076816144	47.0894885204845	25.5745219750893
NFATC1	1	In Network	6.14809080486331	11.3006704054355	22.5495540335378	17.4359858223262	20.1698297636473	7.180877296053	153.458980354948	25.5126586131174	14.9529488808182	18.7318713953044	9.44083824231347	21.6320079642995	17.3911691131677	35.6937198180842	11.4498512269203	5.96479792775434	16.5698804194988	22.4084021419229	38.2949409788983	16.6859566628455	29.1888259652149	8.27215914712813	16.8097088601369	5.68537863663754	26.8120936765587	27.3872380977546	22.7683426500911	14.6607705285643	10.7048563809681	47.8288756999552	14.095482440827	20.6011112109547	43.0988354557967
NFE2L1	1	In Network	349.261306258822	243.199073015207	299.209094410212	286.886116817139	281.021440656357	210.915250906179	141.87524620943	272.638415613156	223.488566061155	441.741589493073	549.448449821769	459.535470685133	558.513982283314	102.322536238536	268.496179047167	270.103099907134	244.454650440792	403.225668438703	389.717791473428	157.283729293986	279.041113406773	540.429187357557	296.037888187968	215.738263879559	371.753091076596	354.985146524736	197.429720301062	261.470847383543	291.498541545031	306.921413742364	233.976733651947	297.144736455188	372.033244871797
NFE2L2	1	In Network	80.1502759237048	147.727517303957	113.745401540031	228.921478356119	111.509798349026	110.999539702098	65.3498311901108	253.614736855574	134.782164062155	254.140038585088	143.471920895422	136.951952725861	148.03045306295	85.8677785290576	113.799203042139	79.323554492455	129.074894081714	334.55107459253	147.602609385466	122.702904299018	119.686045470216	76.6181130298493	90.460910566988	113.346811076293	113.288170611803	122.398901077417	145.268646308652	68.6299026009614	171.170446413879	126.857081372535	103.705793532373	97.6951273223032	72.3612577614409
NFYA	1	In Network	21.1038968768062	38.2361349822064	57.6661155171886	33.7761066448238	32.8456437566798	36.2568555573775	31.5477860790267	40.2291195759271	24.5532535110258	29.590653680681	14.1242506320364	25.3245345342139	25.4244668985132	70.8102163817758	28.3574189394567	21.9186035234567	45.0557951229628	40.4280085085908	26.3841957099192	32.5655226999352	26.925121397666	16.7683025161221	35.2684436838658	36.000478540723	25.2604108430817	43.0138294650427	35.3121334461267	50.5266182988214	34.8010691384468	43.9334970208527	40.8720358826178	62.9345651143972	35.6440536010846
NFYB	1	In Network	31.3726945600129	37.2451984671656	39.0132933934177	39.9081983675985	33.5196249787748	32.3030232784207	29.2459314766448	28.6100166835385	33.8516862619702	24.5901884680808	24.6929342884138	30.6330463142703	29.252810676728	30.8801907333774	42.4253868376572	33.2614986291297	31.3594906528282	36.619373131918	73.1619792023601	35.0973284785114	32.8015788868556	22.931494519287	42.0061933837375	31.1866473227885	47.1785749484503	15.1956790136703	28.6773046502253	49.3135680512349	29.593356928086	48.564286374052	33.2662849358734	39.4477867362629	12.4002919206642
NFYC	1	In Network	44.5020581322579	60.7651079088768	52.6879613415563	68.848081876336	58.8254909822942	44.9696850723899	58.8269641509027	52.287019339543	50.3488883153112	47.3550386372271	55.9039349185894	46.8155290126024	52.5160147202651	69.3565821870191	41.5945933154882	43.5122225320623	51.4656871440961	52.9559526894149	47.9795308355379	86.6732657504289	41.4969731913298	33.0361838480441	50.8216506523815	46.0726669486643	59.8356716534083	61.050398154935	48.9621892128379	66.3224473900441	55.7305118867517	76.4010288265051	69.8329423918799	80.6108783072306	59.8237103002336
NR5A2	1	In Network	2.5410306412977	2.6253043763066	4.34341314587137	3.42266914974707	68.1432773706997	11.355009474762	2.56017915754664	11.9344247991232	2.94725307845556	1.59561316630845	1.7076916109716	9.33998945549951	1.05681227815069	1.86837981822725	1.33387223609059	52.4297855517841	4.35338791744747	2.22625600207704	1.95069171792195	3.19550575094966	27.7415668606167	2.32580310699958	5.82063371101365	12.4799424114518	5.66745691073978	2.15393565702332	17.865094622292	14.5847310732733	2.58345382095726	1.67180968433872	11.0178615045486	12.5837094328938	0.247134949935323
PAX3	1	In Network	0.0575974568943937	0.689893669991088	0.430305879517624	0.213744076260867	0.020561377160242	0.171657956011547	0.134138773783999	0.686949706811751	4.11950639336324	0.984584909013784	0.0712194555138717	0.0708874507383426	0.0619204868295647	0.0358404037653123	0.821668078810653	0.105325246993805	0.125357060094317	1.20086915887621	0.828847728167925	0.470302121130091	0.1421070602931	0.330400807335832	0.123108166144937	0.132912977619499	7.44588497341128	100.354744906352	0.193643524407903	1.20460951529294	0.0181506111345879	0.597527862704636	0.227526038231305	3.64803850092469	231.275516952985
PAX7	1	In Network	0.380689415521668	1.24444453829717	3.29274401043925	10.2982842525461	1.84017274950264	0.665918947886384	0.0242700542966664	2.39319069635076	1.18660872924425	1.26894274456657	0.00790129806477769	0.0224799712331519	0.036430605574068	0.0236917941034426	0.947526238829327	0.0576145804363021	12.7355654264934	3.35819456573665	0.108001834968542	0.13982687165553	0.972677292366554	0.341561668411779	0.0669934157257185	0.607741657431509	4.00296257159856	0.13716439845423	0.131954576445979	0.890942368027541	0.0711134196566023	0.0178621012535236	0.390285834867431	28.9568953860678	0.0611503806695119
PIN1	1	In Network	64.7836072504744	49.4301971492366	36.5457961152394	52.704563472143	50.9574021107703	41.9664523756846	83.837648651623	31.9374532469101	82.8524376757122	41.4756550998705	55.2636957609105	36.4860720589672	47.2219945520612	35.0917349676424	69.4450043154667	35.4121995202788	32.8671509952455	40.8068803840926	52.4923155253731	65.1564038302307	44.4272687950734	90.7140988164491	73.3632850711945	41.4760417363683	73.5135319120486	61.07935070558	37.3917469000939	50.781856023582	37.9863914917097	98.9992271768727	49.3487933925939	62.514564102426	57.861154365623
PITX1	1	In Network	17.9352671801754	57.5528606965197	36.6311590570847	262.874367520735	13.2990861628447	54.7315266513818	15.9269663841534	196.379932852614	7.74665556626087	176.678972921639	2.65830923542902	1.68861198187642	2.33510927920851	4.55967275465608	1.08012777898303	6.36090161462615	16.6789602225927	102.304909848712	26.142562989324	29.9663966288077	32.2048539458909	2.2650323115773	9.27991474312613	56.7831116510022	25.6923221292202	5.20313368319608	77.1461511561246	19.7605000678355	0.173246654521944	5.06095133643238	27.9329537982849	34.7200589012272	1.13167656509061
PLAGL1	1	In Network	172.213154729012	14.8140879016834	14.3727908439605	13.6329822635934	10.1231441858768	29.1021381562069	16.5279464797451	21.0963680792963	8.83470778706582	11.6724406411672	9.01975841196416	38.4992120643592	31.4515510265357	165.147814840457	4.82988228080138	4.05075680207594	17.6742565960815	20.568345520017	14.9061067132617	19.4228870675559	22.356845305298	5.62144532824613	12.2195087210604	28.8816448979439	88.3168016911596	3.71472471826049	24.8743467443938	43.2060839687482	5.29940629433206	5.82114409099556	15.9641271808496	47.1529572232807	1.43548945917134
PLSCR1	1	In Network	23.8170454099354	81.4601407069393	55.7052491694699	148.372011712426	94.7745293282874	99.3762614588765	44.4980415894728	110.739958360578	68.3781786023784	108.821414154899	43.1778557196778	89.930443429583	69.320476579905	49.0961285301938	23.0161414267686	29.6831881813295	83.3886363097521	92.4518467225042	63.5392791619938	124.71402958365	98.1572248081615	21.7325910318614	28.3487101711129	95.4339263150122	53.9543123000948	54.7800714597673	102.334019824733	50.3725463256821	34.6054541882084	32.639978811032	57.5617964518226	45.5602104772016	13.080822598847
POU1F1	1	In Network	0.0295659832980551	0.103437207176197	0.050252481465693	0.0607539298980945	0.0567975846153384	0.0455869358890834	0.0340605869341302	0.0516548417534735	0.0402583498804881	0.0214789594505043	0.0530746277699273	0.061557824960453	0.104119291718245	0.618523365006536	0.0567899416421249	0.0493518313470716	0.0691543950946219	0.0552019896897937	0.0398539930730764	0.0350058496291981	0.0671205278407141	0.0849503701086598	0.0556119989699893	0.046531365392505	0.142973682764047	0.0272979120770933	0.0628331763492171	0.0164729128080263	0.0971105715364279	0.0825551940499821	0.0558545118622829	0.141032673093886	0.0109332509546314
POU4F2	1	In Network	0.01786290746599	0.0184552570443709	0.00898122574561159	0.00437266408754663	0.000645508523933603	0.0185458210647579	0.017326437116778	0.0358326251629913	0.134624452789219	0.00552763251236998	0.00949724419107122	0.00310418712964506	0.00435247327138375	0.0256061608437298	0.119661264475246	0.00262982709324403	0.0230808589145201	0.0246436528683131	0.0223829962655083	0.0118111793897034	0.0181584008367249	0.359756269546702	0.0106768522413033	0.00560657866008678	0.043353912682475	0.00387429796694325	0.0181468751343487	0.076299009340765	0.00269843781304232	0.0029589498601769	0.0145427188221189	0.096468142348359	0.0779679968121182
PRDM2	1	In Network	25.6253414819257	54.0765236817826	65.1624718586941	50.8024189329116	30.8326929057049	41.5829999012514	68.5267191436043	59.2697947354469	42.7220622893137	50.6550301015778	35.0274107044828	35.4218629455745	29.1526441134915	157.068772528381	55.213358165424	14.0628050410379	56.6504497331443	55.5948624864451	37.8242337712174	58.8268789090116	45.5448000417566	29.1824682562776	56.1263417187741	40.9828416300287	54.4817928044295	43.7196331580846	47.7138431027703	43.7016215405209	67.1657516107098	60.0074570673817	42.2036210406122	50.3475263163045	29.9960997883211
RARA	1	In Network	21.3959739356995	36.9910066670833	108.164089506246	28.3208202050924	52.8798391123203	38.6332633433802	26.2237216448773	44.9107997077091	41.4792048399909	27.1245393691278	22.8560407224612	60.7778581868498	65.2204502531271	46.8377773879287	36.9591102468059	53.5296908783896	52.1692867853175	29.7907919870136	78.4917400481264	53.4688564199213	54.5863367613579	87.2752619776481	27.5931290164888	41.5864116747143	62.8333238620544	68.8345860835163	65.4880893323509	36.0094714643365	45.2721508358934	41.2061280650912	69.6275813481566	87.317423199949	51.7466876043411
RFX3	1	In Network	4.80582481712207	9.64083196547973	17.0593423463949	11.6930955795612	10.7254689945958	13.1252426984257	9.69169850108847	12.4360427477804	34.5683629718908	6.31669666238133	4.86308391725275	14.7789265489707	10.9295430294589	31.563529562612	44.5008580581482	3.80772893554909	14.2124656233009	10.7134359789226	8.2013074375368	18.7800640326608	11.821335476128	18.6827466792701	29.4927988392369	12.2806349501876	7.81808660464475	6.60662789260329	13.204471949818	10.7227350000076	12.4947906009902	18.5595437065613	31.8438041560157	18.7295623350813	5.19264527962967
RORB	1	In Network	16.0044284738315	1.06911253351671	2.35945559563715	2.71378150538072	0.414914202067774	0.325524026275989	0.497682448070621	1.70509573453793	21.0175134200804	4.12209639937565	3.19144537990414	1.17881014469776	0.558823397263967	6.95000277793355	26.0625017502145	0.275217539010933	2.63069491943727	1.68468584027817	1.19717046975549	0.679327177993579	1.77158714994288	13.4183990533644	22.7565032260052	0.20196913590608	4.21620986365387	0.685522287394757	1.30890991914877	0.768144150156253	0.81633987485768	4.2375603665605	3.17414643027003	2.64728909634844	2.47712683732398
RUNX1	1	In Network	15.7191022101981	96.9705110104696	213.13881643907	102.807264680299	63.5142921038489	86.4213436876578	64.3296850506769	136.655111330945	46.2831264834619	100.948732115156	27.6115737136164	70.4264577827276	35.2749898210524	683.879887076978	16.7844709543585	21.2867179153359	158.173630177853	122.412922229148	115.066877144931	74.7098327213643	153.868764955198	13.4902158127939	37.725556307604	85.8248319113044	98.394557769417	48.654055108162	130.522952802185	40.1700594012059	56.8335757367089	147.004460837351	60.3415273622285	78.1394665319206	6.48979853577716
SALL1	1	In Network	2.24162431592362	1.57607963618874	2.01311697191556	5.07603969081793	26.4285073579338	2.74172049704317	0.307724321807865	3.99444515730393	113.099645087076	1.46846825284319	19.9686626424997	75.7883884034717	76.1814511255742	0.0259835211980423	98.8096566206907	44.0878489056034	2.38367389433983	2.75066237106887	0.713882185201854	6.77037536678095	2.65957543669179	1.42293792743352	0.986979919863021	3.3578652730636	11.9073624962347	4.84260564850254	2.83657622277237	29.5508796640164	96.1574507081547	3.07796553031345	56.2183759610835	21.8361695273396	4.71604317845644
SIM1	1	In Network	0.0126369914200081	0.452509091519035	3.58109483510953	0.151226117934789	0.174216209175544	0.040147078075225	0.649042002463248	0.17782174172417	0.270297837680515	0.670377150736568	68.5279509605989	11.3065929674082	19.5500289693393	0.0572647789361082	0.0204343763168862	1.76601044159109	0.398108655200678	0.533610090414015	0.198056584988052	0.302507297330085	4.56992099291234	0.0411123394570132	0.0615852408229335	0.00645059372732208	3.69958225225269	0.148523416187256	0.0615646354470142	0.740407836998202	0.00880336235074569	0.043944879406325	0.693924055286575	2.20750468425663	0.00282195833174723
SIX2	1	In Network	3.30130973913912	14.2061810167337	9.95562710499821	26.8923761111428	6.23486348192579	1.83121130560466	0.900396537278339	7.29852826531507	1.76872412374561	7.38667172390365	0.63076160553212	0.930293523797453	1.37556471500217	0.196782199886602	0.471973382016448	1.48334720802728	7.1481820164011	18.0067040774962	8.194335326379	5.22594611532276	5.95924828899386	1.32251822954309	3.09207287468084	1.34355425179853	32.383316989408	1.15316058625458	11.2856546232914	16.2735171899944	0.666760374790665	54.0137821572772	5.75750317703804	100.240638613377	0.490084276444362
SIX6	1	In Network	0.00817996434840361	0.00714728911229368	0.0283932300620344	0.036353040133138	0.00128918133105611	0.0140918380959628	0.0120136654552791	0.0172761002512661	2.96892953817523	0.0490855506900409	3.53853748554697	0.0164610722591417	0.104869464887756	0.0121436465504615	0.72792752668103	0.0014577370997915	0.0404172826627896	0.0558774584818572	0.00430387109741885	0.0112430001924428	0.00574644199838177	0.831360918570686	0.362547492819922	0.00196769323419136	0.111906319225656	0.290565929981086	0.0105801561744762	0.243898300371564	0.0050349318750196	0.545074666200888	0.0279341883605832	0.196389354160962	0.874943075655964
SOX11	1	In Network	0.525283507540791	1.58710753004051	18.0753248391587	1.43855458626302	2.43298288550043	1.18758642946199	0.481186126752924	2.03384639352242	75.8941610768463	3.03906019216862	0.759509093289028	6.5637061926273	1.06462676959695	0.20173745609854	62.9780468703805	0.289288840700556	5.78874288053058	5.00396788053256	16.5031240044758	17.2175421748422	2.58372147120137	4.08590447369108	0.220715628232801	0.909354683016952	15.8478380950965	0.586612943856214	1.78009524358626	27.1014885789052	2.03280427618155	2.36857263343385	5.32942829732576	62.5361470380183	0.124712383936041
SOX15	1	In Network	0.462201896214432	22.4645433761172	2.00283164847256	44.1399865990354	1.24305490500107	0.71353198527577	0.404975810002097	44.182069645178	11.4546126289427	66.2818586532248	0.45739808104186	0.738797995324789	1.61728681136416	2.64158791288587	11.6677507888952	0.301798014028385	2.61091433143588	28.313526226023	8.38067875197364	4.98998267414126	1.96210907247855	2.15974602276971	3.08835130641714	0.639643490088257	2.27010321114356	6.61804385511407	3.22049447305959	96.1273801987431	0.904677925084649	10.4740526821978	1.52310105553785	1.10706149786308	3.28221636242239
SOX5	1	In Network	1.0502110640355	1.26181587747172	4.19271233706722	1.75284385035259	1.49295272179691	1.16643311054699	7.50947865964213	3.33478712856756	22.1406094727268	1.91550931217653	6.87231848379803	4.10589742528924	1.58727636669394	0.728283647769406	27.6886316609161	8.47005302806002	2.95970631630267	5.12632251291541	3.35301701100847	14.2735622754097	3.69467853670489	5.5030660971494	2.54730278926071	0.895150790508522	5.90296653092304	31.1557850743516	3.91626855191438	5.26214188880314	1.84490682387037	2.78425403218066	12.4608119756404	6.18471409975819	4.75602776296489
SOX6	1	In Network	4.3085287573206	1.98921360384856	4.74389972175241	5.42281319529899	29.9820819581609	3.94644066029035	0.330614157287543	9.89433580171433	51.0600239029662	8.24649755629826	35.5840404614435	29.6413867692608	46.9532307573016	6.57535939896377	121.968365780358	7.89598577347167	5.60625187920119	11.5451026269306	47.802606367061	13.2706908933198	13.4377967753533	3.12867025705831	2.11503321043489	3.26113422479033	5.13753571659473	27.1495510850698	8.00172588871582	3.18830327621757	11.2855677436536	11.3171221262769	17.3427666101678	18.0027700569619	165.562293902405
STAT6	1	In Network	249.277288816288	224.649848275889	154.430135968293	219.991091937447	259.447160471893	253.591609197336	362.03848335272	238.845955841008	43.1762402344985	207.351015155239	279.439549870673	272.525648519061	309.27711536572	396.19387220663	27.7800622960378	126.327960753008	228.011538274935	210.941614956182	229.333853767063	204.285687178414	224.316771582792	93.183046540075	193.835766119812	252.549758367447	180.866024584651	219.718889243676	234.656670635233	96.9123870144166	208.776710238232	342.16881315683	197.77922258631	93.8155134946478	318.623591463066
TBX19	1	In Network	1.63022046130524	4.11823163948507	4.31966827403568	4.15289569569467	5.82844849053111	2.57774922863335	4.00418614222474	4.40281598713318	3.26686643828925	2.70005413461048	0.719104967675422	5.5298593187138	4.09467887886465	9.35760830791227	1.81809319324505	2.03937199896234	4.73383133936671	5.05886662028731	4.34445648568503	7.04396865230559	4.73632538219298	1.7420472107735	2.21413951869188	2.67800412169294	4.52348571473094	3.80815411968756	3.33988637070021	2.88695168328475	2.5882938268712	4.70280352767043	7.55735513958724	7.66753993800176	1.95567879023724
TERF1	1	In Network	26.8758294620571	27.6265260680932	37.2528904939818	26.6133822633961	23.874907729186	27.2101744882896	20.1680936759652	33.0991610678401	37.3667661957597	24.2351501960972	22.1619947641981	30.3326935452819	25.0338147892719	33.9560279389321	37.6100308273914	20.9172891719704	26.8872593609007	32.4272620978748	27.7749587801765	40.2294995460793	21.5701697510386	33.6322686340929	31.7878798930667	26.0950116124326	29.2065523913728	23.9959702833173	32.5487832256236	128.794115736783	22.0139777727161	40.3894770681447	27.99349799498	42.4154556344659	24.2953387264476
TP73	1	In Network	1.67011591492338	10.8966730704623	5.50159001609492	26.2376803358161	2.7852562601712	5.61649472640553	27.0559389404992	19.1118824339658	10.2361679691251	29.811282021142	0.264254493502589	1.57708355409143	1.37854717420483	4.69922882570506	3.14376673664936	3.38913099177885	6.64601219871411	24.8364292581427	1.97171781115918	6.0527532331095	2.46382371470843	0.446220057181121	5.22749147144016	4.50444497813997	12.317420552377	4.89267973822622	6.09514590016297	3.76348295123999	1.72496339645623	52.0491292671344	14.6923226268056	8.12989574289963	0.691258451383688
TWIST2	1	In Network	4.18628305781	2.90719990819305	4.22175103299724	5.89683202474956	1.90043176671431	1.39346387571762	2.5281442757544	5.28509789736163	1.42851369688934	7.87393988062877	0.632247996032693	0.714549785467707	0.349212362942488	0.153647287872828	0.40145043035684	1.41525558777536	2.52791976162386	4.19522977293459	19.2376345867821	5.25043231389782	3.38903645417244	0.481182081516771	5.27737554529914	1.64134406427476	33.0523108428821	4.73962698707267	4.23888027805502	5.62589120663048	0.75441649607532	0.450024354836195	7.89743573997163	21.4720090886505	9.8188179807236
ZBTB1	1	In Network	23.2073054384724	31.1924066331825	38.0943709428692	36.2041419157408	28.6346607577048	31.2000741735421	50.1218989837747	35.5747287632501	29.5532081500018	29.4433919575767	27.5284042830513	33.8722670495028	27.5770122617875	72.8697673486032	31.2417444343969	13.4731202416954	37.431555213164	33.0629202386868	36.4254502843073	27.5638175674434	36.3503803592688	23.1543362410287	38.9762743727933	29.0965749240049	29.6805756320011	23.2304214252419	30.106103540932	32.7501441499471	32.8174906619969	46.5711447980242	28.0490450836811	25.0951121366083	13.9638459211365
ZBTB3	1	In Network	4.72376406597067	5.80846518229273	6.41965818493229	5.47671439969731	6.30517213099667	5.60426349208634	6.20547835485735	7.92826297680258	6.07369515854176	4.4199340856913	8.2993129405398	4.42244977974801	6.04727569926489	12.6264562630077	8.03836456435197	3.82459273311002	5.50932291850619	5.09697597690173	5.11212931224931	7.78163985125218	5.12789471564934	5.25892647446358	7.536696073929	5.43035103404384	5.15200875753865	6.36852557946368	8.00038549813048	11.0636991040281	6.93255738674547	10.6399107887379	9.16338089100875	6.11259436456978	7.75522901344286
ZBTB49	1	In Network	4.53460106600659	5.321305119212	5.25947096814754	4.89357929860978	5.70313431377011	4.20751404099121	5.98736683557962	4.33739917747497	6.12300808378485	3.43768258531177	4.1720845203252	4.1379289663992	3.8584911453233	7.60171038462982	5.967262887709	3.08033674711489	5.09870249558302	4.64751260845849	4.54729726629183	5.57115715206018	5.05683340493401	4.2229562696849	5.39128364981419	4.29702693257923	5.86306040818396	6.46416761067016	4.15408821603249	9.219735155652	5.73852051531903	8.97518283706229	4.91170384046596	7.42237781303899	4.28248144862002
ZBTB7C	1	In Network	17.5181147168819	49.2452866227674	31.0186691018971	56.3098103066766	3.32396402464494	21.9853796542007	0.620316846010911	51.0855486213652	11.790509733167	43.0539355265253	2.54443036807334	8.35528695842325	6.35886218284488	0.641332755337048	13.6194949818622	2.33163919745945	16.0940943197017	50.3548953814184	56.8132879782325	80.8489931732839	20.3123244680966	10.5661021500669	7.45333875931549	17.7829576228361	12.1618362587593	9.59295866175715	25.961132781158	4.86901746466856	87.7813382037133	4.37075804879912	19.6553012386496	10.4971828091867	0.966039479749052
ZFP3	1	In Network	7.0794886551674	5.97022599109504	13.8361977551098	10.0949405741421	11.3409192119142	7.90462088755207	5.53199595824065	8.86194765086181	22.9156317908832	5.86752654798621	12.4637145079771	12.3606494938886	13.5683185354987	16.292833384858	26.215804074086	1.96970105252438	9.10370181175072	7.49333398257631	10.4550504308128	15.9781527006117	7.70599278076392	9.43400963685735	11.8325470089986	8.25045414635314	8.84985605301505	9.03386304489529	9.83790260078374	15.1906522378762	12.0501439298506	12.6644209414267	6.86861530260747	8.17784549900751	10.972516727953
ZFP62	1	In Network	22.4845666827891	30.3403763069491	39.1933912604104	27.2330520481452	36.141957703963	30.5215416169046	27.1342065797617	27.7142194544526	20.151158857967	16.0815925104605	26.7471321133582	25.1137689190585	20.0286773959457	33.8268410169832	28.5118925379642	12.9956696524592	24.5849283600345	21.5153319306882	18.5338053925003	26.9535813533317	24.5207113051016	14.7103206428916	33.5693118183236	30.330869883014	21.3468861714495	14.1191977927578	24.7279948430273	22.8176692892337	27.3332887285005	44.6354949290444	34.0660676233352	30.6474135827438	14.9077748522393
ZNF121	1	In Network	29.5417601658156	58.8984787271272	41.248831217539	42.7882862940937	47.078861470437	50.5249373473898	26.2753964734927	53.6351858546726	33.7741321218365	31.024251137425	20.6825644130473	25.8533935815037	29.2200865787593	115.886959822437	27.0626375472296	18.3745633722571	38.1881544864364	47.1347395770344	33.6033054298398	45.7758842389545	30.2044373047472	28.2327823716727	41.3034826982994	42.8981714414082	27.4612952497703	29.4608881085242	45.4767705222823	86.8735263264495	21.7752024611691	39.9166937581274	60.1719180105708	41.2414190996179	18.0585649529972
ZNF18	1	In Network	7.09503351982007	8.27377542189883	10.1600165087535	9.99486902535367	10.8393122515423	6.64280267109109	11.6631314084693	7.89847906073584	11.4936280759123	8.9137216063548	4.68006166234857	8.61150860008996	10.8588991399779	12.6197062119604	10.3010110128977	5.74405558619482	7.55063933692293	10.7560545242254	10.1949204500888	6.13612368693179	7.97171640095523	6.86601488700745	12.0993530245349	6.44360706609691	14.3022430350524	10.6882581520307	6.34758736408993	12.8513981520926	7.73452728881516	15.322106378951	8.99486122852421	8.40212348256248	8.83107941304584
ZNF22	1	In Network	10.2568048067607	19.613520330204	23.0309604615616	20.1642249270626	20.9181551686686	19.2468921721306	29.1957003195794	13.8772453841539	29.0608195059932	12.8416333930378	12.5557062544498	27.0533750958023	18.1081907155719	36.7783514793707	36.259582260078	20.4980359143169	21.308598913589	19.6857989840336	17.323648221379	27.3063929497034	19.1723821068732	15.5713554985989	32.2392637521729	18.0753557385074	26.5998046882391	13.6391717310748	13.477005503173	22.1841892150917	19.7861885504176	57.0720768463656	29.1380668866069	47.4154350196907	15.6560862603974
ZNF398	1	In Network	17.2107468287188	28.1614375522036	28.5409213422592	22.4615056566932	17.1464528771957	21.9713340579195	17.7220687111357	29.4928983601368	25.5615602188309	21.9391322350809	12.7987871046266	16.9507370244906	14.2551746372164	35.2762478189861	21.3030251238338	12.0511799917068	22.0178288087471	26.07484774161	13.4781341124124	23.547509946649	19.4325718391457	17.5609118799128	24.8762240974272	22.5013658416685	19.5735213601693	24.3877872914776	27.1004856925996	55.0334186861275	14.4236437582354	24.6161299902001	22.254647211964	20.8971637307946	15.9901401649198
ZNF462	1	In Network	34.1036088829392	18.2166601682903	22.6356475567642	16.660287865032	7.13914551242231	21.7540158286983	2.6980956505311	40.2480737376771	40.0583186860016	26.2841170301488	7.12305629785157	36.8581084930952	36.0942728945065	4.40502089328264	61.5829471600871	2.02166469171334	23.806258497616	31.412043180445	21.0229569860027	25.4014029955495	20.3210193405749	19.8377437892244	49.683269445307	20.8467230919353	27.9611829985571	32.7166788694998	29.603377309628	26.2610129014494	40.7003188480199	23.8984743452616	23.6243245457312	27.1212729033877	38.0346450977736
ZNF467	1	In Network	23.765972167648	5.58197117922223	24.6254329646136	6.6049989701106	24.9507730638939	2.97675101074449	6.7943837265456	7.58598274181989	6.1232583113065	4.57964659538602	27.0151695649224	12.111086707422	9.04553141406049	29.5877258402481	5.11540065148809	12.1921854253952	12.7127343454364	6.98768136444483	27.6122958470824	63.2739447770419	11.0330224602137	23.5525220213137	13.1906979928134	2.95178404790668	12.0207635171009	4.62929165683324	9.64922431795013	6.0264071380526	14.8455708357025	15.448745886964	26.2104077683928	25.0368542701199	3.70763304002479
ZNF606	1	In Network	13.8023943547143	12.6647598516837	21.4486768309676	10.1503449828063	12.5531760428119	5.88435530114369	7.13614886986597	8.01811195020603	25.0956602534252	5.42942407414314	10.7432448675778	12.1753035566605	10.2304515152893	17.0119552452689	19.4033891274906	6.88733552129529	13.0120925697983	11.2653184230617	11.720356962826	15.0621945328082	9.26318643356068	11.4119333722445	18.6994696464844	6.93328191016593	10.05486133335	5.81291012064679	6.54673183507679	19.6926503074012	18.5174388117878	33.9857805743043	16.1710185074347	20.806326701817	5.82571514681018
ZNF615	1	In Network	9.27901807618677	11.0268329337487	14.3492278155108	5.66703122010028	7.55063656061143	6.87781830249566	4.91549193653125	9.44818743422722	13.7364204289638	4.29150904246622	6.65711807633304	14.9230412309948	7.41525551358877	12.6082473789161	11.9192789621843	4.08661280691769	10.5230508537219	6.84104821596337	6.47408906074197	8.61640322828862	7.80836213306656	7.7319780352865	57.370509199379	6.20383630893612	9.83950450313049	5.53039393634474	8.33261992033755	10.2254019511122	12.2690529444664	9.34952786650123	8.56669362835223	9.80581671816224	4.70846619468393
ZNF646	1	In Network	26.1773427542653	27.1903833497118	39.2399630883521	30.2307649151748	31.6218694820684	31.5598840771545	34.4465957694963	39.2075415349524	24.5521015233125	29.9635309429141	30.251675361507	28.4730517802072	32.1717724335041	60.1980368638376	33.4868291452511	13.3163828858503	31.6790876913082	29.7793869488148	31.9545773094053	34.7672018942867	28.9594772169307	24.7282025774418	27.5353037592545	32.7707907275258	34.4216844171005	34.6933130903264	32.8931806265242	52.0830175840884	25.7376710296951	39.5870382864553	31.3445425691371	36.1006124983783	38.5808851280276
ZNF653	1	In Network	9.62095444537552	7.1381817358557	5.28724933205362	6.89094975985682	8.67070850544519	6.11081461752366	8.72080115952785	5.14380397917968	8.98910894756284	4.61456759622173	5.28932323614061	5.84750908748541	5.92290038246133	4.43679687297624	8.70715073805473	4.5037234591197	4.67262025851864	4.64901019766552	6.66306647758697	9.0856608985691	6.66364513062307	9.40649186330789	8.21965307183386	6.2919707192231	7.73687068078709	5.59268802424885	5.38338626035773	6.54211777623627	7.33618490576624	10.377056095743	10.806063647411	8.32914833225649	5.22333190804522
ZNF705D	1	In Network	0.000253275947723834	0.00124770873112788	0.00128315849763489	0.00070835550315539	0.000552334788607544	0.000134702904285741	0.00138665287085911	0.00249191108634678	0.000984305795148023	0.00182512986919991	0.000227676112424916	0.00418140288078329	0.00266296579442659	0.00192337919491609	0.000328647306724309	0.000407203357497008	0.00145135980321057	0.00405429048476141	0.00197898236262235	0.00702356104652581	0.000909706765888344	0.000537709148285613	0.0020266381953423	0	0.000558902688590577	0.000290707282929902	0.00173390148985678	0.32155933664504	0.000295918436809541	0.000899840672028012	0.00359090076662757	0.002870661819565	0
ZNF765	1	In Network	13.4688122275328	13.2517873710061	16.1058729562584	12.1928793878029	9.74724584436702	14.4569662850928	9.51252981418975	16.7288914133795	13.828122835184	8.61951325723126	14.5739506325739	10.7661160709991	8.09273106150609	25.3066201382304	7.97261421146972	5.06952469768551	11.8884692505703	12.6133443783442	7.93042325119266	11.5138011767432	9.69842858259865	5.2898792005712	15.9884632382287	13.4142688882545	8.515303619143	6.87190101894044	15.017641923356	21.1630803693494	7.15912672882661	11.502538960998	11.7669806237227	10.8457171161435	3.87161378746237
ZSCAN21	1	In Network	4.38432937724302	3.78687188436268	5.35236059068268	3.34237988518941	5.49266280937112	4.01813182416837	2.63635165742393	3.85104329650192	7.75770788104195	3.17198349402801	5.51072523695023	4.25815851684642	4.96561532261918	4.50296859353541	7.2822541507122	4.0776308603087	3.86147668412856	4.88882170474429	4.14986937996568	4.73598885011073	4.19615024912969	3.59048191607485	5.16037282625843	4.18627321965629	4.5567465185537	7.82868264853672	4.04899184028696	10.2758925146317	3.52306596770952	4.68002401263049	5.26642576174472	5.65395706210836	6.73937533999618
CDX1	2	In Network	0.128093416177307	1.20605179940986	0.467207589085942	2.42852750452731	0.701305714321403	218.512136543395	1.77155180891178	22.8679178624986	0.167093967812899	0.682099800157938	0.353286272673886	0.132466758466679	0.0625960748061826	0.0134816632560866	0.0812207372492203	0.358981528386441	0.420527785857163	1.30581821285904	0.68531838886768	0.252950234201776	5.63111230360061	0.0858689763408661	0.0985689734176284	234.778853953146	1.19864580294197	0.206827334222347	50.4988264337835	38.3793625072953	0.139104017050262	0.829237022618554	0.727575851220827	0.82045270648397	0.0166772372857623
CEBPB	2	In Network	109.032666403306	94.8390617066471	60.1974736304685	103.358804254154	94.5629258819617	64.7041051911651	51.8642220565767	154.396499478746	38.3375864738393	90.8092790380431	34.1553648178282	47.2572785987287	45.0094854392958	38.5543807676505	18.2907095802485	114.323417487075	90.9958758508464	67.8797933384247	120.182994108199	193.658161457115	101.498239963251	37.4250542816034	34.1335364104169	86.690972802205	82.4259125421765	46.1980837728723	116.711453095489	27.4463934970586	58.512944846393	26.6037589411346	78.10598619886	70.4248809863558	31.7770216065065
ERF	2	In Network	65.9788819228232	55.6153707964723	49.255802788063	73.9951562203909	71.4161850543224	61.4047641904025	37.3680447577304	62.2104081204128	99.861739011136	64.5354688768225	54.8086783615347	56.1856974644237	46.4332167384462	41.9738788303203	62.2870872994791	57.5595729178938	38.5714952530203	67.4932115683264	57.6873105584329	140.516101515619	58.5698014263754	78.5345967106811	34.5196366510861	67.1487400557642	67.0380265529044	101.803434390003	71.1524292042132	76.8347669503135	47.4678232997301	47.2198560085602	84.3848803041264	110.658640583664	85.2165719935977
ETV1	2	In Network	40.1059356906312	7.92043624270302	14.4698113174525	9.52265656400853	32.9571481133835	10.0924826304696	2.92001991459315	17.7961001867803	223.656467576087	8.02133642653776	12.2898411284165	13.112684493642	15.4968735833273	0.223640392346931	349.155754213374	9.07526679144039	45.0017898850923	25.9205177901006	20.1740219879414	12.2540715225369	36.3863805067402	42.735627993637	64.5772952996179	8.42318416729136	45.9276508782005	61.7580886725397	13.9857408156993	84.5117213301652	52.1384489894992	25.8620729875485	10.7119865053417	28.4025882059928	16.587474540844
ETV4	2	In Network	12.6239674454754	40.9444519499276	13.4752171629682	23.6453324655197	62.5065652527512	121.257646457149	7.50380103393226	51.523983504872	23.2478887773148	30.8404975967372	8.24013465588727	1.41149360287545	5.68387706339883	1.33323421918045	14.872169249519	23.6606849033933	49.5120320741061	40.4914555758731	11.3571672179768	76.8796511180768	35.7428442378795	1.44429381262582	45.0039981070187	136.245441398471	28.4376064784892	95.1837968840771	44.865416716611	274.211926596226	48.012745309264	3.41707399883442	45.1072062084727	68.8475437982919	29.8552911545616
FOXO3	2	In Network	30.6382642769727	47.9411624425476	103.335745910434	59.796043010157	58.8265443924942	74.3111414571336	18.4573894507183	105.13027709621	61.7124318888289	64.1022581244457	40.9762488260805	85.4727252336002	66.3664303115592	74.2182595332501	95.1983274420136	36.2583237102553	57.1602654156947	68.8851301864606	47.2771596849832	84.7851107334444	79.6837778378321	67.652736202113	111.409494661153	81.846701070113	77.8272674556136	43.140986831176	91.3218856406407	41.5944366285821	66.5095451877758	55.9065186018946	69.4618563052364	74.4587916754167	51.2564210144805
GFI1B	2	In Network	0.399560322152714	0.237750913898979	0.193867808052011	0.707753552461044	0.221142036786152	0.425865069354201	0.501479032593024	0.305453149078379	0.463905181572444	0.127935632210985	0.426837532058373	0.197529661482565	0.143592183228975	33.8258080482717	0.593597088993645	0.0685836559781155	0.324120492844338	1.04251572763952	0.0775303614476032	0.145179661370705	0.528871124480927	0.16416376422521	0.149136939887875	0.445890429656442	0.169936422614237	0.121564021246602	1.19594519105056	0.289553248752198	0.0662714371926484	5.18360390429453	0.3420839614102	0.1806019210253	0.0668870560587924
HDX	2	In Network	3.9636227876466	2.96605249347294	4.65535688135767	1.13329580098382	5.57987045913784	1.76995963980774	1.25085064473949	1.23513461882135	6.25283882331173	0.987056574209033	2.2580527775176	4.90527067457163	3.35049931902076	1.46588265341619	6.61307668967618	1.61158147768634	4.04435556011434	2.30029980145718	4.37242277618233	4.60694822066649	3.37722814578271	6.95515320740852	3.87190271416917	1.81120726665582	5.48414867179533	3.06080234415415	1.68709066647112	3.39218788304634	4.59889278659726	2.15535483890281	2.30369119496374	4.30345594612426	1.97999116988839
HHEX	2	In Network	21.2694013608612	5.89210962775199	9.77345085737892	6.9208740662025	74.6043171282239	3.92931551760477	23.4820340643404	10.4352866329642	7.03129499465006	4.64757272378367	2.642752603579	9.71682365584578	3.09738804481475	85.2396710559168	4.56160312958338	52.9767787543176	9.37172061592011	10.3214769686888	5.6264348845075	5.95701723594938	20.4203885634304	5.19072298115514	3.49259709172025	3.25014322320742	9.68447926942083	6.20677505645359	13.9129367580053	19.3995777604787	145.044125385066	6.04205555265909	3.80210094541877	7.50430404944767	1.75338658305291
HOXB7	2	In Network	21.1953911056459	31.4797332354546	9.64271011833655	35.700699847552	11.5923596729235	35.6091889999834	8.52203933417091	15.6052970870897	6.98940963134648	10.308168015607	25.5535931435714	17.5251640563944	37.3681267063309	1.92088982533215	1.11905768071889	1.86710482032552	11.8796812902419	16.9660515780282	13.0813642305614	25.0546310785468	16.6934930396889	30.367847471548	1.92493039848219	32.6544902132443	16.3966473052369	26.2079213764593	20.6587564748015	5.42397490232634	0.709489239888447	1.28793117052069	50.384674650403	32.6385590118719	0.76209123376986
HOXC8	2	In Network	2.50637381730208	1.58422556961495	5.69375781438609	2.29533762813289	0.901822534233032	0.494451796988726	0.922788974317436	4.55424468253977	2.02006166244339	2.0889679663069	1.53422269031968	6.56120588552383	7.10193703039809	0.0866073382457139	0.418083643192467	0.248367478903294	1.30094283704232	4.92596334172647	4.48869788820091	2.04946928797002	2.26159837678009	17.5146852063161	0.235171023839489	0.228530977378093	8.71012247292185	5.97360784282035	3.42021982513766	0.856723000960393	0.215399710256396	2.99364482486567	1.20571587324408	4.7462827859346	0.0816168543132631
IRF5	2	In Network	5.68386487707015	44.4291052802779	14.6979211143647	39.5921207670307	22.2025675200083	11.9883428389699	77.3178403382441	16.056436654993	17.6260131381256	20.4351927553192	10.6842193484807	24.1082897817986	58.5284548439157	95.7498339635553	13.7400836285667	12.5506603970382	22.5598260060405	29.1603942330405	21.3157307871999	18.6783599245214	19.6218647647367	7.71671790698772	7.67536281561608	12.7812895016329	12.9823852791857	10.0989077516287	13.5368478736702	13.389355600288	14.7110063806626	12.8401214222657	13.4995448570724	9.94431696169745	4.90913798292946
ISL1	2	In Network	5.22516785861567	1.20805015710046	0.2105064371011	3.34631114127153	0.525410485828457	1.23270417570243	0.266022936993248	1.60583477282893	0.250985774134989	1.31160693071948	0.758932213939237	0.0510412820326061	0.171624540447647	0.0114715735720087	0.0365552414858183	0.0903316984990808	1.29430612880625	0.945926362433012	1.25438520811371	0.409410045507547	12.1516542698489	36.667960390517	6.43508751962361	1.45565663546049	2.26522412060443	0.561235065528836	4.85426292584153	4.94255709878871	0.478276205239005	19.5680911549455	0.466666615511616	2.09358929007532	0.333921761880882
MAFG	2	In Network	25.1162842911863	33.3850877666117	27.3195559360047	35.7492428054811	35.2923947574119	48.3237033203718	24.9902460407932	55.9405797941082	40.2884367724895	44.0971546650796	28.0642616156853	28.2525398794665	37.7838590354455	121.673898982562	47.9068377505607	20.7103688986913	41.1592384855339	58.7062743967934	36.3135823501685	22.1007020418599	37.795229054296	49.6931134063602	24.6341671143947	50.445461264351	41.3475474269514	61.7319640255202	43.0208500192993	65.0640795522342	30.8672687337625	26.1806472673644	25.2318234855903	34.8961590351837	41.2632680942531
MXD1	2	In Network	11.9036835369961	51.2640095847068	28.6793844831078	91.068451803922	21.0225218703589	68.6113154363859	11.8331886352404	141.197540014683	21.990982818405	116.719417403688	33.8077439860379	24.293101876936	18.7495859271446	155.129743044564	22.7577983352193	11.6663997154752	35.619864264579	59.769970125364	15.8691883105154	22.2307013698183	63.9431372969136	20.6779004475408	15.5738863359427	59.0601576365228	21.5971179339478	14.4172227877355	89.267688018535	11.6656426967977	16.3722113147484	24.705828594655	21.4493625325082	19.2479979894092	6.00794775709769
MXD3	2	In Network	12.8973158000451	13.7803361855079	9.2082606286108	21.3912488657281	14.5601519752112	11.8871895476877	37.5127432163877	7.17298546014288	17.2793169023468	8.27135482876224	4.15162895699984	4.81771671553442	6.64259061165539	18.5845958673387	7.5842272286052	10.7336364379309	7.90666639619297	7.67045665945257	14.6748231286239	14.4953730597555	8.27770178817834	4.3892280536488	5.92254953729937	11.5994498803108	20.3327718546026	10.8019850599426	7.02684061637653	10.6806258330981	3.44050347726798	65.7943522387586	19.8452415650229	22.4687256823602	4.41451874532099
NFIC	2	In Network	286.931245340974	85.5533788519431	221.571935618281	134.750613174316	221.36996779655	72.0879158724201	42.6306556688046	264.608699589106	200.22168302679	107.207787043639	227.239445314764	165.522861632211	142.169399963234	177.22848837484	170.262699390223	163.060713393722	141.277318472047	103.849686265288	208.828934221375	254.359467041124	142.055225279612	163.69959279839	225.759663666984	63.3543935544622	287.797246073465	137.503615143868	250.228357839347	46.3941676166469	218.577421027224	113.659444229834	199.400799909574	80.4468106763925	179.422192375147
NR0B1	2	In Network	88.3508310423432	1.20415027361847	0.683971238839477	0.814748291884526	0.37394417954723	0.0847180608782406	0.0295027009983101	1.45125884149171	2.26348938031042	0.910809225835706	0.386430344008938	0.420813953545622	2.75504148354082	0.220659742891192	2.43001248993175	0.998347848373988	5.77664880614873	12.2628548793811	0.128080007307227	0.878801557816045	2.28501852939451	1.70260031430376	0.0298629976763726	0.0394646726424469	0.61190245235445	1.30803961027725	0.0504401355682347	2.28294155004023	0.212619820356712	0.426835043896867	0.751712261223844	1.17598549943606	0.0587331559088917
POU5F1	2	In Network	0.190248782758771	12.4465904547151	0.777723015893829	6.0565990157156	10.8211447933382	2.98273526390516	3.28608140140034	4.76170972742609	0.547794011017524	1.9038961206061	1.30413731246505	31.9267059589895	22.8382615056026	1.40306506228017	0.334067771709625	1.96884817107576	3.54320092654806	2.86186681299679	0.457850262169798	8.06562629566219	11.6899263150844	0.120283247628023	1.53768888532255	2.90047216114973	1.33269067805161	0.420199339700632	4.07495275446414	993.893284327189	0.249338380133065	1.84632017795191	9.06942792672792	3.22427267791655	0.130180802119231
REL	2	In Network	2.23385037626265	21.9212564572831	19.5026670588507	14.7070813521683	6.03928103672624	10.2084356983366	17.4839063625771	36.8704148283598	3.63475143018825	18.6186927273435	4.55159626014415	9.00576693324019	5.51829772663848	104.49912802834	4.32186540193731	3.3116573196727	20.083401993085	20.0463590482939	4.94266787434141	7.6302855636374	10.0066371504073	3.93059493150205	7.27702886008029	7.51970956515273	4.0240667712461	4.17718435487923	23.7297906641958	7.72099630273239	8.43702984795713	4.32304778153649	6.78471305772739	3.66908782932024	3.73479812206938
RELB	2	In Network	13.2680451402304	36.1250727163926	24.9406898560216	48.067290953976	57.568297555846	30.725023214811	176.449146788426	35.9619373967126	17.3510578492296	46.9104457262772	17.4150321289911	27.4575264345639	25.0776153330457	16.2510776841827	8.09444161711063	26.6382964175931	29.9617860899491	45.2034259205404	40.2357526464347	39.67372348292	42.1183195536922	8.67227168825251	19.0048514138635	33.1351726464246	32.5127098923924	23.4786015734582	37.7105870054219	19.1619797204792	20.5791065937585	55.7646434322346	35.6096194872091	30.3044727656266	15.0392357371288
RXRB	2	In Network	50.0320282100917	50.4848545212192	51.3845025145702	57.4690190982446	61.227133137419	52.0312519747891	55.0631565306315	32.4554581890262	68.694774318412	43.8249011745035	35.4883236534606	46.8061963988483	49.2359440967196	65.3335830078518	75.9838273162031	46.7353110570176	55.8669367193588	52.979986132191	56.7728568873681	55.6712124717552	49.95806158247	63.9096678216509	56.6428224322709	53.5035767386123	57.0986840188713	67.034601854417	33.2076259090054	41.6842303907457	66.3439580465449	73.0923814469236	50.7998318014853	78.15298024724	74.6041203790316
SATB2	2	In Network	13.8287072593546	6.11872649741002	7.06770747042271	6.36754219289364	12.4583089139955	106.212236753373	1.98454843535027	12.0542898974649	33.4313915725817	6.08384649345383	3.17059970995448	20.4109298039648	57.3389373203629	3.34464300428728	29.2778166572911	11.0778764061975	7.20656492685629	7.00693943760927	5.49184504722077	2.25339001058125	5.93163257375905	4.96776774668918	10.3148194485447	108.768386140366	21.3151381612282	14.5287215686658	13.2477437301487	3.51396481672796	3.18003923113579	2.92778482671727	7.18875970208836	14.2440707570612	6.74451068678826
SMYD3	2	In Network	28.8870462745529	29.7857813479293	39.0981159182634	16.3016194997441	23.0959150705468	22.2104618361136	33.391593501422	13.0021687734339	24.289896842383	17.1129051564138	6.84556159982231	14.7888431042465	13.972478989089	37.0353954908561	23.9815244486879	18.7235096013412	29.6516424177835	28.1856125605332	24.030803811363	19.9766008683028	21.239983352271	13.9580683518867	21.9334927298205	21.8017450170742	27.5516688133627	24.7592981314611	12.3152419332684	24.6605751819064	26.6142660273868	29.3969293589427	28.5425165139825	37.4853533227822	19.7335091100258
SOX14	2	In Network	0.000724131225528637	1.78406592782691	0.0275701961916452	0.277921023750055	0.92004904346687	1.92417829419511	0.010240259478248	0.67497322194914	0.0056496571600905	1.86116248624894	0.0009193819015823	0.00283797410606504	0.00862039602072186	0.00859168274945995	0.0035062043879094	0.187087236710363	1.814926866036	1.67342579599753	0.0210937111584824	0.0278961081654121	0.060793649287456	0.0213138049837165	5.85095510903344	1.9915104285918	0.0318113386326467	0.00194597273577975	1.77043406146067	0.0989813609425996	0.201931502947776	4.17144250495737	0.877015021015318	0.221814431245634	0.00159185775904776
SOX4	2	In Network	22.3611790923954	258.621723472062	241.873638689178	150.308394378252	225.438879510135	179.080922384201	38.1782947980037	188.792405590133	178.953741882206	111.147380742162	67.2038304626397	83.6252219468711	199.399758412538	249.765702255979	265.368523912999	43.5826986391511	258.031312286407	219.355629742824	168.177860657425	241.516384547906	125.707993796488	52.7643255382424	135.122807243914	179.821956210151	142.490393704902	107.184143952961	196.228414549996	299.836199346985	160.202784222998	221.394351668368	382.850038821223	319.893282532295	76.4681801721774
TCF12	2	In Network	52.6732681989706	58.7853272774212	95.7073951751733	63.5003525604871	80.0434695039197	92.1045277747851	41.7162185039218	121.804248403196	268.56922281775	60.8307025881252	66.3094433356535	87.0217507787237	63.226625685917	149.571196063219	493.244697316474	34.1059883549034	69.7578296369583	77.4179396903704	93.8437669919962	71.6529289011989	76.962005056644	42.1946381352216	74.7428248489978	85.5077635579873	93.5530873105733	79.7927283760629	119.165791824851	66.5015909682863	63.5398226251871	170.301618808514	87.3978974548534	104.866979353524	77.99418357699
TFDP1	2	In Network	37.4900123319235	129.117177094372	103.451525741644	180.699652454043	59.190333185109	177.127002443166	158.082795720539	142.774566302084	92.6136949802654	140.307211620955	35.9046088340459	52.1691198452714	53.1809230878873	112.307012952774	76.9814572584203	38.9001949253593	95.674573974907	161.136288746247	76.3968399983198	108.42875129054	71.4138328361775	55.7553564727657	71.4346131014438	187.074095953663	112.340128079136	81.4453338693548	127.601565331868	71.3309024660273	58.3157982973194	100.022981087871	94.3981253066903	105.580077607079	43.2719812592703
TP63	2	In Network	0.286560809865198	163.52441728724	16.2125578896506	293.30644985371	1.19857292175933	0.720376929364548	24.7877736245514	425.862391247468	1.45680614365962	564.585679865399	0.700277965353705	0.861867024417747	3.92288151686374	1.90839367579432	0.81176022954244	0.942999228465904	16.7318432947719	553.993000080785	0.902767270931295	1.79724398113598	6.03840235016984	0.40813697348837	26.5449305312123	0.386359502940784	4.88731225643054	29.1917297327227	6.143320669221	5.70211238798683	5.32797879465542	156.520708320295	3.703917717985	10.588543743689	0.240004743337305
VDR	2	In Network	70.4863230957432	33.5831661000327	51.9641428795143	54.6116791514468	13.8313223443082	104.326969553292	35.3487228983308	61.8628948191337	3.77245983802476	62.7344994719604	121.735003619556	19.106514557354	22.4028345409777	19.2726478236772	0.699327773866895	5.22727873518078	59.951411599767	40.5066516764588	37.7062827297251	24.8648294291362	54.1271607916583	9.11868573386255	5.89672116291433	106.650784484552	23.1485064792343	24.6578233639804	64.0665206047488	9.89619726208193	18.5712815341119	7.86760491650234	23.0941614129592	9.61551652684716	3.42989022119814
ZBTB32	2	In Network	0.291871081075445	1.277859958839	0.95465182998341	1.20546032033515	1.2419972004648	0.706421732600827	25.9004828064915	1.25453179346569	0.346904692678144	1.74959262490078	0.317031538655168	0.783165031822024	0.63929758926952	3.08278713212732	0.421666002353709	0.375922526001042	1.2304864395102	1.43497667729569	1.1655804013354	0.790902737952477	0.877669278596518	0.414973098565655	0.762857924918802	0.567639321848591	0.813865109744661	0.558813372935493	1.13450216645191	2.27273920707732	0.563992834994222	1.18270499753955	0.725646418448046	0.494361825512047	0.314088577725489
ZBTB48	2	In Network	24.7174484979495	26.9028282170205	19.026315990892	27.4101826927776	19.9262831543393	17.1572336189653	48.0315248744438	15.9945032422123	22.6457250227777	17.5376340834933	9.24724228617297	20.4098182250936	23.6990956342441	44.3850713013285	18.868046300781	18.3368088530146	23.4758842909989	22.4661510634685	18.639036147054	20.6144102355962	22.9342394101813	16.8406042742121	30.7208790893084	18.4001624749491	22.1959487737352	19.1759667369268	12.7589648161967	33.0957483426328	26.8276205017079	55.3066995845762	32.5742641041785	32.455399815699	22.0374021834977
ZNF366	2	In Network	0.872349104366833	0.897653085196654	2.53315378339175	0.619874928600193	1.14414443675395	1.21516671560205	1.58985841695957	2.40437785127199	1.96374144153895	1.61060490338529	2.2456708399722	9.57746070610523	0.860025277146626	2.07636203355276	2.97691412743353	0.896726312052002	2.19431184008609	1.28375845279319	0.959598628815156	0.782623998447796	2.49244778174316	2.01312446957096	1.47812336726202	1.24077460488244	2.50815844573577	0.795843843628318	3.33151550665877	1.65672709261449	3.2369984350376	1.25008897562266	0.874960221897247	0.608674251327952	0.450092843924047
ZNF524	2	In Network	17.3733961415585	22.488919286768	13.4104220624087	23.0940145475039	21.6978634940969	25.273647350046	24.8894685787857	15.4664619209332	12.3737898549867	14.0194788839232	14.4836883505865	12.8382225886339	14.7224682453672	8.23160888669017	8.8446063822047	18.2575310152076	14.2586876573525	11.6636797666093	13.4013356055753	18.670331087339	20.3191537157404	15.926763247671	26.9452903197928	29.258099282683	15.1231446612741	13.7940571705326	19.961689656891	8.01568682095764	23.4974026161583	22.4076497350217	20.5706279885673	11.6237181566741	26.8166602398921
ZNF621	2	In Network	21.3270729354682	26.9383995542868	37.0775737678607	21.6531331227602	30.8242103365133	25.7406990463035	15.4726283068531	29.3702346099692	53.1280905663499	14.2053362891672	31.4705676178623	25.3333365030565	36.9240417549455	65.1226079834925	56.9870847375513	14.0533174382709	28.1079553235513	23.1802057798147	27.1097113084738	20.9165100292945	24.9921472490645	24.8082355067811	28.5849056569347	26.2823439116257	27.4037971749468	31.8866611481752	27.1241417740589	22.4016146419553	25.3781585466982	23.1743224477854	27.3656554662227	21.6012277269535	16.6389712510232
ZNF710	2	In Network	9.42760678048453	19.7354734795329	21.8623554242042	24.2498080332638	18.5041063214551	32.1393730835313	19.4940325718628	39.6218273783658	20.1851860913284	25.8594302076736	42.0898121054006	19.3845754525958	11.634779539244	44.8402831759257	28.4164215775382	11.2178060116231	53.670796589803	26.2828120358351	12.5714985970323	29.6552137633097	21.9225785958053	9.98730766795933	19.4195623161928	35.0570944013087	14.873969907009	14.4395315186424	36.7322245502625	29.1128953074581	22.6365092365065	15.5639504157891	23.1600511487026	14.4171762810432	10.6781283595946
ZSCAN32	2	In Network	14.2424259610767	11.6042158997433	19.4568369547942	13.9278371777274	15.5226254155484	13.8263768028118	13.916901823548	14.2910402683572	22.0615130430441	11.8221863095718	14.7762704807646	11.6446372248207	13.480578288714	16.5308515636371	19.40133432856	8.61567615660147	14.8898111849769	14.5584652685284	13.0511400015382	14.099851610589	12.5019569313772	11.8751118444926	14.459219722292	14.0434993472377	13.2394815608858	14.2996852958612	13.6202280009485	24.9844975138873	13.2611488138105	19.971684440037	14.0937208004344	13.9527036761977	9.40863114788469
ATF3	3	In Network	16.3652188625357	87.4055142479837	46.2236311423714	106.659757568491	42.5835493791055	57.7332266585755	12.7588551840385	56.8418281518073	52.0896415130679	72.197484339551	77.87764543748	83.885392143444	61.3634892674351	21.4991430895888	20.4589061740894	37.8544074176681	58.6561690030051	67.4374763088252	87.2709216743348	53.6478021600959	56.4722590435424	48.9926168032554	126.343653309238	47.1571726739073	58.3583155426994	12.7374645644889	47.7731283411637	19.3412844074037	148.047686239542	23.4056189255763	49.2411377492736	32.5869167690109	7.11543829530838
DACH1	3	In Network	12.9860092169671	2.60395631296042	38.630127408658	6.43664143884255	1.89706934173852	38.6302636264557	0.421025263564535	10.953715217982	5.57442420480341	1.40346733616332	7.65919618080955	7.12152890087195	4.21427527218568	35.3079702495173	9.29085424326439	0.554329747846839	4.2181296047467	6.7811608930486	6.01491929326357	22.9635196598524	8.16972303984371	34.3643475997011	22.8779920965905	50.5920892928822	4.59445171402742	1.74657588312802	13.0750503100243	6.29344906769456	0.537908908085264	10.8413696643746	24.5360370126667	39.3987671712218	1.13564731490745
ELK4	3	In Network	30.5475022562954	66.5969798714013	76.240641136234	78.4256093277189	150.494188864626	47.6265514640427	79.7940156932963	96.6286718073142	35.5517277820703	66.657684064417	31.9189291435756	74.4551346000467	55.5197869770667	127.604393316378	39.3866847794209	54.1225502555254	73.143505180993	72.1609493942946	54.4703580718961	35.6106966856218	69.2714839567066	30.6247902906933	150.437848113012	40.2033429888188	49.4776282292178	57.0109672935561	69.4983562905066	44.0352091426589	39.9216889131692	77.0342090211582	45.1338204763937	47.66467995045	37.7405584931156
GLI3	3	In Network	11.9370707822092	20.5028311165661	77.4182236909801	28.8837326129455	4.79723765153479	5.58880633786771	3.46265396337847	33.9971661276539	30.4337317660427	40.7253286719689	3.25950580795342	10.4473640998139	11.5065133965372	1.53863379301648	16.4985072161129	1.54002899956456	17.8548797473891	31.0386570873666	27.0213014735991	30.4247678751253	15.6145100854488	4.21897849842113	14.8981711915496	4.60262167306044	71.0402367706271	61.521610702841	13.0998993022253	21.8485163324491	14.7005745363159	50.5656100721698	10.2379617833723	54.2196860328734	16.2409118782016
MITF	3	In Network	7.62883298746189	7.41899881099803	15.7642603854437	10.3588095853547	40.4070244829138	7.34653755746644	9.25765806969533	11.0022866311795	10.8632389952089	5.93641016876796	85.3330861422625	51.5083211683475	91.8754592120227	11.5393457061711	10.5444961596388	4.95665330461299	16.0634027251286	8.65605438096932	8.40137966867491	7.89301666676077	22.8752820339651	3.89010483802972	14.2242148174451	6.10746479024339	27.0790818655356	293.657381623945	16.1667525163767	10.6617123052354	23.4900858947622	4.33686598681409	21.7540637832012	13.4196417656652	463.914136376619
MYOG	3	In Network	0.0110003871230399	0.0162693641271032	0.133077689752013	0.0205803671961839	0.0201771920650783	0.00581135069020753	0.335549085500789	0.0322752401332507	0.197258743230358	6.17880742639893	0.00345892095908935	0.0912417042359563	0.0324274724861021	0.0754149771478873	0.134673238721117	0.00714971873513625	0.0073831420404811	0.030718780447487	0.157923837700262	0.378677561419827	0.00829226239779106	0.02573136777999	0.731339808172168	0.00279659020834484	1.79699406764786	0.00742080822572923	0.0567831701367887	2.71851654630319	0.0265546049906377	0.362107677079807	0.12892337670996	198.779243159876	0.001210751111238
SAFB	3	In Network	102.37785746914	130.730536904874	102.96737754165	132.796942691855	117.396942002242	118.174266975079	181.991526326975	77.7881944006229	85.8826054341253	115.467661008065	70.1963928076545	80.3777406395656	88.7958068005129	106.071976435377	128.725971166132	72.6843297000472	88.7230364543467	112.659425953891	111.581654408942	64.7657609775318	100.316277687226	109.184527027974	108.775633684863	118.543773086108	130.405279706359	143.436192380267	68.3506755204543	200.159413431161	94.066598726044	221.953482465656	125.089056438323	159.907610902012	173.563876103365
SIX4	3	In Network	4.64213771547689	13.0223410256755	26.7170767356545	18.0526129532285	2.81682553287948	2.12914858572043	0.830708095123974	16.8912636360945	4.02682053524582	11.5392089621433	13.5365126246084	1.23449288052097	2.36542476199901	0.230235618553005	5.44055482986836	1.53810039408069	20.3839929588055	23.0468211301615	6.7649828254239	33.7404654746506	7.35035162703417	1.63026601396736	22.2708174318938	1.71803656490802	11.0665175724971	1.53610174631972	7.17546769363969	15.920772384477	5.58540107195369	28.8408791660726	28.4564097350256	28.3633391961032	0.376002063573786
SKI	3	In Network	36.6625253662316	79.9858365127883	100.883013323037	82.993206666043	67.7473752808046	89.0723457481612	34.1936773752673	155.452563801303	151.602405033938	88.8769275398762	40.9335682805453	110.88761688093	63.8686082610989	83.5571696279417	124.749482755863	48.4237369759738	107.802966976538	100.03560147129	118.892947200444	169.592711626948	98.6235180869317	67.7968258924754	104.17965747599	93.3987788899718	133.751266815925	131.744938770672	136.242902950863	90.562771456738	94.0022677166647	110.524703517561	97.1620626234923	139.525697339712	116.063654439206
SPI1	3	In Network	12.5873288490309	21.3811357479886	24.5285421678336	21.3202435828809	19.7063750817131	17.2594384144127	156.974732767259	19.3523029202778	50.215339928025	22.8822995867804	14.5562620288794	34.7948700958388	31.8730484277037	177.894568845898	27.9162791519023	13.3872090274938	42.7057644614893	29.8713667888273	52.2952063281929	37.2599913224517	30.547493818311	10.4969033180401	9.61423562699269	16.2275484459071	50.6534082486262	21.8348290006816	33.5237928947585	45.5349661576275	18.1874503070506	34.2609429963397	23.1928529869377	18.6274501226659	13.7989105830921
STAT3	3	In Network	121.101704016336	206.27774675302	343.300901992394	282.971696862373	201.073326994942	221.226293010043	279.662368989577	320.05728063286	251.65944339563	330.130751357487	108.267795620396	250.482356406283	222.548488370778	226.700844496164	185.079267805295	167.450050283374	357.326632214053	308.863071124185	333.745702040636	236.950207183438	262.899342733653	155.923443795162	266.345963446268	209.113416775034	223.545088286592	205.345715818788	288.387294736338	142.874429502496	221.991349204814	181.68217569719	237.620979937065	181.434259262467	159.426999643042
TBX20	3	In Network	0.0518842218943592	0.496964744395368	0.344672386936324	0.0402872737034628	0.0929191414034107	0.50776385684231	0.165353491721735	0.462222884438713	0.0629601301571848	0.217911052049603	0.0974233732141696	0.0275532026504116	0.073659918069023	0.112905552973948	0.0289435595072439	0.034141462737583	0.13910469387606	0.371611249562526	0.26662424426811	0.191799153183488	0.0603472576123164	21.1184892579914	0.019423501819889	0.531970732491921	0.677292064784444	0.166681182336886	0.158611926692583	0.695833935692106	0.00700519289289539	0.00873633256650792	0.243254536145328	0.31641604883049	0.0349189221398598
TFEC	3	In Network	1.67817513507154	5.45145726230271	9.73761624413281	4.04188582682339	4.78453859958625	4.05245747410786	35.2870692485341	5.24506669647262	9.22339729460721	3.66377805612484	2.69584319583231	52.7825322383878	43.4184352334046	153.035180683657	5.52987690636966	2.26009896416569	12.9022488017544	7.90379815056343	8.21532717881878	5.72014129748746	6.50903497916469	1.53803171238382	2.14560268383657	2.60701595035583	7.40482962192567	2.27132570642245	8.19567757264825	12.4502654788165	3.3626337711698	7.22557505869942	2.76985597819063	2.81353157616003	0.831736877293222
TP53	3	In Network	36.9913376075007	84.7871881824976	85.8891979197557	101.854210811717	92.6353007029171	121.210024936883	120.990144250219	80.1503694863671	92.405934324477	67.6652205959735	22.6569496966353	52.14020333771	64.703983589548	105.181652748991	58.6603034019902	32.9899342931489	65.7909816541194	81.7253270646767	99.9451339626492	134.070212031088	48.3265740376823	24.1667277036056	67.3569551630058	129.783609557695	54.2142868220593	89.6182653201085	86.6669892226047	92.0214332282764	52.724742183137	122.728265831374	158.567002016321	113.045969051358	93.2501344647077
YY1	3	In Network	109.06990556976	123.22150781767	130.840820860118	145.767329723292	102.431483661124	129.661257130987	123.499806747431	158.85657253932	104.096767203113	128.901872603177	101.244296621011	114.793323270819	98.2703302468693	190.41041267078	112.615370640568	83.1298888637971	124.542894824594	141.76906786615	102.599314601819	151.72591641292	109.780738285439	96.2020530039375	113.121333470122	133.562633024481	119.646558987334	94.3304210991159	136.563175959955	155.955112273634	155.486593514979	170.241376977546	127.691888155968	135.988131517216	81.479942229222
ZBTB10	3	In Network	26.5838257832023	27.583170082981	57.7731708557814	16.6398604865013	42.3448093964732	30.3163377789022	12.7450623016439	26.1200904199919	32.0229996485257	11.5109531102538	68.7642685951857	48.2813126025089	36.4748368441486	43.1016925397867	49.1310291560489	30.0461898912243	51.4078331766989	25.2713149725692	32.5164761387511	68.4952985886188	26.0375881216708	29.0712119459166	144.121974237756	29.2708024871026	37.2473878341751	40.8545591304813	23.7473887041971	72.0186147991352	40.0301515240435	38.6406021624214	51.1339134184386	57.7002531900214	66.7473849928958
ZNF76	3	In Network	41.2359459106201	38.3305105484692	38.6927772936865	37.085698940544	41.4556296610878	30.9800962866449	42.8521045491704	23.06981633998	41.8362821508963	21.9424396822812	32.9642482376561	33.4803249467069	44.0361286348593	59.2594481201896	41.827841654323	31.6188615008442	42.9519458901935	33.1312526102931	30.0636336091421	40.0115132404763	31.4528654782447	43.3675178999189	48.3485052257328	32.4926845679893	31.9869332985392	42.5336924371014	22.8467027195973	44.9744700404238	55.5461061035717	51.6745437403076	53.3920529110323	44.7489462462692	49.6112057205712
ZSCAN4	3	In Network	0.0827578356125423	1.46745381235141	0.11929735259072	0.277076393470901	0.307665435041078	0.0856479156647798	0.0617409428901783	0.417051758342787	0.0338863111248009	0.135975136704001	0.396479588046664	0.202504202953638	0.0850566679026075	0.356580050826764	0.0300890525032294	0.0283387526928229	0.494856593772662	0.241800120560673	0.184230082938225	0.0490293636385744	0.434882815087906	0.0963573314083267	0.108293214898768	0.0611936479953255	0.0740589478489362	0.151914046234991	0.464795424388352	0.349375166103917	0.464674560252925	4.08441951154729	0.129221834490363	0.17641004972399	0.0296568749627697
ESR2	4	In Network	4.67194566569655	1.51443219897866	0.652511673937279	1.41748325748621	1.36536110635651	0.723410237266183	9.0079171323049	2.07234391398227	2.09358427404056	1.08509201306351	0.636127438032107	1.29799669627522	1.25389199195804	2.60858589218215	0.670402047307432	0.299183780070853	1.4614354897571	1.56897940149646	1.02589734245888	1.27955468537867	1.13138174891132	0.61774502332543	0.996549942052403	0.488521444213883	0.796943090121989	2.88229168344719	2.02603055093938	2.11221600602629	0.739816386604225	2.95889842783837	1.57934810523221	0.740806832413165	0.913924132775087
FOXO1	4	In Network	28.8091953673809	25.159527727615	23.7792522429903	26.8804415137849	27.0457566927944	24.3134947391407	46.6239973242329	35.9028073979821	36.9603147334329	27.4524616144094	61.5872550578035	29.3448796619055	17.5413405804586	23.4015667617777	30.4189322975702	22.9000230889394	25.9486898432912	31.2459113051698	22.9296322574355	34.0852750576599	48.5751131103595	9.99046518235897	20.8834763283877	22.0572759828444	37.5376587247173	22.7183500499871	36.0987099685169	18.3604719348171	51.177531742235	37.432999618473	34.3186512863595	28.5130380488895	16.6106532303384
GABPA	4	In Network	29.393177257115	31.0780095906913	36.2219726880808	29.7051368030564	27.9598460585931	26.0708435973407	34.5015119502372	35.3304162984904	34.6821533123086	22.9306258473201	18.7804850542387	37.6051687377047	18.7374047527423	47.8595169588279	34.4887101960829	19.9522790563347	31.892385675199	26.8534891460226	30.1645982871954	31.5657051250391	24.7495763811949	28.1658391075466	29.820822209735	24.12895108272	35.0107908249805	21.8351803852277	32.0961353908188	44.5995220344056	36.7198017643103	47.2566287245034	21.5981316149494	36.9881711395314	17.6955506350881
IRF8	4	In Network	3.90467148689873	13.3851029989117	21.0716207213856	13.3789384547892	35.8880365163736	61.7750929720916	477.849310442844	28.1826823460431	21.7384286235393	14.0526265021575	5.23724215434372	30.2929823166499	21.3765558642041	127.527423048878	19.838317781444	16.0585964370547	28.7040002594171	20.0132504976402	26.9515872223913	9.2296045336819	40.2072496703111	5.26581434321742	9.76823568727329	56.2476044390122	21.3953829259951	9.00284857737238	54.4250922523535	34.0211201589984	10.0600293680314	49.4982169152631	9.34401536075852	7.64293508511316	4.68662030556342
KLF4	4	In Network	25.8348418833976	46.1922769062954	30.8568402981454	93.3968343056842	21.7844931247709	80.7476312946771	5.46006647189622	142.71799080827	8.7540426317803	157.008384181498	12.819968802057	36.1278887972092	39.2286103632037	76.5327579676499	11.510949190866	11.6690555351995	35.8846180102512	78.6174566622579	65.1074661177573	16.3666868977097	69.2440814947411	14.3772707695776	53.7278712224893	77.9376125876764	74.3298055160453	26.390217220369	98.549937875974	117.501985173544	40.9348454951825	15.6596514520857	18.3919616931562	12.6634053504969	6.16224398156706
MAFK	4	In Network	43.685374572373	39.7072583188906	19.5035174054013	40.0643390332856	57.2254465997777	44.5500122778332	20.0230868090692	47.4926613807182	19.5233821444518	38.0179799434729	54.8291154777533	37.3857509129176	32.4613604325305	38.5509482809786	16.2698843871035	20.7154357447639	59.00001257547	35.0556586594262	58.1963726955722	17.4914689947744	52.5209225679837	19.6558762075321	37.6432021777886	44.9423373813441	34.8282485050718	30.0984719488607	41.6575947484038	13.2475259406317	22.2011921297203	44.4696609730519	19.3623707248826	12.9989823374912	27.3266884159036
MXD4	4	In Network	113.702570977751	72.5696656142201	90.292197701497	54.9504116102489	95.0306384488457	68.3235525236106	87.8279106216716	55.1917370382742	109.749535155581	59.0482848607226	122.011728107508	114.083625644313	108.595282239459	86.4437010226694	141.823742089913	61.1999662160149	84.294536776292	55.1296417742594	126.409275044419	117.326638823041	82.3887480836623	228.869852160955	168.837568874846	73.9563581301094	120.891758335489	110.116011130304	69.8368835198675	60.5357823437123	128.681589412481	222.366382044595	107.401683364869	115.275589180663	191.990947005529
MYF6	4	In Network	0.0448834879190124	0.0345939784705809	0.256990053870664	0.0194029231064372	0.0357537319695651	0.00962676999544157	0.436051645531844	0.00855115294365129	0.0362185990525544	4.43973105470377	0.208569403630443	0.0483010735616913	0.00491589061032406	0.115920817858161	0.0141881551137541	0.0531448682194168	0.0234588054619425	0.0585854096552701	0.284227444259792	0.0360421170038162	0.016928479350706	0.0225474322799192	0.981802501221453	0.00432055526458071	2.76010545442885	0.0138916670031834	0.0184141002252261	0.171555473301449	0.0597135518392582	0.114444818505844	0.0423660686564534	11.8691609597455	0.00417859198358751
NR2F6	4	In Network	55.4787232205701	91.0618675333792	63.1805077275556	76.3078886061096	64.024413496284	74.6720305770534	11.6798706339272	71.7418540869601	19.7619701803522	36.2446069617744	60.1427087465653	26.9861820159254	41.9220656182371	8.44918638150908	14.4611876848517	89.1494133219618	54.5625522414806	36.561545382361	41.0194487818852	228.543830859804	52.2333085717841	37.7210565672425	53.188725239319	92.350880642341	34.202433788396	39.459922365146	80.8026341092163	56.2500907909248	50.0459582424756	39.784138608875	164.248563604165	92.3541364466007	56.553800301019
RBPJ	4	In Network	70.7275899986016	82.6341229693077	94.6519087182309	71.6114891984642	61.6935545102735	77.7697361163017	102.809977402047	101.76808689421	104.48026517337	74.5498639948518	99.8547188644304	107.854281995718	63.2508316750433	176.833396831066	163.780106055455	36.0773594356309	126.236704037431	85.2403319682516	84.0952448918771	83.4613335413024	91.9206496344335	72.8800319373587	95.6908168174212	70.5119881154079	149.579302963876	77.0245574113194	101.09984092353	164.305980408496	85.2575384486205	99.2203324353752	96.1978307407731	119.272380680807	65.7231491180907
RFX4	4	In Network	0.0585052405388765	0.0345271243972038	0.123375778027423	0.0843413669412034	0.167711793589502	0.0752796916331348	0.106964369459944	0.135566104211246	88.7352148450887	0.11674060835472	0.0141195015844135	0.102769038620922	0.081393350590753	0.177614092004668	81.3959860269115	0.0686459667667923	0.0932263432600089	0.503581322757854	0.301987403584865	0.201357992938939	0.0639817820734254	0.0282548450349761	0.127446534695491	0.0675906058243507	0.157519380138846	0.128562009333531	0.271102961420868	1.6634695684812	0.131077548411434	0.125081000341454	0.382832813719401	0.898860477697676	0.0604616335068735
RORC	4	In Network	10.5851401807844	9.87630397525369	41.8970518410488	17.8381228525829	35.8914675708221	20.7920542405563	0.989709735225853	9.86923504267873	0.385779271552674	3.90288331525067	80.8005086140006	64.0485108746688	39.5168289719911	0.931288550510518	0.32043415142219	128.306878973604	61.9882126110494	6.99745948927995	9.42416319234264	22.0588760365214	28.2755890797628	63.1869662052407	79.3865155259313	21.1727739559166	1.0127834982215	3.91575357114614	15.0968691310715	3.59619514398754	62.0581490032615	100.160203083103	27.5499581669675	5.54077418627542	6.36563785030817
THRA	4	In Network	87.8816759252583	26.9732909032686	51.3061986332092	31.2612195752745	54.5128886309084	86.4803810712892	9.99149148378612	66.7025025457511	205.861125940385	31.0230198891532	68.9750081557102	68.6409338661288	73.7849704082314	54.8772413953222	446.374175679225	20.4830592006687	39.3414867249332	33.7850268195447	64.6203490243335	54.7022713383668	63.8101590920054	121.071435753535	54.7031702145905	88.7637308232301	84.248895895884	64.1450517814161	94.1527306742466	46.3784650598713	60.2391891895136	65.5850911637894	52.262372978076	74.9606805138742	114.373517811237
ZNF711	4	In Network	35.7768667186537	10.4225862402745	9.73378205495676	12.0507062575421	8.23145544810165	12.3443013637926	3.7444775796212	13.2488629135192	36.0346070441053	5.37716733088973	1.96509555088321	14.1116664183589	11.5090033563125	24.1478683089451	68.3920098157326	2.34619329992933	5.57110850468051	11.4466495103574	8.12644135001197	8.00529050628938	7.54268259642732	20.6157614358226	3.27211367121759	11.7888864809514	20.4044507354521	1.53673276054248	12.2477367535214	15.0069355729243	8.9657256698604	26.1852484899952	10.6106306646505	19.0892807886234	2.01455019347788
CEBPE	5	In Network	0.0547727100915728	0.125651769223729	0.106217764719827	0.547651391137136	0.16205863757475	0.265356098079225	0.410983565471169	0.0786240695818788	0.202517143538648	0.479104950624883	0.0595448367323995	0.123246126002495	0.139465209681019	7.78637437261905	0.146868102118103	0.0430039070195203	0.246183839393065	0.236524383596378	0.186818789185166	0.0729491908266559	0.201491733483317	0.0475017419032732	0.051176939402464	0.323759000858409	0.189789299326857	0.0791707377237649	0.170281612153976	0.222173750052552	0.107921523459207	0.370473225382329	0.0659508846456742	0.0758833596516294	0.0740813260730135
E2F1	5	In Network	36.1875939060498	39.6342999699973	25.0797926935255	65.5774800139516	25.1702433461925	37.8968260243708	69.4924734517015	25.8266817489524	32.5326855971009	27.9574619755447	15.4267340417446	6.89102038145114	7.51616556512686	32.7370152275981	14.203537926195	23.4666446981401	24.535438656057	30.0747003800975	21.7863012852036	44.8811108462793	11.2679302581255	10.3857053798955	6.3875419294986	40.451415812368	55.4821353282665	41.3822330813308	26.7646537706179	53.7611245577337	10.2547766372151	33.5440094889362	33.8439176530151	55.2733878160693	10.0909184371652
E2F2	5	In Network	4.38812929457119	14.1266526796866	11.8008793432411	37.1085856848737	4.00504208434554	17.8547994752159	38.1098665265134	19.2021047345869	10.3365528822665	18.008653288569	1.15049896289053	2.29506321452846	1.68337970327478	30.3087336794002	4.40560017296052	3.17820798562079	7.79204359226922	14.3804181621803	6.11653658382595	14.982977665716	3.54766140805982	0.913619392317787	1.73756917200465	17.1902670790769	12.6437611260293	12.1433988781427	15.760136695371	24.3817953706527	1.75033200601885	109.09386169816	13.2171988003779	14.9204779565648	1.79468657813746
FOXH1	5	In Network	0.093951486280982	0.950374671888942	0.233817743405419	0.201015206299847	0.454757673907672	0.652127940527679	0.0607386804266136	0.634513459466557	0.123189848253902	0.422048785993663	0.0548775443820086	0.0922008899121396	0.179568254392013	0.167063277728838	0.100470764318796	0.348698301184324	0.486148826667611	0.57134393906975	0.061632494576696	2.12205655403088	0.568449370484006	0.0830786459194552	0.146122464487175	0.978806786775492	0.0617943077653506	0.118499965437358	1.480192271209	48.9922020083866	0.0578370208539835	0.088285579406322	0.37746946631022	0.314744859566163	0.03553418115798
GLIS2	5	In Network	67.5675070214545	20.6738615195899	32.823238124205	25.5315773006672	50.2402978344592	11.9576087361445	9.33386705681774	20.4258363548274	31.201987288427	21.1410615073493	73.0744423090949	55.2306552963148	151.004150012057	1.74371960322545	43.6699062911016	12.1848205257432	31.9471042802857	22.5981981263704	156.188121964255	57.4601586924601	54.5854596086013	21.8386726939003	13.7090432861444	12.7587191969445	63.4609639889945	13.6375046869092	26.8639383493883	42.6354649790659	37.9018846848468	28.8717262120452	30.4802550086777	73.2516402450388	6.24413759536639
HOXC12	5	In Network	3.09190071969119	0.689900948935463	6.33668896465334	1.87590503081728	1.08872026733085	0.466933201928826	0.0308767697837237	4.61654906056133	0.154219780782298	0.454156008119478	0.0250214798584231	0.225358952166804	0.115438837436931	0.0668765123278655	0.0414032700148871	0.059418854072315	2.30684068633711	1.73307600872169	0.724755711921079	0.228617535989452	0.344206698616773	0.117560977531615	0.549278344619276	0.540205617043286	16.0165129378142	2.70079685814747	6.64405854233788	0.297929114893097	0.00732203929037317	0.00375861103443128	1.42353692916649	6.96233029860223	0.00209613571399813
LCOR	5	In Network	25.7661614498311	62.6122795794221	61.2248721034275	51.7008487307021	44.2158487142715	73.4013844197164	32.8554789802274	113.679540012653	16.3470890227782	46.2369938228514	24.1765864951277	37.9952979487265	37.8514975770466	187.00940865944	29.1290861099419	24.5071344768851	59.5023971240064	47.3523614536308	26.087178344847	46.9777472408783	50.5824292396805	30.7474850010232	54.3022918111369	56.2239025030182	23.6498816344662	21.2461407113412	109.033874697662	60.866757682274	41.6097258725956	35.8872444506495	41.7693320235178	38.5959418984247	16.8517767255469
MYC	5	In Network	26.7162269581853	90.9436688993083	92.9950729568473	125.660279757647	74.4650483952063	268.535993521997	90.7752204674239	152.343226071793	43.8939998209911	178.135610298007	14.5523111226198	89.6987822569429	63.355778456377	147.982471222312	52.0535283793033	44.445261877978	62.1042627699603	140.32435221319	99.7239345820104	132.178435838564	66.9980674166472	26.7383586060298	101.891035087135	306.682092657708	70.1922820780019	136.093527564138	120.274826028946	29.216674269151	16.7815444397173	98.5552455803776	52.0671425505144	73.949594024021	208.757944523855
DDIT3	6	In Network	50.0127203072766	15.3853402794783	10.4500370787892	17.1033345759265	21.2763107351999	13.2132265878826	15.9867123138303	10.5052265247816	40.7928060556903	11.8741704737429	86.8408596036043	15.9743182122954	27.3235251617441	8.55289599625123	20.8983136526788	21.2339219231268	13.875421198023	19.1770356041985	18.8859424926769	14.3886462612429	18.4343706978179	38.1559145251784	12.6467865494133	12.6109105872909	33.8897894750074	18.3466409773157	10.6498722419647	20.5468895899552	41.5047499827348	14.8501798678491	19.40082786451	24.3820300567308	13.1178288340279
GRHL2	6	In Network	0.01461911242328	92.2694063537747	103.346814371854	90.0710382830981	42.7632929593341	62.3837881663308	0.226491597104699	66.3807209606097	0.126313940167162	74.8229164961915	33.3319691206533	1.90366791581469	2.71806078136523	0.236583923899347	0.116607746063615	1.9318272830715	60.1250224548457	93.8705319578843	0.527343122547217	43.0889033664788	33.2991171336	0.1270696566517	176.967243011204	66.3535120187233	0.479162663294161	5.118277898996	41.3210159978212	7.51171173063924	38.9314310499053	33.7376493467958	82.9291555008074	33.0815835441783	0.0358095680280196
IRX4	6	In Network	0.564196793175776	1.80562886370452	3.54224644078455	16.4963273555005	0.0718437402709802	0.0740290215719849	0.0326526763884152	22.4208517476637	0.0772767674069623	21.2861796056114	0.00331220633522668	0.0780113488072614	0.0316694866255395	0.0264138978106936	0.0620796713419379	0.00909158655667918	0.518182054199412	10.1941660981038	0.606683071125006	0.0729056803647038	0.137436160678917	15.410799666802	20.018653484876	0.0133077298085775	1.94803613854593	2.50477104131487	0.49625039141934	19.3952184233172	0.0107844163133397	11.9929832958637	0.156992198890708	0.275002820522598	0.0118418101396791
JUN	6	In Network	160.928210634839	248.115161144675	226.370714578072	338.037676860161	194.205914146951	314.252029049007	47.3486209108547	240.696899259503	318.172313973854	317.259557130393	146.471638551727	377.468051108152	234.258304328307	159.204480034521	215.612148534674	145.251300559331	226.2777831586	209.250418853031	288.7260951977	298.835659525003	234.901653363771	196.793905654468	474.412135592214	333.153108275916	439.068604660376	89.7434334464695	232.279255839702	99.9777274668313	438.553957787458	139.930768316608	273.257399862378	300.369039182197	76.2902022032527
NR4A1	6	In Network	160.349244624127	79.7269510610855	66.1009015242245	62.2910129635653	52.7118434484046	107.85073427056	17.6470842570431	105.046514966707	28.672576327191	50.4794361596845	255.007811243999	169.124874586774	59.7213734577844	48.2690336123367	39.8976902815651	21.7094227609961	114.207565114304	63.2390705676841	97.0335432430779	79.4791661167143	116.271746128885	450.710474436542	363.099034345316	108.129583009226	53.823931585922	84.6173521542618	118.189213973753	36.2058255546116	175.402290518226	39.1330655369228	59.820093624286	46.1581747453498	165.589839927478
PPARG	6	In Network	7.92098114878966	144.49866946846	9.88453389289785	5.62696868446648	9.48746140480402	71.0546539602807	3.08994439048502	22.1769081260475	4.06717895522423	3.12510217523983	41.504255661842	24.4971841610347	32.7986985466747	6.8310483380383	2.18463798437411	21.1114749835947	18.7165101056646	14.0704398822172	5.26834119199748	3.24102719425746	41.5515007851148	5.50207129261816	5.64232577201071	74.1787987458747	21.8764299637113	2.8032461681672	37.3783406219729	14.1270280708284	11.3749133832273	4.47674148046935	10.9647953078393	9.48519617750347	13.6071358762631
RELA	6	In Network	63.3682645157687	115.097011001645	106.830934440265	102.979763387293	110.313893927675	109.640707599822	107.86768523186	119.383064095669	107.811594430776	120.889459865061	93.974040753669	95.9622145662275	84.1397872830317	92.7604335671381	97.7000695129039	72.5920335438676	109.207144518972	113.692925557754	115.734451337496	165.213281170125	109.056063270372	60.4587167269227	117.132854482064	114.986777923876	111.001082431957	119.437607755598	114.542630552569	54.9582897687504	88.6223769052662	98.763119714498	135.864374661748	110.448396439315	157.850263291886
SPIB	6	In Network	0.0892235594939111	10.9652162166209	5.7522241636534	5.14819993774706	17.2073270498097	2.24557366070207	266.059855640287	3.11375990578881	0.251129738535706	9.7667711795608	0.165431462970016	0.967351848588214	0.934867821053577	7.22761271218012	0.0984500544421324	3.5981519985042	4.87594092073813	12.9782967285026	1.76023813188418	0.756461844282745	12.1775209553744	0.135484419016139	2.76930165743788	1.48787687770661	1.91597896005961	1.31559283923644	15.4682468445031	6.26152369436561	1.18432307343914	18.0907424087166	2.08705234446264	6.52700090235399	0.497940782466785
TEAD1	6	In Network	38.6135997099218	64.2987696599643	74.6679891439368	63.5555011136832	113.337102805278	64.2118111793583	8.92440368636254	98.2003725860669	93.6621169084054	70.7229279151882	60.948992437538	102.223817005577	78.2817799564194	1.57158154866908	126.927337172574	45.365253330131	91.5890843988701	71.469877872935	164.473248485459	97.4469295466478	85.4680978560706	121.935527587133	54.5024966854223	60.7262617923243	142.218596568649	129.155730696359	80.685479495146	44.6792770352722	122.913976445381	43.0928036808039	67.2202218386223	77.186944619606	78.5868354830625
TFDP2	6	In Network	64.4139729339693	47.3436518953952	56.3105567952143	63.7716775334168	60.5950522516384	54.6082519657921	32.7339018440074	64.8638218954976	57.2891335502995	46.6018506169434	54.4093768722709	49.9913064315492	86.9992789231849	218.246787853421	67.5812627613553	27.3885382618923	47.2594480924433	70.3592708493112	55.9350375599445	90.4211442380198	37.7579199472733	48.732355083459	80.9255426250995	56.1078697770501	55.3066545029883	36.1559907113792	64.6842360091334	73.9021811008695	71.0193144339769	416.069750672499	72.3526349990971	95.2492874718286	28.1097189240608
USF1	6	In Network	55.3740690787472	91.4675284304127	65.8070106679875	73.8917567536787	80.8702591659291	43.7293040312711	132.912326803465	32.7346419589258	82.2610185677829	47.7122661547075	27.2576294850005	44.1749608385111	42.0827821075494	70.5714618219441	67.4369950198446	55.3585502413793	68.6143162695553	61.5692319463058	64.2875260814616	52.3550576825928	57.5712413771469	37.0868715571053	37.1538924851645	43.8476239491727	66.8774116460752	55.8903565703705	37.4154893006835	72.1517887705553	46.4686897937605	116.770272970244	77.6677175337292	80.8834991259868	37.2580641167159
CEBPG	7	In Network	43.3383515838957	75.5559747912831	63.1601499353513	91.6329054321998	68.5135504434747	106.059281947612	40.4086142119896	76.6974382273721	63.2834651204964	77.0409229530813	57.7202339520539	41.6093379502856	38.4185977294131	47.833206588799	52.7760206932699	92.1312890070516	49.9161571033973	96.8724412205679	34.0566732667958	48.7128910371417	58.3906018524579	55.8337054109596	42.31395018806	107.192620866616	64.580252613009	30.9373698476856	61.3952487002536	65.0759862530546	38.1809746888413	49.3691674020167	56.0690638878121	101.750824348637	17.2495982267264
EBF1	7	In Network	24.5004667412256	5.63948879289882	12.3976483346994	2.8051293722441	5.06011844872875	3.35660106403595	33.8001224831489	9.12996691275678	7.85263331891008	5.90713194904106	7.59428850259882	31.0130000884695	3.45550328462271	5.96731352145208	12.028905475374	4.23423114964178	5.43266194497518	4.62367266897212	6.9287407691354	6.4565360164203	11.2007440652652	24.783464844229	6.48999588351164	3.00645212984265	59.9770367468723	4.19852324215994	14.6273554733553	8.23662787453822	8.85207194611139	12.8022084643505	8.24385955258272	32.668609503111	2.16524267991392
MBD3	7	In Network	81.1846594017458	65.768398918229	41.4801461639799	65.1400796516054	56.809097172343	51.0107825765559	94.3140158373593	38.7353171424377	85.1683653495142	53.4239414418705	51.3743826995336	38.3831712243031	59.9512519191004	44.6999076500655	83.6410168051123	48.2535950872405	38.6137097256253	52.4054816042905	75.3667078313493	38.2489855640728	42.8663085549811	59.4218924111348	67.2707144866138	55.6400313362614	91.0452566324442	73.9356123699919	32.4224409941819	91.5784321181574	49.2156945170484	102.101838001925	90.1070171404331	83.4900763025305	99.7473633412502
NCOA1	7	In Network	51.264837708436	59.7140132148762	83.072592638711	48.3426763855855	48.618709282039	40.9971941287223	62.6427169432485	94.6138429429633	98.6558411576502	46.2173079360671	62.4841798863476	71.5234750778632	52.5427350329566	150.548886128742	159.63678318438	32.8379541474203	58.6048458256754	68.0778108463808	46.6764429649386	68.6369816685605	56.0140558848937	66.171303423374	83.4495555382647	40.8609617970899	61.3242634810991	41.0348689238031	84.772845108042	91.5608227393369	40.8819483633368	79.0610951918464	49.9434135949628	92.4671108093261	36.5052957652321
NR1H3	7	In Network	8.74797436533346	31.0187309682904	26.9895666502585	21.0134442169576	39.0298306757836	31.4641031913432	199.811271607463	13.8127244686557	23.1559957714226	14.0262222069675	22.1744923967415	40.1695606136445	31.4888174493824	29.013590023387	18.4439818099091	63.646846258943	32.9967146023387	26.6194259030881	28.5164351671897	25.2179442841662	32.7692052495806	6.11206549980435	19.322255752008	32.3223420329125	29.8694122403433	20.9674626889253	25.4826170517394	51.6929958597376	16.6984841570278	31.9854210297879	26.2598546249379	22.6073761405602	29.0713306425161
NR4A2	7	In Network	11.4533480777847	19.2093872224554	30.4035973543543	26.779896769745	11.3689072256072	18.0077098280817	4.18432842437046	30.5408485006046	6.77421138721444	17.833488334555	21.2007702739208	22.2229620232411	9.01295333205273	71.9930357461717	8.24541834440776	8.63748959841673	36.9550542423594	17.7363633465065	26.674826053175	24.5647368812431	19.550677060349	90.1859391259984	36.8758056127537	17.0250770635325	14.3661960447701	16.0759497911366	35.6040323264017	2.889350499481	23.7640009404464	7.00932778085406	15.1702951415374	8.66547855960387	5.79978057889817
SMAD5	7	In Network	63.075753607526	60.1759000963298	81.5318089791084	56.3665031576112	136.01205193742	67.9550536539141	24.5297316909678	81.3538327349117	77.7549732193515	59.6403682211403	56.0815767462653	78.2360980332373	52.3214672292605	55.3444837674597	77.8114537275292	53.485552066082	70.9280818752409	66.3639562744632	55.9881962264398	44.6475939622884	57.0034050016503	52.3263387043524	72.0265200942391	60.2166574586166	78.405255977664	51.1094724925041	64.6836086398517	58.2391072315356	52.933620093356	79.8380128130091	51.5385159990514	77.8106127810059	31.7415465402345
ZNF143	7	In Network	10.9609993471274	15.4770818143016	19.2441198591464	17.9615801524887	16.7603330174068	17.149868474073	16.5800287072086	17.7388152665243	17.5405124556916	17.2585104906973	8.60305638097885	16.5161899145019	11.5844938332228	22.6439512143272	15.098743435247	10.7558949620074	17.8634466416649	18.5784525056385	13.1257344793223	15.6209184979441	14.9305827141464	9.2486065205091	14.1947661435337	17.0605635759657	13.8838487887696	11.0845090287726	17.3772563530226	20.1947181442331	11.50857820079	21.7038982985484	15.7654931818066	16.6315667780659	8.37238631520442
MAFF	8	In Network	13.1078246080892	57.5170073546053	19.5138511685377	41.0521756299383	54.5418973842983	27.9980036397303	8.65289667417967	30.7069571128158	21.4132961846227	36.7520849765736	46.4098199350088	33.6994481030242	27.0202800893569	18.2724887934735	13.1479356821871	23.0750099528239	29.2223177349847	32.669508683428	29.513591703571	20.7326918744581	62.3729883511154	22.3681771995403	51.4009860132255	26.1023886702561	32.3375908871456	41.3276271401217	27.1468656646601	11.3557355440486	33.7900140522141	6.11896917819662	34.0463373923326	18.4776423798794	27.969577452359
MNT	8	In Network	19.4167473529609	26.0303795487059	22.703274081742	24.2387871421753	26.6095531508696	25.774187616083	16.5985075749582	41.3433368024933	21.1026804291093	26.6391945455222	26.6554571500023	20.2760970766696	25.977920302355	55.0832828411365	26.0218064720088	9.60464602178609	23.1642397818798	24.4835079975128	26.1560528818594	41.0226563214206	25.6889755917299	28.4484687739719	24.3474576156139	27.2451177402144	26.9498143814526	33.7364778295099	32.3490718271097	25.0421009134876	24.7408371530603	22.9421356934965	25.5982225246605	20.0900880980823	59.2328409794994
NR2F1	8	In Network	19.7750693334391	14.6311856404704	21.8998037120976	14.0523694168958	21.3668915961544	14.0643842149423	3.50195227680565	11.9827922276647	89.1766737624423	5.47978035479255	8.19117882881864	34.2080010461468	8.55232678017545	0.36476358861123	129.570323886624	18.4921287947183	29.7959874762403	13.7070212936302	63.7212096453793	19.1363255393715	25.4074544542328	13.0147212788774	39.2417149293322	15.516647986827	49.0699030481036	8.58376523365588	26.8939107802206	22.8256060413577	19.9253130594261	2.19475470408308	20.5240720913882	47.2978735475331	4.26438326549017
RARG	8	In Network	26.1600904945012	109.169481172637	62.5944391846176	145.760086978986	42.0957828548618	40.1747484729318	9.55497620728193	81.2224923555556	14.3521943576198	136.665960031992	8.39692745218486	25.9573546266548	19.3861130061808	9.86237770557265	10.6191076544074	6.73835648155391	36.8561366732397	91.7359961572814	43.2655872958382	107.554374005513	62.174965314994	24.4843343441245	18.7154378453663	41.9979905074338	54.4071960839259	72.5270119929891	41.0352088877148	31.2660684206884	62.2890165184294	33.0857706372519	49.1380207129484	103.737824006851	35.2096044061192
THRB	8	In Network	8.4144809527	35.1646494769808	28.6781688846748	10.6335092990719	11.3250076737321	7.31775046621683	3.73630626318269	19.314019095529	15.7326656596923	8.80806193362852	73.814683057035	14.4320457656372	12.7846770731285	3.64776044602368	31.517382556944	30.2022934105266	10.8395798659951	12.1358528546557	4.29708255444342	22.8314628400028	13.7708387723565	4.24488511845053	54.1369619006177	9.38525492967984	16.5412350300864	3.57451067447156	21.0050294089508	4.19742306186173	9.72760083479231	13.1200528192211	9.40799170760726	8.90408908529037	0.672158525846764
WT1	8	In Network	0.375165685197255	1.20259642226714	5.81288073676105	3.00811006225096	0.419762341803177	2.42487655970675	0.498380633740433	0.644338923115713	0.867705338539572	0.356087660670631	0.178917286973296	4.23798818897464	2.33871961679092	19.6226938621536	0.428711525960385	0.670124440994827	1.73431879244624	2.29823449180112	86.5372365697447	230.82479498505	3.17212105983511	0.195833604706785	1.43452306569493	2.83481424200113	12.3359155257646	0.283756602190799	1.53173253991437	4.45938271171315	0.173589095118424	2.58008440684258	16.5810106549193	11.0477406777699	0.0160735138330298
ZIC1	8	In Network	1.22575744599425	1.07418792791145	4.10762789865435	1.3819560546856	2.38826521084296	0.326821478737865	1.58833032624483	2.65591784063086	63.9180221048818	3.29672494869604	0.123794511901213	0.172111682015256	0.511715126562308	0.0432447191923835	31.4718574323281	6.3340717986124	1.64711596410721	3.89599501722091	3.39390336826852	20.4140385428248	0.13706297302634	0.184037305966841	0.0874497451346652	0.144920552062367	21.6081673948984	7.65248546203152	1.37643957929965	13.2405783305485	0.043063220703269	0.131720212664202	20.0370643944896	65.3955058774617	0.896865544841563
ZNF281	8	In Network	10.0000061714325	22.1957876277187	60.0232520133607	23.5123297625537	57.198820724243	21.1996389711769	39.0628744319166	29.6689925652465	24.427090123316	24.8246782931906	9.11642221130897	24.558409357436	14.8605354223466	43.7574429664609	29.1313749175533	36.4241533550178	57.6668652546791	30.4861520444102	21.062778886348	24.8829763411592	24.1498535308724	13.5865142541615	17.4157925848216	19.1812454051841	28.6238974657197	29.5419332085679	27.4937355693533	53.1800199843048	13.6947946190627	22.5030047380009	22.3366024693813	27.7260706970245	16.3332934411764
BCL11B	9	In Network	5.40825813799436	14.5019728630989	7.9696339538699	16.2114509909407	6.49174727334256	15.221151289334	19.6825371918742	36.2358202381174	2.70538153831586	33.6094925531256	1.10658594458548	8.49314126265469	3.11510789772156	16.720742753792	6.20483789733746	2.13266826800149	8.64046693421062	23.7574187490458	4.70408454290045	2.10381336414271	10.6441049580876	2.56377064563533	2.93033560852243	15.3915595074969	8.98202100545322	6.9382813862223	21.8926720553366	14.6983403624508	3.62716125829308	171.043917126559	3.23505030477136	7.98334222850139	1.12316086948764
HES5	9	In Network	0.123722876253027	0.493992956357503	0.125577618122591	0.907229922634236	0.13011223947209	0.441804157161383	0.12709874912741	0.620890008245049	5.04608936186517	1.08699348854394	0.0764494098046942	0.408473273037539	0.0922274961371643	0.0832579489233745	12.8743480257845	0.173410615308432	0.1609781006069	0.295556406993729	0.159112098430339	0.134068616110493	0.0996569672973711	0.146913963250086	0.117651671841166	0.416022880000086	0.622082090468189	0.381579259824884	0.50594681913917	0.726824598303391	0.195295611385644	0.281945309946994	0.773752874066425	0.340985496993157	0.121391764183357
KLF6	9	In Network	87.1795612374978	221.57439252222	198.95731099343	169.88196183532	298.247566470076	218.050687695705	83.2766548361402	206.581528167855	111.991882716585	205.509774939821	162.953524484036	473.089824129904	371.827296573061	661.85192312581	74.6423910082405	125.810570202385	184.859171233612	141.975370991939	251.828274881908	153.945815260068	261.250706557621	74.5557446911299	111.414613414319	179.193168212929	189.678369245198	140.142198759383	218.049527668063	60.970797153685	271.530513178343	97.6274372414821	74.4615447444277	76.1370497566426	72.0453866695546
MTERF4	9	In Network	19.4571545622123	15.8997191795089	24.3346892716483	19.5427514851312	22.5229662347711	21.9117026870564	48.557464938819	15.3687205209887	27.3328234544322	15.2693845779282	12.7974402142112	23.6193936740658	19.1025476420007	35.5255135004741	27.7940471102674	15.0343488478714	25.9249123441526	19.3807682894331	19.6655961345705	20.0664193638072	21.8886591040462	23.4336619013302	49.6766107290063	22.1008289075102	19.501057981526	17.6978522864941	15.9719364222781	27.1349335612615	29.5810679152089	45.1557134913227	21.2937169994036	28.4116168908146	18.1553985738436
NFATC2	9	In Network	6.81579071601323	14.0275310001983	24.3542062370689	13.1249057723185	24.1653296753609	20.2427368586101	71.8378468500245	34.9584257534288	15.9925323750908	14.054184284736	12.3716654261812	29.3885088408359	10.5949945500837	67.5643218624761	13.2650483934308	14.3587557828624	25.2777145476155	13.8360898172159	30.5412633427752	19.603817337253	35.5636769093646	10.5257240911683	11.8140842032482	22.1600942885507	18.9855661485695	62.2488557366946	52.4642076108018	17.4850445048972	23.2256750166997	37.364750810826	13.9111788242434	14.6985768705652	3.70303672122522
ZBTB16	9	In Network	64.9497077038292	5.78061931721339	15.0260157861425	1.87769020463965	24.5998533293538	2.80248941730138	1.656661032245	12.2728066564766	50.4581605518959	3.37292137246873	25.1970762602736	65.1108056887732	34.9203057792545	118.475123221492	148.640495718123	30.6201158343224	25.1307204252032	6.43754904306783	15.6232966206977	10.0991250726331	42.7877294324982	57.9008059038586	114.076812237936	1.99473646520648	61.2570883217543	1.13936371678857	12.5174366786008	5.68141256640761	48.0984320158857	31.7594629609712	1.97084348973337	3.36400654666354	24.4391112538035
IKZF3	10	In Network	2.33325399256576	33.3903106414838	22.3668574490452	25.3483438526354	18.1278304674498	10.9365933261196	309.022781205045	24.86665856713	1.54245727804258	18.0145735138253	3.92378931249552	20.5404282450604	8.03049585502519	36.1844739094811	1.03175565155167	6.86361364355699	34.104585495519	21.8675733333406	16.0225696280131	7.9120919682712	20.1958001430279	1.74090244868284	7.91093608868489	10.1123925593862	13.2487638680282	11.3071684150084	45.5635008302025	38.3622742527761	28.1876081940985	96.7172225139668	22.86739283861	6.80928088507461	4.01015102806991
KLF3	10	In Network	61.4378067462096	104.726802668091	67.1640223571077	113.88423939984	83.397993280187	128.224789692279	15.0742032878859	153.019399139109	69.1042033615337	115.798811866229	52.411601111085	63.652597033784	57.1136478181397	101.34154114006	64.1076314923667	58.6737664146173	85.546320977713	97.5705369594029	79.9072122804398	66.4899131337088	102.862162073682	51.0248077784919	101.497997776001	124.008649976173	77.3245076336098	43.633908210914	152.081291186133	34.9274256146638	72.8518703071929	54.5678352192091	62.2242534341147	54.7854336841534	36.738529769385
MLX	10	In Network	39.9521507324236	49.8140124704814	41.7485758344575	44.1245419557957	46.8981040094375	70.7868372934498	49.356654522025	46.7210949590387	47.9302397521704	46.053875952522	22.3668911403063	38.3207174117053	41.2552427235263	46.0034198977868	26.4685454188288	48.9120077603495	60.7571168852648	56.0753476881984	35.3465611742395	38.8913446513679	49.4892339593008	26.9273352972196	46.7926231892192	71.4819645237019	37.2789796876208	48.5383316642326	53.2771289716766	42.4435677927299	39.8060265498468	46.8758043343126	34.6946329957196	35.6954761603815	48.4767933390156
NR3C1	10	In Network	55.7547753057614	35.382441654059	60.6042577021808	60.7276240861997	70.2957141743277	16.2951799485541	75.7913719991803	67.1013076255525	71.2994969848572	73.0766341868413	51.1571109163118	157.180009377905	58.7811305544474	141.72205590414	89.4988146153538	60.6518783367578	97.7279535317752	67.2870643062866	58.1753887325114	44.9212237210461	63.0616325344644	67.0361533781846	47.8800981291955	13.3648247613261	96.6226014957008	50.5322371519188	46.3423650382434	26.135877046056	65.6746613924077	97.3872879956624	13.8915193109105	40.2193491546273	29.6262836598657
ZIC3	10	In Network	0.0344880051958984	0.143616754115819	0.187170244840419	0.0263623948991899	0.0416755824094594	0.0245965519779169	0.0188608323715559	0.162286530039002	1.70383227563565	0.0497918489316193	1.06790537922271	0.0149753320436302	0.260962491969309	0.0188782162049202	3.3555741880622	0.00890049712122079	0.335574938251472	0.452065179705259	0.227477278659639	1.06895935980992	0.00554557616479047	0.925927362673694	0.640510602035678	0.00194462550261965	1.48462635674995	0.0429554384002356	0.0433944947934456	26.8638364922986	0.0049218741378203	0.0131211483008126	0.246880723744623	1.21569310791008	0.10872352388176
PHF1	11	In Network	92.2579566431626	54.2846728328298	54.2431447906983	59.4250776716344	64.5299612686114	30.0782773266418	57.2305135809765	33.3116285709195	68.7248982367444	36.438276629964	81.681295746182	67.5287249700056	64.3868895442682	54.7560085484913	86.7528918652699	43.5774301319142	59.6429412006742	50.6162750717296	56.9557344447408	54.4218887225235	69.5364553268954	145.148108133763	82.9618081750558	29.6924322622041	84.3459107561501	77.7219496320722	34.8078250283821	59.2850717245625	126.304481505391	82.9194372606131	52.0341634006758	78.709855778014	102.93041532694
SMAD1	11	In Network	14.0075589266371	24.1976318810967	38.479611847281	36.3998170669662	18.289643899706	25.5706625432649	14.2528385599872	28.6943286937998	65.7099106570891	36.3757540143764	31.2849497465973	23.6538530031827	19.2115001822635	26.8466000190576	57.4715906236479	15.9787733194237	32.1847878264554	39.1229851956964	17.1223853921961	34.4789884023838	24.3309694868389	15.9423224057884	21.331788910323	25.0548756081853	33.9179911352413	9.78189986376221	21.561262228185	13.5958013505566	19.7820449996388	32.239091393564	32.1802092934742	28.5858402775247	7.08957709688377
EBF3	12	In Network	1.17164942721114	1.9389169895433	3.87187052415301	2.13796107791026	3.89229601823777	0.959363302290176	2.32482179244133	1.71653767512758	3.41897776778079	3.52406457480221	1.88731368987237	4.65002195574274	0.775351983177816	3.48087796285299	0.646960694970758	0.923123522694471	0.884394610669462	1.36091793971589	2.99819742885387	4.7555564632349	3.86546876550013	9.5598372789014	2.73714265129269	0.849968295134988	35.2479477905553	2.55971026487248	2.99110183796902	3.90534048651719	5.33332888004645	26.7405322363437	1.33454797757653	35.7221618732843	1.60438353878161
DLX2	13	In Network	0.297227931589053	0.485366015659588	3.66965645708528	1.00131731155331	0.0827322697686728	0.311316126860467	0.113112589121973	2.27083422706233	3.65032385442044	2.51318764796601	0.162809621587419	0.239284165187311	0.0972067453461112	0.166474929743941	1.02283505786712	0.239675391668652	0.135665318671023	1.9056892450481	0.601782202621241	1.29425308902603	0.0974546711993648	8.41814203104677	3.71738914613387	0.226298960092747	2.0146265108147	1.58429846472998	1.34689963339837	0.426375102199715	0.126856544759155	1.02531986262386	1.87581970434206	12.103718153213	0.0568414572274843
IRF9	13	In Network	2.75098380428271	4.5745844926348	3.48549571502867	6.6734966594124	4.324940734835	3.90249221257079	4.5950382294541	5.90557395830033	6.20981891668888	2.56397471489708	0.894287592091585	3.85908592128546	2.78423065855878	17.7385860732336	4.28516396897792	1.78522053905496	4.772957476599	4.30465254563932	4.04377042321999	6.78440831215416	4.44475264747499	1.98588336539075	2.85602317786365	3.55397842040352	2.29426547108844	2.82024639547931	4.36331628442449	5.07475583625791	2.42820721002496	4.55559414771078	5.44819984506254	3.03586099798071	1.60200258996333
KLF15	13	In Network	13.7176875609958	5.33826017209176	2.21329208621189	1.74732544754057	19.9065345974087	1.67142242365682	0.877263170623072	2.53339568241549	36.6211574524255	1.20485682640239	21.5454760777062	17.9963633518133	28.615826617413	1.64926364486914	77.4198463771179	90.4172287381897	8.42334111715802	4.14099574388876	2.82790470100945	7.96762729790513	7.29190327173887	7.53555258993084	38.1272884907523	1.5254023056478	9.58127854178598	12.196000282918	4.10821881460182	3.8258174751733	5.76745136640449	8.5704699248701	5.92547529447942	5.67917962593662	22.2280922698233
SMAD4	13	In Network	36.7396225987336	52.5949230784884	68.4943165588052	59.3733908344293	67.4316329368934	48.757702650251	45.9113717500936	49.3238071216593	74.7897374410223	44.3041610876933	69.5669125296691	72.6159271841748	62.2557263425731	88.3851208260943	73.8459559269451	48.0705649512372	63.524113962492	62.9209931603492	66.6453493458601	59.2345464603012	51.300240536231	61.7764365760279	103.216045063599	38.8011801105026	84.3614200074106	53.0444142617261	49.1310533864686	48.6231974960327	79.3931861485543	89.7628018056918	63.8565883314344	70.3935764378345	45.5474640854653
FLI1	14	In Network	9.76921411621359	12.6220873300961	20.5018667326576	11.4598812513556	17.3536791590906	8.79846837086676	90.1006327405561	10.9626912645644	21.5267464990939	12.9193715221156	11.6297408461609	50.0679311948237	11.3646504493246	188.564440305108	18.8259689655541	9.64110589620763	23.192725665754	16.0723416129937	22.9947685394625	8.50195081069621	22.0542038936767	15.5384490776025	11.4260357617824	7.89354295500857	32.7539391892298	8.10402102970768	16.9774405768902	20.390902634528	19.212505540616	48.612650052597	9.32526762025106	17.6852290479394	4.36207953964284
SRF	14	In Network	41.8113754143674	71.6085522138375	71.7607474629483	80.7702752349418	60.149523747342	78.5022949911056	99.2796079951172	96.9389384544238	52.8964217555957	82.5338160522978	36.7570314363805	62.2460604951178	48.7890465007187	71.8078325310742	47.0068334800906	39.4625172863054	60.8432015170447	87.9163499211385	65.5757435477942	86.0510423699058	70.2654532249087	59.3141810082186	93.856652025687	89.7495049991336	113.907599813496	73.6738112874179	99.4912212714605	91.2912745688998	63.2265764551252	73.238932956433	70.9887515115604	88.4510989832589	67.9032697426133
STAT1	14	In Network	82.9982692095767	332.694486503402	416.050995563067	456.951353454763	512.323114349019	256.412532058338	542.989726025137	400.424211426401	229.611599044655	561.901008082494	70.3587361557715	309.268871766967	278.184874074486	147.621921072876	138.899267944044	236.071421466604	417.095449087741	386.916068484083	315.753116031705	298.704080798849	221.81069145483	133.629513149592	187.976440516809	209.574259737044	245.179776322964	380.716650180503	381.8710029004	303.787929961171	277.863815646516	234.489028436563	254.136656810901	242.326862451908	153.127498209956
ESRRG	15	In Network	8.81807225746469	2.43158310521876	12.9563101689307	1.67795115916135	2.8338300128184	1.52073931873719	0.352385217229412	2.05262517688258	5.17309837544879	0.772038853777068	60.7119149028498	12.6954713098694	10.9448051520674	0.135211799887444	7.41795947251321	2.47203537018037	2.98984860103568	2.77865173365466	0.698420778077044	5.44747396499889	4.29226114463687	6.48873686935113	14.0341001679363	1.66543424809756	2.14926705086218	0.561793592833065	4.14801931743407	4.23458954260307	6.02908098184199	2.96956956233666	8.13887995236197	7.51403134390891	1.44235290226653
MAZ	15	In Network	8.4369862558991	15.6765372818726	19.7303350926452	15.298244418879	13.5701092411683	31.1357495566171	13.8208980652141	42.0572822935503	22.597483566946	12.6677821082397	8.17422730282808	9.62469920851413	10.2510478678921	40.077697540675	14.9061433589797	9.43258165425127	11.9789218660931	14.1747448746548	17.1700402949375	58.0940364781978	11.6604422674179	13.0682434578213	29.5035716456105	39.1644022549966	17.4983611967792	17.9160121093222	51.7873284752034	21.3364479725584	7.67894182601731	23.5465105848894	28.4053893631675	16.1051646836855	28.6470985110995
NR1H4	16	In Network	42.7373109616727	3.08707548903947	0.087221629994694	0.258930171442221	29.6125601510636	1.31322815289579	0.0393276959686164	1.70594925273471	0.26576717426633	0.0241425861473509	1.71542027028312	46.971075875976	49.1245309110353	0.00767457907497333	0.745544173602159	66.8978232097563	0.809481519829983	0.125571865474711	0.666801921611862	0.22773709399163	5.07721186802207	1.35260888035562	0.280629321180171	0.473751369596917	1.83077692336947	0.09682104399195	2.09870760157565	1.28303703515063	0.0424748397237295	0.0121361767926724	0.452579214187802	0.298399717021979	0.0378629631488404
POU2F2	16	In Network	2.4528827110095	9.3407585532355	9.54955923515976	7.0892261839722	8.45255562252963	5.32579959709989	391.970362703837	17.5758506492775	15.0765228972087	9.78838704954436	3.28563689101675	12.8691391405057	6.56155515245957	164.24318167914	13.6193885934033	2.62129132147916	14.0203735489938	12.8287698134031	11.9469300077155	10.4775563482098	10.1014843016634	30.0711696638358	6.91901521615956	4.02764662482362	12.0764613240705	5.50602461332797	30.2597325965338	12.9517635629463	5.6132000361793	9.51204385914254	4.83906655786073	9.52862951665075	1.26003265861074
RXRA	16	In Network	86.4599736948431	180.164319477859	110.663040940481	147.497832249391	79.9015670569876	80.5455001785049	41.6931231800533	125.710255826686	84.9298027289987	184.675517451266	77.8560984613086	97.044166174357	50.8996073471785	79.2414830912245	109.257098955714	207.278454995449	88.2166835666965	121.349039975226	88.29613585004	54.8789923200986	86.3924535635085	72.7014568043811	93.2666333308114	83.5025916872056	100.083896307746	95.0813648017326	86.2700579495255	57.2393169509853	113.12338426331	146.574615000313	68.7389364830508	85.0124681264188	153.97073317042
SPDEF	16	In Network	0.214940347610163	7.57978793848045	200.652974108601	35.4986931906907	6.08060237495311	27.3862067791323	0.571383624887585	13.4653364987303	0.279837286973733	2.53538255200526	0.126448474783736	0.811908933883305	0.738642579641656	0.12871210244954	0.407427641889146	2.88770676113294	44.015309340971	6.00291030884135	0.37057780987597	32.3556341606009	35.0495582916029	0.19091779515647	757.21673789435	24.5976356888031	0.47867058689621	0.268384745166354	27.8548682185339	1.56277253060719	0.217768721644642	0.350391664259035	147.516536486995	9.17725247272362	0.288242044923224
ATF2	18	In Network	41.1679133018085	36.3385524229883	57.0727379021297	42.9594852875648	48.9500629697329	40.7761515280053	35.2194917529883	57.7629687406124	58.7460155838239	36.9738606234411	34.8733936701938	64.2465824117765	53.1388114237622	77.9717967906682	62.5224893128901	37.0538906947979	57.5975955566041	51.402892446791	53.2144802735213	57.8509949350466	47.7160336790836	54.5100011967966	51.1451673235367	37.6062401776306	43.782377829036	35.0042332747568	50.027829427704	43.7021044188156	57.1722925083308	55.8285028569171	49.9717484065272	56.312137331225	21.7557363661644
ESR1	19	In Network	2.66814002736638	5.68570857928998	569.289279376012	38.0011971792254	2.11507367484087	1.13243598619655	2.99137598910021	2.91275824189245	1.5086796802648	5.58701110207102	2.36699091686523	8.59506333397381	5.60422708412742	4.31076791360256	1.20087549390682	7.85361763799935	15.9931991852264	4.58328464468272	3.31072840258967	123.314932930449	3.59606640483801	2.45632962345604	14.4740933747207	0.650334162464897	31.8258357444309	2.56811395036261	2.36688311515363	1.8169151510471	28.0881096547226	4.87459313064867	332.999741657445	16.4142685610311	6.42786674168969
RUNX2	19	In Network	3.74372371058638	21.3474471343934	23.567690457181	16.6265714136258	5.21288494557709	10.2034376062387	10.4435468439866	20.0241897515436	8.01204855941376	18.1377111731852	7.34190227091061	11.5202506449598	6.80866615519464	163.682138875282	4.81350505374371	1.71684032702159	21.5773865779811	21.3635865663179	13.3645919236875	15.4764530888847	24.4037480934159	4.21723290654642	9.65386255547161	10.532164428327	40.93591196887	11.5899097897453	15.3480338495965	6.3096010972005	19.9652331002929	21.4388665905208	11.8740583732646	20.8052992251593	0.533900353322856
TCF21	20	In Network	0.711636210003947	1.7537715637037	0.0271380816292959	0.191021875857027	1.02754060943174	2.45581513280639	0.166994587094627	2.00502919277078	0.0128962792882526	0.0396311879093697	0.389742202485741	2.41259786349071	1.7150464694223	0.00632699491026258	0.00391509552462519	0.509665177696346	3.75957939845271	1.28978921272658	1.85958285756821	3.37545483387746	3.12105953740114	0.765811783137893	6.28207442830731	3.07791387218911	13.242465691299	0.0382006689419975	4.77123889679235	8.02313694068041	0.0880043117930466	0.0548858900787881	0.640514273142361	1.95631292873763	0.0229731546122984
SP4	21	In Network	7.88571357437534	8.39925049226948	12.5747166075493	10.0548041000881	10.7111371315753	7.1170966863439	12.8314335814995	15.6501566331229	21.5208345657636	8.0003976954448	10.0877082730734	12.7915645658532	5.83783997436052	27.0979519955947	20.6153131195095	4.96589963160505	16.7481174947491	12.8405609065942	6.27224869530547	13.7187508312589	9.74086446176168	13.6794028376012	14.3229793441438	6.27540581406174	12.3681654047017	6.82864591763773	14.7206519023071	25.5855831980034	21.9601610884192	24.1739090712164	11.122388830746	13.7499038542114	4.03357627013423
NFKB1	22	In Network	28.3642625236345	65.0792064366436	75.3559507901029	93.1788120564494	67.2470274523682	77.6788376943854	133.347087166199	85.2018376476006	37.7170012777074	89.9774562117985	51.7202949476728	72.6058202318926	63.3158793824794	98.6800903144857	28.5893838453271	33.2287031088554	75.7950187014133	72.1904975080598	66.5601008525632	46.9561570687712	76.7135252163091	25.0139177479733	60.8825387438402	70.702069909989	59.5192901117029	55.954080477869	75.1590895470638	29.8821437764986	59.8738189153873	243.946470230679	46.374356615837	32.3311843421297	34.0692071999087
SMAD3	22	In Network	37.2090867643053	145.930472513506	67.4221795288544	138.273438826537	163.88702697193	59.9791787712566	28.7338338045705	151.578440126634	52.2647809744279	132.518653625811	122.562831351184	83.6598554030328	106.35011910507	82.6248431631584	74.1717548777082	53.1645483175972	83.3486945317174	132.141532729233	115.025273154862	52.7164473410571	135.314500205592	24.0100420516282	51.1469421997988	55.5505236730738	137.414138668663	47.8026937431204	91.660180893976	73.3454331141992	116.560495072317	98.2105734357658	44.8669573702695	82.0304051696436	46.5762737652643
NR2C2	24	In Network	22.9416889860043	38.2678323627496	46.7076885950085	32.6943792792527	31.4733174446751	40.4527601641	26.5372488114828	58.9369162268232	48.5142695498855	28.2211649851397	40.2290280633696	36.3322797303476	41.665355618097	164.113720216611	66.250503754413	16.0800438712751	49.2243166973026	36.4155011340796	35.904632040417	43.3933174990836	35.2667359178342	52.0118372797992	35.1294246806236	38.9979994141414	38.1950703413699	44.3320573087667	49.032359516	47.8851985513114	47.188239977791	41.5144751504251	33.9646029321465	30.8720002329924	24.5389472389775
NR2F2	25	In Network	56.6672894592549	60.0359069174807	109.182648100842	48.4862333685954	126.963535828239	55.454524991626	16.3210605216022	68.8677815337971	39.7208076539558	24.9064429655149	70.1245738490787	142.270699024306	180.088108047447	0.813361403713503	20.6050008112874	45.2173541859691	54.4305300540144	44.6586390712518	61.2097712729803	94.853173295547	93.8453360678076	42.2661066173684	95.3309515563717	56.0371209394218	150.426494570195	50.346689057104	113.748582948354	48.0546489038546	36.8457588863123	42.1173155728841	69.3470041687395	96.3601699512993	33.4805709281307
EGR1	29	In Network	107.820492037487	208.155065428636	262.246379349811	287.08704803483	244.898864175191	210.836039293584	59.3769963824861	275.611417579798	349.354752163658	322.94403543051	158.471714203557	509.396989315792	260.565472491812	502.197243607428	227.950356075498	105.796877439554	236.740654230657	246.633928909184	257.273916358783	316.130749082077	308.303283900946	707.96068634396	541.428570833166	200.443746915801	218.75148508915	122.859358287932	233.855833931818	64.3591090489243	728.578331747914	208.086145343062	199.562131866902	256.9117125391	43.0377930248122
ESRRA	33	In Network	44.0602836128832	53.3175630540441	23.2934967699728	53.61645569047	71.1257000360373	105.004895723486	42.271104924593	47.6242371791067	28.4911892914645	56.4689278569263	213.915336290067	45.5610001316245	74.218201304605	26.5667676564716	28.7353121977566	57.3813897707639	41.3046196701617	45.2129779705546	32.2342082789538	32.6621565379869	45.5505330619571	24.8937159311491	37.9647093420522	107.450539625992	32.5618695056296	41.9584862327228	47.1946765038321	26.4949087865563	25.5995551544783	39.3378036938505	35.1892777231461	34.2108858441627	67.8059214805868
MAX	36	In Network	52.7773047247938	55.2920982754655	66.1095908639726	77.382865128637	44.8041310582729	56.9298415306464	88.3672598523311	39.0417855885484	54.9787641037904	63.1318654349909	45.8376275897556	56.4789224888369	52.677441095292	106.525304056553	57.7539364140508	28.8585780220064	57.5294710434113	60.2996465128195	65.702983325742	51.8478590125941	61.7869212173264	54.1401635203626	61.2638959550498	54.2787313993686	73.675838599236	76.9677633107325	42.003729607207	51.91651425704	70.7298947394275	116.172503609246	56.5599329681183	58.0365654722194	105.214856858339
GRHL3	40	In Network	0.237428906435071	115.534618409921	4.9904985825864	54.1803981810056	0.947771131657915	5.67406618250783	0.606265229105972	42.4202502927522	4.32321994134923	65.9474799239168	0.812681948708547	0.868813646807832	3.57125483269718	0.365112944714695	9.71296389881584	0.631306995190102	3.96585624279244	33.4006599130036	1.01938314403094	8.30898571143589	1.49229309564135	0.0558639747896444	3.13947282302332	7.52037511798571	0.800671055409832	7.8649564553264	6.32954565166417	4.8311031242146	6.23398915578099	4.77163868982593	6.20668126525889	5.07587067941853	0.503142766349769
TCF4	44	In Network	54.1125222586564	42.2833061224596	89.5647811328607	54.2770116225273	35.7186153722275	33.5938496273068	169.962010734653	82.8903013902506	229.8070508211	68.7704235871	30.0049897924971	139.948895175679	16.8457593119528	132.080374870352	303.29522461784	19.1967175805767	64.0291345884953	93.5447046517741	70.012724733453	46.0776426130441	83.3698735106296	208.218192294785	44.8858438158721	29.246971028113	129.13320348929	20.8163648126225	66.7233187898829	44.490013146835	64.8364328354895	116.949778210501	58.6296562687908	136.9225852778	6.02865669490133
TFAP2A	48	In Network	0.9938619118267	42.6895626490591	112.800273504785	69.3525394703778	27.6173268812625	6.34525706666522	1.1390048010094	61.1209761539897	7.58498819540301	74.0909412476728	16.5568314284118	4.15281712948529	5.498905651563	0.171002365082844	7.51458149882722	2.0174783593523	14.4334664250034	44.8234866874881	26.8269111704043	35.4518912892667	13.3643489139495	2.29185282065118	21.1775328118835	3.43170275860075	3.94406026477869	313.63133254456	23.1677625757937	3.95906874757909	0.620443614259227	21.3891857704038	42.2001020564529	34.7455198106315	519.301826252028
TFAP2B	49	In Network	0.0397574072509555	1.54030870021348	75.6318432426039	0.968758838184445	0.0736737155273697	0.214228097040548	0.0777213341185975	0.514124102294556	1.68451959254265	0.436443892721486	4.11517145312571	0.757431159247467	0.589988568370637	0.0144932495458074	0.587243001479227	0.0639393941306781	1.51741508980705	4.2871204418186	0.0238652852831887	0.130698113246526	0.153906032258474	118.779571254402	0.0585421733550872	0.00525799484634427	0.752288905955362	9.60203951866979	0.180554175588242	1.45940213704381	0.0060164280855383	0.495132892628794	2.39446115539433	2.02716878859103	0.591526484806461
NR1I2	54	In Network	0.215421815149264	0.428916569197136	0.278740041319292	0.809440153013852	4.30295021690257	43.3274463284135	1.80997660290893	6.16421788982015	0.350620411896563	0.0726015209156185	0.0555037180334644	0.52841583818927	0.628991185798666	7.6346624907106	0.180752051714468	28.3920626758559	1.25305010992539	0.365517768881103	0.187311886999368	1.1407117582066	13.2530726101977	0.848064558585654	0.146551608076248	46.7454051106966	0.32862676902877	0.468455133349726	12.8886561813923	1.5455040283909	0.434446443299177	0.352491062919331	0.50929924877316	0.764753878726168	0.519666111619625
RXRG	69	In Network	0.295805139538113	0.214451840718559	0.391146040880843	0.508543741680132	0.165329854732945	0.13884209347375	0.163506592601699	0.277823179720913	3.68688518640669	0.561588908601329	0.46537723131325	0.211250793340153	0.0479078948721118	0.0163601453411273	7.78948986659335	2.1271867000872	1.45188382093585	0.831074722992429	0.347761453477464	6.32697627735354	2.80389936403754	8.68467359819627	0.438064581059029	0.177854288096067	7.02044235059175	72.0276210792879	0.353113718583464	4.84434552329213	95.8119415439992	0.0682256975425505	3.79715137976079	16.4094619970518	17.41191552011
ADNP	0	Not in Network	99.4256380528894	149.544636236778	207.740286829115	146.994967737307	130.729358170141	152.077355903584	91.7074607906514	166.313615827072	128.226340059662	116.879862845301	108.522657174545	108.823617053368	99.8890449967584	180.714897021788	125.813626223737	65.1754735870669	125.115734521289	150.417063137581	127.333825976926	153.405778575018	100.341821122481	98.0967987472546	135.378982040553	163.27412790641	116.282999538108	133.233464886212	138.388233091671	186.702596535594	111.55218531532	157.006667430055	139.300958238419	203.472872110399	114.593325104167
AEBP2	0	Not in Network	53.0616080220369	43.4437934509109	33.4064103543297	49.6427266093145	28.9703628473437	32.5576370338124	30.3256212471515	58.5252279101515	27.878063460177	51.184318086219	36.0393175812299	40.3898389005955	36.1406006706439	39.8334622802246	25.7953448283047	13.6942556220288	41.0937746048354	61.740019846608	35.1951509520601	47.9833481016236	29.0058560054192	27.4324400662768	32.9526477809544	29.7828301333071	33.106439176137	27.1924507581584	41.449338810394	107.790938294871	47.6367582594296	43.8174859342726	30.568532978045	42.4076425404888	21.7526590688347
AHR	0	Not in Network	56.0982963146838	196.600780055871	61.5322937044621	69.4182405626388	50.3483511877614	58.1614719459368	77.128399983051	134.430388254132	38.7906102568671	88.5848919505831	24.9706027140345	69.1122750155413	104.9328811352	78.5981929894677	12.2281473554674	58.5009271287745	171.321010050086	119.586463505296	57.4583927645744	65.9830856274987	130.553261583345	16.113362524936	26.3086808128207	51.8175165655211	61.7939425587644	72.0844047210704	107.636219648637	20.4089803541331	97.3665021213953	36.2243753367354	56.7885608160478	47.2492224242869	3.42539914897938
AIRE	0	Not in Network	0.101304535927507	2.40472654561448	0.057044273934023	0.0984919694615232	0.664710576968935	0.99902934598968	0.291337120878287	0.617558413144429	1.42497352513417	0.19412857516851	0.0230696927839527	0.184661755179623	0.298679705717628	0.536803789332527	1.07975793614774	0.136405908658503	0.116186276638737	1.02853008473639	0.0797775941203951	0.118730743187961	0.313199025336051	0.443197455221385	0.0645185929364773	0.67108554227078	0.187255747048161	0.0434222288682889	0.568173814649864	29.4809359100303	0.0697347838526421	3.23635307651808	0.128854481000795	0.38873386930641	0.0255735409095674
ALX1	0	Not in Network	0.0640648819916224	0.624636463336471	0.200081449011213	0.88163238674575	0.0794425911661299	0.168672996544577	0.0144835243948032	0.789367556361931	0.366308382669642	0.943069223556515	0.114531440089358	0.279317283753514	0.334893625633824	0.011384527612479	0.0680380233574237	0.186683728051795	0.394351455534481	1.15189597324526	0.237572130707207	0.673027391382786	0.0878347473993545	0.0428752195052246	0.260400774963539	0.254164342111926	2.41558021629735	24.1874685340936	0.215000125853443	2.42625075554811	0.0175125483712425	0.105461848525208	0.551424868272416	9.46795085831165	35.7528804731639
ALX3	0	Not in Network	0.0079208436696685	0.0957208288082113	0.106362651331446	0.272307868630876	0.0990696354939495	0.0144259178246388	0.0162866804246816	0.230412336334618	0.516223287377983	0.131052324628901	0.00557979158990101	0.0069733380103699	0.0242816717521137	0.0531023566924886	0.189691778297049	0.12542380491107	0.136370230233998	0.274871333647476	0.238332943005605	0.484047387764701	0.00543959413646836	0.0174116956694104	0.00572256222446638	0.0171492118087099	0.241950753140469	0.0271628838361461	0.0974052403453534	0.126162115961307	0.0021312672975394	0.110781418918379	0.215385607453455	1.14038259954317	0.111662668582339
ALX4	0	Not in Network	15.7028427013262	0.40859460665933	3.15498130144027	0.706385634236268	0.443611428780442	0.115738804445245	0.0615091640633898	2.60942419207689	1.61757349041571	1.31238616650487	0.685743616834049	0.37627735356959	0.175446499458854	1.08096197266535	1.39188739534332	0.260786952838538	0.263750549072821	1.10438690371233	3.02861804433136	1.32308616283735	0.0773552188684059	0.316070240143583	1.70135596925624	0.0456547406140797	6.29731468775994	0.858053078432773	0.266109681639116	9.79385820246175	0.259019973304897	0.131086800133836	3.4291917290294	18.8414626590296	0.458907038190489
ARGFX	0	Not in Network	0.0197992834587871	0.0156920904544269	0.0174347385688239	0.016614432179491	0.0100845100609484	0.0280460245156162	0.100688487892669	0.126223284428246	0.012181775093466	0.0264215734350535	0.0344821963918584	0.0518042140135411	0.0248205577493106	0.0819358526154402	0.0114941498956062	0.00851716092285269	0.0232140183147248	0.0409810784916816	0.00561042918273934	0.0133535718898115	0.0112161556075487	0.00764657656500851	0.0133602708687272	0.0070152511867789	0.0156259525328065	0.012304171035578	0.193099612405058	5.95014164950051	0.0104913314308783	0.0115421625877681	0.0615229820054664	0.0238306003220646	0.0103813575615634
ARID3A	0	Not in Network	14.9688762218972	30.0407368834977	12.8680605641904	13.6742956197409	16.9134662799118	52.9840972556532	40.3894140963141	30.8214590568364	8.32947488502767	15.1148928595659	20.7209304444891	9.84087889921344	7.03594538526576	71.0946329365817	8.02038093577482	21.1829428374003	21.1034340425893	21.0343727511942	10.0640572123804	13.7387339236734	12.1103915657508	10.6752646202764	10.4000242857096	68.8170764671401	13.8319569721429	12.8284388498074	41.4998982414839	74.0828892940235	8.43278608532742	16.3735110915546	22.5887254544829	28.490025520056	8.35078468701555
ARID3B	0	Not in Network	5.5972269632611	10.6753317709605	6.76676774621833	9.07124691617651	8.82665898916608	10.3486749412373	18.7401640302215	16.6807988961888	6.19520425421241	9.23850244052729	3.83269158830269	5.57825315071356	4.70823622711999	28.4057076976669	4.34996269326297	5.01591792513225	9.39349864551516	14.0791169974434	3.61210806471584	9.96559045751391	8.97244876175658	5.33565840964221	8.05522251199571	10.4688889326122	5.2305956582269	5.64838811241522	17.0878832434254	67.1325711664337	5.06876800478258	10.4049259358375	10.0168544741588	13.2120271606914	2.53968932918504
ARID5A	0	Not in Network	9.90114327510733	28.4781639530516	42.357972064934	26.5967495070768	38.9318555387313	30.030556221005	114.979058342254	27.7729788711233	48.8739442887096	25.580210885234	11.4817873654443	34.3329838004644	19.0856008465236	43.3131935371647	27.9231130038009	25.8340414513365	26.906145019841	33.1163482841207	27.7936700540003	23.9401974651562	33.8985856303621	18.8794714281549	26.7085898053655	33.0098087819265	54.2603635752652	31.8540711857794	30.4136261593474	33.0174174041721	18.1844525834746	51.6993987290031	34.1313135006395	34.6148389696581	72.2197236012467
ARNT	0	Not in Network	36.4685653843547	56.6448013522419	83.2881490505021	59.4461784428898	78.1276116289729	47.1446564239775	45.7010936822736	59.178708309556	42.7667297574771	49.6684898689829	25.0127372158734	65.7349371807498	52.6554413661346	107.896881984703	39.8973458469663	72.5314124485466	78.1842326467355	65.6000473747683	80.9383824728565	60.0300328667983	57.7438710811837	46.3865552212065	48.0880956909288	47.4367698418594	84.3750093173442	62.4871762103467	54.9894208833362	60.3253044332899	53.9940140274268	56.7927163534241	55.8408465406922	72.92046144274	50.7237854173443
ARNT2	0	Not in Network	9.5933437616566	12.2797378151541	72.6338084068837	17.6750646324423	48.890158559021	7.11337364387054	11.7361129835681	19.5482271481287	211.68601873425	14.0379014150633	157.841878282832	34.6358915396284	47.8786838812112	0.563962106195118	376.815571617632	5.92502519109053	24.7442637308975	27.6665070321522	59.8969395627111	37.5262886735442	23.0429735551294	38.3819571009385	29.7001769702865	5.23003154454414	32.1313617425617	157.970441796271	17.9150094032168	12.8717820079432	44.4379724152625	13.1226466648054	53.7326035217168	38.7768704216032	18.6459578712742
ARNTL2	0	Not in Network	3.98586288913185	50.4882854092065	15.0466641034271	82.3998658530815	43.8116744140147	30.5255840110868	24.3199836175368	96.1200196633549	16.6291403151753	117.036570292551	3.81388335881809	7.7067376104435	9.31265357401123	15.5525091901843	6.52530381645302	11.1155509747903	37.8880173618548	92.0042296605316	17.6953978691929	13.2225796102093	39.2886302127039	11.7648651677466	3.20188593321783	23.9975563825727	24.0522903414009	8.50675181598925	48.7922504380394	33.4559729189068	5.14780714076965	10.7976524454183	14.3839865979831	14.9360517210477	0.224776059443558
ASCL1	0	Not in Network	0.320369912847613	3.38352715093813	6.39841584090627	0.74389539648509	0.0793354620471321	0.0903758547899341	2.54705548282244	5.42435559086133	52.2041976960726	0.191388672988253	1.00737617676513	0.10297959475421	0.217887405672726	0.024472376488099	77.7121077006914	2.8742519846926	38.1383896629494	13.6068651778039	0.143004450127405	0.268637339908177	2.88296766921161	17.9992806361208	0.700391677138412	0.0630480424550214	0.235343878640039	0.264820621522172	8.82990942416973	1.22301915985724	0.0755137652157215	19.6534018249627	2.22340691753294	1.97774077507555	0.277020438710583
ASCL3	0	Not in Network	0.00408279250510467	0.292232885587138	0.0153571256562186	0.0146548393383768	0.0113234121593546	0.00934952101321801	0.0084845278723617	0.0401449100437587	0.0076324477337235	0.0310773082767289	1.00080885873123	0.0276545909699286	0.0114062799273218	0.30057098019096	0.0153083908596596	0.00477190016240082	0.0404114477467914	0.127354550118607	0.010164597005305	0.0313733367197823	0.0932907505529035	0.010160373333904	0.0350947455541409	0.0061790870209888	0.013595252325893	0.0076681976439303	0.079604547468469	0.0107160840853537	0.00896653889106376	0.933080886876843	0.0335510020237365	0.00906377422635516	0.00205558588257341
ATF1	0	Not in Network	24.5422007653276	20.1985941373299	22.6280266219443	28.1579641645408	20.2569380645	26.7023385276608	18.2249572006533	27.1403482457364	14.6011552974731	21.4312643520387	19.0856255331773	21.1294260652187	15.7133445587458	29.5182274708361	10.8917966270399	13.6366321646394	27.3807955435029	28.9622816253299	22.1472290724611	36.4488442744889	18.6489551252186	17.0256747836086	21.4942752398018	25.8710130248052	22.1194759913461	12.0371449346631	26.9560657237585	14.5729301557714	29.8176595357738	22.8432770795566	17.192333875344	20.3913110348081	7.87479016416863
ATF4	0	Not in Network	279.256918478722	313.604915269028	291.917071448506	344.991695275027	408.039418715726	313.749294021243	341.219538173274	207.188072635069	280.248500109526	293.688587812994	317.396282784916	263.374354976484	193.500276875979	279.77336756466	231.354966172271	268.505845294332	267.170619142579	354.649928849274	246.625840211437	219.908510152137	297.689856119022	293.657925679383	393.249358263062	328.721587975661	345.246182789344	321.73504318554	219.112389505149	294.221819048354	223.701989680962	388.060635625805	324.455770988249	315.07367880534	402.190008484777
ATF7	0	Not in Network	29.3686930092883	26.370509807192	41.2268957512003	28.9672117766057	48.8402432994858	29.1799979841292	17.9090728409516	44.7465942186377	32.2210610799882	26.4056575473758	19.9571295634991	42.6140981482277	41.7959189729167	70.8959186150487	31.7497291765697	16.2868848312737	34.6502456017589	31.0116453591382	33.8198134909281	39.945449376695	36.4185792319774	27.4597229992693	38.568585793423	28.1309315497356	42.8871642486973	34.6125176698508	43.3048992366261	27.237352640465	26.0370873968346	33.6854045400456	35.9212055235847	39.5782315725075	39.1882565651837
BACH1	0	Not in Network	24.1607783369393	50.7211629945713	43.1534123379223	58.6598378186308	39.1522829354246	45.5993518700234	29.9381924488283	66.1966123045614	38.324202656457	71.5634234058936	38.2162086302361	65.0811664464149	45.4783901691697	98.6458899225851	33.585893630701	33.592802541645	58.949198582979	61.3547793914284	52.0448895926527	26.7289205090128	52.816395051142	15.8732751859169	55.3904739493374	38.816579262356	55.4458043448754	43.9630887730101	48.5140903382399	71.8906293013618	39.4276795165868	30.6783247381403	29.2520916844234	43.136937607399	13.2480796246254
BARX1	0	Not in Network	3.08537848067089	5.63848733203234	1.90476765109453	6.85014264626169	0.141290821748048	0.809454060568472	1.02162203875606	4.53251858466067	1.96414882335834	8.30717270762758	0.512278777222933	0.380586861653473	0.177358692193851	0.0376851675648597	0.238568884381943	0.897347793143594	16.5972289257797	13.1382253734665	4.28125903062606	2.91128895272028	1.9845382271416	0.195824047132247	0.312088928758762	0.823863059856551	7.1291758997173	0.318468281007094	32.3532304112239	20.4930771756884	0.915326774530487	1.2673795508394	7.39166813382015	22.8862311429795	0.167025325100637
BARX2	0	Not in Network	1.12229471281727	15.8823624276227	29.09693466833	45.9822226346393	11.783841563723	7.22335816936647	7.11615473084423	22.3730471929579	0.320164698217973	31.0001031228699	17.1475440125217	50.6990757780925	9.04931196297645	0.101974033756563	0.605306221716686	0.285637964392113	12.564253892838	16.6597212089796	25.3971111778573	15.994683222337	17.4667691920607	0.746678323357711	9.99965345100832	5.6564483510854	3.0287374159429	4.95769105466087	13.4900229615698	2.12553079224727	0.54187725450527	2.54922579236409	3.35857511905365	22.2837780193483	0.252619782986637
BATF2	0	Not in Network	2.71458141971344	13.3000178947438	8.40073057957809	16.6372164769221	10.9768727743123	37.899566462123	10.2853514383627	14.5960662865231	11.0655077743659	17.3025800550436	4.28581223479956	12.4324256288772	8.9949259936717	1.22140808332695	5.70033608773109	6.35512221078419	16.8414135031446	9.0280268951781	8.08628021073858	9.91219655419187	12.400088495871	3.91041244007249	2.57726268899642	35.7635895988938	8.18173853242142	17.9012759325814	25.5874956273491	5.59184327610816	5.42710015113884	4.25958959602596	12.1464182805877	4.6766350190011	19.1160660911795
BATF3	0	Not in Network	1.61372767340055	2.1796749818722	1.82519223015058	2.90162993721442	2.32971034429604	2.11011702238171	16.5435354261114	1.4496095056854	11.0410757994526	2.36201202919064	0.575802718235865	4.12929266933164	1.43055328183339	0.883920397871248	3.79390189294678	1.24770244353017	5.29153168584468	2.86968764685498	3.9799277084368	1.42569959942085	3.47253561113826	1.66125693022337	1.13387407700619	1.86982665659006	5.32810049029186	2.34488257695341	1.90796567462234	7.87224632539824	1.98640171807625	4.68193742304496	2.12237802890315	3.69302631215192	0.860984865603628
BBX	0	Not in Network	105.415184978156	61.6689075724817	88.3594325765968	64.1857624360658	54.3955434724411	44.6838776897302	44.0600084491094	81.1489217886787	71.5944856896385	60.6298542112149	104.708018571464	81.6891876847896	80.263437309109	93.4504530774235	102.104795052485	25.1394088148192	65.7014273269892	75.8905151339728	55.6357835422228	70.5827942221116	70.6533798685554	93.7872976959424	82.1226471218791	37.9878024920288	66.5953816385723	49.2906034928389	71.008222812668	58.922200790588	89.0805860967589	62.7269262528365	55.9048306821773	60.7545846027773	31.6653664157164
BCL11A	0	Not in Network	7.03179925362431	13.7762397357277	11.6941220157585	40.7498618426042	11.0250359478522	27.1597863875521	86.8888521800668	36.7321472376765	7.73351045421962	30.0795853129618	0.501470379636801	4.8476151684697	5.41244857156666	212.256644033939	8.3066120269578	1.81171159022073	11.9606454201112	51.314335096544	2.80657632461482	42.9794618197777	7.47858151545895	7.08655087920594	7.61289505664583	25.4629837426935	4.73615699438345	5.71910700079522	21.6226931406084	14.6140688084356	4.97814568853968	94.2780430548967	22.2439199838154	42.5861931229304	4.68704694866183
CAMTA2	0	Not in Network	24.8420751939204	29.0446124859327	36.0031427082059	25.5741878576137	41.1989425676633	31.0828529029141	31.2839065525423	43.2818694541663	34.5669848728161	26.1666977353866	30.8142073041388	34.8650356455756	44.4118010497944	68.2714323811328	52.0918927751362	14.0014647599486	31.7003285620962	26.7981612568046	25.8596193946996	30.800034860109	35.2153837853261	50.5070600056566	42.8716376795436	29.3260060234495	33.3577488524275	39.0231281351895	41.3188518460377	33.3719330568752	39.1770245651652	33.2451617296775	29.8992651904181	18.3706545248254	49.0891784201475
CDC5L	0	Not in Network	58.7561834384382	63.1625070467674	78.4037196285969	71.060015345584	55.3851368042086	64.2045353865099	61.3074481899445	73.8925883831534	61.7193782215075	61.1857525217894	32.7246749841335	51.8714791594206	46.1795158115435	68.46901737167	68.031619128172	52.7370217273483	65.2779069389244	67.559636102767	49.093773891333	51.9192961107324	49.1862162393818	97.7561962757609	58.5882887542096	64.9203126640763	76.1057182870869	65.5710168087538	63.295677780867	89.5153162776209	52.3153281362136	57.1932810704708	54.3317921376327	85.5190488963078	45.8547568609369
CDX2	0	Not in Network	0.247245254296318	3.2248213174235	0.105868473461191	5.16368446777001	2.55259476850614	261.700330759158	0.0243482044167195	20.7774362863643	0.0400281315899546	0.609920839755594	0.167658727843093	0.0222429259857512	0.063069696540527	0.391188344106704	0.037386565129657	0.492908696984829	1.25120563025924	1.15600567607689	0.181889476058375	0.20403830407332	9.81271928983365	0.285138566862634	1.83382881097008	308.78621767669	0.36122521710957	0.0376782775212824	42.3143605228854	7.91195430409189	0.958512636427187	0.279346012979178	3.74618941347945	2.5420621400739	0.00630331526777494
CDX4	0	Not in Network	0.00171616640189645	0.00444828652231737	0.00258516907540493	0.00412116956237715	0	0.00802174701891958	0.0022691754388029	0.0105562837992293	0.00220729700331823	0.00700796184065687	0.00350191865737324	0.00219859484013585	0.000549497038735538	0.00537152858313708	0.00184982033279311	0.000203402818022705	0.00114632735686291	0.00854408726558345	0.00228288747222817	0.00516453476815517	0.000299826527559612	0.00438720478278292	0.00326706887926694	0.00260533944566179	0.00189973477220138	0.0090109637835014	0.00967865573701523	0.84262091939488	0.00488198060137408	0.0062092457379964	0.0400422050219114	0.00376371619867267	0
CREB1	0	Not in Network	21.9651394661686	41.4905610638743	62.6969433041595	46.706389231622	39.1225405761083	43.2550807432434	52.6109662196782	59.163758888638	49.1080068528424	47.3261065797026	24.2253545593396	54.4066144672679	36.6250811842167	113.94917558236	50.6869637418658	19.554600743813	55.4877904872851	51.9861621530743	37.8574880578525	45.4297351122818	45.7695515253097	34.0610855790222	49.7398995764615	39.8154806437162	43.7533984771198	32.0437052979817	50.9463315908197	54.3540326939373	47.956705995879	59.4481558072859	41.2209834149179	51.0191628110663	24.2053856009903
CREB3L1	0	Not in Network	26.0960349069399	34.3674348376318	81.9489026755046	44.3021227406876	19.7381266284352	135.19538506683	14.5659994916984	213.032578368845	19.6551328411811	21.1702965001172	57.6135501734523	9.56469964867617	9.08873713352717	0.579184728108996	11.3124955089401	9.2308042964202	113.436490043097	29.0447338070687	70.5555252382499	35.7279822881853	169.465287138401	9.80259131382338	358.868723330074	117.156055995811	108.107078825509	9.98330037580723	327.621661756578	49.4662993895821	8.4293928142305	18.3945598366932	101.35370972914	48.967510086913	6.42540621509479
CREB3L2	0	Not in Network	125.892839758736	101.672403971839	148.013624252174	52.8988749789695	93.9102906932455	96.1546170800549	54.9386573579804	102.937423534688	53.9504782045088	72.3473755052981	99.2954182808416	136.577994648773	123.979510747106	154.843890696904	41.7352558012865	55.7743015728923	173.432725787856	97.6630773238839	119.38231118164	76.5896880337776	106.680517907586	110.815390456568	138.580210100222	95.7469449485496	128.366084860893	144.7524876488	115.020511984018	83.6370150612753	254.259461705677	56.5293044478303	74.8866880796957	75.3454631050551	79.1043314252048
CREB3L3	0	Not in Network	2.49130221787831	0.267337883722825	0.0704243456723685	0.0851240260048186	21.9791831824087	1.49290610560675	0.125345642416866	6.29931977693495	0.0329247554417343	0.0917987984982665	0.0140627445961612	21.4246775583453	1.58350942050194	0.827388306825044	0.152178602719301	251.315100306583	0.553392214280515	0.0660622141490043	0.0647655041427034	0.045524456550554	4.8526037256262	0.160496580497855	0.0403544790264111	1.67426736333637	0.173835058356693	0.0658726303273191	12.3374714156294	2.97008046922884	0.0350431448818588	1.77224635426037	0.272816341660826	1.38797581801802	0.011548521837303
CREB3L4	0	Not in Network	9.7870287024711	21.1517074422981	128.248708950175	29.6978106802528	26.2711269841186	17.4608166171682	12.0306516458325	9.03527963843611	8.15150670300008	9.31484650819313	4.63375266368011	14.2950886152349	14.5228495183123	19.7425769409129	9.47965337024147	14.9115710508715	24.7113165932211	16.9692801299823	16.1637928161156	27.8578843009044	18.8202800007428	8.04526033296108	299.965508661771	18.9439047506788	12.8434957562276	12.3242219692058	10.6558958521833	23.0679226619718	14.3269828629931	22.953058419821	76.3899702705115	26.9777472931338	13.9626553632444
CREB5	0	Not in Network	6.30718986936193	4.60010099055912	7.36844306662831	9.52017136707991	31.8330464861044	6.90681805485774	3.54066923263244	18.7617813277621	63.4636981627855	12.0291148126734	9.26260093846462	46.2613773498384	112.257074137892	24.9210766164408	48.4113728759847	3.87541375321779	11.5637272211339	14.7396949404973	14.5227048156294	8.87529550367538	12.2951462249382	20.5908518783305	2.61861664527461	5.63976439053543	44.1216012369972	17.7326490241393	9.26198504275478	8.87269798590282	15.3933368953189	5.28005567390057	14.8748763254876	27.2976373973926	1.68795180285182
CREBL2	0	Not in Network	179.478267781643	45.7656016229007	79.8045321494585	38.3429141814357	86.6255493102943	49.1284230279964	65.3751839334598	44.5385266154561	69.3949621504281	38.0363535928484	120.022527958909	133.922935617616	99.9094059194038	30.1535641221894	68.1143967715431	51.1473532239837	74.4563751923449	53.3716986317746	67.987036048322	40.9112597745085	73.522184642203	117.462492425278	85.6081328225481	44.7638674245452	65.1550653500327	97.6984769323061	49.3777349735708	165.991145744016	128.531523612097	69.6534616020283	31.9509679262393	31.6882535245132	138.30153001582
CREBZF	0	Not in Network	55.9223018297925	64.506110812676	68.5162948240563	68.1840309912872	64.4946469653759	69.0045417668184	51.8574656042561	65.3131542314081	66.7310946597615	35.4135522785923	47.19516383942	65.2183651268539	64.3765812812605	115.299853073126	87.3814539586148	31.9123510713714	75.4628047489192	65.7633222428307	61.0822260835489	51.1557920685619	64.7367693628588	54.9581542735562	69.3397585468241	68.84589543407	55.3153867062755	42.860221829019	55.9640023096074	45.9003990535623	60.0111796252289	78.3205450837353	50.1873254987973	60.0917593333955	34.4973658651458
CREM	0	Not in Network	44.2782943555362	21.511787079624	20.8275733430511	21.1589481711978	19.1221187477455	13.8060829053516	35.5790332574135	16.2797483419543	35.6770904740887	16.7758506519038	19.0919326863864	32.5232313466818	19.7823615472621	8.90133169871445	22.5444005399925	23.0824045051875	23.4343417758888	23.3545777451855	25.0381092227581	22.7367472546902	23.6622598920458	55.403940106205	20.4655149585737	13.8221975457555	34.1170724486415	20.4026632945682	17.1614204715566	20.7251692602079	18.5981317034274	27.8047017197307	21.4257344212311	30.9470012763852	17.0849079327387
CRX	0	Not in Network	0.0538490897173374	0.0282090993599766	0.0198707754615362	0.0291833119427192	0.0439407589435043	0.0242689958651005	0.11247503449349	0.176901962654949	0.0413508704152735	0.0587230704805935	0.0149035294127927	0.248803223471283	0.077682311622614	0.0941619345984212	0.0411234464071908	0.0434199266417661	0.0163805596038956	0.0420516988036279	0.0173612011866613	0.0326500223019265	0.0220905305124649	0.02239343486301	0.090101402945015	0.0100319187341329	0.0324378769979441	0.0270523798224287	0.391514061739898	0.258514717131237	0.0392948404292952	0.0279360780096514	0.198747932626876	0.05370097394462	5.4545139482084
CTCF	0	Not in Network	56.5897917938806	69.3151916368994	79.8518413025378	75.6471363848493	69.0961133040775	76.3902046513278	82.4183616690187	71.4391508534561	63.9014080230739	64.2608019413935	53.3415752843355	63.3380818041284	58.1469686041526	102.248194626695	76.5857889051965	35.9289850437764	62.6115138918566	70.6730024104371	53.8938333049401	60.8541291839689	62.2542176673579	47.3335360923242	66.2577383846388	76.9114982871859	59.1002011703371	61.7108788313889	72.2747484310371	91.2778978559319	59.4989466012013	128.117759709225	63.4981197943947	65.8617208939033	57.5722825574423
CTCFL	0	Not in Network	0.0178454135478696	0.945419722206371	0.119226316976789	19.186217680537	0.0619588630315613	0.0896612460582468	2.73336763677458	5.38424425679901	0.176853353809959	2.4972422886097	0.0113786113941286	0.16003741632323	0.0611358161191793	0.088642229707608	0.0310638338904965	0.192978785614913	1.0106395231012	10.3008793640307	0.463262561543356	39.2924191045498	0.153773066230019	0.0537451649538979	0.0288789897448326	0.620666683545202	0.133642811732903	6.34304257557228	3.1210216258554	1.2345291114046	0.0701090551781183	0.223152982773083	8.08546474733598	36.8934877656314	0.0064229076530018
CUX1	0	Not in Network	88.4795321631319	114.401161591758	110.976385346007	112.728936359751	161.630077780533	191.246741510934	132.070582637155	248.476066550328	139.729298066048	172.882020097281	257.270160404604	158.714697116944	330.299350432107	315.134022508441	169.08092830457	68.3708382753025	155.963424481515	179.834468288718	264.546885019523	142.573431362028	154.901931661633	116.522203263413	170.684199651367	204.875362872787	131.723139154813	117.380789154992	193.410371604826	77.5101631598354	175.227632584332	223.292651957421	133.10121760411	126.915780428447	125.891409154139
CXXC1	0	Not in Network	45.7527521758389	81.5203236354114	42.2810796549184	70.7930460103052	57.4523343333345	45.5760721150397	120.880797706539	34.3068847976821	59.3579544053853	48.320623174476	33.998632744347	48.9488510645681	53.0757989086744	69.4704732566309	57.1990943210435	34.7956197117291	43.7486198178578	50.4752540548576	44.1560719751451	48.1023191150798	42.1886982297002	40.3907687392931	53.7012628942614	40.9544218187181	61.7139965587364	60.8142859308801	33.8702725701222	73.482530177581	48.4510545993114	102.507364275929	90.2634611501648	74.1074479820724	52.6111929089799
DACH2	0	Not in Network	1.5099959198861	1.46073716802397	0.275091177203258	0.0861367116443385	0.133824264468275	0.102929437038351	0.0187859509082487	0.240737488792625	1.58050372109459	0.165225777388679	0.0143419871951223	0.19484188817918	0.101769433510174	0.016589275207052	11.1427557941425	0.224932332058103	0.257258679017086	0.542175775625322	0.212273812134723	0.966080275704765	1.03821369504105	1.55601872507898	1.71627712558342	0.0834865199249918	0.441126863231916	0.0544671113536975	0.359094655524449	0.815652655853687	1.14651260081629	0.3064655307004	0.323781350630261	1.08281883081268	0.0911397459751803
DBP	0	Not in Network	99.8961739965963	12.3228699603809	15.4965551791966	21.3996117523123	12.5592568111622	9.21679927446936	17.8680883376854	14.4348086697514	14.245576614273	14.7969492246808	20.4558577414986	19.0873814713982	19.3448827104698	12.2328769880778	24.3271973781181	19.4543494429392	12.7219596277891	16.4351792395141	27.5687797265138	36.7775753247303	14.7251500189869	57.6451099114895	15.4836134758444	9.55597553691903	17.5789019190768	16.7289736170456	15.7589950057323	9.66243703308117	58.9669346371022	76.2952824392084	20.8151300927174	23.3070182491947	48.617805398405
DBX1	0	Not in Network	0.0169550815628526	0.0112424675064929	0.00674948120059047	0.0302241574202293	0.0440803739175388	0.0825178824975292	0.0172800938816713	0.0313749284935833	0.0399207179628427	0.0620311245771271	0.206318598059218	0.0100400390670218	0.0169091224865205	0.0063360755973326	0.0273406025848574	0.00918630294795163	0.0277476052338335	0.0821519668097541	0.0144542626453794	0.0166291273413856	0.00391290967789035	0.749640653277136	0.00307132807213553	0.0793314522277042	0.0745629345642011	0.00878120764241302	0.0434059468598831	0.194798326339243	0.0123368376656442	0.386658336814702	0.0669002588500449	2.50393772302382	0.00568765844762246
DLX1	0	Not in Network	1.33677661557318	0.872350670556635	3.99562335614877	1.4785863114921	0.38957559126072	0.45684250810643	0.430157402061342	1.53387186225709	11.4340623827362	3.69612625598756	0.460751398600258	0.999996548137845	0.149542652497014	0.385025311058332	5.09981390185349	0.671870521317338	0.238433071009563	2.56093860158829	1.26691531792309	0.848008295914871	0.265161032291285	41.598566884849	41.8377417754237	0.267458698941662	7.00786932958358	7.03670458723431	1.13235957493773	0.436835476132079	0.791575464750016	1.3423088830274	2.06416317283689	19.2252664294774	0.250435360152177
DLX3	0	Not in Network	1.03133074806434	7.62856304680509	5.52159832127276	7.10362002504744	0.851752614918249	2.1300150690237	0.126976822400568	4.69592662877112	0.218885226271791	14.7446544918835	0.299980185116182	0.262383323459525	0.287183137949957	0.214262111648833	0.318655504272457	0.184710288323383	4.36192214092022	4.35716328167915	1.73436622737701	6.48672682694919	0.689363186164711	0.387777600912488	0.871923249223632	2.60279149452849	2.84225044159593	4.22271103648533	2.80649840295218	2.93751225028692	7.55041048709955	2.6739084190256	6.2218544901566	12.6477602566136	1.09753785298868
DLX4	0	Not in Network	1.27579461173844	2.88796580582823	2.07975805967796	4.27709044384932	2.99948385978285	0.95941017439874	1.16730323988811	3.19176011991368	0.344099792283933	4.89539377395095	0.41712054970883	1.09358107975721	1.24830351740448	1.96749457348784	0.321536114001037	0.39694990676691	3.8366548667397	4.72043587076409	5.7034227249329	2.82681272947605	0.607824246737622	0.0531004899285352	0.178120243347435	0.963967111182938	2.58656818991284	1.57074561983721	2.50439645903066	2.3669864224235	0.898161406812241	6.21428561203515	2.83706908963118	13.5709609742312	1.08214015665264
DLX5	0	Not in Network	10.3266867628599	9.63467635665986	2.76364294749544	13.1326122453578	0.366623731353076	0.684540830192924	0.395007324611442	12.1167878690937	9.99378292138651	14.1425876412642	0.504779701684647	2.80429419115583	0.378123214236002	0.060892513380265	2.29523431241208	0.580067349050943	1.6039999802515	23.6421183888756	2.50042048633588	4.45874299788116	1.53124225341788	1.94135178814216	2.89956846956958	1.22148392216726	13.1515358597983	4.82130173706549	1.36155905371129	1.56633599389518	1.86260542788266	3.78644277959334	152.924755345254	83.2243627060658	0.43824134126528
DLX6	0	Not in Network	4.01601144141037	3.85491469529257	0.751905854842522	4.4206141790262	0.729921609785032	1.04034809093109	0.170336838007738	3.51852716817295	3.26668624784626	3.29044803597784	0.092435164717484	0.521755158456078	0.142462243404928	0.0374556630292181	1.7362390831507	0.515959185393652	1.12442632593789	9.52686092587851	0.710177520556493	2.93587784255874	0.219789683499888	0.54126378679303	0.929688014125034	1.74232571204142	4.2227545217305	1.44029620384011	1.86029471436597	0.549869554862937	0.572439277152265	1.82216528946917	42.9833449543764	28.5736839927206	0.234811283457903
DMBX1	0	Not in Network	1.28897497736966	8.61496497084065	1.06503669804647	6.40553138008423	3.50198556029534	1.26766791379385	0.1293447037807	1.70826612712859	1.3235179852513	0.844827785461699	0.359958484249241	0.33896791528707	0.11922176476201	0.0568619482456662	0.12166831052287	0.537074864254654	2.66737335255712	1.43001906564507	1.3603045810818	4.47939680836423	2.90343162382302	0.014403929616969	0.1419629400407	1.45662759421667	1.16183696700299	0.432793843497046	2.50307455389164	3.46982457844068	4.15127951423795	0.0160650580095139	4.7734517340656	4.71359093402881	0.108937448508394
DMRT3	0	Not in Network	0.0742003611702435	0.316609093266294	1.04674961353095	1.8221012800568	0.0471414353100281	0.303074087650271	0.669460835545035	1.39124282991788	0.256610010721005	1.37014563162751	0.0461731524862031	0.18140969137235	0.0497682623262009	0.0281962791987845	0.294371312234785	0.064604601994117	0.516262799329148	3.7746961140071	0.773020143871708	1.20604645974277	0.131672078330007	0.0610581623383222	0.0510551288017155	0.365096058539128	3.32806029862475	0.280283265759281	0.337776032825121	1.07534321938817	11.428940197618	2.5386116877637	2.43823301493999	4.84904037485756	0.0217841860724359
DMRTA1	0	Not in Network	3.880733666772	1.97780089762038	1.74611965893886	5.4092384388359	5.52129514892437	0.294313226129941	0.590276516858966	2.94530823289269	1.28779651405582	3.27726897400095	3.57400132252514	9.79891875183597	9.23528262850383	0.10337943855961	0.68466896750953	9.58798132163286	5.9416209990591	3.43776005720911	1.9639994807021	1.56552340608348	3.48251019368864	0.146033722300348	11.1317512823984	0.250452720098613	2.08515021187407	1.8519940219467	1.5014621476717	2.57690876269511	6.49082477830934	7.50164275925458	3.86136512472422	4.1332405206804	0.131143800244907
DMRTB1	0	Not in Network	0.00711374727516487	0.0181128928696493	0.0149327149887771	0.0743885146906526	0.0015620539105002	0.0121325145680273	0.0104107389498759	0.0228653513565599	0.0143067444686129	0.0301387215107952	0.00285633142202942	0.00383373104918312	0.0032843562189105	0.0117823643585044	0.0282290567231436	0.178310653043234	0.0241267461267179	0.0381180435862345	0.00159495572891363	0.221745866353513	0.0120677498510801	0.00151659393379144	0.00174863782789117	0.00433978631269023	0.0223935462863725	0.0172416868159711	0.57069507222073	3.0831470609653	0.264720972986277	0.00526094195001999	0.137484881082012	0.0527777936558256	0.00114523379461268
DMRTC2	0	Not in Network	0.00815066588203408	0.0676061847516425	0.40570012566758	0.213135989732173	0.00864274494310915	0.0174120594425462	0.105022564554655	0.0452913806632654	0.00472204494678066	0.0976621143792829	0.00605587025624153	0.0667089241978942	0.0641248054530807	0.0339249551189473	0.0104279154727433	0.00870382945650363	0.467574584133245	0.0449170361690304	0.00420090518949395	0.0413928463981017	0.0158585752653171	0.00864379741279546	0.106338898818351	0.00465685262274401	0.0122898389163184	0.0119890370336891	0.15804439538436	0.373164698337518	0.0100637223067077	0.00285782749334821	0.262594463336425	0.2550193073647	0.000223510145295363
DMTF1	0	Not in Network	38.0460717657745	43.3756263127296	50.814802566121	46.2091804918534	49.0873960609531	36.2759533144832	40.2218869330514	58.9142286642628	75.7188496071291	28.6417072254076	25.1961509506872	52.776401725519	65.5326210387144	167.234504629866	70.244232378563	19.146344202106	49.7796786020175	50.692465092872	47.6268401298803	37.2163483560758	45.9583523046429	45.7207271390319	38.6293818010504	33.2048288253237	41.4398988832379	36.4621279282698	39.7841879816201	80.177745605385	56.3783979429364	65.3118066412522	40.4350547304856	45.7284807341632	23.533331301857
DPF1	0	Not in Network	1.29519132990696	1.64844608926284	0.886597927842312	2.27096499162418	0.383816084541418	0.803144585055276	2.63882336824632	4.43206512365723	28.1620775795315	4.56983314505135	0.262114512781783	0.329717516914424	0.266324436912038	3.07698680790621	28.5835686531801	0.231303398508164	0.969662245060625	2.9648784647415	1.30874640006979	4.24212424461581	0.699561165500305	2.75506842155185	0.668436731089726	0.639856861585533	4.87802658678821	2.03040925333123	1.54273339784257	16.1471492840556	0.16686259995772	0.378246369207277	2.17621473689274	10.4097993380516	0.694642637541003
DR1	0	Not in Network	40.1295144325737	75.3409053228575	77.9644626118305	100.410095447691	68.5129985133146	72.9860606067456	78.7383669132206	78.1027815374823	67.7282854184543	86.0473707734265	38.7632376891432	65.5432125003303	42.9046671163454	106.09029830034	44.8457681234145	37.7294434895382	73.816054289891	88.1283891968096	53.9662864683699	66.1300867082171	64.8583408517691	39.695005218216	59.5600770118714	67.9226830823652	83.9622879607839	59.03002764612	69.8005469112278	61.461621972611	58.3158356611918	95.0886181793792	50.0479252336738	77.6707537174448	46.7275223676905
DRAP1	0	Not in Network	104.516793361231	110.558159207166	79.609112820257	104.340405974998	71.2259541829502	70.7436185334956	134.464973527897	57.8365242122178	110.771462541373	131.094556687394	66.3756341242982	56.4471496003129	67.7664992231533	33.9156082539803	92.6185092624589	78.9857019134435	70.222400483322	82.5707368926036	101.778046993244	98.2733434994141	73.4652639906694	91.4860846947585	78.7010196705926	71.6499161471852	129.586045153547	99.2267271790445	55.3723582472318	88.8300629331819	167.082506235378	184.122929246707	94.6781626848441	118.886364220794	64.9769584279227
E2F3	0	Not in Network	18.275262937964	54.8347479256158	33.8865458160949	29.1552209660151	30.9408967251377	32.3102836452512	26.7521615657919	33.1354088430347	30.3195621579024	24.4126133989727	16.4175714289395	18.9767260724606	18.6657110320604	78.6350093224891	26.9810097006399	15.0943013459793	32.3142985871133	38.1666745962268	22.9681179374136	33.744024617691	20.061811631283	10.2598677190448	15.0920927593241	33.4402023973933	23.8791645776495	45.2322291071016	26.3376405755414	37.9764276188175	27.6615271722946	19.6353191993997	34.3094370846039	50.0557123957038	34.7979682708136
E2F5	0	Not in Network	4.77089533411097	8.0279747045878	12.584790085808	5.40869214573327	10.9753812999177	16.3429296783996	19.6540702952975	8.8926921333159	17.1583345910951	3.55410305216967	4.68983628906502	6.07492684126686	7.75100802354038	9.532812172235	12.4055403226753	4.19366852728252	12.9743094514427	8.37154466608836	7.41214511864543	22.8403641540908	6.65467810056161	5.30904917489465	9.67007798763717	16.7171622710406	3.60207598354599	5.92612466574445	11.5238826405592	13.7056564088651	7.74010517840238	6.68042533053757	13.9143512304359	17.6061204122013	6.30322150045333
E4F1	0	Not in Network	44.5945706126105	37.246217145043	36.9293202555416	39.911544059712	32.9511807306118	35.7492659293425	38.8507402883526	27.9964376784095	33.4030877951745	27.5883732471839	29.6292003699063	21.4493124030459	31.606377684198	35.461194494942	32.2705953368645	24.8451683796823	29.267985703636	31.2274578497092	31.6318834971825	31.579717357205	29.2637056753217	31.4512919650857	43.3825749842459	38.1052416179832	34.8839742920821	34.2447251848926	23.6834496964728	50.5017605803126	38.9743282264907	61.6047160107968	53.0453531081077	43.0782994870375	28.2039855742717
EBF4	0	Not in Network	7.24492629005683	16.1491933255558	24.7362052875904	24.1008574633138	31.9317529545041	5.14297245614493	4.06239096765252	13.8675502023901	40.2710062287786	10.8119359322389	17.0293066034715	14.5662701006386	24.4086366286489	2.84667609642322	67.5976440628139	10.3904472602558	14.1720096812222	14.5681833606085	24.2300397010795	31.6392332214593	19.0994130352943	27.0972916867352	41.4071348704877	5.11058485752964	19.0746577192087	8.65570879897221	13.1576041915189	15.5612691928028	37.0079801604986	12.7460140937764	19.5664682539327	37.2754296373742	18.3155445337403
EGR2	0	Not in Network	4.93741068892787	10.3276328672552	22.8508191810171	10.8832537565125	11.6736920166933	6.89008482167236	36.9364788934238	16.7607523841308	26.3343036362533	17.2152539725045	6.80409560569339	16.2517708489538	7.19410956071013	11.202562185287	26.2552277323122	3.09826962814298	15.2202939463814	22.9381381033392	13.9174703453703	14.1765408419084	26.6508733874401	19.9929612186222	26.832156922975	6.60967016548797	12.6805654367221	9.5728567277469	13.5857483900609	10.836633907372	73.9271103137498	10.9245593643415	6.82878340800647	11.277075700681	1.75328150466164
EGR3	0	Not in Network	5.08708308713245	9.10845193756658	30.2747604314305	10.51391606337	5.52085651776792	9.87432308181533	13.55911619128	19.4582079107917	19.8153165493562	14.098342948469	2.93483654541088	13.8208591765884	5.09232596162529	11.0428131572305	31.6609759750161	1.23939677501101	8.86174557489719	12.439672500911	8.60748674081525	10.4373121327702	22.0663225782225	29.2682856288095	26.3245066004388	8.59137339645082	9.45647739391682	22.5631543900368	14.1868119848612	6.25279700438505	16.9523289773439	17.7845629290181	11.5308926236161	7.92710149858269	2.30654087639566
EHF	0	Not in Network	2.74077047839423	271.55387041126	231.254031065516	366.445058947665	215.095326510005	337.882678138873	3.20730545450852	265.665105673981	0.626431198374145	216.592563394924	20.7368188493754	4.56338977528188	17.7320108320374	0.0829491073359524	1.12164187270537	26.9261284471817	183.93439463475	192.716777075909	1.47175152777148	210.290391858167	196.687022271448	0.275061235505715	415.998017927674	318.78764612467	1.64590157690343	16.3853228712481	238.12515622713	9.88443616250694	35.3426477634286	29.6696146592443	278.77538679502	70.5053407482156	0.120119640522095
ELF1	0	Not in Network	23.5181135754234	69.4702079155055	94.7707099674888	73.0633664449605	67.7401076311413	112.107307198339	78.8739707037341	112.115158760792	38.2183722521512	73.7491299675916	44.1241254778809	73.2823762565008	53.6109668240981	273.12371353706	33.8315180355846	27.8072870610063	80.0979169139002	73.1946487738305	52.3722908188699	48.0955336402781	89.7166510691961	23.6741377350438	52.7806589326991	118.715624191844	39.3806433251555	64.5061481976196	108.28691215578	29.3574711849249	91.0463654884688	105.006530163368	48.5830580520566	32.7195585655302	39.0339041075414
ELF2	0	Not in Network	29.7825095882656	32.2546990888982	44.8065977462692	41.2289047912928	28.7378516185699	28.2166508045162	24.0098028480553	38.0048187480566	33.1428881594389	28.0346209203232	31.0939097804117	35.2617014357019	23.6195635193298	122.117775452581	28.3044634829163	17.110763991803	36.3456365126195	30.8185147713946	32.9430286114217	31.3784717021767	33.1561785771118	29.901937091662	43.9012583070701	27.3235038041604	45.9393663573441	21.5171891819595	34.3498204903382	33.2013585158504	34.1956958502329	51.8812878304776	31.3912755416095	31.5047854000591	16.8858115569925
ELF3	0	Not in Network	0.423434161190763	349.668562153732	130.920119890989	314.30597824354	256.552973813982	424.096397883015	2.43082128037088	223.435929475542	1.13736684126958	98.4270509109539	47.1113538959305	48.236962533889	239.036632470636	1.90825979511466	0.41793274060113	66.5352537712715	234.480681364246	150.719175716403	19.1371566420301	268.657239131364	391.645175254617	0.26711270722138	100.072933345807	448.352599050532	2.07220729653765	2.20595263373294	310.297300116876	41.6550217172664	37.7520805729923	17.8452597052324	256.462652969272	71.0973032115561	0.258876332992741
ELF4	0	Not in Network	35.5981204596179	94.8144121425646	38.3869401925636	81.7215709530484	44.8635240359693	78.1457250112546	77.8279603913296	100.688331388326	14.3551449598806	80.5836648105498	52.1485420584661	41.9438246871059	31.7873374774273	158.723658534097	5.49581179297169	7.66529625626635	47.6212467834554	72.646784780738	77.2912322883695	96.8289865033496	53.9009943256003	15.2867218810295	9.79705977658338	88.591997206448	57.9176272472907	23.0686528176204	85.3378318334165	28.189168252481	17.3505052115349	38.1616358903194	42.7195655722939	31.3542337364044	18.5298115709926
ELF5	0	Not in Network	0.0176262040450114	16.6140874126923	39.594469047953	7.26872468481654	1.42589954687601	3.76539201673737	0.045399825308976	2.85467302561617	0.42185745380664	3.5921602700152	0.275532470144993	0.213826934528266	0.718166162364799	0.183207867644108	0.0683609787690765	0.129958643730323	12.7401537836537	7.99112335193153	0.116608241082333	0.275130256409303	2.0519632719655	0.00440896337655885	9.43641719003002	3.97795226763157	0.227761350283079	0.515843920800447	2.55594624523762	0.387391342357276	0.148139428671535	2.82230447822861	6.99077552308645	1.85703326916629	0.00620042958419896
ELK3	0	Not in Network	26.0003237365123	58.8475891344767	62.1171967457579	64.858326248136	44.9608917922685	35.0601146845397	76.3676945200074	82.7572570476509	50.6848608717055	82.9760244232825	27.0246116609906	87.9250804915993	35.3269786468973	66.80263084848	24.8781497422134	20.0267446811993	79.0000963068828	61.6985317847055	68.2285765909136	35.8548875459439	80.1983725267268	54.1684206632369	30.0982934990938	32.7542964544362	144.120170401576	49.9486554924499	66.130963804295	83.725313209458	85.784407724033	41.9112745619333	35.8328259281673	56.7950001663715	19.6816804744225
EN2	0	Not in Network	1.51419842336744	1.3159087174361	0.802783148297168	4.06657255192498	2.00676073759433	2.23366476512043	0.081950682356602	2.10404318010543	6.21066265478972	3.00352440895725	0.0654239220204787	0.53546329713673	2.07907625988465	0.0461318571053325	2.3942530353557	0.371355488157206	0.835312023496214	2.95989871235653	0.681404472846298	0.750930195535684	0.935890621154644	0.421798375659341	1.08619362142389	1.77039908873817	2.30948866541047	22.245957274389	2.1280745961144	0.619037490461556	0.0346791318394205	0.0696069501433427	7.9626700255852	2.46956137497181	2.949709151014
ERG	0	Not in Network	8.7384433314941	9.15987662492486	16.1011292295339	11.1313289813811	10.0785934450342	7.09014531002602	5.35179710749233	11.7920590258553	9.86873797958702	13.7344189450676	12.1980286649661	49.6115385171156	5.30171174614659	126.742318319466	9.17051572699815	7.65119519885747	17.0805258335166	13.8039264628243	14.1890021629705	7.01847433061885	19.8118593584982	19.4427952383111	143.342910894162	7.6661889388764	25.3333926178018	4.87344944084037	14.2655824733865	13.4803827095572	17.1354827525946	10.1710860641687	11.3849494018378	19.4890800477587	4.98756295776297
ESRRB	0	Not in Network	1.05361098195042	0.342840748806267	0.727998723258547	0.356787408020343	0.188372287304054	0.140610882256891	0.214042884034133	0.473067872699257	1.21299551825282	0.570067336257194	12.3998612106632	1.05870431571818	1.02465032550083	0.337417088255375	1.03840137487879	0.141569053346989	0.381196224478312	1.5483798293249	0.889004087538913	1.07074354834856	0.397141476795273	0.391502685239736	0.365787012984303	0.0903212599041472	3.40179408646684	0.421684806959802	0.594952325696129	3.76118339280358	0.274355255952778	1.8154174943967	0.819292468611589	2.45339716166573	1.55188198043907
ETS2	0	Not in Network	42.1925922434783	240.164782242635	54.6094574823997	360.228553381141	114.005112780926	571.52592434101	27.2092048113346	226.428779104979	50.5835423040432	266.368258259986	64.8801955182478	184.679513675591	84.9130887358185	149.859072829726	62.2044696452311	162.331056196859	176.723047706373	207.952635244966	100.667824127498	44.7236182730701	174.946919873381	105.537594288866	95.0955200736327	621.164999500741	126.063172459618	42.6662161584862	223.648584897314	62.0734947656157	81.4675270725641	120.424284487282	143.043793877959	86.2230545514599	74.4048676785124
ETV3	0	Not in Network	15.0506739391232	54.7272688344851	66.4876702690312	54.8105412348973	34.968665356772	37.4888378829029	19.0327874343491	44.8301857302915	26.6834152853166	57.2809431742076	16.7041404649973	30.7098633822928	19.5488059409275	32.9034261999266	27.8975185583334	17.5712098338526	46.3986078702821	57.7137262549135	29.3438859346121	33.2819138333224	39.6797692605287	33.1129849659779	37.5850517943177	36.4348387672824	34.7629219418383	56.5518058317096	35.5221582175065	79.5602579343839	26.7181568608125	43.7203276718221	31.7383496419084	38.9600264881017	21.575510911534
ETV6	0	Not in Network	40.4642315246722	77.3480924815003	96.3207667187371	68.7206950618241	63.818845008555	64.7003562608303	57.4599181544611	81.2997649024839	37.831058550187	57.4974957643481	27.9783591703624	44.6386744097424	54.3314899130086	393.211007690002	25.5370547506262	20.7261593633255	72.4390602379465	73.2110602664466	42.2674040768898	84.6511827694923	70.8781028985499	16.8001094040726	41.9733997107306	62.4129296233383	47.7140194759333	52.2437647694333	82.5803078282484	44.3331745242954	42.878978641745	92.8595578887071	66.4370304632363	49.9214619483524	25.3334091527009
ETV7	0	Not in Network	2.72399648914073	18.2451977262119	7.55902094436938	26.2422012039158	6.34939617577269	16.1416061335097	15.2231309243171	12.856568811064	3.393530789044	16.7899522572716	1.18989620778371	10.265590544257	5.16749936605062	0.585696915583854	1.02950121876917	4.4169354320968	13.1084902847946	9.77447117972985	14.3243272127962	8.02843440674395	9.92818106477606	2.70600317798922	3.41595446629035	13.711838472826	4.5821612611189	7.57716026341229	18.5113647151482	10.3726751868649	5.2080609545984	12.0622052952552	6.88832134933586	3.50052178100485	5.52487791410674
EVX1	0	Not in Network	4.10114370965394	6.76323897513984	0.158720175051957	0.453194230907537	1.58116743194575	5.95758423827355	0.0150804634584085	0.952684613051904	0.243044094966333	0.0275737384921055	0.0164676469923571	0.107378760998618	0.102420051341258	0.0137414949479438	0.198140601769868	0.396951062547666	0.142985649093288	0.139258052177633	0.0251013082783612	0.0263130207822768	1.28418020307501	0.439703990886261	4.48852556663648	8.1192176289883	0.430660546473316	0.0102770114385522	1.78716016502175	5.76003522801068	0.0604578122888933	0.0770344760315597	0.252340299664238	0.463115005148141	0.00402545658890414
EVX2	0	Not in Network	0.0327320938587319	0.0781536681721268	0.0219689191844337	0.0760395571907011	0.00471992889958334	0.0918854109662061	0.0138734718153494	0.0686735244297287	0.512454030444837	0.0273257788815029	0.00764823041972102	0.040598499743371	0.0164211731344367	0.0296777710261951	0.25871057520292	0.00551401919289652	0.0353355975361746	0.0832699893012606	0.0690959529791921	0.0350516197592808	0.00659216207312676	0.0954436691593289	0.849276778379458	0.223350712085502	0.357318152190622	0.151306694698247	0.0705709912793827	0.410398501834634	0.00165318920816213	0.00268783755871638	0.0436055322845106	0.402092888413598	0.00742697263697254
FAM170A	0	Not in Network	0.0512763483565426	0.0226020568973944	0.027243169735209	0.015537785263509	0.0276736046499847	0.0139938496926639	0.0220829398420903	0.0272182556873721	0.00943247770142227	0.0151309347586659	0.00967026820524276	0.0310027718851438	0.021988509791585	0.0374981165195826	0.0124205992765086	0.0492985022461564	0.0180760125160833	0.0131030081354157	0.0147691563190633	0.0180969691813116	0.0153035099870757	0.0122049154972682	0.0515999959521048	0.00940861989920063	0.0131021587125365	0.00701363377632321	0.0369252131943318	0.0474237203252249	0.0246706837294435	0.0155630746894646	0.0784637456471398	0.0159926586586326	0.00335409303977123
FEZF1	0	Not in Network	0.718523590477847	0.942519911299074	0.0849936511207879	1.60508515334516	0.450888827787159	2.3063700404452	0.00626577695839988	1.80597252986726	1.46906171916489	0.804926848419198	0.0956305602903886	0.0309745900105399	0.0443860627416418	0.00568159087940269	0.480679531292296	0.265979844703949	3.35718481817502	4.19842696849348	0.0780493311264211	0.0513789958020998	1.49620365420249	0.017702735014915	0.15019276788234	2.57835511172983	3.02142653861889	0.194711169601873	2.7609455858251	0.449059610149225	0.0104209852104844	0.0980140943710309	0.46681392372965	0.441008403973263	0.0268248155333197
FIZ1	0	Not in Network	24.3864477670658	23.7728613373145	22.1059119033314	23.9585053391979	23.114839807186	18.493766218899	19.126493419263	20.3950472921436	25.3212115566936	15.6507499125442	23.0918838454169	16.8926500967821	20.467672413331	15.5301364952807	21.6687418943482	12.7084525010972	17.2866281571384	21.3827212199135	20.3507734793975	34.739302566597	18.1037000474456	24.9180718211327	21.1482137778799	20.3453703026095	18.9886457928317	21.7786733412479	21.2499945110556	19.0958759904715	24.9531545860906	29.7988190471507	34.7005515488251	43.1442630059842	29.1700986737804
FOSB	0	Not in Network	23.3098520804599	128.261511324958	65.2088052411067	122.163653695587	52.3907071955033	40.9018209009981	8.97895199074765	95.724491484273	28.3723404521633	123.471566853544	22.0423214966663	185.057545848735	44.2078546376266	915.052366936509	30.1711041385454	21.3308120864179	104.736417219092	70.112160137812	194.106605672575	105.006525054876	99.47853801743	165.331072578058	260.863581831565	30.294844278631	46.9294130744375	23.1552862463904	76.810534215908	9.52070679931562	320.60593116275	43.4831135043157	35.5880626209537	19.5807067923455	2.73201348566628
FOSL1	0	Not in Network	8.49801537627253	42.9370736712082	4.38012931465726	42.192521454677	18.8488129083985	20.3051335884998	2.13019756663085	71.5435682367047	10.6930839993545	98.1944273920052	5.83351226800512	8.87659584936091	7.38563449469736	18.2229448156256	2.84310656471629	1.84953633829878	13.8653123168689	30.9204142879645	18.0949548042227	4.81674325833963	28.291240361175	5.13936491950807	4.2474563686953	16.0336450559013	34.7542541698405	34.6196823893871	30.5432119619105	6.83547812398128	8.33067969971149	3.15389698140392	10.7916813111102	7.51161373620305	5.01406426691523
FOXA1	0	Not in Network	0.673852128488786	92.2220755866017	327.104022076487	51.8670530868466	37.9314486664823	30.3909701444912	0.352314136977636	54.1927847576097	0.556778930276097	16.4395022818813	0.0520001914919072	1.09241484263019	2.22178392830307	0.0284825624938391	0.227789589185606	37.3695328734819	88.7098868330062	52.5548827446179	2.6607903341601	5.18936156433793	11.3047366423451	0.326820337448292	527.183231547029	19.7574569276647	1.48883854977185	0.251352299526718	66.1861027832737	11.8033446826019	0.517657772027047	2.9242129330256	27.3997086797523	11.7611545922985	0.0720867563124033
FOXA3	0	Not in Network	0.295689269341694	1.12372220705209	1.25184081268996	8.4178430058333	25.5315068297877	44.6906907164998	0.66930952310507	18.136260276251	0.448692472286357	0.66585627401384	0.350725951358939	0.487881252669709	1.40134037636581	0.158742632294825	0.175713265899605	60.805581832145	9.29272895443291	2.15967057229002	0.149712511452586	2.72364180315314	46.2499942833718	0.200934461717436	1.56948357835661	41.6296919683908	0.383482983405015	0.45766605099221	36.0593053046969	11.1638117904447	0.349333053354616	0.327059315251898	4.41569486839561	2.65825532745912	0.0338145859467433
FOXD4	0	Not in Network	1.28203956850949	0.64100001934695	0.636295913879463	0.78456523283907	0.7423922059231	0.381111220595218	0.631192151066309	0.654457565872674	0.584784976101606	0.305129793740917	0.352075575667918	0.766592655944004	1.13897412643851	0.318370177774818	0.692673443277252	0.23967384566099	0.429647935288054	0.332780779886799	0.356805996192706	0.468799984437064	0.416880907680447	0.865376041594318	0.736602037302979	0.248906952622435	0.417713636789462	0.335366098896983	0.600594416144513	0.243093766650806	0.244103539634598	0.7892171340678	1.0505323897651	1.11112788146297	0.147906356509081
FOXD4L6	0	Not in Network	0.0109002237850865	0.0123444446543634	0.012496778033167	0.0195804516622416	0.00817007109818729	0.00983329220480306	0.0216044819745597	0.0227067019513118	0.0549506081606931	0.00641536447771004	0.00157283539273176	0.00708522464835406	0.0074288252452588	0.0133659881894213	0.0511882105960178	0.00370821508346188	0.00737251638726232	0.00953246993153995	0.0077744003242907	0.00913410831052072	0.00916103773169179	0.0189354905077753	0.00658156885465665	0.00560820722168635	0.00999613340824684	0.0140625270669907	0.0175443466570222	0.00864314405339021	0.00247886578075929	0.0274367011353912	0.0154624720741464	0.0211880266630482	0.00171847542934034
FOXG1	0	Not in Network	0.0766293931507575	0.298796647496194	0.218578687794152	0.525412064688658	0.0187289455189389	0.305204704617012	1.48106963692585	0.918156855459684	63.818134271073	0.924555476116179	0.123376841061149	0.175000391900125	0.0732638892886122	0.0205966596705775	42.9261072912453	0.232322655458298	0.426935914878303	0.762127546006651	0.818882829106594	1.18971929807274	0.037666433195821	0.436535644349129	0.154020287487692	0.138191494987242	4.05505237331435	0.297199867252421	0.124392956853117	1.33350517679639	0.104544045946539	40.0491989217996	6.44237820073474	11.0760883610688	0.0471453270052601
FOXI1	0	Not in Network	0.0568979482457376	5.03264530357255	14.2085295697452	0.99677377540312	0.0419890329883507	0.650976496944024	0.0558970623493461	0.926387169486379	0.0219946823719074	0.287049570896179	582.200445984443	17.2716912471668	4.15667044237162	0.215600531527465	0.0138207864495274	0.0285261588751173	0.725120385296228	4.8349943956053	0.014420101570993	1.05362293737634	0.88885769495836	0.00446995932889707	1.65136417764144	0.302586385236701	0.175415235073018	0.120738184103476	0.889865532754606	0.300115108465989	0.0129132531497217	4.67482893943153	1.7592616277949	1.78629683743087	0.00264199783134653
FOXL2	0	Not in Network	7.60052611880256	2.49038363806169	0.212236177507313	4.11723254745946	0.190734379365207	0.154791990879357	0.0523689714954238	3.36149325953898	1.21157196669267	3.11120407176512	0.018113079947251	0.0709150624587959	0.0677324688499744	0.0520471906634822	0.770348716126423	0.139723290526557	0.257261223807469	3.89364713135551	1.73122674220795	4.57575194966156	0.281071639549743	0.716816746813256	2.30866422213554	0.0871235207578125	4.87450259560627	1.08750328096477	0.480561699698106	1.6421528472345	0.0552105167437386	0.574624105588986	4.21825358797241	7.27686543716977	0.580419866346351
FOXN1	0	Not in Network	0.0413561544497422	7.04232401945811	1.1457504887915	27.2555992564607	0.192020410328357	0.383725503600319	0.0554333799298869	18.9117822685062	0.00581777993097391	29.9527188864593	0.0659844625228801	0.112386647072109	0.424820165558772	0.0484400028514543	0.00894445238213156	0.0850110013756501	0.75997843052008	13.4631263211883	0.039629838984157	2.34055274258647	0.201318142990576	0.00499638794882814	1.68919538641678	0.688974627608574	0.0446005243177027	4.55503397004564	0.911383624805826	0.849620944604809	0.44484366741501	181.830355763242	0.985896656415054	1.00395438690914	0.0239552590105289
FOXN3	0	Not in Network	50.873042637496	46.1661706342542	46.7954183784147	50.6157246641788	30.8368065913363	41.8306325299553	56.1163241796866	83.4103520662274	44.1834036517746	60.0690018523453	110.971052789981	75.5345557718985	31.4748927710254	133.802301934971	68.248612448458	49.0216396623698	56.0088597136638	68.3541949172646	37.3453193148703	38.7000107938546	51.6442420507288	39.0734635395567	62.7750205990569	41.1114043970972	100.425026595843	38.5015034598695	83.618109994944	64.1829076006808	31.2827602251654	76.3147640065598	30.393546113669	50.8205806605412	54.0654198762136
FOXN4	0	Not in Network	0.419857121296932	1.31419642385583	0.457533300364442	0.886424077362171	0.0791784733065844	0.0703178139345538	0.118208635718665	0.273478000047672	1.41839692708366	0.0859868256109314	0.223288501445995	0.138770610091488	0.161754880242456	0.0665466040371473	0.989310973327895	4.08287131184608	0.665702028775955	0.443523871848317	0.228945897377088	3.07988895617871	0.0459081381931796	0.906932398907567	0.597373848575398	0.0746567190448639	0.320430482343227	0.194325122132524	0.208498292884871	1.50840458595956	0.0194638183118914	0.104221099197256	6.45087383673089	4.21736185896133	0.123162473956062
FOXP1	0	Not in Network	22.0066501756892	52.8868783623497	73.6243112748966	42.9625507600558	53.1687806093597	53.6589048159702	90.5534728335127	47.5916763057308	14.3209293556436	31.0797086232495	72.9305975123007	30.9499294043358	29.5266945548461	201.188316569125	20.8901100101178	41.1295380289678	58.3557472464347	26.8377533838619	58.3779310901356	27.9307124270529	63.2235154907112	23.0326320158034	112.601950876333	44.2361835277304	63.3306671901147	14.9746297364998	63.7597166633648	33.8224827003985	53.3931641704559	116.868495927611	35.0650382643341	53.8792928127464	9.54489082887713
FOXP2	0	Not in Network	3.94091719352645	4.42663204458718	2.69655996527104	5.98958707685243	4.57473031962645	5.50063051029573	0.874249955446549	12.7007160535452	4.13912144880417	9.7560657819488	9.32739946425371	13.7711916397015	15.7086443616206	0.356539434052325	7.1610196742905	2.75994991651045	9.92250616126977	10.2346100492284	7.48336763477134	1.1068208977183	6.44361132014631	0.543993774482543	3.89690915219968	5.21920103120591	9.33178578532519	1.960542670254	10.8774900268023	7.96572134613649	6.40315641851596	3.88173807155737	1.42763421464521	7.95233064317069	0.973312494893901
FOXQ1	0	Not in Network	0.155961224908817	140.626337748577	2.60617403651421	64.9469695682804	28.1929215280137	75.7940191756796	0.26999330092397	78.1879567943272	2.52573198260881	35.116675136945	2.76391810612071	12.2543430665233	42.9796208398777	0.538458145168786	2.73160838896591	13.9467093000649	41.1631662400004	38.4682797372773	1.24786447554464	64.6846471235476	72.3987206261041	0.187675379124551	7.0729370227893	91.8628549704871	3.84156000925464	2.6790702123483	138.918610265013	8.75009738300915	65.5045775024444	28.1319695858428	30.8480525409156	15.661909231731	0.812957457591996
FOXR1	0	Not in Network	0.0235925234658618	0.0640464628078422	0.020071593338327	0.010449442136895	0.0055442524058997	0.0110215640425292	0.019108187328395	0.0382899945552836	0.0581486412858056	0.0144072604702395	0.00445340550633295	0.0189460677250669	0.0157478287454917	0.465892430345286	0.121054074724865	0.00680366951959169	0.0239196819774304	0.0170011839158183	0.0224136351631368	0.0666607881466607	0.0093478427632473	0.010832205972856	0.0200588709458753	0.00393734880181624	0.0242954624517327	0.0074601130280814	0.0353782105728322	3.39087344413942	0.0696156619467826	3.67831167407266	0.16757888091278	0.0563731132652552	0.0172316187597587
FOXR2	0	Not in Network	0.00147284530064601	0.0632315426193333	0.0161820505679381	0.289653626674537	0.00220416523200273	0.0336357108372564	0.0105526710789262	0.188743318500075	0.00371274842856262	0.121258622766084	0.0108390103645841	0.00645811991770898	0.115937527768334	0.00742901509825987	0.0290459933713059	0.0503298354052418	0.10410979556499	0.265931407647135	0.0434443658176484	0.117908344581984	0.00467792885323991	0.00175747545055257	0.00119381491007406	0.00884882629123303	0.0784768332338374	0.541677779572646	0.0925224011377554	1.30749599264535	0.0158878156222302	0.00137215360311303	0.185403354199829	1.65864928381702	0.00585568045976276
FOXS1	0	Not in Network	2.5729118373323	2.66861682168151	3.40776901415775	1.48591143660232	5.08267382954982	2.23671293293148	3.53123739425598	2.00311621741947	3.96495621584006	1.95143960107969	2.51086812966807	7.65306707681266	2.10503673155315	0.0208601430662315	1.43931077063416	2.82421617641604	2.04205678422239	1.83245135518653	15.9347528065231	4.75193305195716	9.179611752156	5.58014201201684	2.23480714616307	2.59275942181786	13.1605082027744	1.61656914742303	5.71954538505741	8.45816700413255	3.12466814590025	3.59633100491706	5.73969737989198	7.75431483913123	1.33735070937696
GATA1	0	Not in Network	7.1308615441751	0.115276500910626	0.146776972855199	0.131421493616048	0.0473739637951984	0.124762862561769	0.0575345298899076	0.0957878282865921	0.108116144591979	0.0839571531755017	0.0323916774580303	0.185189039375183	0.192568721145608	13.8090371912683	0.132958690536946	0.0582700936732337	0.2131450350412	0.154982029390625	0.0608861792864391	0.101346665342323	0.193048573429714	0.117890083760128	0.122104607648105	0.103321731466724	0.176733249641763	0.039660381846306	0.145152491282301	0.105896038276442	0.0731335144622606	0.160005874085876	0.0993186892947145	0.0862758705465127	0.0310166686250899
GATA3	0	Not in Network	7.14356783280462	287.776348392724	627.524139716841	19.6300811390161	3.5550761054405	2.42588744436056	9.06685550844283	7.70199787073121	1.448265770586	6.33269429421763	41.3753538571365	9.25128950285769	14.5916699641131	5.22389755192974	0.449054464946121	1.56903490244968	6.40646816316941	12.5249691036837	14.9467076055275	4.63571467375415	10.4472997995696	152.979256474949	10.8369578590368	2.14999387927259	5.20810882579088	8.04014006765771	6.38868953768759	19.540664490661	12.9771490722993	51.7319576434128	5.83716610238897	7.20715867305191	0.618732638363183
GATA4	0	Not in Network	16.0973979162898	0.868920171554355	1.53866369240788	1.22859818292913	32.2078761968363	2.40678062348768	1.88545514888916	47.5543523591304	2.29586031177009	1.34712670445634	0.0202948003106591	0.565076970755976	0.38066914132025	0.0200220726679955	0.870709693808843	33.500974048742	0.773432120147226	2.49243499441074	38.1336028126782	7.93414067188787	19.7702949031227	1.2086414377738	0.40494039079222	1.42662426390608	4.04273943179036	9.35235666184882	98.0137859594474	56.0561623530062	0.0404875010203568	0.0695201001623314	2.09748149325802	5.1439969190473	6.87480091150858
GATA5	0	Not in Network	2.43582366220562	1.33179273440335	1.29317708268041	0.455743137461541	1.51440649777159	0.308597874875249	0.0994143694092254	1.88446839360376	0.070702737407123	0.26965264292284	0.115650864089053	0.523832460628935	0.482802653444406	0.27894866754531	0.336436056759895	1.49622021685393	0.97575830244474	0.612861512269724	16.5514591643356	4.35879786256272	1.83902223594104	0.344603078740985	2.35504452033457	0.356866958182521	4.05331485621799	0.123588268059392	14.3000437807966	6.91745644966496	3.18113542377037	0.0241549905840315	3.01993572195376	3.43149931205296	0.0722513561272963
GATAD2A	0	Not in Network	96.6943707997377	104.346719758058	96.6640989226576	101.340204498751	93.9798372178745	134.26689755515	100.877408419393	122.276558937788	92.7102447549691	115.077471757078	90.2507676887301	74.767351898428	88.7987943567025	117.929615978251	82.4188057640558	55.6053676847037	87.7229093725759	114.573485938634	87.2019133756606	123.1799537787	92.1263651732224	74.4927955459652	64.6655800969419	134.170167879137	99.0379957460827	178.19326250388	111.13429621128	211.012517276887	90.3882022582051	99.9072077674033	122.29432213665	149.820507272109	184.415911792916
GATAD2B	0	Not in Network	33.5682415297424	43.2273161656152	76.755968173068	48.7083638041774	57.3539212363006	37.8796678582702	47.6709390377896	69.2848058292626	67.1694365098345	44.1667925885182	25.3649515490547	40.6689233866926	30.9833436907755	145.918087579681	85.0758033983751	29.2172711731776	55.8536155179879	54.2231930199462	45.596175153998	87.0968787357993	40.4930310968395	53.9407116381878	37.9768345814955	36.5775202537532	55.8332436575002	62.6281818256775	60.7335218736943	42.9560997105974	49.3798929693573	71.9359766386112	59.5183421637401	59.4207552980361	41.3221141230066
GBX2	0	Not in Network	0.145652629004493	0.185025316888708	0.199134889212534	0.799174603143723	0.153798481932942	0.369604832971535	0.0200232178405355	0.561863874526968	3.88549972261296	0.759162321927608	0.0718357178083341	0.117321299252463	0.0588993663720994	0.00622760437920355	5.89541461101882	0.0506237230569708	0.220090854705822	0.551074631583917	0.801463907473544	0.210248922487024	0.0659480800182805	0.480320787082415	0.202580463568883	0.39220594420723	1.14951580364578	1.59691719571883	0.309745210952186	13.507594596126	0.2975539099713	1.57054858128846	0.283898692319925	1.2248667341915	0.784673140312366
GCM1	0	Not in Network	0.151060550732984	0.880888862355308	0.728866673780666	0.0767997666357829	0.640818925929498	0.160392236135189	0.16476243497858	0.18080246331719	0.124910182780662	0.0548439225976318	0.0441586280027272	0.495158532808463	1.98301693891401	0.0768628124663244	0.0427315427462677	0.192486940201776	0.425794207992793	0.166128939369434	0.074218805461179	0.0853345813963088	0.14389863398465	0.030012848665159	0.0994047202418853	0.206153503383898	0.077617246389764	0.0573296497081576	0.252606646696418	1.18818821824926	0.0144341282869282	0.0908822407539483	0.209797582950015	0.136971440654724	0.00798202486056265
GCM2	0	Not in Network	0.0145063954298076	0.0117199211595261	0.0266968293288826	0.00485166497499416	0.00556054713446551	0.0322465406914296	0.0113973881998575	0.040264864766048	0.046251892425889	0.0069706611271816	0.011858676042864	0.0303396128360474	0.00804163829448518	0.316093513280063	0.0455043983593742	0.00204403706594509	0.0240381669444206	0.0233907987212891	0.0536093239734853	0.0341871711486251	0.00949971336806961	0.0128089476464864	0.0165141060116666	0.00625616363661635	0.0113789858366355	0.00794181750871567	0.0496152409053036	0.182958459002289	0.0155241110647883	0.0242867602737229	0.0272680468204853	0.0205640555648584	0.00470003983623362
GMEB1	0	Not in Network	11.304590055371	24.2240177073086	22.9305524461472	26.3840822272999	16.5992204888728	18.9683680235246	27.525916746866	20.9728731897783	15.2479511156472	22.9000948831111	10.1406594482981	14.6777059845726	11.6183632155755	39.4704251206032	15.1869530035951	10.6767883997471	19.1216089171484	19.5554049119912	16.8567292131488	18.5917239427435	17.5302420743717	12.1282138696978	18.8642626489742	17.9987796774153	21.6734811308156	19.1485682946537	19.078276694984	30.1317483798719	18.4199894460294	39.077207171015	25.8635429551731	26.5155641633049	16.2330447675732
GRHL1	0	Not in Network	0.447614640251332	74.8046251169445	41.5582943200259	69.7206596253444	5.6422571189662	6.19850991604377	0.939835683607947	50.5204404331714	2.11378225245486	62.9359401888787	6.70906188871744	2.76414188206456	8.59985708272264	0.591722242000883	2.47731161715154	5.92087478274156	22.8020803193558	46.2485561111692	1.52254752758724	9.24886286506723	10.8308989776104	5.00966353602599	18.1453129210425	6.00360751569528	1.68847667027447	10.0069722960849	11.8472625956367	14.0314312073063	9.26863073685632	8.49977034673717	12.3092514036717	6.91493999371507	0.186911340667455
GTF2B	0	Not in Network	25.6502869955859	35.8135638464031	28.2661284362096	32.1807150996767	25.5490082969562	27.2737033287485	42.8619406347289	23.1011852809232	34.5583158350528	26.1097892086221	13.7696304352951	22.1809038259065	19.5212299163481	26.6186250508209	22.4095386414197	22.0898404118511	29.7423552002604	26.7334719237661	22.0493556449969	26.6484412048692	27.9247162003216	19.990173186741	25.548824464716	26.328578846915	24.106678342409	28.0261854013511	26.163310863683	32.5621758404896	30.7597791357702	43.017295331744	24.5152345669231	29.2973627034881	20.815502139498
HAND1	0	Not in Network	1.42397028087735	0.519970578763547	0.0685464820683917	0.568609040230352	0.0566557797273671	1.09303933638353	0.0143749169402027	0.155028228243465	0.0285005673232299	0.0636615470219911	0.0756060422096624	0.0308015228827751	0.0162908986889783	0.0102016521213551	0.0183348273210936	0.0174449123644759	0.406808812260941	0.231592217479991	1.07308033709835	0.434622862419827	0.532590497693651	58.11265433277	0.0330480497950489	0.92523326689278	2.3409177419033	0.0195532250268169	0.368294833501469	5.14842862747903	0.00421090611332609	0.00785462526603693	0.238481836751809	1.89494729140768	0.019715137636255
HAND2	0	Not in Network	0.327699771047006	2.46114969570485	1.18176750209945	1.28419667877959	4.59643105619172	1.63203745202357	0.260603034014995	1.34321254217242	2.81396257151551	0.605384890848796	0.0298368455897729	0.0343579645659839	0.0193397911971495	0.0143597350222657	0.798967322512811	1.97188609804778	0.131521781291651	0.390698616180108	3.35644716394048	1.94661536406628	15.0938604572197	508.963529167443	0.550233491758703	1.41305285518791	31.0080250189149	0.455080917962283	13.1056282604302	4.64312368748118	0.540972970581269	0.15589616562555	4.1856233558641	3.98049849075759	0.0430541599417522
HBP1	0	Not in Network	37.6135640152128	28.6292085836693	58.1008183064312	29.8146157236039	36.3723439252125	37.5545422677652	16.1141606673934	39.3834254723965	43.5982521051885	39.3010887435823	42.7901710083092	53.9307723949682	36.4920333658308	54.891539841237	29.6298903718096	26.1488224471667	50.1481757917968	46.1907161703521	35.9227200694987	38.9213584850933	35.3151920762776	29.130029648394	47.3100848406195	37.648641639719	37.421067476568	42.7203241152219	32.4036164012494	38.3761700156169	49.0423905212816	30.5315660215882	27.991217065297	26.3713022461717	27.3944284315954
HES1	0	Not in Network	42.5623344272646	145.327416443222	73.951349661277	130.745136088797	85.9601019958514	88.6777479445366	8.60329219312058	101.550771877675	36.5515778125566	64.6919549453613	18.3491963627452	58.1532482570246	65.739624722528	0.929736851322169	22.7126863549174	39.6584460628037	54.9582737415051	74.1944579808681	36.0089393302275	61.712345010416	72.3908732758593	23.0789887620921	113.091467548727	92.4818080524424	39.1967708053384	52.4901103269232	105.767915872569	25.2129050485095	118.335327404159	49.1819261857899	75.1947940138948	83.508358663554	12.8864848440535
HES2	0	Not in Network	0.198421450346977	37.2643705040263	6.79810175593814	94.0957631870001	3.00591386678868	18.4092544490734	2.17917878877177	41.8550843129754	0.941930186502494	88.7122528484861	0.551052560422114	2.09704353715225	2.19763239492444	0.276044336008545	0.117602567065695	0.969034646725873	4.6795191209947	34.0918015764933	1.81123272226503	6.40624277666457	4.12981580627735	0.238614469145053	6.0296437542063	18.7259411084239	1.33284007946003	14.7875958252294	5.49101532854171	5.99871603160299	1.95639189052413	1.83662570841701	15.3425492986719	2.36509316315098	0.507901641183934
HES4	0	Not in Network	2.9466176373678	24.2507791162824	7.8982664331659	16.8880650691316	16.8130893863095	9.37934787245379	1.74865648099637	22.8172675129814	16.8598085056101	9.04891453432984	2.06404162343601	10.2738156229176	10.4858615114729	1.04319208340317	14.5408222118647	4.13763899389053	7.09964150181316	7.59141737754385	10.0472535911021	24.2565510539694	10.3193702215813	6.86706001287461	18.791830315987	11.4514319422312	11.5469644307711	5.0945547263426	19.7709849085067	6.81639014376467	6.64957495411519	19.1563962855797	18.1086452848293	10.9525390916245	9.14448037139701
HESX1	0	Not in Network	1.72003576882273	0.931366060898837	1.19911573392258	1.03464313005448	0.912030129703384	0.45272927094289	1.51616557023664	0.599533986264677	1.96775248254547	0.395096238411364	0.776555780577403	0.793703102770445	1.48012888166313	3.64677108823345	1.3912579485794	0.710140498063937	0.906799611537861	0.766515203849994	1.06899264732524	1.33344091109744	0.754076039516412	0.504363007625378	1.04999334877566	0.47159044659704	1.23816283641989	1.03096862875384	0.725679810459207	8.37741115601803	0.773092197917795	1.17623441108981	0.990352324976265	1.55895717355228	0.351870177243496
HEYL	0	Not in Network	23.454239578851	15.4467998214689	20.8404771012387	8.70132983973015	42.5406703312294	14.1106733728345	4.89605486032909	20.0803761782839	26.2259111724192	13.1994356167967	17.8681304085037	94.2048592679974	12.2005698734604	4.35521804112779	12.9956604626711	16.3976952761381	23.4819132023349	18.3217309288417	16.6590493818791	13.6764891511744	71.1159974045327	76.1991876783289	27.2625373990479	15.8078373960401	33.8085135997548	12.886070821367	37.1730938217839	33.3064420695323	20.4790308592982	19.0125738987419	14.8685951422412	43.8767185455361	8.0842365161641
HIC1	0	Not in Network	7.2354746438221	9.88582255324853	10.6801842573367	5.97380098887062	11.798080877195	9.83985910224146	10.2359881780565	14.6929912884413	7.85403240116911	7.05006075719682	7.15742766105961	13.2008887101357	4.42476662005956	6.66183223358564	3.1429544055847	5.16055997951634	9.39722909790058	8.09245602933581	26.7023115901105	11.9792034855983	24.8071266722755	13.7615656476733	9.53925329901493	11.6681882747651	46.0709327615046	4.39436449518531	26.6102649972126	18.6325261965817	6.37104454796944	72.2690536591563	10.595097376999	24.682472866264	3.69643960702547
HIC2	0	Not in Network	7.80290566747465	26.455655853161	6.38402783259593	8.31435878588666	7.8600738808924	11.3396186576618	8.7983280133749	13.3728045489858	7.34389450682585	9.36090388184239	9.70431130944987	7.82360288962336	6.07197219342025	28.7839313501865	10.0272356338508	8.01330029248095	8.96623911191629	14.5581546613638	6.11433091914078	9.65888594730847	7.85164568843281	6.99765476718482	5.72694349636926	12.5061885844036	11.3020813342424	9.94508435080346	16.5481821937336	121.770128726932	8.7297644663823	13.6334868027385	11.3807323751028	30.9310564819931	8.64295246908963
HKR1	0	Not in Network	0	0	0	0	0	0	0	0	0	0	0	0	0	0	0	0	0	0	0	0	0	0	0	0	0	0	0	0	0	0	0	0	0
HLF	0	Not in Network	54.2487795419687	1.85662330436649	8.92914766244157	7.23821534311542	23.4916965995333	2.44812945851185	3.43236769869306	11.1439443533968	14.2982211787032	11.0636482349151	15.6576497246727	34.1340662917195	48.9663243063	4.47820864438877	53.3889240763139	92.2303981664186	23.4359710407272	14.0420667788803	4.54560848907281	2.06792983751226	8.57366549260201	42.2914387777766	18.8727537948506	2.16547726139634	13.4568717479666	2.91663855578232	6.96529896222973	6.94513445920628	23.2602011371291	51.1040512863443	3.79246027793157	3.79907686081398	4.51702859091255
HLX	0	Not in Network	3.9085914947857	3.44769990377034	2.81119012254808	2.76504773210972	4.64839488127335	3.3395605033528	6.61444139500496	2.21539277484947	4.69803044374294	2.4632988307973	2.93077058903912	10.1374986277291	1.87816614306953	15.4002924411439	1.73451787134265	7.31387147104682	3.81105920118063	3.06733782016152	6.83830910982486	3.17903380111733	7.13968040014322	6.42118725258636	2.56561990160223	3.42980379457604	15.3288687056336	5.38930470256368	3.06018054310807	4.847050854129	4.08545271673446	4.19717658520502	4.93108610625818	13.7585123486259	9.98638696279115
HMBOX1	0	Not in Network	25.5241292289598	11.8899280052065	18.1412613112018	12.8156721007559	13.8600019969593	12.1854087764306	14.336955833044	19.0507646990566	22.3561300883334	9.83375116361814	14.6360854944925	19.7606493562469	15.9967258921733	87.3559321139477	39.5356322648232	7.18079526948609	14.6843210506152	11.9572910816025	17.3475422939024	13.4367299790754	13.4246399842869	30.7362259352071	13.7403460848835	9.4549645360819	14.4310449837915	18.487721879384	18.9679076810885	22.5934617219684	14.192331902805	24.7393760598016	17.6889915927135	21.3907750962512	26.8587593395199
HNF4G	0	Not in Network	0.157217147493929	2.98973949528025	2.73846658941676	4.47830392335798	40.3132086843829	42.6708675856123	0.282528461620742	27.5258260671521	5.98372793382458	1.03011710914887	1.47816691136807	26.3926037716323	20.8562329865207	0.128383581864167	2.92152012157765	14.3858119332622	9.990261101859	3.2932953495797	0.805226224827129	1.01633476072536	20.0574338939489	0.137403790224125	3.8188783571834	40.5245652179549	1.0913366887438	0.3324731571776	52.65989197522	3.35856369707525	0.0297284481679433	1.09393516026944	5.26195002467952	3.4686331276967	0.0123190469929394
HOMEZ	0	Not in Network	15.3758329232868	28.2436427788805	27.9323246545291	26.6858692099699	14.1834537022333	20.864511140244	15.6120711569853	20.9652092420107	11.1086550631288	25.5552345211068	25.208489555698	15.9220402381772	19.2975708678796	22.6634962268707	12.2705396512349	11.8250128519347	21.711240956084	30.6849812511052	8.58666730931611	28.626385704078	18.7618004991831	9.29478989967416	23.5936727837981	20.0844794430971	13.1685912506024	17.5657727550112	18.0517811485914	10.989553061619	20.6040276055528	30.1474420207101	26.7050611033066	15.7403312324181	27.029960453003
HOXA10	0	Not in Network	9.97107379581654	11.6855285516132	2.84362877924186	11.3350438435358	3.20007434921376	20.9684773502294	4.01918860515011	9.1620159513694	6.2174889746463	3.18969165562993	15.2749528192589	10.4488807386123	15.8406533572751	19.6965646741863	1.54887527163801	1.97926343568344	2.41096135727586	5.5653847170456	4.93209402822378	2.71671993102412	3.40661089140258	1.83150299726365	29.8528725140591	18.7444485479621	14.9902461871352	5.98991616373992	10.7857994754407	3.61132823963138	0.211032645845573	5.65477486551706	24.3603392047745	34.49697392928	0.593747147156719
HOXA2	0	Not in Network	0.764589571472589	1.70394517690133	0.61346522951494	1.05019647002435	0.633597844350208	2.58162426616498	0.35900565787694	1.96565313689382	4.55854665590502	0.637877774028801	0.690241081183015	1.33676439680978	3.44996962695066	2.61786955014587	0.866642400825257	0.245649415386343	1.13358201777361	0.949059785531931	3.61631146291118	1.48087492376107	1.71258402249596	1.59792892933961	0.574649337269141	2.51322589037684	1.75863954566598	0.721282327407619	2.41293201101142	0.757600332198107	0.274917360452009	12.0092943739187	2.1342271567388	5.47589815960717	0.00339349833393388
HOXA3	0	Not in Network	1.81425674712272	6.8889504839666	2.08280493508856	4.89064693896233	3.60898026553398	13.1476714270782	1.86541239007892	10.1556022317486	4.91324490964644	3.29599078059792	3.11047556175079	9.83416757303155	41.3130805187712	15.1094377999939	0.840208805119276	2.30018729486993	5.68196092073632	6.26800038554046	10.9763432559002	6.48437831718502	8.20863700564331	4.04640809183187	4.73348051803906	13.0080609543	6.11838014173842	3.69874336014958	11.8309204776777	3.09288936383683	0.567517282667368	14.5049170607004	8.84576385711596	15.5109722162321	0.0167029599893181
HOXA5	0	Not in Network	29.5065071428591	11.886076585037	3.4073229166399	8.52892198977225	2.09995313976621	9.68741873727941	3.64794429569961	6.35156033288945	9.99728080329694	2.33424770375664	14.9667509598665	12.6438959856588	26.9007606403574	29.9600834337547	1.67759099675302	1.31611871668561	5.6117132766958	4.87754542640271	11.4391268772126	6.07600244624822	5.09071760961907	32.7440508563165	6.57687964810458	7.61053170014716	9.70916386072302	4.59804331774457	8.0225666603624	1.34510539183135	0.375919550614764	4.34616966042197	15.4643204723614	26.4632828370101	0.029244089030801
HOXA6	0	Not in Network	0.849062896539525	0.95732047376608	0.356991896599585	0.877378252155567	0.232773718176248	1.64510912765352	0.243387379425504	0.900613776289014	0.825882305681718	0.32421880225439	1.95412522273861	1.10110367788063	1.47840445895073	8.24924665618425	0.209559761834603	0.0573333589505565	0.370040850381094	0.516061453957451	0.255410399067917	0.436165946540829	0.269638596435545	1.50532782208493	0.85339816778151	1.34473168905118	0.785802710876954	0.566274289344377	0.864606378962887	0.178910462163405	0.0126855417202931	0.167684889980271	1.05169372847727	1.89932504023476	0.00408211015601633
HOXA7	0	Not in Network	3.22333816485705	1.51780833501021	0.86553467671812	1.76219535193187	0.110210583754444	6.35814533452432	0.308204566138794	2.23370060277311	2.70594863481184	1.08604147357722	6.3616425240239	1.99006614628832	4.68672309184193	4.52628264215645	0.609141936235407	0.0519076643067135	0.378767936787064	1.07210514061271	0.814105223482804	1.02414056393053	0.212507779368885	4.60640807509671	0.672745327831722	5.50811726781555	2.13406055101599	0.956321177835219	1.13357387824554	0.595005702587948	0.0509693955453289	1.22007686894248	2.26627366176589	3.00208335360831	0.00791190168147854
HOXB1	0	Not in Network	0.00651983384904342	0.40564251834809	0.242242943699481	0.573919839758591	0.0128605808298344	0.020780139139141	0.0187091739664634	0.306953044959838	0.0220185247465151	0.219692465622665	0.392155782765947	0.0554176990285141	0.0785902580110428	0.113308395514251	0.00493349326052631	0.00384814712091804	0.164852193211668	0.202416906764035	0.00668082193885042	0.319830427592265	0.19267635046684	0.00865469817018079	0.00841318150397818	0.0184906648227611	0.00714086219110787	0.0284592323887135	0.136488098889947	8.4506005894824	0.00243038571654094	0.00440396043829626	0.293329974371838	0.0840823369932398	0.0010815798126686
HOXB13	0	Not in Network	5.0120659033036	7.5877670284615	5.9181942998849	8.11121421052615	3.96450549730029	24.3809058076553	0.499842994146444	7.33130431776291	4.17816280029852	2.77009578352202	0.155968190220663	1.24022328246811	4.98645654027908	0.0237265295723598	0.402745283712803	1.09538255100521	3.06530085320779	7.7887806251015	4.42269690562377	1.25117586396475	2.52312328122587	0.299847062174977	661.065260021976	79.7070993752987	9.46599200820163	8.793824571049	11.0371953495897	8.60326516321749	0.0634723861761051	2.03465298338538	10.549782812158	39.0973462553357	0.530159876400845
HOXB2	0	Not in Network	13.0798619577685	13.2849421024836	36.6392744528413	20.9208647856661	5.02058442622793	5.03591342784566	4.0494624860756	12.0464570024951	9.47429079518645	4.12650893692024	21.0570017657849	17.2768117265229	24.2984699179242	12.1481556362954	1.290444279865	1.68612224621029	11.8104633065623	7.6902105097975	25.9133974640713	51.3791335891718	18.5513064138083	47.5711998303163	3.68115493528785	3.5514144955132	16.9163529773911	8.10121476109088	11.0085697601101	17.2047213625775	1.95949008583863	5.85704483185332	42.019533071088	32.9685116170879	0.187650847663212
HOXB4	0	Not in Network	5.84844961855023	9.45063668329521	7.10710384533074	9.50483184644598	2.96477656745898	5.89436014853186	5.51903185079615	6.61129930652137	5.60105942491782	2.10324224292502	7.65440984528677	6.47855425150487	8.69447904751532	20.1863460551226	0.932940127905414	1.02858487390611	4.71227651362775	4.25001024648491	18.3674885344699	28.3899003648816	7.4334763912672	7.08140092519312	1.09068245077864	4.48511184432688	8.27300997309931	5.50735111340779	7.26394129758834	3.76575776739948	0.89416644951539	2.29655640535197	22.089064991623	14.2229447480643	0.192431304027723
HOXB5	0	Not in Network	3.05113978054041	8.83839692090131	5.94982655546655	9.64297541123581	5.49047654642353	20.6588006326856	0.314193767253034	6.95949261859593	1.09566831905913	0.589469751628679	7.38575529237225	3.37501618432255	10.2540120622799	7.05072255616237	0.170914439195624	0.808341809247545	5.76395102945034	3.72547660329947	4.766241286823	14.383073696957	10.0041747949403	19.6125664204692	0.419820872497954	18.6466761152403	3.74205883716881	1.98507841850943	9.40863709203686	2.67417070025062	0.504643884278585	0.375763655479155	52.3750169595647	22.0167618712292	0.0407421085533081
HOXB6	0	Not in Network	2.17770836565559	6.22206560816226	3.12752772743664	8.8217664095584	3.29294284761266	22.7052605838012	0.398070214372849	6.75346983064745	0.457170506272465	0.503098251506502	11.6916288529547	3.51396696495623	7.67162518603821	4.92998400389866	0.0957031837369002	0.409562529810289	3.69887294287286	2.04341051987148	2.84180341295513	10.2854528942402	6.96013123910981	9.52269484646202	0.341372699522466	20.1618991707132	2.43272376410036	1.45933910922887	8.83871038939179	0.783902437095553	0.23575224335096	0.174393266658623	45.4870651647223	13.3081569002682	0.0356303691069519
HOXB9	0	Not in Network	7.61883116354907	11.6423733438347	2.93666243288826	21.7953454635559	8.22915402926049	142.505017855593	0.579107307268233	13.0949295793807	1.17820299359576	3.13584713276388	42.0623661690397	6.07864750420392	29.6062529577012	6.62980916588565	0.0859643705913393	0.749656095651884	14.1096381054219	9.0199804870507	5.94882127243113	10.1539380193607	8.12707579954587	0.976291217710399	1.06396930587841	148.168655318108	6.77473965607324	3.22926331382941	18.1752057479293	4.1675321460439	0.0416652316307385	0.416186532443922	68.1402056580446	83.9541881611768	0.0147297181367326
HOXC11	0	Not in Network	2.08423692833274	2.52047119456545	9.85110092781255	5.6959984175722	0.994734656294396	1.96209970387172	0.409072522727092	5.51431802199546	3.31524300599767	3.18534967006805	0.448304101812014	2.11644849362917	5.87938330090157	0.0454154566344006	0.300890513788237	0.112340483035361	2.99276062862742	3.49895056402724	2.4987583650508	0.469015546419337	2.67228495966159	0.163582471933727	0.364012481143241	1.07784698719268	7.27450047019999	4.14551332659269	7.51468244792677	0.979047108342821	0.0146774903136099	0.0739711913984847	2.51174101042856	8.83510775027227	0.0597303920138801
HOXC4	0	Not in Network	5.02089271886608	3.96666536884696	10.1221444432901	4.43373488962007	3.02833259101093	1.08227553039845	12.2579130686759	6.50328652472433	7.67930585051974	2.7289165649613	17.2290948647749	8.11157087575035	16.4778774440795	0.489346802177395	2.25859312724231	0.509492765484817	2.65165802957578	3.37009168348735	15.4903654117766	34.0205355070978	4.66733583652198	20.6254730884188	6.60757387355178	0.635027998078641	9.51222688295759	10.7885420378757	8.58223524189919	2.37463175929327	0.528501574986161	3.28830143992528	6.48851095244885	9.16445141118802	0.670183038433568
HOXC5	0	Not in Network	0.0947869812170467	0.0709579215579535	0.224144924230913	0.095080246534751	0.0536217721935266	0.0310429114816996	0.0405894975966922	0.123851442485495	0.099326888613231	0.0470136546544524	0.0853561660137195	0.165896235278853	0.170078918588519	0.0189435452579356	0.0340554545222781	0.0166794320267903	0.0793749898502765	0.0880535638600753	0.503680012935445	0.647732163908054	0.145267318907081	0.596501005317448	0.0821822588485727	0.0270918690256789	0.350527032262632	0.241590372078839	0.242125272112451	0.0580930376648295	0.0169376618900839	0.277529340322581	0.103395561294578	0.151968123172063	0.0126171644628537
HOXC6	0	Not in Network	13.6086342048768	4.01358747765143	12.4263383878482	6.4605045026888	2.50822500152728	2.14934876260492	1.92109450359779	6.48782655222284	3.22326427067057	2.76379393082076	8.53085170121413	11.3039495890743	10.8356037616106	0.278731399547872	0.503536258301842	0.614983459269043	2.99547500995999	5.63577235748121	8.33091169107568	5.98424513293446	4.52333965493898	50.4205495340011	13.2411955523613	0.797505433204833	23.6680104014186	13.7364555591571	5.96705691892933	2.10460990684075	0.435270528980086	2.69131140303752	4.42158069688082	13.369002992577	0.472426083221227
HOXD1	0	Not in Network	0.107495799225086	0.504360701661919	0.144487762316291	0.478957378554935	0.116099679377053	0.349347536402386	0.0511764730016396	0.376130391830662	0.14790355026988	0.195010096697352	0.74904161027769	0.368286244764414	0.493803424193423	0.00452426369000998	0.271381775422188	0.151637905612841	2.13693529223447	0.415892498687487	0.169942417647252	7.24670733515203	0.154806139411813	0.5662221336767	0.349303492489828	0.224475489642542	0.274804362209152	0.56747356746498	0.376750434448299	0.756613311475682	0.455587558116095	0.0197459609461081	0.855541373461001	0.679580410201587	1.72924041149224
HOXD3	0	Not in Network	4.26261811721451	2.06188345350934	1.41506117364872	1.99958240793511	0.453120655738338	0.971268201905888	0.384262936097494	1.17478997577663	4.53888015541911	0.766385717509789	10.4082596347137	6.33437231455518	3.00977750407175	0.0288340609863604	1.84944828356961	0.308171489882832	1.1417462329891	1.27212543624704	0.768866247674977	28.6893626338321	0.6350587167643	12.4235690747961	0.910553351306111	0.519644901763058	4.09506293831991	2.98278568277635	0.787927031628591	0.880017485500478	0.411502888830987	0.409182213613267	3.98570990514042	5.58061610180065	0.835985869048
HOXD4	0	Not in Network	3.49265708540481	2.47959610146483	0.996527908447085	1.61011344241412	0.602233512093032	0.879210908137864	0.336163711591072	1.09136837116754	2.02803340179984	0.727489496046788	4.7295630384257	5.57630579752954	3.19469872936079	0.0230941209963994	1.03702433941801	0.426946651513314	1.04592423322429	1.30492168005053	0.967983231516999	21.5873310368005	0.54021378977494	4.33234085948405	0.557215969360523	0.54085994498951	2.62977147778872	3.7615660480015	0.661369300779441	0.701434123266697	0.244720595702969	0.252018903923928	2.34724191463094	3.83753523669941	1.17979586705599
HOXD8	0	Not in Network	15.7964530379671	4.8240152093008	7.82193990845937	6.72097016589886	0.538617093140926	4.48231282250701	1.28298656462512	2.6493252504975	5.36856657795727	3.60529752792332	30.0968046584432	21.9834371271787	13.2624388844356	0.0469898982906491	2.89714245242297	0.727141820111562	1.81807339343605	3.80902743076911	2.84165574427498	18.5302983067403	2.24752450564915	15.0284273211618	3.55140870025781	3.31645873717685	12.3567314330217	7.72896639910492	1.69846746072273	1.81464240469137	1.54101838211475	1.25309211277048	5.92286429558068	12.1726626440985	0.333772693661944
HOXD9	0	Not in Network	18.8055228420029	8.24920713690632	5.40229392756688	15.6015276339638	1.23355763250254	8.68326442668125	2.17845893838079	4.83355232817398	6.59187566115887	6.40512341023741	14.6016656935592	25.5408869957164	11.9303842786108	0.0220165853360551	1.90964484384723	2.16304274682604	2.04175812937103	5.40565615518663	3.76762970429266	16.6053634045466	2.75362039160067	10.1599860076832	6.65172971044328	8.11240054585696	19.0360602264816	11.4169426860568	2.08468055174343	5.04844030874606	1.96424753108408	5.93168581562845	17.3709709225146	29.4897987217074	0.124733915574317
HSF1	0	Not in Network	105.667273342281	119.497837594992	98.1212508269718	99.1540269135881	100.344431398189	129.685361039544	108.106038296568	127.598088841517	71.9586148060934	122.180639849943	129.884337539199	66.3488050843282	87.4596095611581	91.8002202982953	67.7691406359038	83.077794432747	96.1256663408426	118.895372621715	89.2426766975215	238.455947186419	88.991509347051	96.6213431462211	95.1040032421135	147.818916265106	94.2751138484094	122.48719134713	118.990369537553	107.522413584597	87.6258320796081	110.480298669324	134.134560988684	156.508585288869	210.706900334263
HSF2	0	Not in Network	25.9115255850306	14.0468268089143	18.2294840469071	16.5319796178586	9.19757465853189	12.1363149612523	14.121136168172	13.7893678234302	22.0121609129554	13.2701111432551	7.98244832681775	9.8927345780797	11.4557938251246	19.9113573193186	25.61170349381	7.30615835514894	14.4629916637853	20.2980972232042	14.141516448146	14.7019487542737	10.0085471267032	20.8959107698562	14.3299106091525	11.596254888271	23.4585920200893	13.7766900012472	11.0861821353766	25.1201431186073	11.8790535435635	20.9215470071495	17.5333766631293	35.7620571161268	9.68004072246722
HSF5	0	Not in Network	0.0443990631207753	0.0863970558160744	0.13501777418938	0.219895406098926	0.0981708269869202	0.120396524525195	1.03310105173304	0.139085421317091	0.0762084744304265	0.0719414989579185	0.0158635363073418	0.124745371922689	0.0465486502400767	4.23550275461824	0.074224302738268	0.0542624165713287	0.125021664577293	0.0959116080152792	0.135851655564794	0.0859691569785379	0.14034306576832	0.0923878856887296	0.0772320141776122	0.120870030038963	0.0962775693802886	0.0434697141283712	0.220624805550789	0.753659500304328	0.0636037741127345	1.05824744425045	0.0667065967441513	0.0434477245592955	0.0241232083550808
HSFY2	0	Not in Network	0	0.00138974499665308	0.000251243505898093	8.79E-05	0	0.000183740933406974	0	0.00665230244886666	0.00155777321128698	0.000384596625061112	0.000261669240523817	0.000923709767525269	0.000823862884607821	0.00509742631209559	0.00025476468110601	0.000218024078970882	0.000533865740059748	0.000219366913863486	0.000240039897319381	0.00646680733805682	9.07E-05	0.0004188999266653	0.000248894198888621	0.000290454142126143	7.27E-05	0.000148313935046759	0.00981672673042192	0.00018736219335027	0.000384624773978896	0.000229165421152603	0.000261853834806844	0.000779776791647453	0
IKZF1	0	Not in Network	3.20260680187879	10.2943046769672	19.8970655593534	12.6594084410762	15.0300943161602	9.71445072153854	242.797714288498	13.1733300727425	13.9743299713461	13.9203747838533	4.00876727653962	27.5423410937629	11.6700451050439	321.90944355842	12.1626541524154	5.68885479177801	27.1199783238531	18.5302526961254	19.6310648445837	9.65076613063962	20.6697131480595	5.72760456278349	10.9946272239617	7.2468321443721	13.9767992539474	7.75259895320569	25.1421198479583	24.0330536867603	8.85081021899476	170.503529285376	8.03053663526151	6.05895541226974	3.3815652357401
IKZF2	0	Not in Network	4.47028427179605	46.5269565416577	19.1789812606357	34.8432859968435	5.49938805058811	4.77838017883535	14.7477069614651	22.8084250311933	7.70210769744927	17.3753934270436	3.4188039175568	11.3232535674697	7.21524056224213	54.0497654484159	10.5882018564815	2.38580229231292	23.8794055041597	17.9548534779025	4.09827485959605	12.2803972859883	16.2872356189834	4.65061027497886	19.2064295976956	3.42425597025181	4.89366358870141	2.61226744487351	11.2242217005559	6.91869260231589	64.2207586885666	77.3315908018284	14.1358050052336	6.22904505137987	1.66387747076692
IKZF4	0	Not in Network	38.1145863614836	9.50105206164042	11.8275247715445	8.37735125781187	6.7846107191628	7.7467771599556	7.17278268171975	13.2276849675121	16.0281333489733	6.98882582411363	14.7206635537373	12.2029699622689	10.1083196640406	22.6510461698951	18.357224783964	3.28615076918032	17.1183931551096	10.0839938479891	6.78521901821451	18.6305448618041	10.5772577891659	17.177849375116	9.98487250099541	7.59346006920344	11.7682756483134	9.22708087912588	14.5825177349215	17.3383551252317	32.4624448340955	10.3247032413883	11.71020947079	14.500577448121	8.34870650574996
IKZF5	0	Not in Network	16.9400251484844	16.8953307135482	27.9346111504871	17.654571789252	18.4876147127145	18.7594024832841	16.3658799538101	23.5174848233338	18.920678755115	15.9376197645848	14.9796488301414	23.8685325842085	15.3107184302979	44.0382182148415	32.4560722416744	14.8225135036516	22.7790040265003	18.5645469724648	13.063199024371	18.0062838853638	18.263380756929	27.9679079579434	25.2979101929192	17.9633027845492	16.0055296052241	11.5817138360553	21.7306974241714	16.7714135708	21.7014172267972	25.9836663797733	14.7736088127538	16.1022746041685	14.9270121630145
IRF1	0	Not in Network	17.6394779273896	73.2450963606258	46.009715270843	110.526622532836	56.4527243916885	85.3246777005286	145.485342394747	58.7834415703051	28.3005701537078	74.2593930357277	14.5478343715246	60.2356511877802	25.9035118988353	97.5897897649537	11.3183699945207	41.8675554108462	63.2198362603173	55.3287965422501	61.5004006156926	62.0012947955435	49.87970343081	14.6270018796354	34.7471028697481	69.603828667271	52.8160640057841	44.7602107062842	76.6632791012009	50.0306940383946	29.6222451121459	84.5319287000101	58.0487429074834	29.8765417886556	19.2356161781927
IRF4	0	Not in Network	0.454811375178822	3.86464248644324	7.57010361840193	6.61133182872126	4.81951626683228	5.44106771752667	203.199129674788	7.17724546162342	0.524807230080888	8.04378051571278	0.497005579009158	4.56983116777508	2.09292571891493	14.8774604160215	0.82107377675333	2.21379743041278	16.1016000472675	10.9736220472903	5.65925277432258	3.2481864161329	5.9530119489641	0.573011150243887	1.64280866550332	3.97585394833943	5.98436949240168	164.108453946256	9.73975933626688	17.4400240483183	8.1050557691195	6.74137329903785	3.55907017859308	1.72625674523035	182.01469810601
IRF6	0	Not in Network	29.5021776825347	262.653368734774	189.992247208277	414.460431731952	134.746510448277	110.694824419004	1.83816739083628	242.320447071055	2.20974877423005	408.231332300583	145.071712669799	26.4000368254461	34.7647872360156	18.4416174559763	2.66801509613988	98.1698390667622	77.974631914097	336.351238368464	5.4061350258279	61.8905318998186	125.038647568519	48.2974809622653	160.521621783848	111.901721264312	13.8754964360999	22.7214858814957	78.8581490213734	26.9936604946538	84.5313787048159	204.638857751033	99.3402203078159	44.8265068162582	4.26906539704227
ISL2	0	Not in Network	0.226375245089512	1.3707609959588	0.144129711776955	1.71928973144227	0.470613068278881	0.583169980596941	2.4867975597023	1.28992436390144	1.1807892359586	0.771957100285558	0.0310892240059986	0.0992631421759376	0.050107571639819	0.112041028901385	0.257020824137503	0.32109469743307	0.271946630380164	0.759044478094839	0.452429127190634	0.172070283218022	0.562858421519111	2.55502438235658	0.423311581611757	0.529366382268591	0.662946616233213	0.369022232734696	1.34832881964579	0.777324244467664	0.0368549015212476	0.0953963530806909	0.482425818085875	1.30019289308368	0.0396063894551072
ISX	0	Not in Network	0.00289157747988103	0.24829726524187	0.385107968260465	0.0950335873019378	1.56419662967461	21.0252809978671	0.229071750555243	2.67905355532487	0.00498074589417491	0.011981012001811	0.0186740887224079	0.0346202995021796	0.0319157233864538	0.0474324555812039	0.00318291760042407	7.71493593322516	0.924411128840486	0.153911388968155	0.0542712385009945	0.0195900717685324	0.679998943260488	0.00525662103847154	3.80222575228807	27.463576295791	0.0313319615050378	0.0143413167685503	4.45968494132919	3.1082174694359	0.0049672707853725	0.118730905069326	0.132218589324971	0.955007211128527	0.00429065581859121
JAZF1	0	Not in Network	94.1946741625761	8.45790306458114	13.1137334249028	10.7915841574084	20.8780540089825	5.55309955322683	22.1168397870617	10.9577751722608	34.1925738262363	8.74236137471233	13.3171342198683	22.2466624308123	18.5215223849095	15.7905332906412	29.3493173606358	17.3635799941069	11.6806779139227	10.3257936936267	24.9016991433252	13.9603911506991	19.7374169828932	78.1595009872094	16.3016549886231	4.75406137744159	36.158218033704	28.032031652553	12.252466470638	20.5402814886972	24.8079267555751	20.7267430656625	11.2597262757657	16.8232556738141	23.5072073233564
JDP2	0	Not in Network	22.9926341264151	24.1500113681591	25.4626109652443	31.101478539099	18.9757215560225	22.419245710012	35.8955249057521	16.0931860970184	23.7015972869462	24.0154258371071	10.7927991813031	24.0771426262742	11.580576401533	28.9982553813891	21.5278087994423	10.535520155727	30.0564430699932	25.0758503989953	39.5131239410106	42.7207482550618	32.291420330166	22.4429152793022	13.9909037464425	21.3115500032185	67.3594229967298	11.024446544319	20.9773848768274	19.6135075731085	18.1270603082845	19.6165817495125	30.5462755456577	35.259429010339	9.18239512702593
KCMF1	0	Not in Network	45.8428090539454	76.0386641015995	70.5826112212813	92.5475200368442	72.7017861562443	80.3806463088966	68.3081809440094	77.5350377770327	64.2574856652029	87.9624967988821	34.2465414235094	54.6745635580227	52.8190233164133	56.6476268596911	52.1702708755779	48.8729371039986	67.4742365285725	107.771666592619	61.9788749187973	75.4698339313073	65.240016881173	47.8758262719811	56.3714372719119	77.7670700287029	60.1253602795877	60.5781804657713	64.8913640476415	69.6056655814494	61.2081726087239	57.7468533118331	75.7648393782143	86.0458537638862	55.8530633947515
KLF11	0	Not in Network	17.0818020859913	18.7639329023665	24.038722262723	27.7986887127795	23.3313396956217	19.4433836084737	6.72545792440801	21.8508357283162	8.15793623842272	22.7315718879039	27.5304096445694	46.2853059752159	35.5897465339221	34.1781591444463	6.27370630328185	26.5275776101455	25.3922280997976	27.1081251898683	25.086163227901	24.9420435835416	21.8150586823048	13.3090996462838	16.499882891798	17.9967528572283	27.3850133512393	17.5003168200885	21.3504538820807	47.7373529099554	20.0273171179549	9.75609989675731	15.848551744704	20.6519705793573	13.6273785162692
KLF13	0	Not in Network	31.6077465241732	54.9779986731221	81.601546688821	101.371756873787	107.072857540023	118.359643748184	159.346772008215	154.437583589908	81.3483384583948	170.725748980411	157.030144643838	125.622699998273	123.880679206005	210.130551998894	143.734064982859	67.461232479916	99.3700413015718	119.706753746576	88.7173082718494	98.6626106900198	119.55043008092	177.600184276797	53.5946079811168	111.11880458336	108.096049482212	104.065715586197	140.922270314831	97.2598189581065	131.525146840471	239.017096907028	71.4365287477959	58.9544677634036	143.758935312456
KLF17	0	Not in Network	2.25983855586653	0.226410793109253	0.300510373393591	0.0846910094759106	0.0480242281139875	0.0805231891691039	0.0879228146488459	0.220085852667113	0.62360538558883	0.0911140150126317	0.0070601081253557	0.0544490186753558	0.0534481113334484	0.101060076823613	0.205515510620367	0.0534302351967289	0.147322002713972	0.114761219278816	1.42357044042696	0.0557733518021083	0.157105478511653	0.0532156918822858	0.0779225540001474	0.103162575805933	1.33750852039519	0.48744761259319	0.335550249461845	13.9025144907741	0.0121901523951517	0.0121343692914019	0.112338405669617	0.0636811576272579	0.0211879465531265
KLF2	0	Not in Network	14.7082596203556	16.4227360785877	32.7498024583778	13.4282949518426	28.5833585467429	21.6841317124816	30.3745649133037	47.9988466933715	14.1177256396481	11.4344703103959	9.44735711259821	39.9816193813461	26.3444565625897	147.086326603494	15.6602270403565	11.4111181479439	26.4583431455941	11.4012088175957	100.317385565292	23.7682030937072	72.9642898606158	30.7067810376877	28.3150988115134	21.0288953070126	45.5971600396118	15.0880675727024	91.5626957936537	20.1594951577087	31.507809872703	32.6665442829784	12.3574037633713	13.088773117453	11.4019428901144
KLF9	0	Not in Network	72.5859536584033	29.1215277998413	52.1503217489366	25.3121625911334	76.5530939252588	25.1563404131849	17.481210308304	55.0099286880262	84.1257478821488	35.3783007616659	81.8564699728605	158.075776078164	68.4381481801317	23.1774873113891	116.506278090385	100.16150203091	58.7869394372009	40.4608586633374	89.8932183579246	24.3541395868116	101.074998701359	93.6016313995727	112.884213551307	22.1164104724968	111.272629363384	37.473108846404	63.8983835948102	15.8045760511014	69.9826404720773	50.067913180654	20.88758257549	24.1304342892633	18.778215174017
LCORL	0	Not in Network	24.5585165003234	10.6172110686806	14.7639616113431	12.0165800144767	18.5840267032039	15.1449644549992	7.81551744819659	17.9982449116078	13.8043848369389	9.35288849093768	14.6294150164198	12.7951586970655	9.46936043072176	37.3004997012625	13.659500280565	7.57875715250783	13.2681206226177	9.40707084355707	7.18066297571018	8.9297196917096	12.6397856853178	16.6874014378767	13.9528627684921	13.0158633964348	14.2379425180338	10.9025133029281	20.0883898036406	9.09455951015016	10.3062492501028	10.7573835937992	11.4432307359015	11.8364863869676	4.61984990938914
LEF1	0	Not in Network	48.535409710777	9.74946172984955	28.0458248262836	14.0682448911399	12.123666216483	15.9560764561479	27.5158301165518	20.8444880833601	24.6407841971863	12.9523215328715	18.9154547415516	15.0395906074023	2.58109451299594	18.642226820334	13.6245103266358	7.23897574249344	11.0395414414347	22.8846989344528	10.8230538217512	37.5137839598641	25.168246118896	6.52301616110227	14.3050192159762	15.9442117242036	18.1509128308976	131.65076843007	18.3681945469935	10.9630703705943	15.335219674364	506.622527516564	70.5880412212066	43.8880556641313	1.59140469621534
LHX1	0	Not in Network	0.138504683050116	1.39902950325783	1.03835931840448	2.33677214641946	1.17090901792635	0.092022679441969	0.0482734545451668	2.0029048769166	0.800442539861181	2.0379069088018	8.3526589711241	1.20942265798683	3.71651055573955	0.0415823205448469	0.915232192834367	0.0709132197664739	0.831886731453469	0.863467772752122	0.448064675345368	36.4562423168738	0.704557560602064	0.885192369343277	0.0152321652530906	0.164250036685838	0.638841747591966	1.40464625671634	0.794243682747907	10.998810971386	0.192740335375611	0.00746918856288678	6.0712041337957	13.5074959899257	0.0487645104576609
LHX2	0	Not in Network	1.09302505951368	0.865102453786092	0.776418617439953	7.3681211173664	0.816476372221554	0.190645389944568	1.57372591162199	2.68989006687548	24.0135346578036	2.4198493841127	0.406392462223724	0.547421277558266	0.130436606972727	0.114706387521955	19.396207523242	1.07521701014795	0.633610473364499	2.81087611635138	2.4587636483661	1.73239654737569	0.376511840380845	0.55800204186359	0.142197386989429	0.179840824976696	6.69595612805534	7.62969322701904	0.467475277718392	2.38887947400708	1.81171816604538	1.12577404926223	2.57408836055726	3.09072909101676	2.75357465841075
LHX4	0	Not in Network	0.615303373541809	1.7070165391195	2.10811011193931	1.1665192617162	1.59934110637925	1.46452221718494	0.799521981695702	2.10668839974854	1.35600581528669	0.540303141523473	0.384110337861794	1.56954737574753	0.979550968843285	14.5681267727947	1.30817799218448	0.827456695495167	1.83761220948642	1.40725997456371	1.43022439185567	1.66864146486592	1.01729415339835	0.725609019506935	0.932847898437909	1.1991132264383	2.67262572071833	0.764232084707438	1.667813207541	1.23002612112276	0.786480227715191	0.764172855427961	1.02974816067599	1.04417995679213	0.734772874345097
LHX5	0	Not in Network	0.598675725273213	1.57326625429291	0.0937693374566491	1.32875451240325	0.164286905044836	0.178096694742778	0.0773530244981676	1.41385510861033	0.517418428499355	2.23813214777056	0.0101891702114183	0.0190176255364072	0.083095338638844	0.0192812099806279	4.68707941328596	0.0196254706173328	0.525913105255969	2.53563773944103	0.568712601808749	0.196223514461321	1.72815022590773	1.79508290532837	0.0515468554651734	0.160763257495197	0.133940397613292	0.0377745838310273	0.228894242193644	0.721279022828395	0.0637631765887119	0.00622578514071335	0.20645875335917	0.183476372652761	0.00818029929322069
LHX8	0	Not in Network	0.00334268176056738	0.188464187728722	0.359020598903174	0.066608940068764	0.0106173070839044	0.0263687314493397	0.54373974455249	1.84746256700438	0.891036364602517	1.38761884277056	0.00467722544059303	0.754842597414483	0.0428820888935435	0.00404523373018538	0.0677999747193221	0.321226293393929	0.365795424217368	1.0448901714817	2.40484821564858	0.0254413594726082	0.176353469152356	0.00590359936525357	0.0323424060318447	0.00333033278446634	4.37623019242424	0.238697266343718	0.0799140150958059	1.58568862770505	0.191183744895801	0.00922994295840633	0.467883180812099	9.32682426548761	0
LHX9	0	Not in Network	0.177620073230407	0.560483949391784	0.406883903342306	2.75698780789859	1.21083719352958	0.0984020816922126	0.0844668296510468	0.692449814340349	6.21555402045387	1.5033883917702	61.1023460596459	1.52593327906773	1.35325469141134	0.0576177888295546	3.03228802374986	2.54266614725196	3.88486721009623	2.46290527112642	18.733280033262	1.10563185552356	0.217326727327967	6.21061408084621	0.231170891480078	0.0406336031384247	4.20167796003609	0.0557144946993388	0.30910822678901	2.98574237574867	0.0520290524625088	0.0349030586783358	4.34939885660215	12.8553786809395	0.240706795945302
LIN28B	0	Not in Network	0.673242887764671	1.38135819387626	0.213976582111685	0.344051322640129	0.051254270900191	0.379014679430044	1.41854686800953	2.44378332670244	0.755680009482488	0.572574089105993	0.00375447464790399	0.056137529159011	0.0382598641692973	0.0124904324014859	0.0866926701692942	3.1613199884529	1.00310057876319	2.02280942847711	0.162724409328149	2.78956453520938	0.0427182780111763	1.80534575289847	0.0333203597852519	0.355062324404167	0.63695741562952	0.591177313940233	1.69281382233391	67.074342434457	0.00464372206566745	0.204232079969745	2.14199699718543	15.4485595838327	0.0329752544154312
LMX1B	0	Not in Network	4.7345913038214	1.0141364589291	76.4168835372058	2.35668022885011	3.98006519754215	0.332762392914493	0.191807181680088	5.20536105558459	0.359463436592791	4.07419672584479	0.172824939886846	0.633206447202372	1.08367473469391	0.641187043738851	0.508752765123491	0.582875302769948	1.63627080474366	3.11662900550267	1.6450349206092	3.70742536243006	1.79575978813409	1.77339845283271	2.51820255065259	0.366158047149587	4.95611414298591	5.43001680104781	2.95667486612013	1.81537645770122	0.77583974021006	1.63654151658422	1.16129990275427	4.93947649875061	8.23655525322879
LYL1	0	Not in Network	3.42382887897787	5.41146347238999	4.50747978574972	3.98872389276341	8.51936720126603	3.18794489442184	76.8911501507687	3.20813399774563	8.42532216656507	3.4157205177961	2.83834176998249	7.61420734255094	5.10499303949649	100.181183623855	7.70889911815927	3.09454696985281	6.13978116981463	4.01613165906042	8.85874834936209	4.94429268058749	7.29903603311405	6.37097689856976	2.99503545921953	3.39924660166575	12.2793697326179	5.44883606792225	6.13738133387984	7.02381039790972	4.83257670576538	10.0887428887285	4.02334624496039	4.05690132973818	5.32232909506977
MAF	0	Not in Network	40.6977628937628	45.0788161407045	36.6135678749288	70.4427066224873	49.1623946786508	20.5375372968993	40.5517101496906	79.6015953650474	61.1410922769163	110.851255324843	41.4489642414823	200.246514803883	93.2109927840237	9.43974829691205	55.179049946749	44.581254071253	45.107142357113	81.8658944062464	130.822092731944	34.3940810177107	51.4986837899803	28.0125295708471	63.5603386005701	18.9412661737885	144.84997723757	60.7065208377695	49.0993270685069	45.296685565938	84.0807585573839	186.911818242354	17.7389474349796	42.7080753917606	40.1636521624866
MEF2A	0	Not in Network	32.0739105634855	33.1258825148966	57.0102539098903	43.4784085041752	41.6523441546429	28.6669993768794	35.799410230162	73.6392338581673	53.2152322656452	49.1248913332483	97.638987286893	98.4553812561417	49.9644018875648	102.874733792413	57.8095414815027	24.6660552078963	47.9221344995538	53.0172842700575	66.3477956871666	45.5243886234378	52.013578393367	46.3221217867974	40.8362169659545	25.724394156825	80.3116421247275	48.5977915356166	62.6566146078398	33.4126888818355	43.5458196265077	44.9457782635433	31.6627278815265	42.4251417975165	21.9166216253344
MEF2B	0	Not in Network	0.121146146990272	0.142279957582834	0.0949717447390383	0.146202031998123	0.159438549383859	0.14547121156179	3.7842934095045	0.141471732646162	0.185555731512734	0.0627750330925666	0.0594351124003271	0.101668024200259	0.135977616416605	0.782753539422883	0.118718345382575	0.066689798917141	0.109426016425096	0.115914444182935	0.153959093397829	0.232163335401849	0.130079139581024	0.104218631871654	0.105447770425182	0.165215761873575	0.142778835475226	0.0679149175949624	0.137900316467602	0.140435105366886	0.0745380891799731	0.2174299160268	0.278920561480135	0.128337617250415	0.0595034105026702
MEF2C	0	Not in Network	52.0407346197206	14.2928819699877	28.0425362177218	7.31625899384204	18.4536953233027	11.7110199598973	110.775108132994	18.0724096863986	59.4252518608196	23.0478316763594	20.926921170764	92.927719567931	16.6827141157047	146.196454827943	81.4607495322637	12.4209827205122	37.8836006990123	15.2658726437164	25.8621709080749	14.2257152140671	27.8872390671717	33.7844979526747	19.3750150465965	10.3816278333575	62.3467795606118	35.6998619684182	31.1065787046961	17.3268067234628	41.3266697732577	19.6193058034895	10.4808989062079	45.5535750725405	55.5045438034364
MEF2D	0	Not in Network	77.3998379156354	56.3390456605585	103.253919651216	67.5339167287382	91.1562303296706	61.6996550654172	85.6122789754058	88.8817937220703	59.4779090257803	63.7586433860051	72.7235908129721	98.6029785412486	52.4983970268825	252.186792228364	75.9460064661632	59.0710021321876	97.3988171261128	68.6048126303531	77.9312083478175	82.0558484670792	89.7228897082194	130.293742728279	97.3969788873311	67.9889869227627	113.888558927753	125.275002407275	98.9752718115391	76.7585005790909	83.7715061495501	89.444894741205	56.0072399367972	73.8221219137275	104.057451517958
MEIS1	0	Not in Network	82.0347171036814	18.7415533227442	9.65273490065405	58.1439197738776	11.6763095411844	8.13712165762031	2.58353466238952	17.4621506236421	26.6865094831197	14.1278900191279	11.8676259759294	15.3598405079226	5.3610334094656	77.0098767157479	14.2402534073318	4.85276449153294	14.9350042814129	22.755065855186	12.3009662203633	183.205941926361	44.1923487235719	34.63135598327	17.0178161046952	7.23039792676182	43.7242496962586	6.62362991361366	20.9259249772552	24.9201407878493	2.3742328660613	46.7845996234721	128.166385986967	89.589336260663	5.27177685943268
MEIS2	0	Not in Network	34.0547913672652	18.7153239655318	8.52354136263498	16.8903679138084	68.4936523954989	5.52843655294311	9.39165884729138	15.3359986126131	32.980103924146	10.243290421808	4.53119224821786	19.1899714653328	6.31618692575296	2.31468829540341	47.5057650490794	17.3120771064344	12.5418542500983	17.3120726675458	80.5448993076246	18.7017097988422	35.6437667485347	38.2012175579065	32.836734750578	4.03355014885465	45.5730181284523	17.7290594176653	21.0212614436451	22.0126925258595	5.4036795063006	71.5979155129388	19.7446444458159	37.4995557533569	8.3580723593174
MEIS3	0	Not in Network	10.7898374416812	9.97699709950841	27.2249056592811	4.88581683611182	5.40403704459465	6.8572311973013	4.31609422352864	6.65397923454604	54.5777393975702	8.46937323691743	3.15697277593439	7.78808326255079	15.3662766439406	0.579038688808233	55.2098269846074	2.05256949562833	6.25380485961774	8.53817320683606	18.498814705114	7.54533030335231	19.5511541315981	18.15088560427	19.148570443704	6.48767583022199	50.5017999237012	14.3286659114237	8.08135942788537	28.8645291202448	3.51921613366758	1.97617320920611	7.54506778589739	19.0897537568363	45.0644147531291
MEOX1	0	Not in Network	1.40693414823589	2.53100017724559	5.67058128839507	2.11108043672195	2.3729709152715	2.04075927829742	9.6747908722366	2.65259153046734	1.6581743023012	5.51593674779843	0.384256753132462	0.969395142238766	0.240850317340788	0.206869181965733	0.0316571709235857	0.722042191173819	1.37849981028991	3.17557148942647	4.65717924199549	18.9516850042487	8.18543127741597	1.1429538019818	3.82223402046721	2.10658536618625	16.4686936026638	2.86630404057583	3.83120160087938	5.67553932775777	1.69087593334782	6.20441537083722	5.9940717503671	16.7604173369075	0.360774938243482
MEOX2	0	Not in Network	1.00344987388248	1.59874264229975	5.00319945724744	0.310971773828461	0.673203222395397	1.38434719829557	2.04976495232558	1.20198616928849	38.631535238837	1.41726707624174	1.32175671695902	3.31342180091572	0.3122465526603	0.0326720413192494	5.15710001671053	1.32626643965007	5.63894077005325	2.93642895068165	47.0671559435606	1.189966783283	4.9238998828949	1.73219681266712	1.03093697847667	1.27659702699557	42.8215115423002	2.66828770145122	3.39624063241212	3.21622908748155	2.94328404701524	5.49777950633019	1.00809544089076	40.4965066358633	0.0964691451437615
MESP2	0	Not in Network	1.02589595360944	1.32419245355621	2.50138550208139	3.77868391383087	1.06669403044757	0.659933777201132	0.489237747106764	1.22514274722714	0.271821528593962	0.884030971757211	0.379948932613151	0.353555193515549	1.93535459943945	0.0962398207907672	0.258506987860239	1.50578368217805	1.49729771723977	1.09305032257566	1.43591215907261	2.16205383227832	0.587900854607879	0.11550463955885	1.81177849220763	0.561783095708487	2.59563776470902	0.579345969642002	1.06135487221798	0.791248055992137	0.425605218593801	0.305966932360078	2.0237072583621	1.75411522175025	0.426502141770323
MIXL1	0	Not in Network	0.0944697449768554	0.405661372742633	0.492973091219794	0.498133406261948	0.184883584521039	0.305059861658253	12.7037519837493	0.776092286031065	0.420059062587247	0.528769539678137	0.0338884956486295	0.234714042930005	0.132385862388938	0.759385297170933	0.194433060819678	0.143760090863078	1.05999222147695	1.95606833337226	0.41060485135179	0.958513098654082	0.26741936841535	0.104212508940681	0.110858328755763	0.227982996444177	0.397021686796213	0.298254011465109	1.11924063802001	13.3948110092532	0.517336876513764	0.475045988268892	0.86517202374262	3.43980043076371	0.206943482444465
MKX	0	Not in Network	1.82106579599116	1.32597539929015	11.9295979881926	2.52721419646091	1.7433417514373	1.8550770745959	0.109564973719355	1.55796218709135	2.65212992962158	0.841202160690001	2.9957995505204	0.937227961157844	0.63421703898129	0.244322043828587	9.33565285081524	0.826357089922861	3.08602861865787	2.078743702846	5.78217127498089	6.95332478999537	0.801643867987276	3.12720035505166	15.5189752656985	2.13720189545795	11.6404200581637	0.293372341900492	3.38063659904756	1.1414198637746	7.61406888355476	3.21854982723946	4.58097765438949	39.8721856897124	0.0293513291261471
MLXIP	0	Not in Network	165.069604089531	95.8652247925177	87.8739688975623	100.924309902741	81.5667553508735	239.667522602194	68.8742520399881	170.677204825399	61.0771786494187	101.262844588068	61.0462207370528	91.8881359434535	111.968461523413	373.140948249322	68.2968711455765	46.2343821132653	131.865891303751	102.830655456701	135.358781644626	109.910241061665	148.8190422879	128.765082737688	96.5234013912434	246.074751367673	138.213527269252	175.752049758379	208.736671549472	173.880153823332	138.810047260117	83.5658022877217	121.3682592291	109.169553328977	94.3640681181527
MTF1	0	Not in Network	13.390560648363	22.7023926156564	31.398508580116	30.6120758147789	19.1208482649928	22.0506693729843	21.8788577563151	34.3729518675165	21.779015174536	35.3847332319482	13.2031079296718	22.3222405992201	17.0373862556773	55.0733413644348	25.6806883299132	9.71765613963256	26.3415070319263	26.8465378591789	20.316487747768	24.1083157338148	21.963704477786	13.9209067710958	21.5158148304443	20.5946604519562	21.6261566087591	18.8559986102265	25.2560083576647	22.1741770707192	18.1433458605473	17.6482081250064	20.5415991423507	17.1910934283699	10.1010431369224
MYB	0	Not in Network	1.85610954900348	8.6427776331108	91.8843801412716	14.6660383417635	2.68952280618149	84.0309175165365	12.9449900814985	24.6395141711989	1.51562304872634	6.21036283237247	0.124101877838582	0.973079001119235	0.612545909117066	350.474891105858	0.657770828553872	0.721475045259606	7.37912178702616	18.007236298654	1.62662356696109	12.3497397928813	4.09515682439138	0.109726081587954	9.61091721414927	89.1125067400506	1.68828369478866	2.28751121286183	28.9684396274405	7.93859966164972	1.06148629499481	102.728769150741	14.7659707613796	8.64145498583462	0.244564691241957
MYBL2	0	Not in Network	14.7777967994683	115.055905567164	63.1778945966349	166.170172393813	30.5073239427074	127.494261906046	419.036987930388	121.241676988365	51.4476497993171	100.121507510589	4.25893450391673	7.38344646398105	7.49878624572077	52.074497168692	10.5336496769768	26.8123089896746	56.5155418093121	110.747739205283	43.4643714714227	106.828608922706	25.0216691929492	1.71702264982727	8.22449147389077	154.363922798518	50.1639728494888	53.5608157515368	107.60165592699	783.25444062628	3.48228190894154	103.44364909062	115.166820992083	124.725934102847	7.37114585833649
MYCN	0	Not in Network	0.480153275980849	9.6568896781084	2.89478973384328	4.65126343204765	1.31825145346892	4.20441533695665	0.515479622582468	6.65735100263737	11.7884674258601	1.78662383661224	1.36900454712808	0.88364620183178	0.603796309654103	22.9557890133106	19.5813807721717	2.73191227947025	5.90154891732222	5.74398154103597	4.13700106011343	22.4014032298349	1.55265885676321	22.0829679809578	0.115279186595199	2.97431330808871	1.99212262933775	3.52813189041396	7.25487587062541	100.717630565725	2.06262521332319	12.1840622764464	17.608802004823	22.6454151036693	0.662332299267517
MYNN	0	Not in Network	11.8516879586688	16.9481037589897	20.0368487253627	26.2293553905998	15.9511361711907	15.0702945066418	14.2318821590514	21.1765938155247	20.3564017703949	17.6355862052669	12.4071843833616	16.8609582510715	11.4897650074904	21.3587406388714	15.1798055629948	10.2602720196911	17.4163470488016	33.2748859610601	15.2618211429569	25.6051496627315	13.384060291478	9.52491903300964	15.1759971176918	14.2649291787648	15.4262173811766	9.88694630470818	15.6808700245004	15.0907830996649	13.0437862057936	16.8690957619412	17.089231908465	25.4157085895746	5.21189623579536
MYOD1	0	Not in Network	0.146476435521756	0.0886314874180239	0.0500799769335018	0.0250103073650704	0.115932188349012	0.00656479157980657	0.200692873216777	0.0282645735291164	0.0433462238874172	0.564137234592399	0.00523267093116729	0.044603224371979	0.0122976377567976	0.0119668130047209	0.876703297774245	0.0192224337197846	0.0365080063445679	0.840654115948599	0.343105442578526	1.36609204656449	0.00219570206555361	0.0248963369708127	0.0830584054337262	0.0131069562273644	3.62108763707721	0.045885588381329	0.0231760943189616	0.429048580261256	0.00559639163212653	0.0091466574948951	0.500510185525154	34.0510988397232	0.0284208942723319
MYT1	0	Not in Network	17.5406030986671	6.52620336790701	4.39760039525846	0.864722239645466	0.520211687830246	1.02559974950549	1.6520813536764	1.12487337895366	20.9633616501996	0.298393161081979	0.0812373379008407	0.801260236179915	0.897224671394054	1.46478311040966	58.5246067521119	0.457678496220607	2.59232821550411	1.02678500723715	0.611539860372767	2.95329037012164	3.59091244662259	57.6013947746207	1.73972820523003	1.09639838039224	0.835287338026195	1.19081993845023	1.90237579276376	2.78214905072724	2.05763366175003	1.17901853508776	1.31082015005829	2.97606668911872	1.03762539006488
MZF1	0	Not in Network	37.0525653711602	24.6279696636865	20.0738820063231	19.1984222955425	30.731232124659	22.7153620336158	16.9890966943767	24.160026337435	29.4098622615354	9.40587758064002	13.5648441389302	18.4179846910499	23.0547376635532	82.793059879668	20.9108666983447	10.7125846850473	17.4641295749089	15.7978146269306	20.8006922183647	30.4961257838472	23.1904436974917	36.727701636087	28.2629603605939	24.521180718828	13.6639550882781	15.9021114298985	21.7979150478073	14.923749488661	28.9268020447936	32.1442182313927	40.7072250326005	28.3196321471774	19.6304102257749
NANOG	0	Not in Network	0.0635324688537564	0.0236645273619325	0.0381400578548988	0.0284366144408913	0.0418784813277176	0.0353606820264333	0.0508179736156274	0.12135830153884	0.0353640933329952	0.0350864690339866	0.0135583902673935	0.112773906865437	0.0449974520322354	0.230838676046241	0.0237624229213268	0.0190144326612667	0.042304871313319	0.0518182994383686	0.0551966762378934	0.134913285887706	0.110408419596879	0.0215570543003786	0.0363600579411165	0.0163044957449815	0.0446559360582662	0.0191019199554854	0.213511743176634	293.110384436553	0.0232626267270771	0.0529072790533617	0.0991158552942568	0.0356806214648482	0.00931683657016235
NEUROD1	0	Not in Network	0.00474289101740671	0.347295170873838	0.339865525576032	0.202701060391149	0.369393297237036	0.867888380711573	0.138765892107369	0.78293998198832	6.23238549800122	0.0105596113726012	0.00328144114595828	0.0743071692763345	0.0241007558898913	0.0126134497474247	5.18925262809049	0.0768707630025552	4.05140875901417	0.110737892197689	0.00463242966019874	0.0357515753740663	13.8846852411975	1.40878673974029	0.0450296709461911	0.683879006906651	0.0118934761726979	0.00917633445687687	1.80828901784536	0.643823294551663	0.00497403246640197	0.391508676657133	0.406901422345966	0.829534788525402	2.10427409608967
NEUROD2	0	Not in Network	0.0698109064038636	0.179423683580822	0.478982137573995	4.87105683544356	0.0289065672531181	0.174202323524252	0.155011409549707	2.73122369193973	3.94238533298317	0.579158227329758	0.0305765037499179	0.188169887763864	0.107531622127515	0.786813456292615	9.12687955567478	0.022277303533032	0.0709344521155906	0.623656392653777	0.455453295690549	0.20002016921172	0.466270558365201	1.98148573668848	0.0773148370559357	0.0443664631631228	0.183763019149515	0.0382505817190627	1.13297366964299	0.47698225091509	0.0386670079264966	0.182599526384031	0.156947674168003	0.313938847964246	0.0987505102714263
NEUROD4	0	Not in Network	0.0189664125221486	0.363903596027906	0.234472192584582	0.00605318850720639	0	0.0460803735634233	0.0105433313204095	0.102930812349319	0.855281252157978	0.00405489285838652	0.00569676032471019	0.151587098818492	0.0112521353883446	0.0147823943152423	1.50152606451879	0.00556601313521913	0.239971896731769	0.0311682295453951	0.00328073557809485	0.0077311155237658	0.0557982346317129	29.3070022078084	0.0134973885225949	0.00207588725311398	0.175918547279963	0.00101584789313412	0.0525095340435026	0.386560994045524	0.00148023302450884	0.00538938205462692	0.0862908374378081	0.219601507945095	0.713406917661074
NEUROD6	0	Not in Network	0.00376808520282725	0.0506814937779434	0.0019131355219716	0.000837796862691405	0.000702280078333584	0.00415382428613017	0.0023887630080854	0.00593090524088437	0.466918146633963	0.00113222863689675	0.000487002727778738	0.0014478665905966	0.00127526002603514	0.00296100244585574	3.34585244283722	0.00884695864459304	0.00942805839044702	0.123923364672928	0.00354231101957509	0.00106346742535919	0.000506642300008509	0.00879920231245509	0.00362527355807987	0.000471373046824001	0.00160340485712963	0	0.0127016395907418	0.380847650110993	0.000584062915182607	0.000133589994981451	0.0040999527638997	0.0108039441801262	0.000498495473195382
NEUROG1	0	Not in Network	0.011719734321346	0.0592385115494463	0.00154120490765981	0.079366989140395	0	0.00774632549084776	0.00821119221477248	0.0423167770374111	0.0138779578633804	0.0245708091895838	0.00019744962751191	0.00555891763508649	0.00145420180070288	0.0461302560768842	0.0150317945896986	0.0015132238501247	0.00239332246395678	0.039618480305625	0.629863813270213	0.0105796750257177	0.00168128014353117	0.000455499328943508	0.000493031681693417	0.00137775003295717	0.0127575349693478	0.000967293547923161	0.0176826995830264	1.88138108971002	0.000336080566405992	0.159770673724582	0.164050546222861	0.25158717564565	0.0361756628308549
NEUROG3	0	Not in Network	0.0312457711989461	0.0964004032960208	0.204412073683259	0.0303119234848736	0.133865817256152	1.00613745003981	0.298116480085375	3.40664652733527	0.122019658993955	0.0127404687395383	0.0116695151380332	0.0545079972291716	0.0608670938529332	0.0545050507858887	0.190003830217565	0.0293276716480891	0.282333527686051	1.01724234445762	0.10157533246422	0.101448144778445	0.261082732133046	0.0969853091806551	0.0248531750599228	0.45955476098449	0.0985033766112356	0.04319733851963	1.92741665670477	0.124293964907146	0.013340889101023	0.0262759532119513	0.179188705731638	0.244438552123004	0.0169377673199039
NFAT5	0	Not in Network	39.4475979865294	43.0194607970551	44.7070081999581	30.3041004625849	39.03308575997	55.7869384529823	20.7646452652223	107.924810421356	23.1713508197404	37.0479297400872	111.658187265424	63.5393730234349	83.916947461396	220.132020729776	41.0788110297606	11.3168540813785	49.5091168328033	36.3966035162798	30.6884692535055	26.3152303603689	41.391061758383	36.8100117095939	39.0918950332567	41.7682411827982	25.4528024206005	30.3998588182285	81.5546159874191	24.000998858713	56.1758827944372	34.9861094020047	34.9579648857599	18.0012825258437	23.3362179779917
NFATC3	0	Not in Network	8.98854567253784	15.5178997977149	23.0395449899403	16.8541675656429	14.6530921758819	21.2427996420403	19.4708539569163	32.2801954202358	14.1923681090515	21.1545819047594	9.50955075730895	23.8225555175173	13.8561586326839	120.929884285525	11.7296599354827	11.1339289198834	23.4547525154514	24.3673893765974	15.1129180932697	20.0268964631951	13.812563051431	8.49091918004466	16.0084851261374	21.1322739790691	14.8229035109132	16.2048364047062	27.502072560952	20.5583888893358	12.7021911458731	57.3636958850065	18.7626676589616	12.7034908923913	9.97362649361716
NFATC4	0	Not in Network	120.661977756378	27.9173594985045	56.8099365464679	21.2108770919188	17.3694478573216	14.628365172589	21.9894462609301	14.1061954091732	27.5871511714288	16.5451344102312	9.74299409130971	22.9131236590371	13.2225088846343	1.1783117941323	15.5649955743781	7.67936588332734	42.0978940745004	25.5894570263001	27.9308176924867	47.8625204268929	42.7697379516821	29.3176582782287	18.6878380643334	15.3465477234768	107.722356301168	23.88962071691	14.8496318084937	43.8819375822386	48.0604839540262	45.7482421354726	47.4255699136814	99.4006420614359	18.8196969098028
NFE2	0	Not in Network	0.28080963556046	1.3914076108622	1.47758035032453	2.1888115476197	1.01507586735773	1.41171198448125	0.229348461875403	0.7724291668494	0.851088071699067	1.24597628223567	0.230358504652365	0.77656380641429	0.869645016396059	192.967003994075	0.421090789920753	0.641260511645457	5.40402123684483	1.41371990383321	10.5523009046129	6.09434998005131	1.81216603385858	0.354983886868399	0.202534931179583	1.71907874894194	1.31110055318392	1.54262771990851	1.75674916707547	8.48594101700094	2.14922519224556	1.18266924199558	5.804066175192	3.66326412105273	0.193160228517979
NFIA	0	Not in Network	36.523503927965	39.3423037121318	110.52757513163	69.005326366358	45.3975207309047	62.812969613295	8.92565622743576	97.2411235894636	142.965571113469	35.6772187783643	20.8344654365802	95.8867850447797	74.1750794524168	41.0679803298999	155.812630636528	58.1425591523435	57.0366202989748	35.5882863632276	97.480927080239	94.3184135768707	43.2322227739504	21.1690477948103	89.1391255939477	38.1699892514677	85.3041555959356	25.9534111731216	95.0831020584166	26.9450777059236	98.7331502540558	85.2335237952973	105.554173920576	86.2412021741288	25.7597542983057
NFIB	0	Not in Network	38.1502333725787	40.9336649058568	122.222012614353	61.8824221924547	108.406682319549	45.8122232929724	13.3856888822819	123.026489930591	157.012936120217	47.5394240219286	42.8079216782478	143.497806903774	115.71319637981	1.70808917979615	218.34135734572	47.728801771696	93.1841475920193	57.3996867146614	58.3820755360227	118.32510577903	64.5646912646968	24.1010415885466	159.792015295852	39.5864462610879	102.405870389754	23.0078356847905	113.791385852299	45.1482463012733	98.6919774627072	58.517371125672	81.627080219824	100.439127261764	13.7460281754645
NFIL3	0	Not in Network	28.5156134038927	33.022785045121	25.4686423279054	42.2920257012409	38.0185179733474	26.0203333356175	23.888334939786	34.1727360923446	40.5040934458982	44.9631884421404	13.8938769014012	51.3473896112696	34.0624136528103	41.9120210220035	22.2219197407959	43.9241140025347	35.1033539778478	49.4856253377681	40.4429267035989	22.8576659459999	39.3835198261752	15.8557164712703	58.3910281819925	24.4749918469867	52.072455467178	16.1356505700881	24.7153303242888	19.8887130454042	18.6169520507487	17.195034220854	22.1982729462828	33.0393091156284	33.2130823013443
NFIX	0	Not in Network	54.3120738488353	40.9678500511055	160.638281574705	73.5150690129228	130.068840876668	112.677974448432	12.244042345366	144.143892670666	434.27039878433	74.3976828491034	43.795178447916	78.4757695109723	41.8021154278163	83.1580368464951	614.450003833496	64.6317493083339	84.1577893770513	79.632332929795	310.411183557921	302.703700216547	94.3933101168709	45.249793436358	406.039065777984	120.219719581095	309.412739101773	113.189361178031	163.40073839792	55.2605479309499	121.267245253675	147.748198383268	160.416412532897	150.818528443219	222.115398860386
NHLH1	0	Not in Network	0.257487965530616	1.44768310556462	0.299962617941719	0.318352643515908	0.322592084732813	0.154812080469006	0.380915761773409	0.612901955469475	6.25296585168924	0.228069538968864	0.0911283817095501	0.266878026277656	0.167913065065656	1.08789097507648	1.12120578834199	0.0967600659607846	0.27982180185217	0.286360627967001	0.249451352450764	0.497395771518312	0.23947424720984	1.66172619049328	0.178530233385117	0.15598561851016	0.33400449057459	0.325911837746239	0.28415345842539	2.0846055304316	0.0853586488228794	0.301551016610061	0.562172164186245	0.904375988275889	0.122344040707882
NHLH2	0	Not in Network	0.0649209593186482	1.86481993117511	0.433565404879153	2.96618660979123	0.216278465750134	0.287058825565056	0.0442619009899348	2.18419017603445	1.59981861515587	3.0879027499447	0.0747593599002006	0.0409736471489433	0.0895159205326121	0.0261317719054854	1.26836070331633	0.129635040471768	0.869686168241604	1.5718191498271	0.082254014957957	0.0396244746023575	0.542382624507369	0.207561275817517	0.279452754097442	0.134930632861567	1.78595432796641	0.427406291625746	0.609753723187987	2.24657837507981	0.068002887243433	1.49654292225401	0.191138040585802	1.68593860986777	0.0973462927192888
NKRF	0	Not in Network	11.3330952505413	15.6975591966823	13.4865682571631	17.2572335973003	11.2324213018021	19.5220626149656	23.9914815007371	17.2530136635182	12.2237293200864	14.6293266636572	9.95560677354103	10.9168184562887	9.56628416178431	16.6064181313934	15.0319067980396	8.13673044588311	12.52935430974	17.468981981754	10.2377955165147	11.1119114768544	10.8682928738261	18.5154406625345	12.0631159604564	20.9838214042972	9.67170327781568	15.6133833288592	13.2666320222997	22.0582174799558	11.2402945050202	18.4871689368121	16.0829722827648	17.0009368681736	21.9304992381446
NPAS1	0	Not in Network	2.5866343563916	1.69880780514251	1.83390058375178	2.1316442767224	1.36743982851173	0.77316070023858	5.04143335672108	1.69019245856668	3.47398176225262	1.78018928055846	0.52002355811334	1.36026130892517	1.34008955665661	1.80088654155277	2.61030978512261	0.896498396144685	1.32345913709523	2.14056418736821	2.36587015687897	1.5301520759108	1.8212969245059	1.05300779602514	0.556329113140837	0.612548013555059	1.47252818460875	2.24972099217179	1.37511911274226	12.7146401680872	1.46605868115776	1.08155628350058	1.55162155450611	3.84760079792405	1.20497393195481
NPAS2	0	Not in Network	21.1555097892382	45.2552927428925	16.9631383500861	21.244085608539	89.1962547308545	45.604565300132	2.75694720725356	59.2517998633845	18.471627153808	20.0663560109012	2.10425266902984	19.8348696187373	54.1819535235252	0.738259243910137	12.8688654812574	15.2065221388123	20.7494029334133	24.061786087637	16.8951046802476	35.911710584069	40.7319832070683	14.6770052008547	21.7399319743702	52.4732229437209	16.6109414651024	31.2258148688403	61.4949667847625	6.75387497973345	6.47003224890183	5.84269854145172	24.7353502433977	19.2608984993311	22.8053794441509
NR1D1	0	Not in Network	106.04626568012	19.9750007534851	19.7424261457435	28.5403840443292	24.6861406713511	23.4433279302186	8.47768538225503	38.6228939283547	21.7414049027695	35.1079698614666	30.8858353774226	34.1458077265093	37.0989944649273	8.3073528689167	34.4022939321203	25.4989010292478	17.9270470601363	29.5064726913651	28.7702253825532	15.5529832968125	33.3966182353636	48.1668655002283	12.6951739094649	24.6638683567231	42.0721206592279	24.6704049993217	29.8726067935012	8.72945062240465	49.5780026947228	32.5051811916359	17.7050164860588	10.5420911844044	37.148527115745
NR1D2	0	Not in Network	48.3961604786968	47.1286981581642	58.9102478375576	47.6796137857549	27.8120284624193	35.1260493955144	14.0479175212324	55.9568493519809	37.5194568144955	41.4746837971897	104.458801745554	42.6153808837554	38.7886560056952	31.0901037826556	73.6179720739104	33.7121188547555	51.5821798851718	52.2424914544618	41.08266318556	53.0213129365806	43.9189755479992	89.91013535798	52.6255562375176	35.704525181514	61.039356468815	29.3864677185814	45.0968223253066	35.8460046303061	102.846466659619	47.1007220514791	35.3251390304686	26.7479368574303	20.3159911595202
NR1H2	0	Not in Network	158.187473041262	103.28867593403	68.6973787295851	99.8569630403814	111.12084053214	73.2943052224589	115.715997237795	69.5053521771667	73.7925787087429	88.9358251076106	152.333727654453	95.2877819708169	112.085820513757	66.6431549963818	68.3255021638667	74.7391177467326	87.8486681196529	91.5422195565368	89.5705814083167	89.0708006066195	87.7242146782654	81.7508838796452	95.8118048331534	77.9036656835736	99.268911966592	116.745779937074	71.8225583474358	78.1083931950391	120.276210625246	106.69730371722	107.839088030491	81.1065809575091	140.009585015217
NR1I3	0	Not in Network	0.443632323399711	0.859238983059976	0.669162929694289	0.746151454311992	2.32991492442554	0.418015090139178	0.380262619653391	0.599976402266644	0.747626067187682	0.486189958361103	0.483339005740237	0.632280024756609	0.628365660330662	2.16455392206525	1.18068446238058	46.3710930097435	0.534983086440125	0.561537980655393	0.379371705994208	0.417474060705544	0.364576473554352	0.673785399227229	0.366542586517172	0.488071766109783	0.571070348936279	0.671415206481132	0.474209944982868	0.719033371053484	0.198123729404106	0.516616495631415	0.352318715376366	0.564267876654596	0.541026301685468
NR2C1	0	Not in Network	26.1758274695439	22.3497923643143	16.6055224352829	22.6102951818371	24.2978362186624	24.4999322913543	14.8408296459519	23.8771255509532	20.8677606565212	13.3458053275265	13.1989289049924	21.0884024909385	23.8515517826653	56.5596186561678	21.4998199167571	15.7153666423458	21.9909738808352	18.9650471368599	21.3095681721344	20.9368117072915	21.7197481028953	17.9168871668356	14.0653832424906	22.9989932956693	21.4266680033317	14.2256401149579	25.5835097010168	42.6711887165596	22.5374177475363	30.4925755963326	21.9946337577502	21.2602310882944	14.4261995326969
NR2E1	0	Not in Network	0.216534697728321	0.567474304122857	0.294495663658331	0.603205378080941	0.211791562204935	0.0327729459080619	0.0231814935556943	0.874455805433149	23.9336643538048	1.00443679425151	0.0144195720972287	2.7276258713387	0.203947341524365	0.0546953400483306	13.8114373723772	0.0883313099677378	0.373087723262725	0.64903402334273	0.148842898868915	0.0286787026742118	0.0489892059793905	0.0493977151858445	0.373412450730445	0.01513860491415	0.693821720345933	1.1386354075734	0.247047544522196	0.318268235547328	0.179815407860672	0.072606119393177	0.112879918289954	0.264834221540111	3.98592280823861
NR2E3	0	Not in Network	0.341687875534999	0.250153115918449	0.941710817834106	0.277449051565603	0.66041391828625	0.139700213046161	0.132171263418108	0.283157464496266	0.192217567984151	0.134074287000686	1.07693380738295	0.345943087222242	0.462724265459776	0.744670167256706	0.250593597447682	0.135606384962683	0.233971660960286	0.179692972303163	0.193776328280382	1.67651113643238	0.246538288347135	0.261170747657606	0.583336987702326	0.107056621060355	0.298258666186759	0.113282859196233	0.226875105617721	0.399120371831872	0.276131623253095	0.209613103304576	1.19221776686362	0.609696824775707	1.12432085675417
NR3C2	0	Not in Network	14.6797001871453	4.37338322357336	8.02626728290631	7.15783949883706	8.25052821481293	22.3747555544038	1.79810242798686	10.342622353607	11.833541199823	2.54099286161372	120.358068792161	18.3444899594917	13.5291439584927	3.01793782385164	24.6485372962456	7.09320114124005	18.7388097093806	6.01025141739878	6.60153409730191	6.47225332765637	15.8226935876425	26.4139181552697	11.7692644701503	18.673250943117	7.00570019838203	2.84771825252388	16.6149878883306	3.23325801739497	44.469678163972	13.2976320124503	5.78168996873863	7.59015736284201	4.14009251413996
NR5A1	0	Not in Network	622.294388770037	0.84200168305798	0.348317074631051	1.0795873669349	0.0506319337058187	0.150513371655706	0.561313702378285	1.33276385873344	0.263094920439615	6.49820986439248	0.00955672339485568	0.153501135498799	0.0574158356302984	1.99704807514921	0.0578410484816033	0.147000521057772	0.207406975285128	1.96717822714282	0.0271533036799125	8.6565680803287	0.0260729843030499	25.3511845617543	0.0223863485068717	0.0624446288918118	1.51932615725555	0.723310965885822	0.199147281004444	8.99266349570355	0.0167571961345119	4.98073593378863	1.52532778230878	1.54219075731312	0.00773071427714913
NRL	0	Not in Network	4.17569819958298	1.87836641335254	1.96902764654745	1.80914303534825	1.76278444251395	1.59941980206121	3.00152395323479	1.49448799230957	3.08709030577533	1.20617824808941	5.78023400664827	1.7340647654321	2.66069218714313	2.32109358436153	3.58778044394101	2.59700596478058	1.78765579929801	1.52172461358736	1.34691648586371	2.18463904150408	1.76232873691916	4.06526728904749	2.34570991527508	1.75260008504746	1.69925261792552	2.22971167323717	1.46495011663131	3.66512027036547	4.3731389530073	7.22495413950675	2.36165591358167	1.90027822024563	12.7398850931991
OLIG1	0	Not in Network	0.981203572835343	0.13047552902407	0.439338481840952	0.141997150961371	0.15604027956051	0.0843101971999895	0.266301885555872	0.0554243754156939	253.215159577912	0.253696727164767	25.5209741325382	2.67572637865596	0.859762207980654	11.1774517868455	596.241987147767	0.0578423295079804	0.59866526350299	0.260033002505217	0.260474577079853	0.331690737390238	0.237096624314604	0.81737794220195	0.443966458897531	0.0948454364519776	0.210194116158642	13.9438668388052	0.0957875739993183	0.781670597322503	0.0804322585848556	5.43220438596301	0.248062316100507	0.198560689987582	1.42241797566795
OLIG3	0	Not in Network	0.00121560895806403	0.0722391979251508	0.020640453519801	0.104576069843737	0.0397998069616346	0.00851765586317083	0.0101806330195009	0.0119169270281717	0.0984064894814443	0.0124038802875264	0.182618583358734	0.0561168306665707	0.325745372733465	0.0103753978956761	0.00965069220685069	0.145237590021165	0.176609549327266	0.26440633114423	3.36078993460492	0.372967642233102	0.128991163010677	0.000963836546984713	0.191172850067024	0.00578186814534745	0.057385758869292	0.00240525774859385	0.0604049381566872	0.479187141698654	0.000986200120394707	0.00306626707458487	0.456719015006647	0.28423709700688	0.000210939903660202
ONECUT1	0	Not in Network	0.0275518248196401	0.201149265189775	0.0941055760662577	0.426355142782028	61.3319060774901	0.0986089462427239	0.172206699648352	1.4397608934935	0.682562834081712	0.229697832150455	0.170360976044394	0.216087525859485	0.11742268645811	0.361685372653057	0.379848598557236	21.6989393679568	2.27476033154856	0.428901298547536	0.0411935758869168	0.2742016950964	6.40195040681391	0.139941125250503	0.0123653970287748	0.0585561075069787	0.147964851151024	1.67607851014012	1.86571399900199	0.713161815025705	0.0253038005448423	0.0510724422935324	0.483997931941377	0.200451864764829	0.394996781148037
ONECUT2	0	Not in Network	3.6810150004789	10.5167947329486	4.33921845784195	11.0265567124848	119.796498837577	6.71698939562148	0.347455783974816	59.0039158144441	4.05703983707705	2.12469304057542	5.59967958632092	1.78298910325546	7.61984883410131	2.34123498586203	4.43590926838958	73.1218926632048	5.2494811330225	2.89104071732555	2.33045164809191	5.59062616533916	72.1796714839369	13.1736659056284	10.4682193840076	4.10558667123339	0.81383516899897	3.43221583543978	90.0272796116289	4.08594104248227	0.421745576791598	0.355689687753716	6.26229016539798	13.9478439048352	1.19032524070022
OSR2	0	Not in Network	10.6587812240092	11.8241476770803	14.151340288974	17.3643101479358	0.604450933587328	5.91357604914186	1.81446645476804	11.4805110369229	2.3678797842925	14.1652344211225	0.905398402749586	1.64847040935753	1.66130868335258	0.296001896137356	0.73146871783571	1.80673450602899	5.61972691354117	7.69139556266728	6.80150147758601	13.0446061611391	8.88952466875733	1.06483402295846	23.8917264068688	5.60158017535145	63.1564505044872	2.03046828960104	10.940894684879	10.471492839722	1.48219550465612	1.1078078960952	18.5226972637257	29.0979500398316	0.27728819488304
OTP	0	Not in Network	0.177043252111072	0.0997976809408594	0.070695930634031	0.110770714406051	0.273845852831875	0.0382863114524525	0.710242586495668	0.0965215527160755	5.90261883203718	0.0594255296471445	0.0115262703963092	0.0542818671584491	0.0224523740279076	0.0423658130157516	0.919683525138789	0.0338058328926611	0.0575750083992759	1.96619668614014	0.0129581348239868	0.0282382600563596	0.250946720542059	0.117317023905798	0.0817892565155748	0.0329142739639162	0.349740067360485	0.0856727627626862	0.0969394438386814	0.619140033676943	0.00673649858666405	0.0472973218153429	0.0618386229784759	1.00313687511323	0.00868685947269509
OTX1	0	Not in Network	0.83826491112287	5.65717817869748	4.42935620149421	12.0198809512972	5.91852220679447	3.43207955299542	1.08711968020556	12.2233446204458	10.4394051913979	9.92940815866924	0.313488331279463	0.223512044942193	0.362536119296043	0.287963981048217	3.4575120587932	1.59018814970069	6.61219482578857	18.7345193858688	2.33763942075865	5.51481806736405	2.21352829543015	0.152517441629887	9.33287346488085	2.9908260165247	1.36333462519558	4.86120902022398	8.6276823422804	2.7994927676742	0.269782341262035	1.4920542653492	6.99123397888742	7.73686019858743	0.6225670739059
OVOL1	0	Not in Network	0.0271934367581702	29.2145547676286	8.19338748234661	21.1375453684587	3.07160693512644	28.2805528187346	0.069160951648528	22.3665283445266	0.105354715323682	36.3612251090316	10.6549722394403	2.04539581322154	4.3611503520581	0.148764015058489	0.133295624603586	0.875890684997344	4.11627184820118	12.3320335513018	0.1397571148536	4.5558108561155	6.87229180325184	0.0197280908163184	3.24712622593398	32.6975563053528	0.0962614855951986	5.10659802911564	16.0038508279583	5.10883893279211	2.70888661852768	2.22714943434592	8.22179406476195	3.44073701001907	11.348906511546
OVOL2	0	Not in Network	0.0294165827997272	12.1057951869692	15.4367226055413	14.6829353427145	9.18893314479284	14.0088833492259	1.42176083596095	10.8375497950349	0.0639545958736025	7.30400903473783	0.717832963051565	0.24147438103605	1.74588979306151	0.0882610387100653	0.0962257646260591	0.667031580323852	10.6968711048593	7.8699561765601	0.350317914640783	19.2951300553502	10.4980683815401	0.11786356742199	13.0438717785096	15.2795681842203	0.178770070187829	0.664493225577906	15.0068458049911	6.56414700744546	7.86762111513501	4.30702836305213	17.2080858249193	4.07526655753254	0.00945725834647681
PATZ1	0	Not in Network	25.6934735580821	69.2110430030198	93.7845781548314	53.3836069578123	67.0532178096967	52.3759437370632	57.8881732281726	38.0797637477963	54.9292342608796	27.6110686386576	57.6641150754097	43.8774840456671	50.5217065524762	79.3863286787373	96.167998114217	39.1092813579158	56.423055381888	57.0067398772353	34.1724967669358	111.009051074856	43.6937684495664	43.3826293774121	83.8970125178947	56.3193925798971	43.436754000299	59.3168997111295	47.5301292617097	95.770847022667	87.665293249295	103.949735688369	122.882807276593	97.0818942721235	87.2643852908639
PAX1	0	Not in Network	5.71056821262753	0.133669742272403	1.13937538375165	0.152992509833297	0.100840336802092	0.0321709239757715	0.0711189312934861	0.435326225774131	1.5715603793691	14.3814898765223	0.0251553763264081	0.0613351593488742	0.0436842789905752	0.0321170984839756	3.38734970209383	0.00589448937368664	0.135691433811233	1.58945969162099	0.321865213145274	0.318856845939461	0.0622648804983147	0.0824272255005171	1.6494089869218	0.0143179907937863	3.97310227166847	0.516885934065323	0.204707860912054	0.646951330660168	1.33243299934533	1021.35549799974	0.40278140431138	4.11190212132035	0.0101816707539844
PAX4	0	Not in Network	0.00358998130138123	0.00696614473223066	0.00556616711701126	0.0236719903141823	0.108408393420103	0.502258525250412	0.0184172381587088	0.64570263590019	0.0208321125816874	0.0138450227486294	0.00293075540711096	0.0127481809612094	0.0228857797407006	0.0117882051687861	0.00717311878694271	0.0127750178903763	0.0210846901201168	0.0426743457161048	0.00193915420164678	0.0662471386386159	0.462626009244289	0.00459219268419381	0.0104085689149191	0.179211928872455	0.00464283597349523	0.00750545477542827	0.86659549188237	0.888365395939991	0.00318154964989896	0.0428514536234995	0.16762175462781	0.232951186921942	0.00254896491626134
PAX5	0	Not in Network	0.495657149761886	4.68596028225899	3.57254938871878	3.27636270854597	6.34923032381601	3.26495541782929	313.473224538732	8.36115382152103	0.564542463606134	4.90289627803893	1.15145722206371	1.20382043386154	0.521546231333682	29.0484882151754	1.3133245978534	0.967073148133842	6.20928256337701	5.65406457896288	2.59773954096201	0.641108790942868	7.9822398096403	11.0177910681513	2.46649967857034	2.90063460078912	1.41341310071324	1.31854899494329	14.8795063085667	8.5047349937168	2.13829621750782	8.4971069733826	1.45768643750299	0.591685923146734	0.715286360453476
PAX6	0	Not in Network	1.02261716384565	2.15386211848063	1.32682417213969	4.34947091307816	1.95457841126066	0.88709400358427	0.756885993318791	3.04873699917909	20.6704464100338	2.44947126243613	0.319913200127796	0.768837574098193	0.455470591391039	0.3771019118533	22.3494596069111	0.437509829546068	0.24038832524503	4.93155222803474	3.19149567086611	4.11817787216409	10.8629543358566	1.82246470868585	0.0719144096055584	0.503082400785777	8.64739819181658	0.999828674035022	1.9379470792435	2.57791606290531	0.0213509057625638	0.629752662965172	3.31026724846853	2.24675174657807	1.74986230589374
PAX8	0	Not in Network	5.42773487586556	10.5393648153878	3.34799876848716	38.9224249878608	13.6408248967275	6.66295913339029	4.10640249682069	8.72872371667772	2.6010631606677	5.03865904236979	128.975119288531	117.474837760996	390.298672448017	4.96072037826812	1.53312862467046	3.60399854587376	6.20483055750912	4.36574127630765	6.45543901376963	401.769554303395	8.44075339681898	2.64541277858381	2.26463771058138	7.56628741357603	4.43204985227167	2.49131390469153	8.37741155940598	6.18071306236793	755.823705415128	4.49620077264754	400.599206342732	125.773320861406	4.77613281356464
PAX9	0	Not in Network	1.38458136023573	6.10088711496994	9.72535084410443	23.7872252901617	1.1019168784284	2.72143842525318	2.24699935653103	41.638087215409	0.422293490330615	30.6454125692374	0.326761726899649	1.11837741451871	0.407672117933669	0.0562072166019781	0.235719888699275	0.167831879354667	15.6002956230993	30.0705187611147	0.838400106383827	2.02718368711792	2.13551555137455	0.127151885536083	11.2737639203457	1.59259811920868	5.59176907871502	1.41234991968063	5.8168859991999	1.34503483366762	9.08215708764175	155.026736323982	8.41027701548408	10.0565217457886	0.0700849694498248
PBX1	0	Not in Network	93.212887780237	104.47064882391	388.026964949122	102.12434056316	47.0290114234826	43.7428754035107	4.3315266048612	66.6496839361418	121.446506214416	40.6525670714637	32.0194555466781	59.168787640803	54.8816135673219	9.1873008983947	164.747303102762	13.9236769465823	59.0426661213684	85.0190188541867	198.850352158642	212.291590922866	81.7752843845428	80.9647048136827	108.998278535383	46.3937991658723	192.578268361448	8.71116744988815	66.6718322639409	145.933302376899	153.279621668359	129.122524943532	116.937358167176	156.324210212273	33.9382051450182
PBX2	0	Not in Network	56.6289810338005	62.9534570564191	53.4985858329826	53.6909260205023	79.23766327685	38.8993220984846	55.1311893940834	52.4585230772018	44.7738479663834	44.3191566979502	27.3444116117352	65.0638864709493	56.921771585762	121.350588893957	38.3364235812615	44.4615394399942	64.8850866724474	57.6951086075792	65.2954764138568	146.132251540758	48.2324941949047	70.5686755404373	51.1804621240701	39.4048449764476	55.0383654917892	65.3590285990358	62.0102710007877	86.6933751673598	72.7527773429013	88.3628690169608	55.9093847299736	117.121133168807	67.4351419674927
PBX3	0	Not in Network	69.0538239973306	22.4056329276621	34.0952584201055	23.8189128975568	58.7915987478541	13.3204439800083	14.7654192402918	22.4116874735713	41.5136688014073	18.3515425924462	32.021244394118	17.1273162484815	13.9761595704185	80.0346090732058	23.8959858977309	22.4998537983037	29.114136459404	21.3901629623862	42.5912348039991	16.6609942147581	31.5012343411617	56.8723667009196	67.0852266335911	13.15949584741	45.3760316775398	12.2620854250464	28.3348266631659	71.0338269171352	181.179799288187	51.3331940678971	6.64700749428125	30.2086255667435	5.85184796807202
PBX4	0	Not in Network	0.941145736830246	5.6487458968859	1.32922456818896	3.67821012047108	3.41289820977948	4.07609794263895	12.4938212275589	3.09578095853729	2.09348754728205	2.0403722538058	0.834112676661274	2.476466344183	2.65758509185135	2.56902911521826	1.33110014842327	0.469949625679629	2.76516554793904	2.58539941443303	2.65170264470005	3.66836445400272	4.00106332700323	1.60076897829595	1.27430927737281	4.37332023935809	2.97441172892719	1.76560778219991	3.43248282474279	10.7091925731117	5.22864950357199	8.09470359336205	3.85431343525119	7.15935715320642	0.420209469067768
PCGF2	0	Not in Network	15.4568300364071	30.5822305962586	33.3025857577837	18.5992882537687	19.4537072499517	17.7760683107117	3.90625058304506	18.5737145818419	21.5386801061822	13.7778364337991	15.728249509044	19.7150182482581	31.0118435113042	1.10782069054164	24.6581385831687	7.82893402265117	23.7262798147326	19.6200878031862	24.2792672222678	34.9141109890167	24.6709859027172	26.7195904425623	26.5294631642786	17.8715134700682	22.8177639194749	34.7196590739026	18.100843332374	33.9207121966538	30.9175253902207	11.4367389104281	38.5072136430738	40.036523932145	32.3233072883682
PGR	0	Not in Network	15.6602581968421	1.23074919447088	156.176833199544	11.5235883348065	1.38783322155124	1.26879385093867	0.239141812117123	2.2267277432151	0.338780882169737	1.2799874454919	22.9562632564281	6.17940880213935	1.18957220285089	0.0663950474781095	1.57258780071335	1.02018571816111	3.06045249740294	1.46325815896239	2.62323831375044	12.3672563179593	7.6746170002186	1.74132529120962	9.49606206713154	0.917812268605159	24.0736181616361	0.224957465494522	3.56002530237361	0.675962138479379	7.00286777850746	0.454995756708579	174.304561636165	7.5046840582705	0.161550102968788
PHF20	0	Not in Network	40.1957723294967	50.6220168790043	87.4261797818358	53.824344202161	47.9924032120263	61.5346520400568	45.4983202662093	55.1479621653626	52.2492431602398	48.7514790254367	32.8877554810272	45.8323730029218	43.486982135281	87.0791948903287	69.9862653409013	24.1009925887482	54.0657613194193	52.8770858295795	57.1635738325144	52.5649898651996	46.9164518789417	42.5738074717321	60.2190580898839	65.3595380591512	59.8177742614801	50.5202343302555	56.4151886968735	49.2654617645794	40.6044328332214	58.553675974506	47.6715930987841	67.990707494692	43.7958082451524
PITX2	0	Not in Network	0.393398100224466	7.40276204739789	1.2451875734816	8.91560098607576	0.813305902502644	15.2472991057991	0.329828989270007	9.20875644447528	1.9601453932497	13.4295629496992	0.0968548437821966	2.79805404232992	3.56527249457216	0.052526799256993	0.678664835406199	0.705493511245359	8.17315368246336	7.1961112138504	2.65413473520203	1.50712697223265	0.642303234369925	0.125190345434826	0.761374961421571	14.9525807081819	7.85571780216898	3.94176340064634	2.33625632098312	17.5402176339135	0.07299315116738	0.279506243237849	4.83893199820947	34.4675253882653	6.67235524478359
PITX3	0	Not in Network	0.104141239123479	0.0641856083044428	0.0729393808631376	0.112470916402057	0.0397133716893388	0.0253882737973068	0.132179279809303	0.157874236709493	0.0544844150080504	0.353685315909475	0.0221366054997294	0.0291216934364258	0.0756268835426355	0.0327410414948676	0.100803828388889	0.0168811690620673	0.0767595947916553	0.236336241147204	0.099152493976781	0.201483482176221	0.059030366113573	0.134859747557191	0.0291709142096648	0.0240873112363509	0.491575077164648	0.0339380837266229	0.076615239300209	0.44418232620065	0.301447693271984	0.0413938761544801	0.12787924691046	10.1762101841659	0.0426346893435165
PKNOX1	0	Not in Network	21.6862267905078	23.8411099664869	26.9000221313799	28.2606187647505	20.4206394411641	25.5035810667429	22.3303405798205	23.3730003152392	25.3100855615204	22.370375227261	15.6622362841885	20.1689962035573	17.5288155128713	39.9749337332011	24.032940534223	13.2016395012959	20.7964108438808	22.663835305103	21.9611125096843	36.893609241917	20.0887491971163	20.0086083742943	23.0821160529216	23.5395399808592	30.0590183908743	21.1118078921756	21.8710965004403	31.8353887887787	36.2857147736148	30.4444219065738	35.3895698183878	35.5518855574538	15.9563992809703
PKNOX2	0	Not in Network	1.61136421505982	2.56949359516472	1.31530246116495	1.20020639020352	1.58879549893752	0.556165350617758	1.69150969543631	1.23362900211364	25.2739004900107	1.79640834065752	0.369843678541273	1.78274721310559	1.39141970460862	0.11842630435589	39.6260722266431	0.973438601630351	3.74171947162508	2.83971101136026	7.02790186906363	10.9177241093725	4.33768390028892	3.4126993447413	14.1481586344919	0.525443197201166	12.1167229002155	57.8473315048117	2.23703396945391	5.18840071295885	14.8106034100382	34.1530792773	3.61357494712401	25.8596744745346	114.891987713751
PLAG1	0	Not in Network	3.1394582832685	7.25905222428558	2.02988395196341	5.19079187257191	2.56792937768006	3.83112531811163	4.38306719923053	11.9261399184332	3.1725416520885	7.4194352156966	12.6938953080591	1.90021429143105	8.29124579199156	8.58717927802173	1.95541459415424	2.80094180038488	7.85005877014322	11.6684069294964	1.48218112592337	15.6543285059379	5.6202165941992	18.1483819107535	1.93701795688584	4.40331314018651	7.97638603434207	7.00459383449306	5.6454285251447	16.6442377422781	23.9988323142189	12.427569228567	5.23296999255059	16.0168959628832	10.8392037632876
PLAGL2	0	Not in Network	14.1087246090806	41.7782608451104	33.7496919138219	53.5158120555057	25.4376423741828	107.148149042224	40.7359294283617	97.8825139252219	28.2353264088783	53.402021463124	82.3523729750631	20.2423750688143	16.3915583598765	90.6465031993059	19.9798232661849	11.7536902563087	45.8103693505871	77.1236271411555	20.9042726043069	107.326081837658	25.6885651055496	18.4704678362393	27.8462428221609	131.225560534545	21.4234109994458	27.3109983669142	86.1875191074403	46.7013088550335	23.8002384294672	29.1640963754136	55.8041233299112	91.6880188354003	17.9749088637509
POU2AF1	0	Not in Network	0.631052683699762	12.8678775406266	9.78758848631038	13.8560976395265	17.239042099147	10.2948824164272	474.703081560369	21.6585980786449	0.52633791692298	17.1430086603864	0.717247918853986	5.62775940907205	2.84262059001996	13.2365995654173	0.746557528980011	3.02173453979867	27.7261152069816	40.1092199934472	7.39365073952459	5.42036063781679	16.8562543441732	0.928407628026612	3.19068566095816	7.21344470291269	5.27130333984846	5.00667833197849	29.4095283745027	19.3764382333279	10.0987571112964	13.9848482104411	6.61677670047839	2.06099991015079	1.51335256661624
POU3F1	0	Not in Network	6.37809546245549	8.23150435222859	0.967380802204978	5.63476416983591	0.245218033871578	0.162325335187236	8.99596833647906	6.0311691366083	2.0714851517657	13.3534036289054	0.075573096645474	0.648164957901622	0.304582098023185	0.107038206893361	1.87199447435617	0.171738753599137	0.488869686419472	3.85773616578932	0.41147519702026	0.547184783174366	0.436587122469373	3.27757936665258	0.264611111037353	0.126285798328396	2.10936559694131	14.984053011924	0.854570019653189	4.22201117081678	0.758280155196196	3.45988085649525	0.437978747864481	2.0801031362714	16.4670948010966
POU4F3	0	Not in Network	0.184528695937337	2.02422027671214	0.52685623227308	0.129436466579542	0.136255171286769	0.0926563389755864	0.0997022876955015	0.124268120485451	0.238146637997714	0.12205226313547	0.253036147924984	0.101463559507793	0.121199032728941	0.0648857002364645	0.232384530606584	0.0619767678363842	0.249132626796201	0.10691399692544	0.155803119034276	0.1434056681741	0.117741079876193	0.112380338511517	0.130990309057979	0.0980164463258658	0.11142226359715	0.147715979614049	0.102436265238602	0.882057147579036	0.111304549963815	0.122954756639476	0.150201583631327	0.152938731187061	0.0720449963084873
POU6F1	0	Not in Network	16.150685727769	5.58689199979855	9.21857091728799	5.54586589688707	11.1125037077669	4.43597391110095	7.20142983906288	6.40365595789664	33.5077923337573	4.21628048384288	28.7848837894353	16.6423868409673	16.0666043914595	8.82746446292202	58.5684375399071	3.85998756507255	9.60008610349028	7.14954016031927	9.16687376633731	7.42899727737228	11.4159975982439	21.989890090667	18.0353058155773	4.59459581487149	19.1540502021093	10.8002914905604	6.98382991670002	28.5125719839567	14.1909941255993	6.90934499188126	8.27914423008681	11.1594821536195	15.3227143038786
POU6F2	0	Not in Network	0.1850955423421	3.85768497702239	0.517986597871281	0.337801504731317	2.09826052712488	2.20808380135816	0.219568609005927	6.11269594948495	0.982825779729155	2.25820457448171	0.0493788226534986	0.306403968102349	0.233049230494962	0.10888947458136	1.12353522829252	0.456855374345112	5.15425466275393	6.33959083585798	0.437854119084066	3.0366639688205	3.75344348342979	0.75554845816664	0.219048961310082	3.39231654358951	1.00815386873047	0.360672606998646	2.68343843139308	5.47656213445985	0.107619804171646	4.74800714174844	0.947509054809208	4.66096822519959	0.0682723938036746
PPARA	0	Not in Network	26.3698747543838	22.914213576905	17.6055809872662	31.7558717638448	31.903601786386	59.20431717759	19.0524234967891	62.3984623085872	21.1317296025397	32.6153392448207	84.7246123181315	57.4082966500628	61.0348123558608	59.8128921773134	41.803939812167	87.1215737405414	30.5934305031835	35.7524247221055	17.0197971363235	26.2732207391216	29.4327359527622	17.0513204647315	36.1107935222754	55.6726461447983	25.0595433134262	28.2971917983692	59.9452122111317	12.041553919754	32.7990854684664	17.1928520144587	21.4816012783273	15.9094902551146	29.366007878369
PPARD	0	Not in Network	66.8190884170443	88.9270317503944	52.6032500285944	88.5743952771862	57.5187548880537	60.9714634578603	38.088236234096	109.96145929657	87.4491536878624	125.441949904078	44.3614384017163	61.6095990181625	72.9009672213713	16.9891537800926	82.410457043614	37.0821229077583	73.3006389780521	73.4975852829124	52.4933271229317	60.171131156198	64.4425183896955	42.5247270907127	51.4842051491736	63.137032939175	68.6703927632562	95.077135622733	65.1334516274695	72.3988327503687	108.767098475125	51.971396668203	83.3976956338841	78.1699315254765	66.2232892757798
PRDM1	0	Not in Network	6.7722942602528	26.0030751038528	21.7438545742234	39.703799627863	11.9519559478705	25.6640981416131	47.3217096606611	66.2253857049901	10.9390211341721	62.1455815661928	8.5800380640739	40.2876112015277	7.74160248481272	16.6307659568249	6.87920722598384	5.1345603513402	34.0922833257322	43.8701916249761	11.6265113823787	12.9503865327701	27.5031014894192	11.6764972393431	10.343097255735	23.8587655799105	17.975460514279	9.58861893730637	55.6096311966987	86.8382884351383	114.618669963515	8.26298630939569	19.6126542317435	11.2707362697499	2.01361066795784
PRDM14	0	Not in Network	0.00317547246764051	0.00624935182824642	0.0315565113846964	0.00446822714020897	0.00277713917594768	0.0234460010974563	0.0160258241117963	0.0566919587519681	0.0217279482521977	0.0116874053108941	0.00497450275261182	0.0660598838722034	0.147009887379362	0.0368673601017123	0.00647406674554567	0.0102416384382702	0.0119370673170296	0.027399419936395	0.00433853601847643	0.0860372821321831	0.00697576875424592	0.00335113139254651	0.00957538414585635	0.00950997589693803	0.0159027707090786	0.00631738306398455	0.117666798492628	80.1866240428127	0.00437877909921405	0.00667120835368457	0.0511262668787785	0.0641420360919808	0.00212664252608858
PRDM15	0	Not in Network	6.59385597762028	14.2481624718281	13.8990283330417	27.4056143069711	13.4266965496639	11.3455928026823	88.1061458220369	14.6559074654612	9.81536022854678	13.199516906859	5.15982092111163	8.39168931677028	7.53134342819583	33.0639027377938	11.4562571265009	8.77957428935705	13.9088112235023	13.516698451953	10.9945722768136	19.416752258826	9.15660199234051	5.9502188178141	10.4707258472947	10.8553072613073	10.7826512202282	16.6534870918423	11.4013509485314	19.8439659778114	9.04923462811544	16.8889220567225	17.3025707736207	15.0379179520455	10.1822802300365
PRDM4	0	Not in Network	46.8413895186156	35.6789446572512	44.1088045874746	34.3262996874679	37.0273896659656	48.540373257087	27.2144884648633	39.1272940579246	31.3703248768855	38.47372529715	110.527673884422	41.8492554846695	47.4096436509101	39.1744306880527	30.6243061818087	14.1174961180362	33.4351118443484	36.4390239801995	38.0692505097428	32.4790855201576	30.7268362983389	36.4374800544585	31.1887069611428	48.8597316850263	36.5536278886802	36.8489953021386	35.6839586441611	38.1727644832625	31.5779233854131	26.5831175211706	35.9354981000739	38.6966085766829	27.3607551701364
PRDM5	0	Not in Network	6.07403272590247	2.76081323165213	3.95516353991886	3.90488082053027	3.16009837566332	5.97965387203773	0.644592955543167	4.3298791322054	10.9042498447335	2.77027747434447	6.46355288058306	4.73870506265846	3.47664413246613	0.814713471844872	10.2964041906083	0.79256938085113	5.89035791277746	4.33626425796448	6.0296913673349	3.00019035713623	5.35292223941178	6.39812852236945	4.91068358635466	5.37144884643164	10.235918893823	3.9461218592252	3.63611817746269	3.11393035575028	9.67149555998025	11.9348601225613	2.90142656073441	5.01382408114828	2.80376261351927
PRDM8	0	Not in Network	0.993223551889976	3.91704217385939	1.52630442336439	2.97257316786671	1.90717026802927	3.80851932059584	5.1248035873334	4.36902407969899	6.51143781822514	2.15327882395795	5.26386272693324	2.7547399041043	0.614508444713874	52.7388550333726	13.3765588257193	0.359231822943718	4.35844247280091	2.71310702313984	4.03362843099608	1.05285522060136	6.62776127411225	20.3753710746645	21.5865218148851	2.03820660613383	12.6007464419037	0.68751635134236	5.21923728698513	3.09309849689097	0.666535709411054	4.71954541544118	1.29865673624956	2.90206653725955	1.11979427909183
PREB	0	Not in Network	63.8838126226064	75.2959547987262	73.8559335754329	76.6584755627252	65.6805978805942	93.8566704975902	83.6539355784306	40.6591458612612	74.7222151219654	60.3293873789153	43.5639109173844	53.1213634609545	60.9090970245134	41.9313797060241	50.887675636213	103.76264868087	70.708491828239	88.4486250693567	64.3236604188507	64.8129823093105	59.7557290772588	58.3698785338207	80.6072726896575	98.9207378867778	71.8036259042452	74.6559532285677	49.3127828780364	106.803312497931	42.536935541192	61.6073437383984	79.6309750855649	85.7124021007762	60.3228874654415
PROP1	0	Not in Network	0.00414470034649956	0.00876774023398995	0.0203164122085124	0.00735704434513154	0.0142507751177519	0.0066570000299111	0.0384949446504716	0.0410048702872603	0.00949045484926434	0.0198221180125591	0.00491879527357482	0.0572940661267561	0.0219083997679569	0.0949076088769726	0.00808386391058481	0.00313931987150876	0.00711383744679373	0.0131557716656039	0.00915465565720403	0.0385880646740578	0.0120727898110647	0.00305623657772475	0.0310638438230373	0.0036385403699053	0.00566082642820319	0.0163970641044748	0.0454147227231642	0.00319500968006075	0.00798200841168202	0.0147679962632763	0.0661399217029429	0.0152150007787686	0.0016971992053121
PROX1	0	Not in Network	31.3782421936726	4.29625427970596	3.0308484611812	3.03551176467645	160.27237818378	44.4135124076387	2.02527883729904	14.9665816262246	23.5782132083125	3.29678040921419	3.27761370822932	2.7951019649424	1.1848129572628	0.363729854765452	32.7678027645615	140.746539710005	10.0101355980039	8.23559577114271	2.6856925694304	1.22260398041791	19.519778470686	82.7807046170588	2.63571611094884	45.3622025849727	4.88881917689908	3.77404801692121	27.8438918022072	3.39352558718468	8.85840553827893	3.69191318196916	7.48611334358761	11.5846113052836	3.14277435963983
PRRX1	0	Not in Network	37.4665682914871	32.0244750622786	116.702608581766	46.2220554833058	19.006525994386	23.4608112850187	36.4095425637323	41.2901542239619	111.809523861503	84.1313477375636	12.6670854838125	16.3447910856206	2.5988893317868	0.191372826661102	115.394215954977	3.98490633664242	50.910308719584	76.3628645885156	83.4983092986105	28.1528113517119	68.2639301822214	11.108599538598	40.2016785917173	21.0282247118806	309.780253514558	52.135663177148	36.320550163417	35.1121054086359	27.5824209186045	110.193623082165	64.2020712607981	242.766733658763	2.96451319516944
PRRX2	0	Not in Network	6.31950378054193	4.6125309438142	8.65802776585734	14.2429325656015	1.67398889448937	2.46713475217954	4.4610909242421	12.0159110467856	1.50754760568669	14.5787765842061	0.31680673912699	1.36202039445427	0.52083502457543	0.0710306791402516	0.27557209206794	0.368415221386957	6.0187642758723	9.33336225617093	7.18944746324285	27.9843560507009	9.85339520563178	1.27584837282311	5.71894377930238	2.96625736402866	23.4395517643213	5.64361573180097	9.89152563704647	13.4031637253471	2.5749860846575	1.8015824791689	13.0664138273356	33.7765379944449	2.64505684417781
PURA	0	Not in Network	52.7676733967015	30.2886168739877	45.2487143679085	32.3077884184479	33.5981931014376	34.2984122227163	24.7212447072416	50.3450284117108	37.4967055572435	28.9784897221925	51.3572030483176	75.5227762759449	43.1468358285033	49.8685911036567	88.2021230822449	22.988136034686	39.3906475337305	27.4909724752032	31.5233094610197	36.3586833652957	40.5088130222387	56.5225724091884	55.5316546692619	28.9876517254996	34.933091836782	34.1738547707509	54.5995284336671	21.9820052915752	60.5191962581947	44.7957472020487	27.013507104612	27.4499786961997	33.8201208112376
PURB	0	Not in Network	70.1355102628244	84.7554305112448	106.211640979209	92.5086890230043	66.4042075493287	70.7910472619235	58.2425351914596	121.403850945086	101.36873122943	105.002619131731	59.499813296142	87.2402455787236	80.2351133222268	98.4464350167363	106.417929467848	35.1257938877095	85.0994794950891	96.9918134996786	63.4756847538423	74.5147796932675	66.9130141102172	55.1482832028238	89.4066032814724	61.494473025129	90.4634292626194	79.0015688667203	82.616470008971	62.775925797829	86.1350777837537	95.4425019327844	80.6005847740683	97.7404043276492	44.4449056845434
PURG	0	Not in Network	0.123189693385183	0.211730545491631	0.294467046561711	0.170204758365612	0.11925215521109	0.11029277790532	0.112423476349574	0.225337850053676	7.57771451448608	0.136346008547519	1.51419305792426	0.447494067489833	2.55063104443438	0.747171384460859	10.8499693552656	0.0503152644322857	0.182416694314431	0.319811073005197	0.580354665713999	0.792116661794308	0.516985585138227	0.710192588273639	0.248080892271527	0.0778702091565537	1.14697808766751	0.0399087013992869	0.222398207790885	2.03532821637656	0.111473376391824	0.211957034498737	0.402576755679125	3.93733178571461	0.0580041729390166
RARB	0	Not in Network	6.22031830562842	8.24314597701808	8.38309518265224	12.7880170715524	8.00696686418527	3.04095666595821	3.6304545907909	9.76229977547354	9.96167138611412	5.9721690065252	22.5354469082451	18.8709025129564	12.80357851343	1.67374050596372	6.81859650595651	2.96183625971359	7.97506539712795	16.6534147839853	8.14598482944477	7.34939535185132	10.048915437881	10.1670160563906	11.7152055289666	3.2280611420966	15.9874275403925	7.97830917701736	6.17545602698167	20.7165646031096	9.2329180624879	5.64940555903775	8.17066219679893	15.0328694989914	8.87551494690015
RBAK	0	Not in Network	18.693010246432	21.8352978605369	30.0878334146959	22.9136888431867	20.4726947147829	21.5747342014654	15.2460748867077	33.8394360469528	25.7180310477631	22.9576614672256	16.8471463550775	23.3134749869705	21.9758401771284	28.7519911383589	24.1983809535526	11.1161299897034	23.6353280127113	27.3468244059342	20.8757470555129	16.0034004461223	18.4849984499986	16.5282188996279	20.6525066428826	20.8831159020845	20.3964102613104	21.1676430695677	23.6076787091843	26.2752939125597	15.2134246288046	21.3904537610528	21.9825758686459	24.9280935555704	10.6145084073094
REST	0	Not in Network	38.6651020317805	43.8650030288845	66.276103415773	41.6941520011758	40.4358612685877	42.9313367724628	41.8594490423664	70.246977710514	28.0762639014435	43.5414018221578	55.5993069492311	45.6997836802457	37.9158940894458	130.172682234692	20.0873647294908	20.7182064482641	48.9486076935507	49.1937840060112	31.5449582446388	92.5897551452162	40.323744492906	6.66292965010856	47.2415989840346	36.7312862439799	38.9353128883719	27.9809491876367	59.7483096888114	173.947660278026	51.4140017774327	61.5082661996482	51.6989730611215	53.4885183672204	17.2426045559901
RFX2	0	Not in Network	9.85866756771196	14.5879381841057	9.39310305568525	17.2638346453034	11.4131961292288	7.98644046231993	10.5655942923078	19.4637982580225	31.3504593964761	15.8269682505041	3.04040718882655	15.0865460356077	14.0203712592376	34.4550108406945	30.6894714885184	3.72673399073206	15.1123490121418	13.9267345130939	23.4564190696683	14.0652222731209	17.2560225888486	10.0314064152985	8.06816283073004	8.17008393192451	17.8384634745588	6.62089292885494	15.7751951492619	13.5610586588076	10.6229167225459	14.5812297183591	20.3637688094658	14.0900503022587	6.06203918312582
RFX5	0	Not in Network	28.6413313665326	45.9808118526598	61.5199980658418	55.7562667251274	52.0521537180071	41.1050595425773	112.90687595654	45.2056046745498	43.9357694318587	39.8165179958466	30.1425875210339	36.7793785112992	36.7420637561022	79.4050451244705	46.523139620279	31.838846681783	60.853591618544	51.6004228545952	35.5107232970355	60.9548941106999	39.1721855737344	53.3880918200491	36.391021407844	39.7922580998978	46.1615146773823	55.369741742438	49.2202334490239	32.2231172367114	51.5504216423462	71.7440244318442	53.1732460253185	44.2445797775038	30.3776751301228
RHOXF1	0	Not in Network	0.337076937777886	0.228630182616379	0.137949163620646	0.287289871542316	0.291839044904998	0.0845953519205938	0.635928098908988	0.0958798453521653	0.250083881055303	0.134377030792158	0.179786322834801	0.345558707748211	0.477176501686565	0.39167484735474	0.28301456291443	0.103958489711229	0.274533669938514	0.151253754610071	0.193251046549218	0.922151700661521	0.198409743351371	0.330198831088857	0.124768487911075	0.0885185800034228	0.244533920036941	0.323734157247417	0.0867548307153811	1.10860474404847	0.303483202129633	0.501893190653734	0.911310724332621	1.0159705885055	0.0475539078478319
RHOXF2	0	Not in Network	0.0113597471696561	0.0596652442979336	0.0183818042204827	0.0111368114955439	0.00581005128611859	0.0224073072481805	0.00751026534192587	0.170842230405954	0.0410345846266388	0.00591395490612026	0.321113395571727	0.0396901841084247	0.0359162023908762	0.371077421674276	0.00675984441545952	0.272557399759777	0.0588351237364479	0.0273728635106013	0.00499715869577899	0.0717332209200301	0.00605320166661086	0.00714262090308058	0.00876913917447773	0.00470794968419266	0.00627781793137224	0.0930823126762265	0.427292533266842	0.947921544982609	0.0157566266086336	0.011897769392373	0.0675954779574811	0.249623061955321	0.00112847189989893
RORA	0	Not in Network	92.3520523476036	9.11807519562029	19.5751396134495	16.6811041546913	24.7053065794094	8.54911250764888	9.96252660385912	28.8202690866448	22.151292370856	22.1677384714107	19.8251018871277	57.2061393595708	28.3914016993909	24.3754158462928	33.5820438453732	30.9033915338005	22.8387157155576	28.4567691894476	12.6651972015479	8.98059031768688	24.7986455883014	37.7030962596983	16.5431199687389	6.34048191127014	22.4317778251932	7.23638296689749	16.196183430785	12.7097825475155	28.8374581791097	24.1055228762816	9.30059582541969	9.51737967330323	5.38675366734733
RUNX3	0	Not in Network	3.34411546635554	12.9017780155144	21.1820430995124	44.7478870828777	14.9570334306604	16.6724383907014	141.96623250262	39.8132762797601	7.2995324680416	42.7618527283343	4.6502872973229	27.2012657661817	10.9863221660966	87.1314602391481	3.30161577716429	5.37461977468662	21.6211811507236	40.5837587427206	15.4747075131525	43.3840172591736	19.4211553641816	3.16905471192638	6.53380442168833	22.1133588092775	27.0914109010304	118.794309120238	29.7613259768639	20.4230632274713	6.42520066466756	29.8897716091539	24.5332496518024	22.9177017695748	14.8049301477317
SAFB2	0	Not in Network	82.9754606051395	68.5782614567019	52.681390149318	65.4600255282229	79.2359493468545	56.3167032564493	88.707641594511	48.8219080288427	74.142791904434	48.4393342317876	64.4120202591392	68.1447891067008	91.9674258429246	91.4257994186865	116.384031546146	45.9696486092103	50.8467728854501	51.189642856271	66.1946224731484	47.0771700328785	64.7310403933731	79.6160249343224	90.6162235804922	54.4414084532355	69.4082197262265	63.3816906375563	48.6794306345518	79.8437424861581	78.8497118083732	114.595055755316	70.8403667034749	72.9377492713078	59.4186882267509
SALL2	0	Not in Network	7.43452608853163	8.15217362723249	23.2963729626891	7.37082959085103	8.67317593431124	1.76223482055619	2.52906891560666	5.31420414447659	77.5174590292933	4.25055785095643	1.51037373465044	12.4962447093613	11.7006521738427	1.98932802965452	139.6113903958	4.48719771625006	17.1300725768967	11.6414622895933	17.5239431914273	32.5900545792184	10.4310728850256	38.2610560087314	18.1565297257578	1.95684936121004	15.3107574606025	6.1879201647778	5.74590181537936	49.5762873572002	25.458566269195	18.4405372045206	22.1104077937019	34.788163729224	9.07375117076351
SALL3	0	Not in Network	0.744054405939186	0.273701415938246	0.214337566090267	2.47725458393256	0.159474695098555	0.111437697176238	0.119317814397021	0.962255717109602	45.6654142382878	1.63032431252226	7.49906494639276	0.969142777011929	0.56381149724346	0.0490562276761114	49.9124569777496	0.268453321355222	0.992186151868913	2.00827789401726	0.874117721655451	0.0137577207604381	0.190815849891886	0.0133204892711726	6.1283236857934	0.471498058126584	1.66444843997081	1.72969792402923	0.100627034819977	8.10372897587503	0.562558953946965	1.21129058551364	1.08892989698732	1.9422447112645	0.161019794227161
SALL4	0	Not in Network	2.28611611120825	12.046145939501	4.03497540974781	9.32506576444847	6.85362790588471	7.0133930579021	1.02378220814885	10.1345875387617	2.83093941321048	2.21233017236165	3.69083166661531	1.29376759741809	1.05407591312471	4.25560519767061	1.01747654519943	4.56528521512904	5.03821437203485	6.86185788889231	3.6552958096612	8.10849823681697	7.995333988671	9.55127379040282	2.73331050893553	8.01226372813817	3.99690049290178	5.45084931346173	11.5791523278301	182.128595457107	4.07269976028626	3.2844735852351	6.53651444651773	18.963266778081	25.113042708754
SATB1	0	Not in Network	15.6237423852977	44.7852198438935	25.972524861236	20.7028701756233	20.0956044113213	34.1534681383162	25.8558901648596	26.0276462061559	42.7443561747572	15.5057455294463	81.5429951706874	27.0092877614338	30.5838711616413	300.699504362536	118.200553592703	10.9683363790009	28.129032664282	24.8071479940855	15.1097854125772	18.8913947866925	36.2996523595221	45.4690762459631	56.8021919922075	38.0832983518369	23.8402865075609	21.3552143710765	32.3494960104779	20.940475009573	73.970323655357	312.47912299837	16.6083186218859	23.807766274309	29.1025612535767
SEBOX	0	Not in Network	0.00427844214337247	0.0021055089197416	0.0026495728245871	0.000582746655042796	0.00736946760207144	0.00190187415119421	0.00264641092513236	0.00768565626974974	0.000921984819783531	0.000928271117189085	0.00023669830219953	0.00182410231077666	0.00200322498862207	0.0722817913112633	0.00236101011445814	0.0115794899211527	0.003881654269528	0.00124011119163539	0.0042333709565856	0.00153189850625954	0.00298160884064748	0.0013222051953496	0.00155211922158753	0.00109663544990184	0.000786962682308885	0.00115338738172685	0.00635739609913583	0.00406983943258054	0.00062169290735954	0.00103346842963461	0.000799852137125849	0	0.00144608520390619
SHOX	0	Not in Network	0.0234301485201926	0.191809509457567	0.0411962249178518	0.0186630435788902	0.024773853603997	0.125759977071084	0.05612037089287	0.0888890974479498	0.0431630560365222	0.098417956492351	0.0292855515772541	0.13713044081269	0.0456528665068819	0.10827040206379	0.0415385690522763	0.0124402596985676	0.0132820336619146	0.103548420758	0.499926565109443	0.0205938217833661	0.0655196495417423	0.405108151051052	0.0271603601043351	0.139213323313783	0.478974245945062	0.0512151676732815	0.175281603757015	0.620185307968536	0.0268211273336862	0.0308316240694851	0.0550624750564076	2.93492665783383	0.108199356941414
SIM2	0	Not in Network	1.76683304011941	9.18582564325684	5.61384574449508	6.79396145582113	3.29236154790635	11.430592403345	0.101681468881849	24.3644573140959	6.34433972147933	6.95902768343045	1.36354341607618	0.592554117382803	2.06528335903945	0.335824783042962	4.37763812578997	0.579853390786345	2.09592788879576	6.16012476862662	4.70315933111966	5.24843925800568	5.86863346644723	0.365787521944482	51.3061253518589	14.2765765051855	2.41318819037946	2.39817951874935	25.70486445285	2.12900772674203	0.208733634613338	0.236490355721724	9.50944661473544	19.5821982066907	0.19296168374899
SIX1	0	Not in Network	3.58778675546831	12.6835381170571	31.7927197463966	29.0222737854727	1.43405845148657	1.00862995852426	1.94212182507247	8.31375988051257	10.1784775197218	11.4908502986964	12.9977722496999	2.47551222204243	1.20003366011849	0.115962447172262	9.26570087090428	1.34185050450761	31.165022983311	22.4698674494417	4.7613333776161	16.2486189151902	3.48823276938765	1.69459752496981	47.9384460474558	1.1649604848834	38.2911571908172	3.21968731952767	4.20724651443436	5.33515255051835	1.95479661126888	165.139680746254	17.455687363715	63.5912219210719	0.319550587400357
SIX3	0	Not in Network	0.0696380945941814	2.75378798679736	3.18464598585934	3.06219864245487	1.08514403976391	0.372123182846905	0.194105325591322	1.85268651150074	0.727061445520211	0.385816472622581	0.0211641649838614	0.350936245630544	1.20378638506351	5.47025373593387	0.42608791979217	0.147928717285594	0.871850685138574	2.13004089825864	0.152274453183277	8.55466201402425	1.50691662082364	8.94412827902019	0.0376817947357524	0.25687854161631	3.53099988223074	0.444597876626445	1.54365448685135	1.46716778814667	0.0186123793065722	0.0409112585584319	4.17431452682682	5.98515666735468	3.56404434190132
SIX5	0	Not in Network	8.79843744014208	6.19071286352663	8.18052511866029	6.65483209730273	8.26962537504973	5.36100587404754	1.96823804236592	8.78466653299464	3.89276989667961	6.24525751046214	5.28809877414471	3.60809063327024	5.35021518087288	1.10434846251913	1.94929242035667	5.39848626842725	5.68413808941273	6.60338330324216	9.75083868078527	19.8304799400658	5.0046099811906	1.46149694287091	12.6054074355634	6.11661048480676	11.7932270687144	7.09938173580358	8.13608926426524	9.39546008877679	9.94933486046655	6.29067724722062	12.6905388701382	13.6575800545867	7.66313606048106
SMAD9	0	Not in Network	3.99497630494742	7.13928237197241	5.11006363710356	5.28767266140677	5.63973887516484	14.2929019256333	1.70290224395988	11.7650024033287	28.6523663036309	2.81861890793463	2.78996382477169	29.6130714524712	33.6560826169016	2.60224192291024	77.1337366695974	1.96895150646089	10.0917795890432	5.88989624940632	8.52404190262684	4.86899262107242	9.48262919687626	20.3650059982775	42.5327891924654	12.6746073596554	11.1953122272962	2.25446582648534	15.5287523665619	15.0461103640278	40.8249100282749	18.4972318906043	16.4917732512257	14.6467699259912	1.70840079188553
SNAI1	0	Not in Network	5.08894926606039	5.33360002128762	6.68354183294341	5.06195702610915	6.23880865077643	7.13748578308418	1.98028571389104	6.80669541956285	4.29215489095034	5.15726084786226	4.38724977313783	10.1819586076876	2.47532894015496	4.98922882893568	1.26467363002443	3.12223202379911	6.0736526640672	6.25299154346954	9.16627312967896	5.03370754635932	12.9589881069924	9.47166647755275	2.46098092296997	8.29239331143198	6.92840493664503	5.22594632540312	8.73094839734555	21.7701451135307	7.05988226727622	0.982776054873906	4.21621788654721	11.5744061154119	0.59752798487718
SNAI2	0	Not in Network	27.5811889741142	45.3087605797807	23.739589619492	38.5262515942383	14.6157197034723	7.55018328260361	6.37549137543545	46.802422216836	14.781268490855	84.6114589814328	7.59031452401275	13.0667992677589	2.55744785082232	0.639801318153966	3.15438570510714	13.5510702127854	12.5903124808012	55.7377600218502	19.0204846331919	12.8429617982179	30.3910848924781	7.80573213476939	12.8575067268308	7.27675058794426	95.6637547215725	77.1784876929298	12.7686716008666	14.6323877547698	5.59533258884489	31.441488786589	7.23736402174731	53.3296715365718	75.0796183136999
SNAI3	0	Not in Network	1.93366697686695	1.48317791347348	1.26008628550503	2.33219002971122	2.30669383214757	1.22371503836593	5.48072942523295	1.14225035765207	1.75839092332766	1.25368410518224	2.27377691207278	1.74249399886949	1.89878994366052	8.71751356802801	2.35083547640773	0.808458634674829	2.26335533978544	1.45581652656795	1.80467304810096	1.33747245309497	2.51912038065069	0.799911288570985	1.24447560748952	0.92650123432183	1.50924679842572	0.874801347374744	1.89469799139087	2.45849999922841	2.01730656436329	2.86154980478444	1.31005275617914	1.49276335394886	0.641349374262988
SNAPC4	0	Not in Network	20.5259536491292	26.6921343311094	22.0752574226452	24.1704684538433	26.8358945785552	26.7272642887202	44.9641112718449	28.5065647919593	22.1717286854104	20.5294486371469	13.788470321692	13.8478815376735	21.0434584637958	39.8354358227141	30.1565030044441	16.3187624140826	20.373049759205	21.3053973830725	20.0202854279783	31.0235125525471	20.9782080115606	16.6285422255158	27.2973072575163	28.7449311736186	26.9585070877296	26.1070513919661	23.9907764004605	49.8030649635641	18.9765082606171	32.9665476046194	34.4499239909407	33.9725674234261	29.3353543881535
SOHLH1	0	Not in Network	0.700229335400812	0.813816730331598	0.252588294598067	5.45188273130323	0.0223999246277365	0.466769048356871	3.96378966458514	1.18992017613085	0.622147619184691	4.57144266307104	0.00562026890106726	0.0667176636388056	0.0414095973194398	0.0121019489167345	3.3280883430929	0.621930705241991	0.323384964707934	8.36415557254831	0.107769113598219	0.195849765642303	0.0310271718682851	6.14821440736159	0.0451924821254041	0.0986698953691688	2.66748915197271	0.0789645720436713	0.706969709801385	0.338940270099808	0.444766343768709	21.9758906996346	1.54469855945968	4.22631277891426	0.0188017665033846
SOX10	0	Not in Network	0.101940545364635	0.453676724689445	34.8265519306278	0.359358480357904	0.232930286662842	0.704190806861708	0.463083976177356	5.4914138332284	87.9774040595723	2.417151388768	0.060528250883423	0.245988905436921	0.109875572713318	1.80486794322801	69.7647579687442	0.110508036670312	0.213069763545537	2.67034171716392	0.313532473564505	0.282175248357532	3.8182577334261	8.49302926405302	1.54547272033818	0.4946336958699	9.11028051696549	771.794510969459	3.44044243744368	1.96440644495264	0.105716893818964	0.0829050652181901	0.39702498183364	1.10688818123747	1126.08552873775
SOX2	0	Not in Network	0.233620868295584	19.1238020070863	2.43178980227446	89.814770441465	1.25174085825597	3.68827615624061	0.796083214342957	65.654483274218	350.140412130679	82.2433026858766	0.380074439137624	0.169275520194601	0.129621954751797	0.0277836586619325	467.240387130151	1.096131738332	23.708520141843	219.034988790609	0.508200130676778	10.4090412833235	1.84179000172609	2.44828225816305	3.89409519352728	2.26919924798041	6.9712392780853	12.4014166516086	17.2327505682453	53.70546218901	0.0632403087474828	6.14868458383957	7.14920523744553	16.0982812659305	0.954185950490166
SOX30	0	Not in Network	0.595065727679536	0.435995642676827	0.348406475532637	4.02597786923565	0.188354574579749	1.91360695111622	1.25405766867539	2.12186265977572	0.182251113542471	1.42044543498981	0.118885434630016	0.272551542711568	0.338408462189384	0.253021723081742	0.142181407382843	0.0714521555627621	0.954205088236265	0.751530523147745	0.607935946974162	1.06986670707335	0.672683612713757	0.126730637058087	0.407357769344115	1.59278709117766	0.785003597780302	0.354164858726027	1.81064015287372	1.16806093113378	0.344941855880147	0.59242911448842	0.407736795639583	0.67000536751891	0.209341663059134
SOX7	0	Not in Network	3.57913368169301	9.22073300448506	4.35594765102134	24.9417981864248	3.05532082780132	2.08790962934205	2.42857403698999	19.4123881673349	1.69492734424273	19.7139699626137	3.93686938363142	8.94321243712188	1.37377032289709	0.418532801539382	2.20330200925588	3.00945021684171	4.10198390385523	12.7276469919748	3.89205615309867	1.95083211147608	8.90506700435289	17.8283123080391	4.48775197518628	2.07212445459667	5.51005772339799	5.29859285628819	7.0902980342245	4.17985471423637	4.10677432084896	11.2925640286915	2.83964299355242	4.51302538588668	1.25571867690549
SOX8	0	Not in Network	7.89012847393012	1.08743160417915	7.00672499975339	1.23242233044587	6.80089622825987	4.09735355001165	4.18278544531875	3.03461410877238	211.285525037993	2.17592902415122	4.20724839471971	1.25260241456628	7.95130346994969	0.460311352523126	823.211097452037	0.306954826683636	1.44453775755603	1.46621468844738	2.15374391019674	0.303321357517147	7.84678060386861	2.85850691150269	3.81202030462639	4.47588115316721	11.7130383153998	34.5175266212261	6.55148154385834	12.6823758161963	3.18547520364453	4.04580760726974	1.32318644435648	17.7474321531588	52.0000480802758
SOX9	0	Not in Network	16.5870255046122	47.2233420007245	113.734333148016	78.6263231811158	194.437655508276	275.405061365255	2.19842173457186	222.707837699868	246.952723816668	61.319019014975	25.6489462945884	72.4023055649275	171.479670112028	0.148835782456214	221.071177557334	40.9809617372526	39.9375692573435	54.6759259278569	12.2846625836199	94.2733489728927	132.432629008516	27.8004786814665	133.529843394696	273.231093820545	27.5445778930729	45.7539441103887	267.755512607589	19.726144508328	66.4546295966172	31.5570007946769	99.1877467668267	107.460045480404	23.7980616599719
SP110	0	Not in Network	19.6246982404107	32.3619217300065	48.5058714489225	35.359373550898	33.0701257866666	20.6169943607875	102.411749947436	36.7313264673608	29.7339807755262	48.2703731641449	14.1109394692348	33.1240333502149	22.4173833562834	81.4427896622414	18.6655775479471	18.828093465747	40.5101165779477	28.2625937854723	40.9699451714453	33.92762461387	36.5724949151953	13.905437894092	25.7146918596694	19.218037274674	31.8158280472187	34.3506061836287	37.920007569159	22.3469521007184	21.868463459892	48.2931781202824	25.9428936748476	26.8065575778185	18.5005413250606
SP2	0	Not in Network	18.1138387822189	30.6848184516214	34.1950918162241	31.3065166009848	32.2299993794826	31.9900192411277	28.6170861339397	53.0706319883172	34.4434720439032	29.9149823837443	26.0334214219495	27.0454995047013	27.4524763081642	46.9136497950288	39.4808181705018	18.4426834103837	29.2444199161744	32.6563397819285	23.2049412213961	39.9580892344019	27.424792577464	27.4158982317822	32.7370946740956	33.8876052508927	31.6095539175127	37.9177278782083	51.9662757768384	32.1802945907815	31.7732675211463	40.7777457063635	29.1845837597907	29.6555113836261	42.9085667475576
SP6	0	Not in Network	8.66591102178904	50.447725073933	15.12076807211	24.4684902798606	18.0339815677718	29.8956109062018	2.0548506083754	13.782660131089	3.06235065773598	12.8699578030325	2.61523782416614	2.51795790210554	3.08959804832293	0.263155126517445	0.991218404345726	1.57702301320506	6.6530747171537	11.1992900712668	3.84236049426415	5.93384296417783	7.03377023619381	5.21930479418787	4.46184726115556	30.5052414551656	4.22045661002645	2.43680642541783	12.9219753266435	13.7036119200008	2.08613416439125	37.6705322285839	9.92016541845114	10.6755239600645	0.251747200568219
SP8	0	Not in Network	0.37943805827102	0.279279629644167	0.0661439754597796	1.76078446251031	1.01238460671526	1.26002039309558	0.0176096140913421	1.44789849357176	5.85530330210116	0.811212700401144	0.0065105385097303	0.339024908168828	0.0219206157800299	0.0137834860749844	1.90425656343596	0.638133319448907	2.50297773290088	2.25843524592091	0.0692492470926148	1.95239226870599	0.0844274699394671	0.00423658067249217	12.3528783717999	0.977765654099214	0.298688397776766	0.631235254564809	1.26042571199537	28.5067756922448	0.058353771562369	1.22239647680251	4.9282391684086	6.48169138713131	0.0179332652761646
SPIC	0	Not in Network	0.0228056862171066	0.148867456617932	0.0586889501014624	0.351658990048029	0.0776346256831696	0.0199043619615015	1.56700520033755	0.171823183508162	0.0130713185174725	0.0682779726254233	0.023517517229141	0.199692643359648	0.0510297151158169	0.222272400817344	0.00705107008931863	0.174505558736502	0.333972364428522	0.639412388146425	0.0496769693361595	0.0350282217457512	0.0347704703254365	0.0497185518213975	0.0197750020147293	0.0181396612871718	0.0907977473747675	0.0173296307209025	0.293861614521707	0.972185986197347	0.0276181052918595	3.2318073327624	0.0443990643196995	0.0137387466025385	0.0248216830989538
SREBF1	0	Not in Network	219.040655768276	215.743067925868	353.069024311026	309.278848825529	169.39768858552	150.121665273629	99.5254033226218	205.339109522333	94.3260029089678	200.915002048721	212.9690397638	105.892966405185	128.590177750072	72.9935352191176	142.08071351944	189.194017660882	137.898487162782	179.551272727506	93.7197201705635	88.5126788814689	100.132625139073	167.008302544734	239.528322630459	145.020002248787	128.788564259591	190.261409624301	150.529724285384	84.7967812853963	149.684203826584	259.227180453367	213.931226537838	83.640455046211	285.618134636343
SREBF2	0	Not in Network	268.5436862948	159.441016853649	171.290004859763	238.916980521992	207.7017932119	250.697324244259	181.041472441678	307.248597357815	142.828552273826	252.237517275255	341.610195268697	89.3857753333472	89.4946614692474	195.890388200809	271.413361430447	171.780243173755	177.453042181113	306.069952409005	99.1230634090058	123.878749141211	177.002998014935	200.940137949512	212.58451022712	276.522565310944	140.829878950888	216.907805597667	222.872905128397	123.10609753546	113.292401930212	107.790268802999	166.169776233134	122.27907690055	181.167543362238
SRY	0	Not in Network	0.138955056905732	0.108801293545645	0.000257415606966162	0	0.00626635695320535	0.00329648212127675	0.00309714649584326	0.133267531687127	0.328627787100744	0.19388095987518	0.000441622313165895	0.00565179171800432	0.000592714629783702	0.0761639672903472	0.052330688612797	0.0092761158304783	0.00828038480579879	0.13177253128421	0.0261878069678166	0	0.0499948681745969	0.00579798593986177	0.0178097766966602	0.00722872329596751	0.027266027772756	0.0432358071170918	0.0234236955134147	0.693625280127236	0.00141733766694682	0.783535387792544	0.000419399440003611	0	0.000210562108688219
STAT2	0	Not in Network	67.1514263181803	148.696619639505	127.784190220202	153.242694193919	112.679177039359	73.7054130096603	137.070232822469	118.51642165951	118.62309209667	153.874873173956	49.9236321322245	117.990351629197	92.8341341176357	184.546803996418	86.1987381251375	94.4588807376206	153.228050849469	155.02245930631	178.819697801917	127.551202236759	116.148247727642	66.1284028376842	87.5781007903258	62.0548594287686	116.152866302788	218.298039929064	92.3377574352819	158.550051279457	94.245142234933	131.72067060896	102.859579840534	118.676755712807	174.430186045421
STAT4	0	Not in Network	0.654791592578985	2.34422699388521	3.08478431693704	3.48642492430799	7.55344227705276	2.00207214099479	7.96328772667035	3.42036937901735	1.15210202444968	3.75131869662788	0.649037588575988	4.57368654060568	2.96340018078366	12.8534131610656	1.95963868864848	3.17826539012652	6.7246015610208	3.73025014905362	2.87937282114308	1.19579680712543	4.54346656327975	11.6775364922837	1.42670671969683	1.50294118344425	2.4516113052468	1.47853091234977	3.68746300903568	4.28013934479428	4.55054362883325	14.7155885381204	1.99627967919306	1.32921997962108	0.492810566920227
STAT5A	0	Not in Network	43.4546954912838	42.8946601292771	56.9456389024411	56.9887831050527	36.1559860708017	43.3830871163108	159.850126524761	33.1703230047509	25.9059997365158	38.7447335352179	24.6564699035312	39.9069784771583	46.6721464114804	193.054895744874	18.7718803565902	18.7663616407016	36.2730379390996	30.2155525089315	75.8367695945922	31.2835659579136	53.3624757185696	35.4324343521843	25.8355766782926	38.5487705703829	54.2778492640873	95.9920807318897	42.0284221359616	41.3209611629397	45.2178911500389	118.937958297249	32.448885109494	31.8013572287455	175.821381173587
STAT5B	0	Not in Network	73.8118474158138	65.1232601378272	80.984290765841	57.8764355247872	67.6244328267695	68.4469434571482	88.7543253766598	61.8695423753332	82.597639068034	48.2721005699356	75.6444436766231	111.041190560563	103.096848639326	194.502546577041	108.179620151955	53.7286342163809	64.3354211085846	58.3810390520933	63.9250178716281	34.6957199572215	79.4931755417928	101.83788914456	78.6204631649742	69.7670949990246	101.354068380911	69.5438490436824	65.6443658084008	73.0294015553575	96.6356681194155	103.257384990927	54.3537335281727	59.9328550404408	78.9187642886263
T	0	Not in Network	0	0	0	0	0	0	0	0	0	0	0	0	0	0	0	0	0	0	0	0	0	0	0	0	0	0	0	0	0	0	0	0	0
TAL1	0	Not in Network	4.34218986918276	2.03912029032337	2.80757372655034	1.24889730783829	3.0033836714515	1.4044835986375	0.925828892284769	2.04076766327267	7.17965329791676	1.65019666778702	2.39881269583208	10.5277564443112	1.91302340523799	35.2926571208698	12.1874476854926	1.5889082902172	2.74089338149557	2.34884740704802	2.95902287461378	0.609916601920079	3.12954933899644	5.93424244031376	1.77404340069474	1.31037629159994	4.43962803040606	0.862797955209628	2.09358295973226	1.56434876404173	4.31348172662847	1.43823352516881	1.20232939688092	3.16788695569102	0.359524431060272
TAL2	0	Not in Network	0.0563648735648026	0.0621601681148528	0.175515120524866	0.0651144663498154	0.497849793981634	0.0687011866083406	0.0724991996971606	0.0886686192292074	0.132424436835186	0.0833670918017303	0.0299660987349146	1.65934244343476	0.375075828778898	0.133252227887519	0.143368982869279	0.183598437734882	0.058520858724414	0.0884033094926853	0.0519112632659006	0.0447050347283768	0.0687093645691128	0.207850507818438	0.0903747332520317	0.0684238778669982	0.0922713673856571	0.0452755584004819	0.0846993644523317	0.402089998081768	0.0295276896359752	0.0991684133427034	0.05935012085288	0.318682820920839	0.0163811620457022
TBP	0	Not in Network	12.6930428062119	15.1719104236562	15.821012417896	18.4731306175003	12.216485328568	16.7808047064359	16.7395412065984	15.0691934366768	19.6668025822091	15.525211851431	8.96135210973176	12.5559835222853	13.2186974687566	23.8817432203449	17.266359454213	9.0549611027615	14.1085273926685	19.0008818346345	14.2073897509722	18.1896402105074	12.3691395450731	13.7106909089737	13.6246277635655	17.1470505447032	16.0270026185356	13.6493199989923	14.6725664822836	23.6362126396905	13.8078262213966	18.2249130614883	14.8136939110776	23.2144404712174	11.6646827833886
TBX10	0	Not in Network	0.0762395221854779	0.0902362282346571	1.34900511817256	0.378193525652938	0.192383787560796	3.53700036027935	0.770347109234618	0.510607989001932	0.0337899591358974	0.0784470157508465	0.0278905884984655	0.0808312199642079	0.0813554891987434	0.402642805563107	0.0353141970396321	0.919895574244444	0.469647076582641	0.157089178978541	0.020821681445906	0.415094077808565	0.264842123947694	0.00837040883094834	3.02748307344927	5.32196949961536	0.0291970325953964	0.0341757272910284	1.29231631671144	0.141375034611424	0.0749702353636428	0.0793913429022356	0.376196914368527	0.156255846190199	0.00536773961538785
TBX15	0	Not in Network	1.20856382329548	1.67856355228663	7.10379021611577	2.90133356567009	4.65827144585623	1.0291457865216	1.85922428351564	2.46059477563865	12.5012049183175	5.67939057021411	32.5620409986974	6.87673140276087	10.0527554123238	0.183942610512315	5.73025137175424	16.1512829236308	11.8021356035935	3.36778629667468	2.38679457950749	0.971723531031985	5.91679412244162	1.34777664597152	1.16532918773101	1.20631014130695	24.6077862834553	2.8600503201916	1.25393308947334	1.72462411579405	2.02675682904219	0.459002569438514	4.12364209338016	20.2487033006841	0.301515507568835
TBX18	0	Not in Network	3.08223211512724	5.33923801483848	6.99910251432363	6.53189475197171	4.42665447962962	4.0479924154075	0.91043783348335	8.20476020036201	2.92071713108592	8.44572362365355	0.345689554865281	2.63344582926546	1.61099752581369	0.736352230654178	1.82864869041119	1.20355648158733	3.43258487277844	8.52431105520945	36.5469901187197	4.97972226380757	4.21600399584764	1.47532393355187	0.428997898200606	3.14923885392207	36.553305845312	8.42517109072596	2.35133295835744	4.95731001630027	1.01071278799595	0.636581062881879	19.4418465471274	30.5732974399533	1.08322667105338
TBX22	0	Not in Network	0.76227131309121	0.0204589202882985	0.197432631842864	0.00500639638339896	0.0270291205006067	0.0059684360566464	0.00772931183109423	0.0207397158665131	0.00928200353007383	0.00683824613144079	0.259547304047323	0.021264236644797	0.017312313071606	0.00579004352126882	0.00668754119599426	0.00174672815892118	0.0355407597314821	0.0519304531358222	0.022656237454204	0.0465194328561288	0.00789893086961398	0.0842726337645057	0.0480818995253012	0.00158402359959098	0.282788697690974	0.292562903876524	0.0385873636362666	0.350858821143708	1.09137988155938	0.0577238989427146	0.181785526806808	0.687695439749415	0.0431779949728289
TBX4	0	Not in Network	0.316152562393373	2.74474683165962	0.395434777090451	1.23953775781572	1.9080095065855	1.11154092167179	0.324481244321316	1.96263157954893	0.347677887168353	1.26854641251873	0.0429866133246101	0.17661088704474	0.253720733531937	0.338193430142025	0.175792619901462	2.77427658014439	10.3382243672173	5.86456620563124	0.947584534806265	0.56764265171354	0.54893969572961	0.156244639548538	3.7397511179253	0.801823128743669	2.82132548766966	0.414404102780971	1.69268747131711	4.35712494156477	0.0373021429555898	0.1532256338488	0.339546799868931	6.26646049977174	0.0644194670711574
TBX5	0	Not in Network	0.99811199127767	1.83774647635239	3.64682272584579	0.102944633256694	0.176814106133161	0.200781481398945	0.341109163855687	3.3871401465648	4.784834163662	0.676149448737362	0.0146662884849179	1.04484107777748	0.0950179626458542	0.017719645736781	2.72179618174995	0.0726153188561125	9.06878259424363	6.60823179196272	11.8297212229509	0.248578832791402	0.121618279023455	0.500440482519311	2.69271474765775	0.10915291416752	3.65367040216539	0.885110780338916	0.714471745135266	4.13020094092816	0.520486513634087	0.166210813585359	0.523021741381128	4.7533943043438	0.095038896806756
TCF15	0	Not in Network	1.25017645383288	1.91053011120605	0.631343978231278	2.24244809074939	0.321074377203857	0.2524976933615	0.403819883638329	0.996289068556333	0.349525072227052	1.0582653075752	0.66089602247773	1.0848449882817	0.326353675698185	0.330264026942702	0.353673197017549	0.702379135070633	0.312773982751739	1.60867115756697	0.525738236862831	2.19213953133692	0.373005776723069	1.85755553987259	0.274017078417299	0.265083936416699	2.09259115397747	0.834944043657714	0.592760127259314	4.90981198130878	0.484654768613334	1.33872362327356	1.79712034047087	5.13098797825685	1.32474483244892
TCF3	0	Not in Network	56.1439283333235	124.466731468312	94.4965313960963	117.992711903197	110.854750280691	142.556388852537	300.387213081059	121.880666879124	110.319070429851	106.503539489724	64.9419576253191	43.9917533680924	61.8267364400161	123.873671889618	101.674980619266	38.1482321607978	84.9940533314172	122.887802347734	120.536565677683	104.575758475163	81.6260590951738	32.426965738374	66.4086957021585	155.257005823324	124.881478229918	81.2406731677856	115.125692330253	236.420723968837	67.212902518621	165.401755038212	167.756209684208	194.912202667051	50.2458911893688
TCF7L1	0	Not in Network	7.05166243373562	18.074539925652	36.0496599309267	29.9888022093636	24.6984703021558	5.61773229970049	5.65621395442633	24.5013320671152	33.6057312478355	25.9275762284224	10.1243783192639	20.1362064156209	7.73546566743316	2.41474142923427	41.8286843752672	21.1105524194524	28.8141926269881	42.751378072389	29.1906943040135	35.8878105481919	12.3991361929389	12.0888701924034	14.5514772730748	6.67473258684333	57.7077098945714	24.0465480051345	14.5296664770144	52.868366392005	21.0264782723366	60.0111066355234	66.9513220075008	124.328426595841	39.1718253348668
TCF7L2	0	Not in Network	20.6961944449729	29.0816336496616	32.2743920384899	26.7339556995853	38.6273110941467	59.7257097759089	5.64463438330302	54.0788493809033	25.245368387934	21.8028491225664	18.2352561342554	31.5653526899712	22.8899905124218	37.8336256921648	35.4197915963841	24.0190388172072	36.7885142053876	26.3032456852685	40.9275285295982	46.4839051731789	53.1550157902763	19.6917873189538	28.3443336770474	53.8316683736201	38.713933812912	18.7220582010679	69.2418646585794	23.034277835162	28.8171710957148	45.3059707706434	29.9509307426397	41.3534230586841	20.0794888434622
TCFL5	0	Not in Network	14.7627104845403	13.7143773894986	20.6237822555117	17.0652063254302	12.8675040518018	22.0128966939661	12.5821986884479	21.3927972508606	20.1706537472243	16.4229261522096	16.2988307907841	9.01410064954037	13.3087008718694	13.8581802017834	19.646590176516	9.35056037701035	13.1806161623785	17.6988695956634	15.2741707876014	22.1277726031989	10.8938801301678	6.71454157428899	10.8971323382093	24.6564449714872	16.6753031569031	24.9163719243381	18.0756837845928	21.94098295551	19.215072922911	22.2817231480004	12.0118870885134	24.8235023320545	25.9196829429364
TEAD2	0	Not in Network	12.2703815516817	28.4118934599112	45.6587729418187	38.7113167848727	61.380719984189	24.2956914888678	7.77143844084343	19.815889295417	27.1692002010675	28.8756947430739	27.2993643137511	16.9765641805016	23.7418714291816	1.27233861087859	6.3989609424999	16.8404111245253	43.6942739169827	48.598799853064	37.1215657002973	77.2070517703117	23.5532992654811	7.87889638508117	20.1121767864223	25.0973314445455	43.7048195924997	38.0526642314325	20.0641613399529	86.782267366252	11.6715018323922	9.38397752145586	88.02196088968	113.381676958937	40.9935533362499
TEAD3	0	Not in Network	8.69826391922414	96.5098289015252	45.244827173759	72.6868260434019	46.9925871333753	47.0094500005823	3.89146896019817	63.6623219455889	16.7167470855888	57.0961317614297	9.41190332144996	18.5923244204616	21.4150003695465	1.36007885635586	4.10769550331059	23.5537802219435	49.2487907401508	62.4426060876096	37.4586938382857	79.1526313281474	53.1154863541443	12.4034225575851	59.7723259021705	53.3607520114441	75.1173471161713	27.493525856315	58.2459593525499	29.9330392920234	33.074607174641	35.7397289596888	55.3867451659449	99.3551450980354	27.8260649510955
TEAD4	0	Not in Network	6.01739765644945	18.5260123220784	18.5489645722653	30.6831077075825	22.9598372253162	32.8767143252894	5.566770148983	25.9870912488376	9.54609643802185	31.5877647963935	6.53545668967063	19.4238414493674	19.6875887706951	1.59715726514048	4.75576248829276	6.09040966479611	13.152287103113	23.4836305050278	35.9819600471307	33.8319292948884	18.3734327217816	5.68860572229203	7.81943361736526	34.5339091156421	19.097600664719	26.8998452890558	27.4219570199978	175.002200617861	11.1787829423136	10.1702157772336	22.7758162216643	39.888118138747	30.3863725891865
TEF	0	Not in Network	42.5966310098375	25.718783438191	28.9274407198684	31.9761402224379	35.4569448558461	17.8131579383525	15.8240533953294	23.2185472473001	26.5541330484601	38.690961352979	95.1345931675547	52.2180469290772	41.8911964591967	4.44737942941226	84.844513626233	40.2526525011102	30.7065232998268	37.5964816670532	39.8954992641159	20.1560477703236	35.9517503261388	70.2968979699506	35.8782760558639	18.9655580512772	46.2912774278004	31.8537652295359	16.9136966081046	27.3429251222795	96.8498248404682	103.643704848903	17.4947301908992	21.423907480741	27.2383796031437
TFAP2C	0	Not in Network	3.2514708924813	31.797653527346	67.8028179865095	53.6722048340586	4.71034934350541	4.43755360147211	0.617318262786016	35.8393238198749	1.18272380119902	51.6466313877376	9.47212252560933	1.12829165625582	1.99210629336178	0.024973486394882	0.515226643270536	0.65524093753754	22.774968652391	42.3684799041106	13.5961546198104	39.9655518307224	3.93888438074108	10.2389001007533	26.2111816103452	5.09857750994582	4.89700193892229	30.1651937335625	6.34851950781373	152.989312731429	9.1155648375252	5.91578573450632	18.0886884955634	15.770722850149	44.2800070125833
TFAP2E	0	Not in Network	0.919124342271055	1.87422256811652	1.32903338107652	3.77971040189621	1.60084895644682	1.03056671571058	2.69940358709956	2.02182648370471	2.36672104766567	3.19157164016166	0.24511389086734	0.658643483854068	0.609049262318134	7.48152620036142	4.84278577222537	0.488764637645854	2.75934451863819	2.2704555851892	1.43708658369319	1.23063201011397	1.32978723526514	1.14066828272606	1.08967059793866	0.974543729093106	1.93631027248663	4.63901984924094	1.45417357927073	1.65074407994843	0.707062733608481	2.47940171184989	1.91474443774141	2.51522554703135	2.16433016179224
TFAP4	0	Not in Network	13.7589610041826	21.6885900994168	18.6931119642929	27.3778039100693	17.8425181641825	32.6961801469989	22.7552632827897	23.267359158134	9.92018773085649	21.8038718035037	9.52616366180582	9.72392699128872	11.7583760770908	24.7661674240029	15.3853475896689	9.44220743973826	16.3133990656917	23.9943262762951	16.7035492956417	29.89208788059	14.4426089775787	6.60442723014151	17.1330875119848	34.0295298832535	17.5271655997448	23.8580140840317	21.9796369533316	31.1597369650205	13.4360654667911	27.0823364043347	23.2595337515568	31.5473839915581	33.9464973819082
TFCP2	0	Not in Network	46.2555502079674	49.5574246311409	51.6087143355292	52.1511896024072	43.1321505135497	52.4640653724437	50.7570703058402	42.7068275299682	51.3872299156753	42.2608936909699	41.9494708944247	36.8487854540747	38.6077974854275	67.8258465451372	60.9496359754295	19.6217358402576	43.6936831768989	56.438019349755	33.2823220191596	48.3586771402525	40.2840254479074	35.6133536808898	59.1377379545606	53.8037450437654	41.5796847324895	37.4178607446857	42.1312616408793	68.8005309556721	37.0781386562482	66.3434870730395	52.0950883108264	68.4124778838332	35.9140891486965
TFDP3	0	Not in Network	0.074048597363071	0.0109226189084753	0.704276821951963	0.0812079805709898	0	0.011211367932861	0.00457544886941302	0.0240769724494978	0.0113039378821174	0.0344633422015751	0.00622642429160221	0.0130209344643085	0.00556783815938232	0.00938190053055029	0.00913347838119501	1.20155773779807	0.0293978273097558	0.10735524594549	0.00160256260540654	0.0151429570859987	0.00362183272585393	0.00446012111409586	0.0092958766615922	0.00254654745078864	0.00801177248739444	0.226596799397989	0.0410055384334031	1.77352537892987	0.00653555165740934	14.308668522735	0.0745389994625213	0.0917932233884604	0.000918161414950292
TGIF1	0	Not in Network	42.2412487104712	118.706508662416	79.8410251624698	100.170143811827	88.9391235407083	104.695816409392	40.8028961398728	84.4714260620256	53.2601053702487	84.7709744103673	29.5929595497749	54.1336594326356	117.469321876893	37.9795728858921	18.6416532112293	41.3298505595596	91.1217518717003	105.686683673303	76.4714259324848	84.7727731132056	75.1128246609172	8.95426564524477	71.2057263067635	90.4329419723715	58.4308486910883	83.1362209330991	81.0206514819881	87.6609914206893	88.2060306939464	67.5273181726408	120.692179725058	76.4272036012976	83.6254496997927
TGIF2LX	0	Not in Network	0.00619296825271882	0.0447944741452822	0.0248229933983646	0.00517411973107291	0.0507802260643479	0.00318987208938258	0.00279337011565249	0.0929774154456623	0.000523094324486424	0.0305353860079973	0	0.00587593678304756	0.00854827312322613	0.00183432572365973	0.00399188658544283	0.10553677076858	0.0633614113055162	0.147398879023784	0.00235508678494012	0.0590690227479934	0.00137685431468266	0.0167055784161376	0.00815494258031098	0.00319692751936761	0.0232955195938053	0.080031013258893	0.0565600114214504	0.471599771277413	0.00015191771835224	0	0.00687035779978957	0.110539383285119	0
TGIF2LY	0	Not in Network	0.00379875378196637	0.00272339881407868	7.63E-05	0	0	0.00105542953832663	0.0062716972253566	0.0137200867622996	0.000380731806221936	0.00381826466494072	0	0.000925653863600975	0.000436567221844609	0.00211798301187348	0.00192027943101679	0.0176972855716392	0.0122043344670347	0.0453500793582489	0.00489361209008766	0.000247090333149328	0.00041832937524836	0.000544360195646699	0.00263979872267745	0.001093275743724	0.00234763508049989	0.0139657276564265	0.00675976530910666	0.265532154991036	0.000147819951816835	0	3.14E-05	0	0
THAP1	0	Not in Network	7.57474989654474	7.50220737643079	11.1846019358812	8.33204889737473	8.82821578667209	8.21903859807469	9.02737525790202	8.31600249466208	9.88821025341483	7.04956272042142	5.85463025902741	8.77962083099264	6.51404810425056	8.90735254782284	7.77744431879238	5.771082480483	9.16941786923623	9.06481540267008	8.19673413335488	11.3853300269654	6.65347301491081	5.67252777042163	7.53412585652473	7.98816538370452	8.47933741279759	5.07260695973411	8.74644130808312	12.333272842234	10.2066177145065	11.7250145649909	7.70170423671302	10.2140825551586	3.43670812089006
THAP10	0	Not in Network	6.57917493363233	4.33621447463217	3.50667289908435	5.28596762338103	3.56345392025401	4.679013387843	0.532801747364791	4.04699739151532	9.34256180274092	2.7201906699678	4.53893671938976	3.63347123053602	3.96364014277636	0.694817505002585	9.36643519640013	1.85707098709149	2.39902153027776	3.42833886693194	2.88110038205714	8.52485434849351	2.74848829538309	5.01749257327127	4.23704309833364	4.61423408059696	5.44806119554149	2.86113393733064	4.20650034421158	3.43047771404349	5.00294687460981	3.18841411868698	4.3461732974927	4.63475689299127	1.14048400871339
THAP11	0	Not in Network	23.1877481631827	28.6813941506959	22.5146835759852	30.0620515568474	23.7198443904792	29.6181074292449	38.1045827333973	22.1290690769231	35.88812690826	25.2456058486241	13.8269347401584	22.754314888096	26.5601042291593	20.5273821968757	30.5191881867311	14.7458170632161	21.8663506209682	27.7923508835132	24.1559373608646	23.0881857809808	23.3932614896476	29.1245405426208	19.2366672711467	31.8333181277172	28.1707973078217	25.1838988826933	21.7638950816024	32.7769796473343	20.2658026355225	41.8665475467436	30.4720445023771	32.6758615684803	24.0022381116154
THAP2	0	Not in Network	8.18321468013519	5.79760985068249	6.50710721883819	7.18006056808998	7.4101125727039	5.22038488355704	6.28024061982284	5.80870103252474	11.4789919270685	5.31509832626011	3.94739967728799	7.50095451479806	7.55046793380533	7.47355486714024	13.5400954222931	3.42888620176865	6.18864568664571	5.72615283741122	6.3012632935836	8.25935946854368	5.51569058715584	10.1271045558541	5.44049213702341	5.05053985211922	10.312479419129	3.44456859141298	4.7292070210131	3.8577989118936	6.73361755370122	8.14857435472361	5.46945138598244	8.8225125387032	2.25284188980734
THAP3	0	Not in Network	17.2020896242534	16.8595464025241	13.144134063453	14.8579789035794	11.828825364102	10.9264250067657	21.0022980970943	6.78875770728933	20.7739413191806	11.3233977202093	9.54367626541787	13.1547944026354	14.8015842400613	7.3967076675543	17.4850140816297	11.222663510329	13.5504750142023	12.9738891016933	13.9134486937576	11.6086514025521	13.0567937094138	15.7737194122094	16.3570074798381	11.0737643663365	21.098076901561	16.9982582576222	7.89949719938844	15.7317398739645	19.1440264466144	27.982143761042	18.1456503201768	25.6799267460411	19.8334903998028
THAP4	0	Not in Network	42.8252293918197	63.3801000832385	56.294969970072	56.3460287950829	79.5943124736024	72.5802220615134	59.266498657823	53.8556748002608	49.586413900536	59.4450605101142	73.402684755327	52.6314550334068	87.900889989448	32.6436941130036	44.1796177528589	44.5610086769983	51.2042078603593	61.0086877547233	55.8631426765144	75.4655734807257	56.4509698894331	50.5827377437007	81.5138482695796	76.3727155091996	52.9619805484081	65.7659000104529	57.5339942063315	69.2024897952033	43.5679435596808	68.7137118387546	80.8971470266302	88.8906602496968	87.1961871606472
THAP5	0	Not in Network	24.5616717702063	17.8647208875054	30.3382539139784	20.3531902362715	20.1920111871685	21.832609979379	17.3194076704853	19.6834978783771	42.6415578868397	18.9891575280398	27.849782536998	30.8776124796304	22.3953349677792	14.947730038869	35.6979384919867	20.223019491723	26.5843010314306	27.2361141823902	23.582065315862	22.6881929755002	19.4343615510493	34.6048626194701	26.667959089524	19.8046107015208	24.0223397150272	20.7035763244879	19.0086811117611	21.0716814152377	25.9307753761442	30.1593868470065	15.9507876352482	22.1249342357218	8.9615347273648
THAP6	0	Not in Network	16.4487158520112	10.9945848654943	17.200691381679	11.5906085651481	13.0888017529213	12.9566367291841	9.18582747992762	14.4387563003739	11.6301771619734	9.02230423220429	16.3749007329058	16.329227408443	13.9073549161353	17.7295402960113	9.97359970460873	8.52693707873668	14.8315354136291	13.4555473869494	11.1396520434719	12.5452189557043	11.9742107483111	14.5691958718751	18.4096480772839	11.6680647982132	11.4857611580804	9.83359127127367	13.122020412034	10.7371210180657	16.0181145919209	15.2130099620089	10.5766461802662	9.85494998452604	7.580886249421
THAP7	0	Not in Network	40.754956715774	34.9792490910052	26.6094500985283	35.4073187502343	29.8846054152205	22.8173215962456	37.5283823492804	16.6331661138362	32.0995712844851	26.2272154278646	35.8204943571947	22.2800879533756	26.3584762262409	13.1733888262105	34.8628628342971	27.0676412190315	26.8010888710581	35.837992625871	28.10200270624	27.9956104652523	25.4569224327922	45.6193791508943	38.8864973398414	24.7220629280029	44.724714237887	39.6276031371929	19.9180928263963	34.826112351286	32.634711018727	50.7379267572919	40.5641542815156	45.2519060691625	42.4533617297555
THAP8	0	Not in Network	10.7360282150039	6.91841636516344	8.08216278428626	6.05535034514376	8.08226631109794	5.56413684091993	7.70943675416959	5.25399667331561	12.8342608522766	5.26046109250025	5.0279836602567	6.80288873421201	9.224454192494	5.80284905577184	12.3701602550986	8.52022640127385	8.11526797193827	8.61526769127809	12.4989392015592	20.9434307273657	5.5227796022865	6.70476921256307	6.76457392273421	6.03704943877849	11.6577104824951	10.7556831555149	6.68308428880237	19.0937052578966	8.30897016558186	13.1870923489702	10.235966384655	18.3521166523062	16.2469023964179
TLX1	0	Not in Network	0.0878240475802294	1.51488319051581	2.17819960013947	2.14874437293235	0.547646103410017	3.87270919742563	0.0478340002809148	3.4477459694015	1.67920791008935	1.65721714258039	0.00648648139905036	0.0459827087127355	0.0784016022916043	0.0759647505627617	4.88167075153675	3.65872941553133	0.222815664682868	2.71975504965155	2.00029055108929	0.138467777367604	0.673856986329692	3.75018456185665	0.0676927018028811	3.66840720464401	0.820385057599631	0.630466711742964	4.13939090865317	1.88232773065526	0.189241275796062	15.5774600040577	2.11884015967492	4.40362835150002	0.0187301796615123
TLX2	0	Not in Network	0.173434090568628	0.68084425065546	0.177545021393043	2.31506227393307	0.151527406714329	0.35182046873553	0.843399983694776	0.878418550488174	0.473758697992433	0.767070335523379	0.02156988589593	0.0413078039053962	0.0303887359345421	0.200633459367494	0.326469070578186	0.140596657669971	0.266168183523068	1.14897269736285	0.379366116533628	0.36330010037015	0.226805201057673	44.7092154497968	0.040379825306488	0.292632331568649	0.61760095003214	0.417360789303576	0.79998272127298	0.972387123759104	0.0552136483849524	1.04658180474113	0.576389230491558	1.79177969071098	0.0851928921365576
TLX3	0	Not in Network	0.497472847887814	0.609206175630726	0.194824260458022	2.14114020028058	0.131179080296331	0.156578277791515	0.0114299223288836	0.879881118129383	0.0500102708439159	0.998996724174158	0.00193642179873708	0.0286968420257445	0.0277100537306993	0.0172333007597269	0.0122339377330111	0.0673624300575998	0.0597394428518461	0.818172449813591	0.0574295010600381	0.303175546393447	0.0233856476463276	1.69782813967817	0.00820929762340813	0.0807577272534068	0.105316821019484	0.553042872649823	0.0917204695033146	0.482065455612192	0.00113141437176799	0.240080562320373	0.871669699273407	0.677150071951705	0.0073087653002722
TMF1	0	Not in Network	28.9264935339244	39.3100211961681	55.9032224109579	34.8792529791736	28.580524796076	43.1162509470956	29.6481176661724	48.6613595985611	26.6416437296789	25.3607254680262	37.8074404618904	38.3148988483795	35.2265310503763	76.9752385132123	28.1231026323814	18.3377352114868	52.4322001728705	28.4860091425457	42.151785421451	35.0397356005797	43.9061577073211	37.494294408993	50.6341131051446	41.0455144715516	39.8365969238983	28.3621673550146	50.8759683588807	32.4132428808825	50.717648283907	27.7392864560886	37.1194565980488	31.8285938828856	9.20235992863614
TOPORS	0	Not in Network	19.9895119060953	22.6727573772793	31.5591464774434	28.4936616755286	21.1520697259342	23.1704967771835	18.8877212075855	31.8363756989314	21.4200862738187	25.521647568077	24.4705349927889	25.285661696412	18.9601737416932	46.543979728913	27.272041586045	16.106229664992	25.5275000900299	27.1548221518897	20.4002039533134	26.5256739513161	21.0220668264121	23.9648071892651	27.2536695265766	24.3515057780494	23.1769445738658	18.6574257828337	28.2089272178128	29.5445286552386	30.7802496667986	34.1198667850326	21.1402628099719	22.3863065452653	12.7113596701851
TPRX1	0	Not in Network	0.0244819661438255	0.00711806260927102	0.00440112210061153	0.00311898846850831	0.0028477891828512	0.00540312345125902	0.00685069921092427	0.0199888296605192	0.0145307458234549	0.016238933928464	0.00231088556045591	0.00963561221895705	0.0126493696991363	0.0163263072835443	0.00478147946889553	0.00468313255945167	0.0037436020562551	0.00523620272278528	0.00716209408656211	0.00938440635195652	0.0025597853919795	0.00139514137331865	0.00585319169582358	0.00247478234371284	0.00731801493491583	0.00334809843232776	0.0342764730679469	0.978893602978763	0.00212746921537984	0.00295951037798768	0.0565000555218045	0.0192690733292951	0.0113956712151066
TRERF1	0	Not in Network	20.662439694087	35.3625856175335	34.0764531313799	32.0937253908013	9.63515671673187	12.3809845519098	26.4202209948955	39.7719606750395	12.6012058597718	30.6959942117223	3.0695627479744	13.4259132077899	9.58810815898334	103.605180207577	16.9263176222425	2.82317389872505	18.7328212262136	24.3707662155452	24.9149093252004	19.129147452018	20.4744906970382	21.3110552486227	14.0440287764311	10.2820315440628	25.7890044048849	7.6204099324368	27.1727367925374	16.8081275304769	7.14806657909934	25.8393588445646	11.3025968450945	23.3927347651984	4.28247031697871
TRPS1	0	Not in Network	16.8884341747518	12.6443841202517	571.978095397199	31.1999731850536	8.20569593189984	6.58736737933735	11.6306161566639	51.5181180064689	37.3023896805096	38.1808133605065	13.1197618935608	22.1840462423725	25.277414754596	42.7197136909996	42.8148462861524	5.43917197064175	21.5144800310878	31.6412685039696	17.0325805545917	67.7784928364804	20.6995188952912	9.34893032739776	28.0435093592058	5.25577163675817	51.0692362521162	11.8487017930274	20.7022093346934	17.4774778878697	18.9858134286115	16.9735096155508	68.1820505184308	73.4417929837548	4.16744846298519
TSC22D1	0	Not in Network	139.999428638345	187.461709554803	209.91444335053	198.202522016834	159.831707909148	380.815665465173	58.0276592654335	172.73933949706	439.151670298314	174.568407562528	181.956946860636	421.228926945229	347.887740816998	95.1021250261002	599.790887574776	139.580313591894	238.512743354965	194.636535271056	135.653797045451	288.458141562597	305.208886176114	232.116458007464	546.867810723636	408.662676491072	205.818777042331	236.603022000872	186.620068081482	105.434572685173	852.945277442329	841.647306129134	329.794137634557	255.441365494522	65.3866941305588
TSHZ1	0	Not in Network	27.0050540286421	21.8789056646934	39.4187071032877	30.2628122249781	32.8213813447072	27.9447367173245	18.7967265298596	34.9393839416799	39.7268864799023	22.3970409918497	25.9729958588765	56.6232732930746	47.8529864137314	45.3397465754218	73.7940429394068	21.0576556026801	29.9075154356397	27.5222389549913	19.3737091052414	50.7349323157155	32.4538003655602	60.1275749923233	42.697019120048	28.1107446103355	48.0064684422591	46.784267996973	39.4094544887529	15.2871192865469	30.8930824103153	37.3679564405062	58.5994971612712	57.9705622954949	39.2242668798172
TSHZ3	0	Not in Network	8.169231946997	11.2237880949103	15.9391095494213	11.0727360363175	6.3348849510345	6.46114842066376	4.98875778639337	14.7617799565756	23.6623319955773	17.5477804786302	9.97622444483199	9.93367246678853	3.62030901289731	10.9297874626271	19.85916479649	2.41245854361192	8.74947420311667	14.8825022052641	24.7416032531792	10.2674327942905	19.1246977800636	25.2482440653312	19.5417959174895	6.474635863804	52.3576053852878	8.53154216916634	14.5381976195422	22.0715583520515	20.6071294449698	9.53015548531119	7.21245657092751	39.2072062513209	1.48586656396138
TWIST1	0	Not in Network	68.3656751763673	8.50533311858398	9.59273664648365	6.7534108228398	2.16291853059001	3.35485460832869	3.03581863774634	7.65929082779327	8.37928074729321	11.0075658686517	9.67830987403353	1.32051345623393	0.404179403352231	0.8343418046674	1.9409914607344	0.979770037415432	3.05983779467516	9.6924391932223	20.1264682452423	9.80663319300654	9.90532285424701	3.07966160987291	12.8041763345289	3.61657187944462	57.4665673088494	15.8894646415746	4.27300965784219	19.9006374701365	2.01915918121659	7.88223361957686	11.6611269170534	76.2042724578826	1.41632812407182
USF2	0	Not in Network	164.5194175594	139.738199487586	124.516553725305	135.96853340362	151.059852273072	98.6648686573864	193.597893358623	89.2437785113944	176.732588310482	105.223347841583	201.864425022689	109.457976404179	118.425133808211	107.617617948884	163.102477825003	107.577303120847	102.805935430067	133.699465088075	139.401953803454	184.974896135426	120.120505789448	168.778400408706	122.882067066589	103.349677684263	153.683329890038	196.509001250975	92.4737751559809	125.13987387769	142.51717397546	197.882212583392	132.697334598599	178.64070715247	321.621918545653
VAX1	0	Not in Network	0.46906871771052	0.412861659111602	0.260935723280499	0.92734080440608	0.180179764334014	0.271330307928146	0.0249290971379706	1.18268339206708	0.985617540569549	0.706863353189151	0.0209287403121958	0.0506646496995925	0.0742804510835876	0.0222736282837765	1.09750600771905	0.0738683309674096	0.222447922386736	1.44609494941042	0.164444201301918	0.0307447883309316	0.0186597665996937	0.156088988850835	0.138960558525925	0.497789664201516	0.470290712596563	1.73907464851836	0.150143324443088	1.21063792629248	0.0718943078378317	0.0569114512419745	1.21275219077466	4.59316338435278	0.233947940337107
VAX2	0	Not in Network	2.09835194178766	1.53584762123573	2.46669811122541	2.11040975846886	0.936226435353265	0.2540442370155	0.205003063227989	1.5139275616089	5.98166488956213	1.07699303957972	3.12864673292095	0.389775128767472	0.191752401336951	0.0365277343891899	11.0174938010793	0.550514648537269	1.18697585131381	2.18160308942752	1.55292749404459	5.39396258338539	0.703966540358966	5.08101433005374	1.53349882905938	0.273649714617283	2.2275149490156	3.70976562481789	0.681484716057768	0.87902294803495	0.178648504230768	0.310681256291554	9.00760554214802	15.2079352248859	5.09984515510573
VENTX	0	Not in Network	1.68028344113124	0.884848576925451	0.995802457851655	0.552608747476108	1.20166583519061	4.55430890636754	0.511365265390377	0.395681170018963	2.40068187306128	0.542381928708342	0.82587912690689	1.82163043658496	1.9048494505638	7.95861831101193	1.22489841340407	0.46012258568932	1.57026836000686	0.977541125503524	3.54588060176199	0.859329572792571	1.85712935442369	0.751270291435088	0.590220881831917	9.44278375891681	2.86113558355333	0.902313371450707	0.585413614007524	83.2895268945637	0.918956479205461	2.15411561246675	0.52907102861542	0.710389107621882	0.303823692533957
VSX1	0	Not in Network	0.303061478427697	0.0573251227352628	0.204020945535729	0.0499066527775532	1.24114057764826	0.0343361286073395	0.0313627959686686	0.171295331900635	1.12684587036739	0.0266187167379085	0.448907498810781	0.552643598137628	0.17446782796521	0.0879215905059828	1.04199886966843	0.382504502399859	0.48891058325885	0.130811152548103	0.136169239953948	0.161264245027097	0.343325098517137	3.59442236381436	0.130896747133702	0.0341352259676374	0.130274538905195	0.0973056709865728	0.227211875147002	0.0885242992071282	0.373970059853041	0.348428810363269	0.0871660746300704	0.144781702683538	0.385868010192338
VSX2	0	Not in Network	0.014051325566224	0.0818151916813358	0.091852180244944	0.0407118582740084	0.0180895472902098	0.014667558309272	0.173239865679106	0.0488711562925692	0.109845380872523	0.0610943924893652	0.0112197568292392	0.0186211178139442	0.00791407347739291	0.0573887688537222	0.215218070395444	0.0547491291641424	0.29752881997617	0.139151943063606	0.023533739440262	0.0927863900586334	0.0273649420160746	0.038667824957304	0.0311828703768981	0.00922878714718838	0.177946939524879	0.0142039757454245	0.0506358710200206	7.17957922514615	0.020408231176632	0.0338308929736297	0.170318986795749	0.171488914398063	4.82396465947924
XBP1	0	Not in Network	94.9829168552588	178.673034384634	2030.41206232458	232.596505185301	241.453030215371	312.859075511675	144.354429872882	185.005817919408	87.7469810364519	167.201874301798	114.263791861598	168.089073746097	80.9584040137997	387.177939126394	43.1903430913161	446.749081561453	512.060168757872	289.312449181745	123.41122448861	311.855510909587	243.884019244225	115.536518447615	788.232592674521	300.71452984339	117.124741388577	108.901709057989	278.329134128863	229.267090894226	178.631006327204	154.682543622993	419.792572848557	151.720280359213	62.9012215165169
YY2	0	Not in Network	1.02118114205418	0.771787652321845	1.01409175907499	0.777894504174408	0.723845609634423	0.896173581267166	0.495835379776874	1.30800190382901	1.2525410151542	0.528949670471609	0.642864089442251	0.738084019329511	0.570902903279799	1.68932247475788	0.51204728472079	0.487063592754748	0.828357410259304	0.857510148602009	1.32719842980682	1.01026995142006	0.670027325086776	0.966735963073904	0.8640718598806	0.899089104101836	1.3504036961075	0.960059141154816	1.01707018626846	0.741195598277904	0.72222134245496	1.12353416271625	0.868903094867092	0.805797736758401	0.40424705754226
ZBED1	0	Not in Network	45.3722805603747	63.3701036595427	79.6544973705682	79.4303272002694	102.361445533457	92.2867449351637	72.9141315972876	68.1181135437702	92.5903202010167	81.9329500819867	32.727003704459	101.880925125196	67.6212000606483	65.6741046142093	98.312818529708	70.5998466083878	86.419825112065	89.2480741755706	68.6835492520207	53.2338823968683	84.5115501245631	50.8055245021168	88.304214340575	94.2247020136743	79.1203064122788	73.9487155312565	69.5332535499197	94.3941093017461	52.5933729548362	100.677828285598	102.49635163548	73.4335646580458	69.7013246445404
ZBED4	0	Not in Network	10.9614931489728	33.9495745505679	41.2528016378431	35.3514369813627	31.9198098511313	48.0572262450827	31.9602300366407	54.209732165151	24.0845446057585	40.5570102608801	17.1918857737051	20.3653149740702	22.7700259893006	115.79319860947	25.0706065397428	15.8652722891758	36.7732519738804	47.2125931846859	18.0590145918142	24.8574677903966	24.4673439129346	12.612240665646	28.2354742734982	48.3938079359616	24.0926707178431	41.7253513249666	44.2202292173753	27.3295217348782	17.1348778785413	40.2687894044029	38.091209643854	37.198767045751	27.3984039669993
ZBTB11	0	Not in Network	20.6660199394371	27.330696441854	36.0608677606189	33.6948264850768	22.2270138616513	25.979516451634	27.0598974253962	45.8623766998632	23.6768380936101	32.6188213338301	17.1753732384304	25.9868110601736	19.7174548854144	71.6420611372518	25.8721786374021	15.1157617919319	32.0512571892356	38.4505131442242	24.3037041837283	26.7673049156916	24.5020941856556	19.7106323074067	28.9917966897863	25.053162363597	25.3868643411259	17.8075418223296	31.1558473664727	30.445607283742	25.5256864721524	29.9943811547475	20.5501624416571	26.3608668493064	9.68109371732498
ZBTB17	0	Not in Network	25.3413850619008	37.9745462946944	24.933582925693	38.2687246213989	25.2484887832888	21.4199470370022	60.6162231357186	26.6463094798727	34.0245085570473	30.9480231134504	20.7829039184182	22.3410712030339	23.9656996101731	40.2504986712377	36.5792314430328	19.2363613804223	27.1863376972615	29.5220721879976	30.6848023928531	26.3402999596594	29.5318304206939	19.5413118274786	31.1900342679631	21.1142063106055	39.8478568759722	34.1773013955098	21.8831190690854	37.9375641213698	26.5281022752025	48.0329649393917	48.6109049491461	48.8639413480412	27.7315547459852
ZBTB2	0	Not in Network	17.9087074737619	20.4678706994058	32.9258542120556	22.4183833121768	15.6969155879225	21.2518162359578	24.0206970533823	25.0396270140225	16.3637755905477	20.2040953410419	10.008651042523	17.8042135885301	13.1813513999289	19.6614172194034	16.130379051914	10.6110751961139	20.8697883271883	22.8148896820218	19.0557665739251	19.0019829377056	16.8934345969269	9.82260459778396	16.176220092294	22.1889688196696	23.5785304976463	16.0024201280689	23.3204170703194	48.4391162522036	41.581212632811	26.7913347038022	23.7871860892508	27.9618571965538	17.1644733051519
ZBTB20	0	Not in Network	2.09868727391997	3.55024874017078	9.64368312580488	1.41929332057659	6.09961126429233	8.19043594095545	1.61049762168908	23.9714585991039	11.1725407489962	1.66177698447019	5.91404881476273	18.6659777893221	12.2660508589122	59.9091744740635	18.0058628662645	2.47845044023384	13.7241186376239	1.72510133858893	2.11068059837897	18.1639451617203	4.12058978702587	3.32507026058028	12.4099989283157	1.12785812910354	3.29162763060162	1.56300690357801	34.0417410590765	0.967895104576264	6.12301136654259	1.40808303873748	5.53515188415663	1.2311827533647	0.84959115651017
ZBTB22	0	Not in Network	31.3480775994765	29.9125914609889	28.989650048173	25.9756762584287	28.2283005394644	16.9089945301944	18.074641090619	15.8363619784902	37.6716929550246	24.9810730545906	23.1998210034651	26.1123676616644	24.8792332502497	19.0124962233263	37.6691809842148	20.9052068609734	28.1775647561678	26.472115843025	29.2826863936456	28.0530911774465	24.6197591105343	38.1222815403808	37.576399023157	16.9030829682485	29.328099392071	29.8775525635634	13.7183986574476	21.3051732078663	46.796087385537	38.4039523673519	28.6332286849836	32.9352121845297	38.5556536560395
ZBTB24	0	Not in Network	9.74948086205737	13.0289112080854	22.0793694482662	14.0291219064432	9.82698231247592	16.518917823668	23.472032117755	20.890236265928	10.320393151042	14.0947281073866	8.23520424287524	12.5957347712976	10.746488561749	24.8194989243059	12.8307569509062	6.42513211454715	14.7600308869545	17.2772887697665	11.238652123757	15.1471785690524	11.3699923698699	9.51020421549168	18.141781406553	16.3790127331896	13.660504601224	16.3855851710801	19.7698389257664	26.3958856077771	12.5054105557194	16.68125090309	16.2352970453198	19.1077928644022	14.3029286742265
ZBTB25	0	Not in Network	11.8783725162363	13.3248792867302	16.081387950284	14.2079797849303	16.7042404384328	12.8311169620394	26.8469865755284	18.9684007238524	15.7323755048024	9.830407928744	10.658559203553	18.9015251983659	15.7266701554955	43.3815313311907	18.6739690838306	8.24354036057984	18.6696741695495	14.5097418077217	16.9402629015699	13.7608529065182	14.7833879893677	22.6118217694148	13.6358121237814	10.9446932095925	14.8803685463093	9.858848641495	17.6391624726033	17.2213170073799	16.2258729066906	38.2343070630574	15.2831704568418	12.60926546288	8.04783986529046
ZBTB26	0	Not in Network	7.84061136046835	9.675170114516	14.733012485305	10.5443731672934	10.2726479983161	11.3738956945624	11.2319852756421	13.4163480616525	15.442828829241	7.08854937093441	10.6752681494115	11.4102307714648	9.86351903885175	25.2794733215546	17.4551239381838	4.28179464947605	9.88768809378116	11.0901552581288	9.94834361231933	12.6263711513698	10.7974161270544	9.46646433052909	13.4495935566123	11.7868059044895	12.1554805191257	6.66961164805915	11.6198745920099	11.8836661498004	13.1773558223529	15.4631853943295	10.3816068686081	12.8832650868166	6.89125168125268
ZBTB33	0	Not in Network	28.4320600131084	35.2323798517416	54.4477914003813	43.6828344099618	31.1150298976735	42.0193414128407	32.4230728164144	60.621964469916	47.1876977584759	41.1523641903401	35.4488404985918	29.5179012078602	22.9381338835678	60.1905721736606	48.957608046723	38.9728751089234	40.9572468617904	51.0048656122299	27.6188873553923	49.9625032675572	28.6881569964142	23.8826724742617	33.37659448957	41.3731824624466	23.8250427917443	38.0549313627356	43.9369045266806	22.8901194740764	53.1181054504707	44.2621074705589	34.1029336278961	35.688728267651	22.3844217947591
ZBTB37	0	Not in Network	11.7048783640159	16.2208454051737	36.979503020375	14.0142307448584	24.9961265960765	11.3943479215372	13.6814029924727	19.1018456134104	16.0835840810229	9.37360790189365	9.22689702481972	21.910007440816	21.5326776312522	99.8255623207521	28.5574768554916	15.7837206987553	25.3589127396041	15.0692403462927	15.6840418053269	14.5267893731421	16.0728983144657	16.0298611498154	23.5001049917649	8.16287109111563	16.9025056694444	21.2408570859048	14.7246302290105	37.5463030785628	17.0580342178873	21.8612043132193	17.5396347748989	19.2703964270058	13.5098890448717
ZBTB38	0	Not in Network	101.150851799121	59.2485562789352	84.2078572074565	67.3370912527698	81.7005509249309	122.164107424786	64.477244690021	110.950280254701	62.117317671269	68.1693785893332	121.548869472371	133.267838757279	93.829876485208	34.0566844566832	67.7714835609661	49.0935947832536	99.142005583481	118.989363451096	52.4348488092776	67.6828796519537	86.0931079992409	56.8267282857335	70.5743597074621	124.707691774498	78.4145545711198	62.661615543951	105.532093952113	30.1678198827185	89.7353494557346	31.0413422669166	45.0693417714349	28.3422471871067	29.0522988809719
ZBTB39	0	Not in Network	9.51677126292962	11.4511963809772	12.8288980968521	12.8151704244295	8.11319652466826	16.3420790292708	8.49580965680465	18.1129113125369	13.2066498828382	11.4367650636732	6.83071042213419	8.70527246048579	7.06396083785974	26.5240773223022	14.8443867718895	6.11629555484123	13.1002005345278	17.8615240626762	9.57036730644198	20.1214485589332	8.60139621414931	8.86693419759685	12.9473285641287	16.5893500986697	10.0917223734006	11.9412220093981	16.3754644038033	56.5546001942895	10.0552220759948	11.6620255197745	12.2491513835683	18.3976102319193	8.56681433447961
ZBTB4	0	Not in Network	133.469354676573	88.4009892549949	122.245406670896	79.5554756032954	110.693676158628	55.1811530675652	52.855875188348	102.533049836983	109.911944031398	99.824929324781	131.153747700592	128.611629582606	166.379562022996	83.5952029140775	166.633571781136	27.6520371209269	112.071934530602	88.7693047651924	107.524876149662	108.584717846684	103.666022975065	173.52861517286	145.060266669691	53.4808051001534	116.949127033244	91.1582606325218	96.950431053512	56.2092239275801	261.121362954691	136.695738740152	79.1793550370238	53.1957281890154	146.342290703107
ZBTB43	0	Not in Network	23.7750341275603	16.7707006003063	23.0422144687353	23.6050924247775	16.7055855181287	16.4248160151247	15.3877071360851	28.5622343412651	18.3178793910526	28.6610245023297	32.9700922179653	16.7821478073805	18.0439942338746	41.204507953471	24.8626911273827	10.2432903426628	22.7100356626718	21.8196445399806	18.4135260715885	13.2895014861053	19.326143355249	16.3181709512498	17.867405881711	15.0704010046167	16.7445381534017	18.6966401238877	18.4210844197953	37.8476214433263	23.260425263152	19.6846611224721	15.2391811026757	14.3981596773994	17.2299075603793
ZBTB44	0	Not in Network	39.2932847990468	49.3501717197447	66.7919724015771	44.1484890194288	62.5462330898737	45.2133932702762	48.7372616920182	65.6621160188003	32.5784992518614	39.9839833992648	77.2242326403869	91.873617329239	84.2555395716883	179.771606768637	53.6263124954871	32.518675504371	61.003395883301	61.1594151163663	55.1864195456193	74.9761381204748	44.5435405690646	33.1594970302651	73.1378632666292	41.6299827807839	39.1296978626866	26.8961200723374	62.1849382619166	53.8177052052897	54.6135104721963	80.0642601836509	51.151973609495	51.940382269365	37.380191659472
ZBTB45	0	Not in Network	15.6906826589547	20.3886085233901	19.938940185024	18.5832500291474	18.431010493133	21.5519550964785	16.207857510652	23.3659639987595	21.0759727493133	15.0694569611984	14.8176379654626	12.2256701606423	16.7235755631478	16.0470289017118	16.4328074686336	9.83555178548733	15.3823778521671	16.9924146124883	16.8583142718008	38.6741369733307	15.8473608454458	15.2408713398677	23.1008420496636	24.0433018838892	15.8981587043807	21.9289891106222	25.2776301285335	20.3103530868125	17.4443249660555	22.3630188558498	26.2101033188103	22.248801513777	30.6916415011255
ZBTB47	0	Not in Network	20.6195435996382	18.8747560728633	18.2480718776183	12.5096179974504	12.8552994018443	11.8071450725763	6.51317805269237	13.4570264860842	53.8684328243473	13.0241449622651	87.2011691930529	16.6817627828463	21.6484889730163	10.4253156456802	127.639700025027	8.06856437154071	13.5916133899777	11.4485631584224	39.8360904628184	25.077015379016	27.6697923651616	23.8360379663778	26.498983617208	11.6930803567346	61.3308537748026	37.0608786143665	18.9830219877657	12.2382219844525	36.8610115030947	18.8324762380152	19.5598757264234	24.7641163752494	63.0481213714648
ZBTB5	0	Not in Network	16.552479493228	21.4309787005233	27.2302986134676	30.8475591713629	26.609618348894	23.3046158981587	33.2196265452394	31.486938352793	27.7547704651709	31.4626398620611	14.7491500605618	21.1607739031064	24.0817659815093	37.6935027375839	31.5008148284358	14.3891881369112	21.3442012844135	32.7738852544732	19.1867708588677	34.1330343453052	17.3023329931609	10.0010726029864	21.3368806961602	25.3066407351899	19.1614141777647	13.8378634855705	22.637889930173	29.0894792254094	20.3256183404364	22.0550018788134	23.6784883806656	27.1510600141391	11.1185418262319
ZBTB6	0	Not in Network	10.1026558370973	11.6854733500844	21.1341779844979	15.6915362846993	10.8847788175448	15.9247971953632	11.69952123027	17.9959748458056	19.2438123346328	14.9102292310991	9.40157335467269	12.8591877582234	9.51217055023831	13.4101130386745	21.5629576474208	6.35162319028179	15.9182713338769	16.0867678106846	12.6663746176628	15.6302699232982	12.8489891782957	13.2709747602769	13.5327106780331	15.0631555327694	14.8247628133911	9.91829472129746	16.212454288015	12.5940515098692	13.1344957374378	16.7215177187981	10.6257616882232	11.9919776525986	6.78716640911766
ZBTB7A	0	Not in Network	65.45721419329	77.6692490849396	65.4255276020765	79.3982860198042	84.2232194436974	101.83406696713	53.6601731299776	175.157831168643	36.0991653500242	82.8313102559369	84.1052920642203	50.8883728211665	67.1243965267492	127.74689243039	46.1252949180927	38.9933991364387	52.8445458666406	55.8902768217188	52.6467246937325	84.8396105759911	91.0720481264229	76.6654623681228	67.606406733662	104.184451507482	57.9424652265858	53.6451536093686	181.494954659995	29.2746494510659	68.8323029271362	59.4956867575558	51.6762986737413	25.7396698340232	55.8798244296682
ZBTB7B	0	Not in Network	70.0705008184329	88.3494417838312	126.25161052683	115.522301241275	108.894393840995	84.5341843649299	49.8754180210469	127.079054870031	28.8192278833633	100.239320129204	38.8759350934497	53.7988685302047	44.7300779552033	78.1956060061057	20.6520143476766	81.7514960264209	88.6083257669344	71.4062931451429	53.4151116372783	97.3161956171109	75.4312219748407	40.963480642572	136.884510799411	88.0254307515161	46.4348901883553	62.4509783513186	104.264650616363	26.1803716065719	63.8710208208373	38.4123144534031	86.1644415481622	47.7593304856899	53.182169741427
[truncated: 338 more rows]

## Sheet: Notes Table 9
Supplementary Table 9. The expression levels of each TF in each cancer type
This table contains results for the median CPM of each TF across samples belonging to a cancer type.
Table Column	Notes
TF	Gene symbol for TF.
[truncated: 35 more rows]
