# Supplementary material for: A large-scale cancer-specific protein–DNA interaction network
Source: Life Sci Alliance. 2024 Jul 16;7(10):e202402641. doi: 10.26508/lsa.202402641 (PMC11252446; doi:10.26508/lsa.202402641)
Supplement: Supplementary file 10 [file LSA-2024-02641_TableS10.zip › LSA-2024-02641_TableS10.ods]

## Sheet: Supplementary Table 10
TF	degree	in.network	TCGA-BLCA	TCGA-BRCA	TCGA-COAD	TCGA-ESCA	TCGA-HNSC	TCGA-KICH	TCGA-KIRC	TCGA-KIRP	TCGA-LIHC	TCGA-LUAD	TCGA-LUSC	TCGA-PRAD	TCGA-READ	TCGA-STAD	TCGA-THCA	TCGA-UCEC
ARNTL	1	In Network	-0.270316889151082	-0.204804945725316	-0.830303404323325	-0.298093539072961	0.522302933287353	-0.182501615063872	0.33657013954911	0.185939229213456	-0.464940733497088	-0.255850950358914	-0.178496311717406	-0.705378064563927	-0.526113497676427	-0.439974108462132	1.74165727042464	-0.654730717372184
ARX	1	In Network	NA	NA	NA	NA	NA	NA	NA	NA	NA	1.62353896230068	NA	1.12409353651423	NA	-0.745797524912182	2.2780387476611	NA
ATF2	18	In Network	-0.22697710404036	-0.149949514601513	-0.109985380231733	-0.0830275587803722	0.20287318151958	-0.463210510401855	-0.0295262232280687	0.00979552185190862	0.0552155040777951	0.217069582360468	0.0821008287954946	-0.258903596903852	-0.235063558303268	0.0865605448842447	-0.37587779204841	-0.382084035636155
ATF3	3	In Network	-3.1881410097873	-2.05866960682915	-0.262215306463161	-0.638594138426203	-0.616409334936209	-1.30162834793344	-1.2244919309296	-1.54431759335761	-1.75341192241827	-1.77670884416978	-1.83032686140481	-0.848292723695236	-1.51525452112762	-1.63539428692223	-1.09754606211858	-2.04270063567433
ATF6	1	In Network	0.227811186577897	0.335636526962445	0.0352082315450246	-0.0237027520900474	-0.169504730862504	-0.631901909754233	-0.612313617071396	-0.440525386294022	0.138955930593621	0.070012611959521	-0.220842170450636	-0.377276958250783	-0.144225623787569	0.200736469677973	0.0147233001945274	0.0427891497562322
ATOH1	1	In Network	NA	NA	-1.34089944966424	NA	NA	NA	NA	NA	NA	NA	NA	3.88036951960329	-1.05251785101063	0.489440134534042	NA	NA
BATF	1	In Network	0.430100851277445	1.25142420502611	1.0374636909842	1.05933313894922	0.342821827780076	NA	3.02480232914776	2.36286189180377	1.03591828114437	1.10184780121171	-0.555790435290752	-0.995119866141611	1.35910391164522	0.530965620508211	-0.656073173448737	1.90757230614114
BCL11B	9	In Network	0.342445104885436	0.339706730116356	0.556181679541439	1.48711926438513	0.337190208415648	-0.69443703362489	1.58883863598382	0.0576248287586741	-0.31207226534927	0.449589003100656	1.67082027331454	-0.299703930285935	0.807436089101483	0.344130834390805	-1.38397016042249	0.618882628497908
BCL6	1	In Network	-0.596784562582883	-1.12788942844864	-0.130783335102544	-0.314126898897989	-0.480691491842768	-0.857163337261908	0.714621868491352	0.653237922877837	-0.449964907293654	-0.425713332080113	-0.21782242616593	-0.367455324807127	-0.571173068873076	-0.748177629479867	-0.428633713266943	-0.786224064882875
BCL6B	1	In Network	-0.916772815960852	-0.815008621853427	-0.0125328496896036	-0.151951589370358	0.234840442642175	-0.562230216756005	1.31906592352622	-2.0743259826933	0.747823497930911	-1.77501161234949	-2.64853530453461	-0.0132267207842436	-0.031267850429275	0.401617166041047	0.581933704548244	-2.23215585640857
BNC1	1	In Network	2.22610812295036	NA	NA	1.49928176887108	1.28778505739326	2.21336384511347	NA	2.81256890938489	NA	NA	4.38145100590836	NA	NA	NA	3.74379311475105	NA
CDX1	2	In Network	NA	NA	-0.52391277420764	1.56281063350333	NA	NA	NA	NA	NA	NA	2.74653973392722	NA	-0.219728573187501	0.0641045274325972	NA	NA
CEBPA	1	In Network	1.15215635603491	-2.21670129499356	-0.169476247472747	0.774806530158571	-0.419332728654887	0.31560908478971	1.4434313345572	1.7243991131318	0.679213528026887	-0.815428439852674	-0.316936793813212	0.319108284096372	0.851724550907238	-0.027412633725461	-0.135904965627672	0.121313698849819
CEBPB	2	In Network	-0.380176720369456	-0.0634897733397326	1.40821025892636	0.638396708975031	0.41564147844808	0.143512233656152	1.39442313202881	1.3064845297835	-0.484821889775085	-0.174631518607841	-0.565935997101138	-0.452645653907692	1.83170324735151	-0.0587876484279954	0.0365743111710123	0.0109282522742312
CEBPE	5	In Network	NA	NA	NA	NA	NA	NA	NA	NA	NA	NA	NA	NA	NA	NA	NA	NA
CEBPG	7	In Network	0.252730002528613	0.12763320537176	-0.289978986122293	0.535128176489681	0.0823846869755389	1.16313775947828	0.299908214352874	0.312029881420367	0.232188405465535	0.109851321449163	1.07697335546588	0.111170911810739	-0.144766654814879	0.237988152693759	0.0575071563772753	0.42893675297965
CENPS	1	In Network	0.996633600639434	1.11284767979823	0.651167338984956	0.581701632422972	0.388579067812656	NA	-0.200641858606286	0.371599921933918	0.699845506606836	0.772415228472304	0.651000891254168	0.32513882404482	0.129623517194257	0.828945060977321	0.115430797220941	0.737640822462785
CENPX	1	In Network	1.19327655114788	1.47332726914921	0.387834077665104	0.672196267187276	0.22721137645241	-0.522023696560337	0.275492142794756	0.605395856883541	1.03700300602705	0.853677034501634	1.07544294343995	0.916256569272404	0.276713128029585	-0.0969440673562614	-0.275011011720151	1.38290519600405
CLOCK	1	In Network	-0.652759509079919	0.0622536342050272	0.217605867821355	-0.597346782471112	-0.674317299030552	0.00650975192280431	-0.337633182713647	-0.311507886095467	-0.240938079959115	0.196652618387884	-0.00357462899326598	-0.212918211904545	-0.30231894331307	-0.144926691166753	-0.083306836868213	-0.483350792261638
CREB3	1	In Network	-0.195731936334912	0.500926958086457	-0.248960834567712	-0.258485929996003	0.318050180667552	0.212146944704248	0.219996632818729	0.0932365694971472	0.217398595049692	0.209868152882113	0.0600708174430816	-0.179605834766973	-0.147168755247513	-0.468045954123606	0.201073666664826	0.141578081160747
DACH1	3	In Network	-1.68468834788446	0.75600266486348	2.03892228239402	0.225622371452873	-1.5218690822511	-1.62997177549914	-2.39268700117025	-2.97653404709502	NA	-2.47495861008861	-1.94113691229289	-0.174637594666513	2.37172787650428	0.615882650225081	NA	0.397214111091187
DDIT3	6	In Network	0.343151571850684	0.199469095079577	0.88967691845951	0.390730006505842	1.0965790628041	2.40789397913518	0.425881058759837	1.07409274689534	0.891727881644298	0.718675205802653	1.09199782638487	-0.0187641866892191	0.637431469042216	0.283509253014894	0.392916874154882	0.495817043607701
DLX2	13	In Network	NA	2.10269391008247	NA	1.79202334691662	2.35380530301305	NA	NA	NA	NA	NA	6.46874656509406	3.20033588238098	NA	NA	NA	NA
DMRT1	1	In Network	NA	NA	NA	NA	NA	NA	NA	NA	NA	NA	NA	NA	NA	NA	NA	5.72117761709707
E2F1	5	In Network	1.77108833019308	2.6444732506825	1.84877314333768	1.59327532888542	2.03262233745244	3.58171982076608	2.18424593167212	2.68003447343164	3.6664352771611	1.45139193773724	1.89919850484695	0.858950650289215	1.84320233157379	1.63680769216366	2.01584160121256	3.04937113785647
E2F2	5	In Network	1.60855340393045	2.59387541178544	-0.6731972806532	1.04464972824518	0.0666982878508394	2.20473043885563	2.36856553236351	2.65104342708523	2.99401018548219	2.33210323286761	2.89737979082378	0.996497842681538	-0.596927777177322	0.321640705506313	-0.0358356095298078	3.39052634797482
E2F4	1	In Network	0.405370852449096	0.0236250614949928	0.490824807703135	0.578339159066557	0.430817557405632	0.766398933434917	0.411687168344889	0.370415256072398	0.515415345073221	0.330768278633802	0.545349082122579	-0.143361116072011	0.737858163514238	0.146787548232901	0.142021563016234	0.0618928055998974
E2F6	1	In Network	-0.0168158311799333	0.0210839825058067	0.7739072097227	0.341472823968125	0.173665208606833	-0.135036497945168	0.170556863041697	0.439850302174093	0.274637079290518	0.464861212776977	0.797545853248205	-0.16101817131431	0.41176306681455	0.491798378571083	0.047394583598619	-0.117487690638777
EBF1	7	In Network	-2.56046681633353	-3.04437013179635	-1.33459041086464	-0.802099477070142	-0.865481089536413	-0.642898974519484	0.785942243416183	-1.96401180105589	1.99044315669519	-0.996040136108283	-1.44187992151654	-0.574323280753465	-1.87391672433345	-0.548924449292812	-0.188843323739148	-2.20012679710611
EBF3	12	In Network	-1.73289740729987	-2.71235285647189	-0.670931051392464	-0.638159561979535	-0.280138326573426	0.686597486786244	1.66690705849453	NA	NA	NA	0.670446807508467	-0.136795581513349	NA	-0.41566262242226	-0.33753445186785	-2.18408575905168
EGR1	29	In Network	-3.45117070007934	-2.68694123714701	-0.319431604012541	-0.826057356053775	-1.54931603895051	-1.9607122670651	-0.716921470535475	-1.57255656891838	-2.60634386041197	-1.88085741575897	-2.05741270138183	-0.527914692976566	-1.11969323081016	-1.7453291713298	-1.66241250447428	-2.65898785376734
ELK1	1	In Network	0.47138334196229	0.553821196400234	0.489804710581512	0.623281163885555	0.185101889540787	0.628024737293263	0.363448726532255	0.0658826370597793	-0.0957353310438754	0.333784618955748	0.718405293779446	0.0848796433149072	0.644206040046985	0.420643013138359	0.566842019626168	-0.183919130745086
ELK4	3	In Network	-0.057857394489078	0.0128233711951162	0.455452922587035	0.453493153785833	0.323424569559511	-0.149305608160724	0.128206837313826	0.00240133561435864	0.306262559298603	0.286093644817575	0.249108433472336	0.278627485927953	0.143856495193224	0.523491219635066	0.00886777716599798	-0.393074958707482
ERF	2	In Network	-0.244516859958913	0.282092916281429	0.57281403032663	0.525284058477121	0.773814180012806	0.0300270508158632	0.379655836249777	-0.521335749951616	0.13488317466948	-0.206361209599214	0.554032058860756	-0.234379682778123	0.80365182372946	0.105272298761193	0.0549256755459587	-0.0921693527934214
ESR1	19	In Network	-2.93141768105527	1.72104162794265	NA	-0.350871601962323	0.0670346789286787	-1.60637851703764	-0.380053745354592	-0.94629956304831	-2.49014671926236	0.908519132170778	-0.764367346344885	-0.28716235618937	NA	-0.582835507719312	1.04541865256132	-0.515861493804429
ESR2	4	In Network	-0.390074501473992	NA	NA	0.232288109753445	0.660547441265419	NA	-0.389889974480534	-0.431627512219927	NA	0.315817562747384	0.226639894750484	0.362806836987375	NA	-0.167107605005954	NA	0.00316857595041896
ESRRA	33	In Network	0.210246848418215	0.224846238149271	-0.507355171385842	-0.240013901931833	-0.570874379360386	1.71031186155906	-0.409222869073856	-0.290534057459646	0.197185250878109	0.351382929610064	0.553707404592106	0.255725643933893	0.10573031359195	-0.54750026290908	-0.0747573071109273	0.995364099638946
ESRRG	15	In Network	-0.800439754559159	0.54495798879566	-0.373108061491181	-5.92491682573701	NA	-0.263255930458145	-3.07372267629131	-3.01344230051741	NA	0.361377615034901	0.413025087248407	0.277070417218649	0.131520576752694	-3.2127413292108	-1.38838900070342	1.67139925734041
ETS1	1	In Network	-0.701535637163459	-0.739140272716258	-0.685842045861123	0.241701091764082	0.873310033213457	-0.681014360933487	1.13439274416263	-0.955867743911876	-0.716863803655808	-1.18662904667868	-1.80190192615188	-0.313116758817602	-0.802290329972768	0.49310849259679	0.0997771548683558	-1.16354285631086
ETV1	2	In Network	-0.388330230663342	-1.02715027241041	0.208565604255646	0.675538709147471	-1.5834249280745	-0.484686774886178	-0.170990873991141	0.753392367806916	0.181185858088047	-1.16163648261862	-1.95695943599048	1.20708020007423	-0.649175776119386	-0.252364516229086	1.34148200878212	-0.216646770332591
ETV4	2	In Network	2.57377250194435	0.375138928285755	5.29155317905694	2.06350993933596	0.865567470874795	1.38914958938449	NA	0.518763960637625	3.03297056811188	3.84771358762247	3.41756762579876	0.862312033497254	5.11247470764909	2.62542036380351	3.53596011553375	2.10169286188624
FLI1	14	In Network	-0.828885146816814	-1.17214539319383	-1.27126751910285	-0.0907317892141232	-0.0313747092469183	-0.53220325120967	1.20177729420387	-0.61147353691672	-0.335040942342684	-1.68065670697091	-2.31453093796926	-0.148397361893285	-1.40215606684178	-0.389588635329333	0.0559370392593996	-2.03540684240492
FOS	1	In Network	-3.12394044252226	-2.57213453809823	-0.718086397077562	-0.554885552807195	-1.6097302300835	-2.63261878960036	-0.686195795976669	-1.59112032289365	-3.10326353052997	-1.68790082168128	-2.46459322432065	-0.649601946675371	-1.48384264940751	-1.46696777161866	-1.44621770758348	-2.74657434161322
FOSL2	1	In Network	-0.915781523890643	-0.249664551899252	-0.912633605509033	-0.661536010317948	-0.325078111169097	-0.72250566837194	-0.499818428480889	-0.269534322431695	-0.256506657529139	-0.520641185943213	-0.0794655997670966	-0.608149421421046	-1.03074793086576	-0.900140153041029	-0.033005759861914	-1.08597735835129
FOXF1	1	In Network	-3.09769344300198	NA	-1.44951620932339	-1.96216080895486	0.0543304748652399	1.61333794753434	1.3665807377672	-1.00716329771434	-1.35497626802673	-2.74884963703813	-2.92852671777624	-1.13380063625758	-1.70600759807794	-1.81775330779144	-0.105864315848363	-0.980617590521305
FOXH1	5	In Network	NA	NA	NA	NA	NA	NA	NA	NA	NA	NA	NA	NA	NA	NA	NA	NA
FOXJ1	1	In Network	1.68624577328647	4.49340786231404	1.25770763261965	2.64484889472557	0.290787590385682	NA	NA	1.22311276141647	2.86115139664574	-0.13613706926516	-1.79802560884696	0.476164692976065	1.63304410417873	3.0654716544082	-2.32037121535843	1.16057297389186
FOXJ2	1	In Network	-0.707050868941502	-0.300698596319086	-0.296136151117847	-0.184617727633977	0.149253566354317	0.37371204793111	0.32405816364015	-0.107857326491696	0.0339471456546302	-0.358139889178631	-0.00303445510795799	-0.487530282776492	-0.244157206156384	-0.341834325513569	-0.0111286872187486	-1.35150723909015
FOXM1	1	In Network	2.06016858966346	3.45157066122088	1.3504767791485	2.22800392322074	1.84384851661948	2.84983636983462	2.42101736698198	2.00930042220122	3.60524823266189	3.33682690162431	4.39977402726543	1.46262201034781	1.38087943269069	1.72043656974772	0.381602878109985	3.85740470352669
FOXN2	1	In Network	-0.127375107937978	-0.978852056248783	0.536192034501346	0.816338458981088	0.629405811648457	-0.304224851896088	0.401829758096996	-0.310593948664113	-0.0065802515502856	-0.178499193511381	0.06950629929645	-0.0705127857578229	-0.00361106714671453	0.69328865010916	-0.0125973294348747	-0.223006218561107
FOXO1	4	In Network	-0.965003047061617	-1.81054562100069	-0.720659554272425	-0.535115090363777	-0.31391958250017	1.08950601860817	-0.642090948045522	-1.19631754450421	-1.71084065026703	-0.856266685181849	-0.621725745327873	-0.696934448397668	-1.05310735360747	-0.121588062088164	-0.549996428609576	-1.68476648401446
FOXO3	2	In Network	-0.819029821533538	-0.434147069544409	-0.211776528523758	-0.807945761135602	-0.335535957955817	-0.405589387051018	0.0550878551294029	-0.107358277513006	-0.356695567610152	-0.790906310700694	-0.495479226195583	-0.106148899065393	0.0174603008606637	-0.129622172565738	-0.331895113676325	-0.434533425444929
FOXP3	1	In Network	0.36959773525701	2.19898054267766	1.38761113351005	1.92388153679942	1.51307111021587	NA	1.73843705182918	0.250234310076812	-0.00579065091730244	1.84565256468212	1.51639762830398	0.309577008113515	1.443797014675	0.91690543389649	0.449395252354793	2.35555327646013
GABPA	4	In Network	-0.032033575850169	-0.464409021023089	-0.459352998281573	-0.179277833884972	-0.310825019083916	-0.477062723364868	-0.113563875485956	-0.651814255172679	-0.389941777390767	-0.335833244033701	-0.523492535619907	-0.22149428894886	-0.829121305186889	-0.0367070009382128	-0.37543636765796	-1.0846749481942
GATA2	1	In Network	0.373934733417305	0.664478932054674	-0.70483085212517	-0.529282900325557	0.26736098221611	1.4657798089567	-1.52106417499948	-2.6586217213641	0.439814634477934	-1.88188307959712	-2.16395167589593	-0.269539420588499	-0.101709031812452	-0.662508852242438	0.333893139894576	-0.851803397466593
GFI1	1	In Network	0.649340472992447	0.394545009740034	-0.873601614255498	0.992618678830915	1.84270178981192	0.500132359505358	2.45775695247753	1.17532113935214	0.653811277806312	0.346171960862453	0.0552025762187218	0.442762502697957	-0.903979440017935	-0.187230151438601	-0.695652750539036	0.344094862539708
GFI1B	2	In Network	NA	NA	NA	NA	NA	NA	NA	NA	NA	NA	NA	NA	NA	NA	NA	NA
GLI1	1	In Network	-1.54139382249216	-0.692562078565585	-0.156709762413755	1.21356140385955	1.71621137871605	NA	0.889966152242979	-0.48290234609909	1.38231917005371	-0.00242186483515772	1.11846009640009	0.241739963646675	-0.250072530969776	0.807372860159694	NA	-2.54780014040113
GLI3	3	In Network	-0.364428946196854	0.0355831538549233	-1.47787367853816	0.632495134146839	0.831074910520701	-1.34038108636465	0.187339670276018	0.117915784533749	0.0670274925554619	-0.211287188262652	0.486436112162302	-1.00351041551322	-2.48593284567593	-0.923042946757647	-0.952428621494655	-2.30450613885278
GLIS2	5	In Network	-0.444278858246685	0.926218865751671	0.298642873984749	-0.124714516052626	0.892731042190102	0.241339107048902	-0.216492769730186	0.625480190031869	1.0433687366384	-0.399536612027904	-1.05758985479034	-0.720069692543677	0.211438800194266	0.44211077604751	0.441879245033693	-0.631015203899704
GRHL2	6	In Network	0.961736311441845	0.909588085991584	0.547151948623017	0.408530685111463	-0.225928254341582	0.469673428123244	NA	NA	NA	0.836744601295559	1.6697782127942	0.458109817172167	0.887686863156836	0.385253168022069	-0.148429149276489	2.03452310368467
GRHL3	40	In Network	0.113129568264524	1.22422297529727	3.72617403547571	-0.576855682385134	-1.50122608076357	-0.937081585028897	NA	1.04266783925151	NA	3.50845253147291	6.20367897235528	-0.917589102053681	4.5883104109632	-3.12628260445025	5.04725962297216	3.26551839437006
HDX	2	In Network	-0.775503493242425	-0.265212438133562	-0.486667157711817	-1.07037244559121	-0.798479311845584	-0.850419288994526	-0.0251446490560789	-0.219344023269994	-0.290339873008059	0.0535046773009982	-0.91486802243	-0.290117504472725	-0.812246753825321	-0.812688620266299	0.0231861563952172	-1.29555646627331
HES5	9	In Network	NA	NA	NA	NA	0.0331482524950955	NA	NA	NA	NA	NA	NA	NA	NA	NA	NA	NA
HEY1	1	In Network	1.16799326193625	-0.45535363675739	-0.638428592078326	1.98537809874618	1.25709990853188	2.44824645844128	1.59123537554863	-0.650081946875365	1.31452636576804	-0.931082765916765	1.02192789682092	-0.420189787444634	-0.500960336591194	0.6037721716074	0.881409074299381	1.61970443212094
HEY2	1	In Network	-0.718017492006126	-0.93638509287062	-0.11091995004344	0.417122325913799	-0.2931311574876	-0.809923520312419	1.27985838343219	0.382589132130488	-1.01092394035226	-1.11449805646147	-0.0707513119315701	1.09454333814643	-0.225841128486406	-0.135364824207297	2.15603328088281	0.0292334946809318
HHEX	2	In Network	-0.525399286992031	-0.151136929413924	-0.83128325080864	1.15732821019557	0.317775903123858	-0.6927670038988	0.809211873106241	-0.550781028481288	-0.146782392150536	-0.7000159248822	-0.485873921666802	-0.202718095232282	-1.28910602916659	0.879688330971944	-0.271691510156428	-1.34773977740476
HIF1A	1	In Network	0.0854943409497307	0.387536466677803	-0.0287561927392037	0.923502119401806	0.779017285429352	-0.605792871011799	-1.15526894928514	0.0175444215798467	-0.199121397566608	0.671275908112025	0.813259681726071	-0.312292921953455	-0.398519462443486	0.379646160375295	0.515422891209442	0.544780081773167
HINFP	1	In Network	0.461737564480983	0.0379167843618103	-0.0469503409373202	-0.0661131974695912	0.0967125178284737	0.160257620723291	0.552154631080175	0.48201244090572	0.47270749391976	0.520439968775821	0.343786183869961	0.149143015755386	0.282922826729756	-0.00336438652985481	0.164849103614241	0.348091106047842
HMGA1	1	In Network	1.13002904884861	1.57203505582299	1.36412586463742	0.889312429586385	0.474055378266527	-0.0737915044081889	-0.659315193917566	1.03932538280668	1.69968340595539	2.26356137093326	2.8039586936788	-0.076339499900154	1.59901891537101	0.722147193243541	0.776110813990958	2.14348452631517
HMGA2	1	In Network	5.63019194921582	NA	1.59790124460562	3.76543221557491	4.36381130071804	NA	NA	3.20252971985847	NA	5.75784235428841	7.07251446697334	NA	1.49529954535758	4.05972411918866	5.61282808355553	3.37826363535929
HNF4A	1	In Network	NA	NA	-0.318214819149573	0.184148847949796	NA	NA	-0.679623938328607	-1.09692987543376	-0.127771023375479	2.8809246625852	NA	NA	0.432088794838044	0.394699517852849	NA	2.41705990816422
HOXA1	1	In Network	-0.149404159915749	-0.751295062220893	-0.353266997370364	1.67460873269429	1.02448414979888	NA	0.0941952024157107	1.4774267688696	NA	1.9356585756732	3.09223805424213	-0.308739328770586	-0.0648847700259366	0.417806740275695	NA	0.801257192563891
HOXA9	1	In Network	0.138146550554466	-1.39771406287712	1.08816332775507	2.45578177906212	NA	0.138510567820582	-0.596825070066028	0.904708655330344	NA	NA	2.25196620749042	0.710899586055536	1.17003381708454	3.93993423748418	NA	1.07292111986422
HOXB7	2	In Network	1.21285497276533	0.124351287035401	-0.0639785443599561	2.21207463214833	3.45272402254756	-0.764011689045554	-0.984138132820477	0.137024302436325	1.65987336667534	2.0739931373397	2.57344177071053	-2.60549480972538	-0.127199470973661	0.918522889616503	NA	1.59297124890846
HOXC10	1	In Network	2.45259566591021	2.42383780584902	NA	3.54268891958809	4.06492100819984	-1.24570632721602	-0.00752973914585534	-0.0458379163855321	NA	6.06765752099943	6.8059725767368	NA	NA	6.65533248179569	NA	2.50758040877768
HOXC12	5	In Network	NA	4.10547422574019	NA	4.96758563090903	NA	NA	NA	NA	NA	NA	NA	NA	NA	8.59248447210599	NA	NA
HOXC8	2	In Network	3.01846464682324	-0.516564332553075	NA	3.37997493154249	4.05151406314467	-1.23283281262044	0.427844923290496	0.635267144418747	NA	2.69144304634814	4.29306557726243	NA	NA	4.09651555831907	NA	NA
HOXC9	1	In Network	3.51956977731418	0.563759064571847	NA	3.14154213409508	3.6592284463079	-0.408858381510822	-0.334041087425943	0.255350465863372	NA	3.25852744748267	3.72027169838	NA	NA	4.49561361440393	NA	0.836304179854959
HOXD10	1	In Network	0.732121881265574	-0.928238504704817	-0.435888006105571	3.82883029505657	3.60421155697726	-1.30193129702597	-1.31370318630903	-2.67504080982579	NA	NA	5.20106325555468	-0.940233902701489	-1.12893646833686	NA	NA	-1.94384161507301
IKZF3	10	In Network	0.341706728832353	1.15615887465533	-1.04831949157479	0.59557110689363	0.987336100178963	0.396613510204421	2.57099183863824	0.779127042820309	-0.252907242192201	0.69763520131351	-0.353577913165297	0.155225556365081	-1.61782562932983	0.153598420897651	0.190640714356448	1.25269086031301
IRF2	1	In Network	-0.0964611929756442	-0.0974492238448015	-0.593712680945297	-0.0596061553782744	-0.0733412361229771	0.388129529129415	0.33855179901141	0.21366174619741	-0.4762452637243	-0.230493523767631	-0.260249157002905	-0.369814573769139	-0.391151899227363	-0.317850465945622	0.110094868026335	-0.318168420376382
IRF5	2	In Network	1.51954069963692	0.785572478825543	-0.00855524773917582	0.612623754115174	0.281768509483081	-1.26447700306572	0.217869521251019	1.24472721550844	0.586451875638537	-0.219900619408885	0.0978403186344887	-1.43196540078462	0.356554075339961	0.0179622244569803	1.2211425096493	0.816859281726251
IRF8	4	In Network	-0.594634720618954	0.0953331415949341	-0.0244592772462194	0.614653365786481	0.254529855066167	-1.28167745546139	1.06785717775471	0.539878449853196	-1.57846371769887	-1.02932587664736	-1.65800779808299	-0.870456831147424	-0.111606530340934	0.506357572569236	-1.580329728504	-0.636792060210282
IRF9	13	In Network	1.33893223667537	0.859403573086444	1.00352612064316	0.528856263288471	1.76605259426374	-0.126870870836734	2.21424713548671	1.13414470836436	0.480462651721182	0.948894001787489	0.5900828774039	1.05747236977758	1.34649157726295	0.521659799180414	0.382097629078774	0.996995193288543
IRX4	6	In Network	NA	-0.479322394332654	NA	1.25650954944027	1.6017055082061	NA	NA	NA	NA	NA	9.35109465171913	1.20232398085082	NA	NA	NA	NA
IRX5	1	In Network	0.0047427761350825	1.0052187558411	4.54027365408849	-0.273685290372366	-0.554419516830143	NA	-0.107078420203746	1.72637260456499	NA	0.493588461182347	-0.424666522186132	-0.393680793071214	3.40555454548326	-0.99871690852214	NA	2.13231789981251
IRX6	1	In Network	NA	-2.43517888941188	NA	2.37292922289473	0.251268981519906	NA	-0.140693423138192	1.58211377653738	NA	-0.257624973525522	0.679784852068648	NA	NA	NA	NA	1.93193642815401
ISL1	2	In Network	NA	NA	0.0677366776844358	-1.83958492467466	-0.837166830216944	NA	NA	NA	NA	NA	NA	-0.845163025707425	-1.06189071477619	-1.1550821932531	NA	NA
JUN	6	In Network	-2.20639611568351	-1.39977895014825	0.27622574972072	-0.417942220074879	-0.36881284764215	-1.24641630622881	0.113045220870776	-0.673751971192485	-1.56695994949294	-1.10216025136673	-1.21900246145956	-0.265310472294658	0.324059025441695	-1.42591358856765	-1.67245178916058	-1.46337594849075
JUNB	1	In Network	-1.74219717363078	-0.860923150987582	0.290333176891311	-0.27151124206862	-0.743383630999836	-1.47517921753467	-0.0591015960900921	-1.01043957869252	-1.55348478350549	-1.16213592354813	-1.16216562190557	-0.182598002485434	0.0620161036128535	-1.34580370084507	-0.4815302498301	-1.5430054916433
KLF10	1	In Network	-1.19640416794788	-1.24588272611801	-0.740804005190784	-0.457335847296358	-0.370168426884056	-1.17055231548805	-0.0293771662609376	-0.780733989116727	-1.46236221491593	-1.14721633552543	-1.04364170850345	-0.803790471643732	-1.17525187903567	-1.2964670378931	-0.817313707329856	-1.08012747164844
KLF12	1	In Network	-1.34602676307665	-0.29007258630534	-0.609843651997354	-0.66752690985831	0.357425013060152	-0.260361784819189	-0.278020333409851	-0.496336844695727	-0.67009375166379	-0.327902620007486	-0.282999663329353	-0.666690825634699	-1.03980536509912	-0.21746688985337	0.383953500997997	-0.513847387106281
KLF15	13	In Network	-1.36561744136675	-3.39153245714499	-1.15647747027778	-3.7390316001591	-2.90762713525509	-0.381013265836919	-0.857027009133545	-0.664243674948396	-0.0140425665058691	-1.42445810077951	-2.2783148924677	0.344085443443241	-0.697403466919939	-2.34039543854963	-1.28053681100752	-1.7350256827517
KLF3	10	In Network	-0.780541703114783	-0.472188505240973	-0.77494758660659	-0.326068857693638	-0.555385498626122	-0.106047474226881	-0.322689153929004	-0.24406336042493	-0.645227668537397	-0.169296388952715	0.0391842271857136	-0.144631390787199	-0.94336581734396	-0.287741560539831	-0.203974912461012	-0.665127723687463
KLF4	4	In Network	-2.46234579528987	-2.57756319329043	-2.53188557500067	-0.758386405959129	-1.35460502071182	-1.4162346071064	0.0960538081228674	0.0178007017747706	-1.16185621874507	-2.28628739133435	-1.30903977399078	-0.312574768902288	-2.46936175002559	-1.8100718076206	-0.809855657373118	-2.25641814461626
KLF5	1	In Network	-0.25055329047335	-0.803339533628557	-0.425282709837097	0.388209301082572	-0.780999518936313	-1.32281483805007	-1.50773418404193	0.14927763150466	0.240973813039814	0.0463485030415592	1.37948982953137	-1.21486073268396	-0.0539213944629771	0.0346017085488939	0.0717814027387682	1.20770990589047
KLF6	9	In Network	-1.6174839801737	-1.33108112755365	-0.837239391851595	-0.41565164060772	-0.91657071346027	-0.731332666791232	0.66929887886595	0.359083540008538	-1.3533903509027	-1.79252852248844	-2.09401950325276	-0.473381088341745	-1.26484008065808	-0.548341742544324	-1.25887428594189	-1.54591029274691
KLF7	1	In Network	-0.622934958995427	-0.840407423226205	0.641777295500116	0.0263041420278636	1.56755012443726	0.730925018920457	0.546840514408491	-0.348470298411286	-0.471479717458908	-0.540107283017642	-0.450206375931775	-0.589024299583624	0.386945911399625	-0.23394601195008	-0.0461066412088379	-1.71670413096676
LCOR	5	In Network	0.277755699668195	0.317045392184765	-0.163174539979944	0.0629773097099046	-0.0757309566230984	-0.29402501639642	-0.465529071340762	-0.0756145360146761	-0.0359992883726768	0.768446215416056	0.483714381068062	0.229576559688582	-0.542492032669821	0.242916124217225	0.061671384295978	0.302846419189163
LHX6	1	In Network	-0.858822531056101	-1.73610806911521	-0.354410050839262	-0.820709332208572	-0.594281553018885	-1.2793149130314	0.616417086505884	-1.81415299210304	0.350986614052827	-1.44302241308353	-1.11971666580642	0.896343079202897	-0.491112476112998	-0.0993607325837518	0.640277282625366	-1.54269992618697
LMX1A	1	In Network	NA	NA	NA	NA	NA	NA	NA	NA	NA	NA	NA	NA	NA	NA	NA	NA
MAFB	1	In Network	0.458114257201315	-0.0856192511419548	-0.55182392386633	0.834821635327304	0.147538668865045	0.712551602821646	0.943073905104104	0.353560971865919	-0.339583622703615	-0.464059772735392	-0.0659643174951129	-0.0174944482584117	-0.392192865932021	-0.195340087282536	-1.70469826636789	0.0906012209296453
MAFF	8	In Network	-2.07357883107902	-1.447589462966	0.0653957596226237	-0.749065603362327	-0.77108267584049	-0.529236004231012	-0.176315120911049	-0.369389542046924	-1.24290370683274	-1.51900634353913	-1.52456352837308	-0.444643393651358	-0.701647085856056	-1.01429149000441	-0.711042904042323	-0.833493876585927
MAFG	2	In Network	-0.775258738563586	-0.290325588925751	0.378939509828473	0.146423974773093	0.12017959143474	0.69347430676031	0.241309829655813	0.493926421977488	1.28337922965211	-0.00527401046391721	0.515318570865949	-0.209758762110305	0.547354337399018	0.117906700532679	-0.325610487277964	-0.465467190540334
MAFK	4	In Network	-0.881533282995815	-0.232762531483808	0.0250256537103347	0.155326965008122	0.237745066044147	0.651502098825678	0.469272759185687	-0.435376845735543	-0.536821331278807	0.0838542901062626	-0.797209973203269	0.171409827156247	0.0382436378488378	0.0115364822950132	0.083328800962914	-0.849741843693229
MAX	36	In Network	-0.316358351211065	0.199522316932537	-0.476759505573701	0.182316517062872	-0.0713708356086276	0.538437235383727	0.401891484176542	0.305498477883946	-0.102815679120032	0.00316050783325083	0.0431335901990966	-0.172961499760945	-0.329947228012456	-0.446887516495335	0.258961663492553	-0.553962324816828
MAZ	15	In Network	0.738964074204444	1.20338446244373	0.415422722666332	0.587074003862299	0.509088964925685	0.629603848246237	0.882728760107648	0.835200814079103	0.986507117202778	0.544660641165902	0.840293871246068	0.955538088136553	0.861950760742745	9.45E-05	0.0109542886380521	1.08034966537326
MBD2	1	In Network	0.0850938124836846	-0.212723243359525	-0.378140417657944	0.189294155193252	-0.258945665862996	-0.350105518132641	0.252908614074597	0.279345558577348	-0.0928142132547791	-0.26560222608515	0.290554491834081	-0.0424314000524141	-0.535106792513778	-0.37392243664152	-0.292740023984618	0.348668963735263
MBD3	7	In Network	0.374146300432578	0.305447514487501	0.358287500473472	0.0126241486911133	0.100018326336403	0.638897391042786	0.315621622006622	0.301792677440625	0.20794444476497	-0.214689221960861	0.265016641339782	0.498854571243993	0.74380293387899	-0.142061888273236	0.123719775858334	0.447312724817196
MECOM	1	In Network	0.0209999409805679	-1.21097770634461	-0.0383650693884054	-1.2676642716358	-0.985269836644191	-0.19204974721007	-2.56819326496209	-3.08379453988382	1.15522166767735	-0.445469737964683	-0.876324151868393	-1.49199600233135	-0.00708362723543304	0.266822337248104	1.1216236459982	1.36867045286631
MITF	3	In Network	-2.06839372382297	-1.12158221675741	-0.997423565261399	-2.0819247812355	-2.04282287280497	0.852963137861119	-0.554296674503519	0.43724422393356	-0.0987318323894841	-1.16584649926722	-2.00786057952795	-0.759266949001517	-1.8810387071617	-0.926959209012998	0.158481883192365	-2.3116553529971
MLX	10	In Network	0.403372926596445	-0.208427155769801	-0.514198874032403	-0.0513495073013475	-0.19837665958868	-0.780607243664465	-0.105528144849247	-0.00584480409658073	0.0296224662426804	0.00910030913887357	-0.104256592476264	0.17828726432298	-0.429214101438298	-0.516244804424317	0.0735449840166318	0.414511781597297
MLXIPL	1	In Network	0.897949290135693	-3.53854487463469	3.13437787874146	1.93850019404564	-2.16048502059981	-0.252727900424659	0.852967087196722	0.899176225662523	0.220090564832536	-0.324570492961938	0.20467147284454	-0.291427849595195	3.46750380523465	1.34550783492506	1.96271621075296	0.447979605036969
MNT	8	In Network	-0.818723601772171	0.101400568250418	0.120478770721351	0.161332808682223	-0.223695991915187	1.17857433404801	0.583891211055625	0.545257602302171	0.226954055480729	0.194139250013996	0.203707531068562	0.0918666170379006	0.208201487869929	-0.286568253604715	0.339488395985726	-0.149412271189444
MSC	1	In Network	-0.304768819772499	0.481046634640003	0.834048355603671	2.10193499242409	1.34098840529427	-0.641678601259425	3.18373029303026	2.9471488020513	2.47111972305647	0.817412499669795	1.46223997813178	0.211990882806415	0.91422155025956	0.671443103030794	-0.664482554482747	-0.617463405571058
MSX1	1	In Network	-1.52899436531117	-1.01617319131391	3.34562895718126	0.811065144687816	0.285667982125728	0.451900543478251	1.36384551216187	0.347769518490628	1.85887232340737	-1.01745112522013	-0.285889465855666	0.725256741028547	3.36458593074011	1.07578207135199	-0.375542217994991	2.21724036518593
MSX2	1	In Network	-0.291593290085832	0.275722936476525	4.78162121392285	0.996147523221944	0.0799492646383134	0.957919651024428	NA	2.17157303448664	NA	1.38748013159315	2.01357606545736	-0.76650965088918	4.0565308557543	1.65767773934511	NA	0.571681666993923
MTERF4	9	In Network	-0.49808452460767	-0.307909785631145	-0.0509136655790091	-0.446910678159064	-0.572625899570835	-0.53007525169364	0.116016476415106	-0.126679637310813	-0.126788853174814	0.0897500378056759	-0.296517743071782	0.163514625704772	-0.161379801107647	-0.420355480631168	-0.690468855970002	-0.475312511812943
MXD1	2	In Network	-0.779617143017066	0.22435947163863	-1.75606713412611	0.737719447335071	-1.02086702871627	1.55248074928843	0.466728899646964	0.245703843013054	-0.0762884498011052	0.0393962626281597	0.542083828868074	-0.194711249464313	-1.87560322646317	-1.69910973433974	-0.507186015745657	0.513018076276384
MXD3	2	In Network	1.29587001595232	1.72026780695124	0.79762910918025	0.618834391409962	0.838655286370565	1.03405020480134	2.63157930855582	1.94812381123283	2.75558332508113	1.49371492678363	1.30495160127234	1.39449061677683	0.847916963124452	0.549154333942315	0.00535934253822086	1.57522205074129
MXD4	4	In Network	-0.135247286149912	-0.149470906380284	-0.509098543906673	-0.832748843297234	-0.224146152397373	0.522643757426147	0.331321311061273	-0.141909738311396	0.524996837282232	-0.606018666209706	-1.12936592546714	0.371965980055945	-0.209248086715882	-0.638279840504603	0.209712552308174	-0.277070305662942
MXI1	1	In Network	-0.811244781235899	-0.921843032994634	-1.66936726849882	-0.955519785766656	-0.636838901037791	-0.91245498594245	0.939467606848853	-0.215928502121938	-0.681938107525848	-0.237502628192117	0.154977912719198	-0.511765096971947	-1.67703906428153	-1.16506144647654	-0.286004544817567	-1.1152380360403
MYC	5	In Network	-1.68955239803215	-0.956583895747625	1.91830426444614	0.276593747664372	-0.3456044952156	-1.42933794379105	1.53762295401121	1.11754565651469	-1.18206201463445	-0.327103593942382	0.468730815125477	0.720908276740338	2.06866187540772	-0.254871119866366	-0.71046402240284	-1.04213160814888
MYF6	4	In Network	NA	NA	NA	NA	-3.12572883819531	NA	NA	NA	NA	NA	NA	NA	NA	NA	NA	NA
MYOG	3	In Network	NA	NA	NA	NA	-1.5879102343275	NA	NA	NA	NA	NA	NA	NA	NA	NA	NA	NA
NCOA1	7	In Network	-0.562708815095747	-0.540239725972078	-0.908697250558644	-0.569787308593326	-1.0113082870262	-0.114312117144022	-0.598834683184112	-0.867407607768724	-0.398825711783726	-0.569656391835011	-0.459479082515657	-0.167957239316752	-1.06888894073029	-0.594735184351956	-0.258087539954556	-0.717179945167916
NCOA3	1	In Network	0.357388012061262	0.267577460631253	0.135641935261441	0.426824550691017	0.344030536570081	0.284540706506995	0.0731819560117329	-0.0113876284238377	0.230380627439615	0.222871436010834	0.407120486615038	-0.192581095245113	0.132587188652325	0.258071914836369	-0.112130195555282	0.0350558474577394
NFATC1	1	In Network	-1.62133401034605	-0.438668853947973	-0.686058068638496	-0.0439926084032827	-0.0490510036652793	-0.538398272006182	0.68163626477416	0.0560633539325602	-0.508088205418307	-1.16364803393157	-1.10596483089389	0.0294200449752551	-1.42596456434353	-0.0271641170612643	-1.09435295276273	-0.79238024517682
NFATC2	9	In Network	-1.60409531550409	-0.94155128649179	-0.299021373756073	-1.18294144641795	-0.502160957783321	-0.106063047385491	1.15989742897009	-0.186288032060171	-0.618995353242979	-0.54442995241877	-1.80268827149797	-0.478906182056555	-0.307189599929975	0.17484805761326	-0.980182216264309	-0.858961538927262
NFE2L1	1	In Network	-0.40652398779916	-0.397963720765141	-0.907148273024497	0.149525948695248	-0.0416448893351712	0.431199326499507	-0.373070716340453	-0.162687267377887	0.0774999056987736	-0.214012357580196	0.424200069514101	-0.395666420654003	-0.71673985997526	-0.401766801864759	-0.158672867450334	-1.02203758035103
NFE2L2	1	In Network	-0.928461760191248	-0.485967029077671	-0.385363140861748	-0.438619933358815	-0.555803622126259	0.013773172619549	-0.494916952470876	-0.163713303660694	-0.907694858784898	-0.525316163995994	0.837442852681622	-0.673704554107456	-0.308729085729073	-1.00255348466302	-0.388119119325694	-0.601041718805044
NFIC	2	In Network	-1.44032156189241	-0.174445193217533	-0.630619276123107	-1.3223139461305	-1.06891424740355	0.995857545809063	-0.0395266368199955	-0.479092771208497	-0.324910947754309	-0.665477017017711	-1.03861069848009	-0.282586105450011	-0.993068371262653	-0.881366018024819	-0.00625753206441792	-0.720124896759537
NFKB1	22	In Network	-0.66065925132709	-0.0618699685794101	-0.293637789391807	0.0901942294626446	-0.0509659553190297	0.131197899955187	0.210981626720904	0.140142575197663	-0.539934368643113	-0.268568473224523	-0.608887676207695	-0.217434994786348	-0.308615157206225	0.0900760012964032	-0.0690800488662397	-0.653175515494756
NFYA	1	In Network	0.270330706654289	0.640303429639206	0.41860977550384	0.425806666315458	0.444159160275074	-0.669238051470127	-0.0664307585465914	0.120699568558786	0.614299626162056	0.792768918487631	0.56690148083571	0.297564057289311	0.58109869831067	0.611547558114664	-0.163423698349179	0.62816747350676
NFYB	1	In Network	-0.31608666536354	-0.183691399493298	0.335116648832237	-0.041269745484873	0.0752613626210784	-0.266199497229682	-0.29124602318289	-0.0530412579992881	0.231516378714425	-0.58296331204456	-0.254981774703008	-0.887555645348942	-0.248792489515808	0.162546988202693	-0.241398398158875	-0.547764198614247
NFYC	1	In Network	0.360408990825872	0.106364093308194	-0.336678049502609	0.0908249138797116	-0.242100725935659	0.118484811437925	-0.135120825743525	-0.167602973770021	0.177227148834436	0.166740190029281	0.133218818299036	-0.0952163862731459	-0.0834464980753067	-0.119711763929165	-0.079576779617374	0.265338278548229
NR0B1	2	In Network	NA	NA	NA	NA	NA	NA	NA	NA	NA	NA	8.45946288908054	NA	NA	NA	NA	NA
NR1H3	7	In Network	-0.130427771966865	-0.796285082866251	-0.577136804764617	-0.300579106671011	0.30040358120558	0.16471645792328	1.02634643161321	0.306620278395282	-0.289523204089736	-0.224299534765116	-0.457147183641552	0.0479535382001318	0.0302336052411956	-0.457756183504866	-0.403809492639098	0.15481208505724
NR1H4	16	In Network	0.164457522127428	NA	-3.91857945117743	NA	NA	NA	0.80720936779754	1.04586365204263	-0.705429262298046	NA	NA	NA	NA	-1.86235099241046	NA	NA
NR1I2	54	In Network	NA	NA	-0.29209038424546	-0.531402831866937	NA	NA	NA	NA	-1.37249235809719	NA	NA	NA	0.261230262876752	-0.459148439963752	NA	NA
NR2C2	24	In Network	0.0589021017141958	-0.433496405507303	-0.264825082896168	-0.444834849165224	-0.207173206332099	0.460340472201548	-0.333676564554965	0.00318395874105747	0.485099743597332	0.036075442102446	-0.39825582286716	-0.215743834101033	-0.269835413406167	0.117846925580867	-0.102793601345911	-0.470979822819137
NR2F1	8	In Network	-1.8103904026032	-0.651659555899008	0.74762360845834	-0.699312845294057	-0.542083360095654	-2.23024109930628	-0.555157403618507	-2.56539165870963	-0.397972569109439	-0.774639605807772	-2.08493393321142	-0.510334149134433	0.585578574725276	-1.00994937600826	0.5654047549942	-2.30092204858756
NR2F2	25	In Network	-0.072094060242848	0.179204602617021	-0.40094702701404	-1.5588568234862	-0.365442282342661	-1.37081783268971	-0.780026076004381	-0.319595320397684	-0.169340624545003	-0.565332263727854	-0.952514644043303	-0.382271202118037	-0.461905862052026	-0.435908891450422	-0.180442008282956	-2.26354505420657
NR2F6	4	In Network	0.906921197717206	1.28224598685882	-0.314131969040351	-0.432592207533836	-0.287792833699637	1.22278694381407	-0.137975170062305	0.12522278024291	0.274527326006582	0.972227332399341	0.635537168685373	0.658038015164414	0.546622540905082	-0.664882015985549	0.839099116526759	1.9370271785598
NR3C1	10	In Network	-0.903853744784645	-1.69499203116696	-1.64094155831983	-0.20054320071709	0.111630669079137	-0.0521552539397271	0.808035501269841	-0.18124612980597	-0.520148744068684	-0.565321508367377	-1.07078587157632	-0.912716692294298	-2.45599133066629	-0.846482110922682	-0.423814516629796	-2.42019721769897
NR4A1	6	In Network	-3.86617152000084	-1.92541115162396	-0.00525586809913869	-1.02948985199772	-1.93981904838966	-0.315861372196142	-0.772150598890455	-2.8694004900257	-2.14065791168944	-1.78134903033424	-2.9677942175814	-0.627959176783708	-0.945784737889269	-1.53350996095372	-1.50406250704289	-2.82785030507317
NR4A2	7	In Network	-2.89283036478457	-0.691270403493184	-0.161001299054896	-0.294037691734436	-1.28013062376287	-0.14912145266196	-1.1789475197192	-2.64519879054266	-1.90533315289089	-0.847745838601293	-2.20763885853123	-0.857863055562842	-1.37362700507831	-0.910820095117202	-0.622658134717697	-1.97586905293871
NR5A2	1	In Network	-0.963610706545341	-1.45771064644887	-2.39290374890026	1.32058998726028	-0.311652169210041	-0.732426141733468	1.27139368433958	-1.09998992168604	-0.466101970932126	-1.16552166839394	-2.34677369612823	0.26725831369276	-2.04249830493787	0.389495218816529	0.534028529354905	-0.381216083487583
PAX3	1	In Network	NA	NA	NA	NA	-0.351782885875583	NA	NA	NA	NA	NA	NA	NA	NA	NA	NA	NA
PAX7	1	In Network	NA	NA	NA	NA	NA	NA	NA	NA	NA	8.01638684265271	7.13531072944711	NA	NA	NA	NA	NA
PHF1	11	In Network	-0.835492180254525	-0.268164627918384	-0.405562787057513	-0.537375427962313	-0.0485057935742715	0.326095911123077	0.272309788240086	-0.168194491794661	0.401580324990591	-0.0633977122211343	-0.400342561390774	-0.296947056643465	-0.475007630235101	-0.870486825044014	0.0958343462803589	-1.18201105822989
PIN1	1	In Network	0.0923805139822174	0.580480268407798	-0.0909501788992394	0.0422672529427119	0.154482805784898	0.367943433170655	0.163985612822367	0.119127327001005	0.281853416467803	-0.36305567476134	0.0488193214866715	0.329030239072236	-0.0775731073478476	-0.703624596977966	0.128301775787021	0.212740181881533
PITX1	1	In Network	-1.62047781610205	3.82169672295531	1.65152946850752	0.808150007996632	-1.561706359928	3.73457128976837	NA	NA	5.64913215182023	4.54347327726836	6.7220711967883	-1.16194184607488	2.02374861102469	-2.24264765399504	NA	5.04829139820876
PLAGL1	1	In Network	-0.77786805467503	-1.67769698247171	-0.265708951351893	-0.682694074173512	-0.98902004673333	-0.678532393526616	1.23372347881317	0.814634747213629	0.362142896582795	-1.18902034852841	-0.889365572945426	-0.414602861276187	0.145488630704747	-0.386589127057348	-0.799578352249468	-0.887396330212257
PLSCR1	1	In Network	0.451595224364577	0.149012285870804	-0.21482136902314	0.934916429530317	0.733800504254453	-0.792605494407142	0.0031588444140565	0.0663656999663178	-0.846781391005435	0.206140033952956	0.233246461952603	-0.333306470611352	-0.044221988919127	0.616111474284036	0.13361909852699	0.260316720968855
POU1F1	1	In Network	NA	NA	NA	NA	NA	NA	NA	NA	NA	NA	NA	NA	NA	NA	NA	NA
POU2F2	16	In Network	-1.0213979002863	0.28791076054618	-1.36005389333721	0.595330473977264	1.15982274090322	0.435501696070051	1.95588454387743	0.842135596272833	-0.76638063943649	0.388562809569931	-0.0866741022097673	-0.697502458132104	-1.86872770717821	-0.271817661970784	-1.27950737148373	0.548006981874789
POU4F2	1	In Network	NA	NA	NA	NA	NA	NA	NA	NA	NA	NA	NA	NA	NA	NA	NA	NA
POU5F1	2	In Network	1.85132711871781	NA	0.22401504054991	-0.929664201794322	1.28401135009632	-1.17524443605665	3.37247925326173	2.0049785302029	1.93244232348045	1.18370050405799	0.457089602010427	-0.593700537269054	0.732292450059227	1.21932470607662	NA	-0.075128274284163
PPARG	6	In Network	0.60619500888431	-3.37394378146366	-0.750291054383192	-0.479790440512568	-2.27543381120908	1.14372843310897	0.188484353307093	0.651175150459548	0.541253982706174	-1.58424615290867	-1.99086725207946	-0.939927857523268	-0.0982722323287095	-0.151286248168143	-0.870936909319222	0.270768846611677
PRDM2	1	In Network	-0.558466505648695	-0.399738041424121	-0.265787789578974	-0.365983774070369	-0.425386411941	-0.222426779734241	-0.50082441801406	-0.539898616644077	-0.308149511145001	-0.266376829331373	-0.327825541454626	-0.317134035919822	-0.271879966055202	-0.422180916266933	-0.553579349472705	-0.582436874448703
RARA	1	In Network	-0.521028405532461	1.26978729897064	-0.40640858401306	0.163527502329028	0.0336432250602045	-0.495043117875634	1.10752303293935	0.61904761382703	0.342390016173568	-0.62444102185202	-1.58793762282061	-0.346912813159883	0.187660903751841	-0.0560520326376744	1.04044768001987	-0.0997567992620757
RARG	8	In Network	-0.0161496695621476	0.158234447468471	0.826637964374802	0.0853562485246109	-0.590344142529619	-1.02400797186901	0.601367213735389	-0.022080312594083	0.339458177483027	0.308062025690453	1.56444729194936	-1.00289818708337	0.856198726642766	-0.916311122566446	1.09491440239236	-0.221347446551217
RBPJ	4	In Network	-0.493700760349181	-0.454832925622554	0.0576159616322457	-0.330011174243011	0.156636011740443	0.974392026075889	0.302136158659069	-0.120386407652482	0.0848562835484149	0.0973516360973746	-0.45233137561776	-0.370667596114159	-0.267371456947409	0.17679463377938	0.0216401879504041	-0.460226753729293
REL	2	In Network	0.0303795409655754	0.318459297284776	0.240694020004515	0.628691470958658	0.194213014143876	-0.563181501605124	-0.234523751788273	-0.546065299593171	-0.820994559633363	-0.033872163776067	-0.283239013165822	-0.64141249766853	-0.536484722403514	0.0265028193553305	-0.309111485874868	0.0663956494834926
RELA	6	In Network	-0.228848006441809	0.113389678936808	-0.00561732098859452	0.0842518469141706	0.0306616201865306	0.468861174336823	0.321726486846914	-0.0754944534029089	-0.0523469336459027	-0.0785513174177312	-0.194553585986216	0.0985058219429607	0.194529194634845	-0.161043772998542	0.356680555940916	0.0502435417839962
RELB	2	In Network	-0.0206963842023177	0.891057873743415	-0.319065686472257	0.87810749748232	0.716893504279398	0.284376293572538	1.11096627593403	0.56175190956607	0.530124035110572	0.117025048195213	0.217634212210402	0.31441637350338	0.475986389461637	0.402394920222213	0.389199285484528	0.301919325913362
RFX3	1	In Network	0.0902781742067613	0.0370849080949599	0.545187137745031	-0.248314991324591	-0.50253290111649	-1.01922458165958	-0.0196568524333816	-0.171787374321851	0.340806001905858	-0.549561262894478	-0.858190873139546	0.937321623149494	0.310310742706805	0.557288225805904	-0.208049337456541	0.202488121345321
RFX4	4	In Network	NA	NA	NA	NA	NA	NA	NA	NA	NA	NA	NA	NA	NA	NA	NA	NA
RORB	1	In Network	NA	-0.915556496503376	NA	-1.48680886342254	0.285747593603245	NA	NA	NA	NA	-0.77437142105489	-1.28466407358297	0.00244816930769138	NA	-1.24148772752061	NA	-2.96825310219927
RORC	4	In Network	0.165614042226357	0.481722021034063	-0.783726115298266	-2.24986320388312	-3.1537601865322	0.789630118735578	0.231683178264661	-0.67797883080216	-0.224966929793555	0.474976740106139	-2.3933608173169	0.379378048212335	-0.815353903215726	-1.03364589315431	-0.569363460550829	0.0315601980223367
RUNX1	1	In Network	0.380900889446291	0.263110619922576	1.35453947616376	0.886493770956731	0.056726092812645	1.01995536270191	1.76469032345421	1.12462413173396	0.0364479149044381	0.492982301637184	0.0437997885830255	-0.324758207558288	1.59287187677913	1.2692741136478	2.49512543962395	1.61203857285815
RUNX2	19	In Network	0.989467177002511	1.36018271067659	0.0908607610336556	1.67154564830663	-0.117741104725025	0.656323577937726	1.45484547822853	0.951375298613137	-0.146206713716512	1.63417783073712	1.38497028329291	-0.690346178494041	0.318747295470594	0.218691632970174	2.20339689708894	1.18492411002837
RXRA	16	In Network	-0.199000583400946	-0.350628703224558	-1.09409194063376	-0.249652310658327	-0.0451558953028625	0.276600822864232	0.0653460802559491	-1.23412643753939	-0.305011945118263	-0.737245298686162	-0.15011783405933	-0.428754289514542	-0.611410008075776	-0.851814270668321	-0.312860072755858	-0.757628816772953
RXRB	2	In Network	-0.111595806649618	-0.00397468077424064	-0.114487786572587	-0.151321062952605	-0.135865883298451	-0.362936750879298	-0.100097741890441	-0.173838345149321	0.502768212881218	0.117534192750923	0.0527048616465036	-0.0567173504095372	0.0974403813109112	-0.298387633665864	-0.158617316646931	-0.367115088938313
RXRG	69	In Network	NA	NA	NA	NA	NA	NA	NA	NA	1.31011541582412	-2.36382420254366	NA	NA	NA	NA	5.09331361137333	-0.218781430134176
SAFB	3	In Network	0.190987175135732	0.332339608336154	0.239999306371707	0.239997846786494	0.17698216008613	0.444202679506513	0.298209580091593	0.209492310617551	0.0941882302450134	0.0630207641626548	0.432583175652983	0.296339592454893	0.461622604593744	0.18235503557881	0.0215932106136478	0.0716250380960372
SALL1	1	In Network	-1.62969457797957	0.0151566969790598	-1.01661207037738	0.679025602854802	1.87570889508225	-2.4422714815982	-0.800093119138161	-0.676428916576508	-0.913745902070573	NA	5.62529555532585	-1.28960417544269	-0.47752228536669	-0.557026880710574	0.00485521884249066	0.243518785991159
SATB2	2	In Network	0.546773269821911	0.256181032967076	-0.948711005525066	0.765910864241779	0.559529445937505	-1.71425544015948	0.29277072064189	1.71355959841028	0.603299915215836	1.27615928114023	1.19685244816055	0.314873786901416	-0.645042159701376	1.49262595054093	0.756884177263664	0.729510345550698
SIM1	1	In Network	NA	-1.51138521074487	NA	NA	NA	0.0636168982381696	-3.02577523489069	-1.82504441431561	1.92756672144178	NA	NA	NA	NA	NA	NA	NA
SIX2	1	In Network	0.907282024983754	2.30910456572232	3.01137293302925	2.75895204270326	-0.788219184583899	NA	NA	NA	NA	3.27463309443174	4.2811394303883	-1.35603899848075	NA	-1.58225660655312	NA	1.70869424239103
SIX4	3	In Network	1.62108519107175	1.61411951232725	2.64260917231896	0.971251042976295	-0.0848385368619747	1.67466477060537	NA	-1.06118280048889	3.36974603883111	1.91819787626579	2.27033008342565	0.676791279791135	2.02538428924007	1.51506406469757	0.473874222611607	1.67162668921028
SIX6	1	In Network	NA	NA	NA	NA	NA	NA	NA	NA	NA	NA	NA	NA	NA	NA	NA	NA
SKI	3	In Network	-0.658211672205276	-0.674992380651947	0.0008758127974944	-0.437138770630906	-0.120123782584437	-0.601646834549718	0.573445841524943	-0.422181013365808	-0.276885557310556	-0.719117356134561	-0.851211661215301	-0.0996718758071819	0.0286528495123058	-0.152991754506538	-0.215288332904296	-0.794775372848059
SMAD1	11	In Network	-0.0146118060040819	0.0179210114218328	-0.562761313739337	0.525891387319851	0.00516128149748871	0.609550996588836	-0.295467514702288	-0.302146306900131	-0.646609213979936	0.541612473621682	0.601495865968605	-0.272919342365252	-0.632941113957443	0.0355841666449001	-0.38984949857873	-0.808802070662343
SMAD3	22	In Network	0.0211634856872991	-0.417291242057996	-0.445370332166449	0.465029577048778	-0.193994551480938	0.779193883305973	-0.229923971041208	0.168197183764659	0.362190255571326	0.0632766399443789	0.655717632186022	-0.585587953942997	-0.321664568263471	-0.0667595916074097	-0.0403082721356336	-1.01709053477528
SMAD4	13	In Network	-0.597975075566489	-0.477654151740053	-0.516373620205188	-0.706088432382489	-0.384200103895752	0.270337714971441	-0.242696428649907	-0.271050020968941	-0.284107997663181	-0.395393401472914	-0.322042071861926	-0.18263705453091	-0.916366642143783	-0.303982143525497	-0.264085053135776	-0.818176996097168
SMAD5	7	In Network	-0.444095365720959	-0.332301555909115	0.420090969376364	0.0286285947102473	-0.181285025654038	0.112020872671853	-0.0821973763889594	-0.258439300968682	0.170540999677308	0.141893358560178	0.0822341042041903	-0.277065237718234	-0.147001676391075	0.0792533890913021	-0.165265322692144	-1.02196424343756
SMYD3	2	In Network	0.705969728103352	1.54436339043155	1.03646550374556	0.548845349922207	0.926680219755516	-1.40877189247398	0.00648673910222325	-0.0472937068249538	1.39861476371205	0.693952317192857	0.605416968175752	0.627454082418018	0.7568246240131	0.295568364674589	-0.213456804987756	0.918788925468801
SOX11	1	In Network	3.42217785956859	3.08934467838456	-0.387715661774595	2.28215988717753	2.99769340695172	1.62305784565082	5.39140676034474	NA	NA	4.31678921698506	5.27908020563165	NA	-1.77470127388798	1.11798944306692	3.89060492192547	NA
SOX14	2	In Network	NA	NA	7.48169537640533	NA	NA	NA	NA	NA	NA	NA	NA	1.84267137818606	8.65932767753086	2.66021537914134	NA	NA
SOX15	1	In Network	-0.236527142829971	-0.0626272064985413	NA	1.21339050646376	0.348921789211219	NA	NA	0.168137529707049	NA	1.39529021759507	4.76341546107272	-1.43981874756584	NA	-2.79597028986771	-0.762164351090208	-2.59189114497566
SOX4	2	In Network	1.66869890240256	0.898508717746149	1.63122095214775	0.781246614310973	0.654283332421131	-0.837818772568279	-0.558303684941097	0.866530769317962	1.22421034544747	1.65777292701041	1.60360118908801	0.791870572140325	1.84167317561314	1.71976858564319	1.74512347244772	0.827631031914019
SOX5	1	In Network	-2.29527365215529	-1.70997952714622	-1.13962050215115	-1.03235685195418	-0.702128091155831	0.252241757419658	-0.773575676251072	-1.65828380185011	-0.976822740763208	-1.60426166770443	-0.806033274169239	-1.12219818680006	-1.86398934019696	-1.11386281699885	-1.60799125728442	-0.216276115237484
SOX6	1	In Network	-1.07861228382031	-0.900800521591516	-0.342214489280894	-0.0453696121880452	-0.556144079823275	0.0305061304013298	-0.990414570737882	-0.167671435011707	-1.38225319281931	-0.119666724653942	0.944176755772074	-0.462525694188063	-0.44074984514934	-1.04742051062105	-0.132787304926176	0.797888555971922
SP4	21	In Network	-0.522138503809119	-0.437253323709884	-0.0524769071264465	0.0878062355189326	0.0371561217406725	-0.135609879671148	-0.303384260283203	-1.05135403173523	0.21198613191263	0.160114105065109	-0.236388652526676	-0.307505070482011	-0.507076511282244	0.320230100043458	-0.459443941467293	-0.725704877361694
SPDEF	16	In Network	0.376393316146895	1.53160144428912	-0.97734192274634	-1.40441143326644	-3.38992073248686	NA	NA	NA	NA	3.25459130033498	0.0659190745994465	0.914076327901058	-1.21378956814056	-0.422689745969136	NA	2.18554377117153
SPI1	3	In Network	0.255057967391148	0.632122783519887	-0.564366484399789	1.08278873942731	0.392013538333792	1.26246718693473	2.35797049710006	2.05460966345096	-0.559724899718946	-1.5941638244852	-2.16115015078699	0.215264049005918	-0.293138138028212	0.0971170167754939	0.469300667448674	1.16677913672674
SPIB	6	In Network	-0.622290871859239	2.38705032076383	-4.65257675903589	0.46410983672139	1.3126809658042	NA	NA	NA	NA	1.42734371829098	1.12475760534659	-0.289588746921068	-4.98685057294507	0.273897154419217	NA	1.22276158987556
SRF	14	In Network	-1.73585047269916	-0.437494749013814	-0.330015172480616	-0.385653366693744	-0.390198090767571	-0.911206021625498	-0.0612739327347992	-0.578185766119376	-0.272589253127636	-0.744016897780132	-0.219993641375593	-0.670694748844885	-0.485493858378703	-0.815277323924299	-1.42941452380613	-1.11364869022297
STAT1	14	In Network	0.842284189936389	1.21234067883787	0.224069114668795	1.30494731775732	1.33269596486387	-1.04964858359874	0.363791698815476	0.671555087351659	-0.0282410560706794	0.742272344718008	0.459729426061395	0.203057981922282	0.527827939066341	1.19441325234974	0.70088571756083	1.3361604616322
STAT3	3	In Network	-0.595106012471843	-0.0205268366116006	-0.385637541127725	0.101330167206263	-0.246683492149819	-1.1230419689037	-0.350026217441406	-0.37358454581262	-0.825427036425845	-0.280872218185407	-0.577306222374959	-0.159889802971794	-0.209079314231652	0.091767447484843	0.130910329723393	0.0153874227490958
STAT6	1	In Network	-0.495314597602523	-0.430034049972403	-0.169794218192419	-0.118414438403143	-0.105853585255805	0.713552221552195	0.444527096303981	0.556031460859107	-0.0870433597764083	-0.269659070185158	-0.459778851279283	-0.344812923885665	0.0209191992440045	-0.21323060818291	0.520289054495882	-0.289160851459164
TBX19	1	In Network	0.929777426490383	-0.10116062046037	0.302156757397666	0.720284630974996	0.52750355076109	NA	1.57393133928271	0.978952770947684	0.968324465088673	0.448093919126339	0.39689643183199	-0.265934833957748	0.556778718549748	0.590359733232986	0.25661753192813	-0.0465173552943995
TBX20	3	In Network	NA	NA	NA	NA	NA	NA	NA	NA	NA	NA	NA	NA	NA	NA	NA	NA
TCF12	2	In Network	-0.490327205482597	-0.174836240894419	0.4087343112179	-0.112091936071277	-0.152329382228445	0.0795151898795258	-0.116417318565174	-0.292905912578198	-0.0849053594015038	-0.113388874909161	-0.101554751890581	-0.359318922991755	0.219943908522788	0.194754073716315	-0.124901989874555	-0.421699213635417
TCF21	20	In Network	-4.07688571188765	NA	-2.17442636293384	-1.87586304748724	NA	NA	-3.74163079053567	-4.17027016644149	NA	-3.1021054674263	-4.64495055014854	-0.796993174922226	-1.93093302265621	-1.21022868148801	NA	NA
TCF4	44	In Network	-1.25159512943156	-0.849787945813528	-0.50348143483808	0.492102420129035	0.203221775698217	-0.41786071860822	1.17695058199889	-1.18044351299695	0.037829266185233	-1.09096111771739	-0.707677310967055	-0.566757039296447	-1.30556608640599	-0.0230746254715968	-0.264803676065889	-1.58524493270152
TEAD1	6	In Network	-1.99413542671086	-1.26503690826437	-0.287871390139292	-0.556941981285829	-0.693903126980459	-0.344909669003527	-0.392349117040053	-0.414930651315755	-0.121400651164078	-0.414729893201891	-0.695501049395593	-1.00702574121915	-1.1194501441482	-0.82659311358189	0.301995126715314	-1.06744355502266
TERF1	1	In Network	-0.347806515989742	0.241792763586693	0.244496297630674	-0.0840791433969369	0.355109273160417	-0.194661715843711	-0.135404002654699	-0.235246251149819	0.311119530972784	0.154673521354011	0.453914688742623	-0.204399385613057	-0.0263556268694623	-0.0759426991899054	-0.417845951941709	-0.150638273300474
TFAP2A	48	In Network	1.31192133956272	0.929531026247531	3.47205810077619	1.66063962609735	0.503821311762574	0.264328710842814	-2.05753242160078	NA	1.98307854622775	3.74433812290153	5.31338702399126	-0.212529688744969	2.07606739560829	0.508123831058957	NA	5.4322572941416
TFAP2B	49	In Network	NA	0.730635320635687	NA	NA	NA	NA	NA	NA	NA	NA	3.43635848067771	NA	NA	NA	NA	4.94180970080717
TFDP1	2	In Network	0.855074423642823	0.645540794649845	0.859189513202499	0.983358376687231	0.275741171478086	-0.626778843685478	-0.257364074810606	-0.210931303117536	0.0999747896137323	0.559074274369772	1.21009865950292	-0.0216832223824024	0.826694385528547	0.600901524120817	-0.273718995010479	0.442510022104228
TFDP2	6	In Network	-0.444549676217431	-0.671503121940321	-0.071809684000624	-0.319646806845423	0.172389867260014	-0.30000935002584	-0.957426484082199	-0.245218249597994	0.0380045976865555	-0.0676818031644128	0.538868931854003	-0.297730380509766	-0.07027343659743	-0.540218200410174	-0.090497074147298	-0.260338690197283
TFEC	3	In Network	1.08366261458901	0.827262176920022	-0.513870454494332	1.01341247059042	1.1617241602138	-2.61046143261798	0.433755159717866	0.245498711550462	-0.557259184735971	-0.8467848136443	-1.46749310625106	0.23109895407005	-1.21429148745793	0.997992985921915	-0.124476998379019	1.05599192589675
THRA	4	In Network	-1.69383941773748	-0.903759288008974	-0.254506477003364	-0.546803992848385	-0.507301117626848	-0.209502856650133	-0.467154451259973	-0.362470720680148	0.552719573440656	-0.970664220534834	-1.18982524420803	-0.503186522573144	-0.0805275476112006	-0.146252063879539	-0.0320913195772751	-1.4596039933024
THRB	8	In Network	-0.5332001842455	-1.45669518703786	-2.42753814008167	-1.69691669824792	-1.01590966936164	1.01277294825723	-1.8898498959525	-1.89251500643478	-0.523856451595726	-1.07807038105608	-0.807385216684552	0.295650549717496	-2.61443014148552	-0.903085081637272	-0.400583125955913	-1.92348858500687
TP53	3	In Network	0.350963168825297	0.227499893647135	0.654868673460011	0.859585763292804	-0.072633958583049	-0.221353512889829	0.509566880664279	0.899984703855077	0.0584351685558295	0.520766149952307	0.746516338512541	0.225414901693673	0.916532596900204	0.549775018378394	0.482977301372466	0.759056653579352
TP63	2	In Network	0.922952979467037	-2.54182759136263	NA	2.90371366760207	0.912452881475092	NA	-0.724645179016474	NA	NA	1.0198631037996	5.7155117836222	-1.85559944471237	NA	-3.01679672714958	2.52325355054973	1.61693178024229
TP73	1	In Network	1.84338964472308	0.246344080542497	2.29522581205594	1.52119266389255	0.66590484971172	NA	2.92433899004863	2.17817097515349	3.38621023832042	0.013644154438207	2.08999407427725	-0.700287622718744	1.88191976101868	0.18268636803152	0.548854262679878	0.647027933138379
TWIST2	1	In Network	-1.95572880662079	-2.28668287944853	-1.32201634467846	0.414338030389134	0.302123663915019	NA	NA	NA	NA	-1.03570631807527	-0.510955591614964	-1.01241309416567	-1.59702112928627	-0.922941733952386	NA	-2.47527309661456
USF1	6	In Network	0.786791636747946	0.754652776921175	-0.162142458730059	0.408914925462905	0.532663009054143	-0.24384219222592	0.467466449060927	0.242734589017231	0.828585379095562	0.362372008747435	0.164594536856572	0.0428264344194464	0.119968638682075	-0.0172679216644423	0.360317269993646	0.735609757792005
VDR	2	In Network	0.336418186627286	0.440968574073708	-1.18705751854581	0.740361727970604	0.361539416099459	1.82251850057782	-1.72761462161684	-1.74971481843431	0.826462215343722	0.660450360564505	0.0212538889415204	-0.487510509829182	-0.880437153099287	-0.326975905607244	0.798015593378034	1.88763496919036
WT1	8	In Network	NA	4.73414782748858	4.86151261436192	NA	NA	NA	-2.49018783306015	NA	NA	0.780929954371349	-0.137537734209693	0.465787485554134	5.04358613342586	3.45836181442462	NA	-3.36647737910958
YY1	3	In Network	0.0365260837983361	-0.0665261450788199	0.0152104688167575	0.140742218121357	0.296668151757624	0.377108700880454	-0.0264285663525551	-0.111519921283158	-0.0562217401067212	0.0525409660098566	0.316411607256988	-0.039310445144787	0.0176284870326936	0.0491651626105894	0.145513022629414	0.00650016084805767
ZBTB1	1	In Network	-0.0266335630290648	-0.336782291323155	0.104604818374078	-0.256490073815915	0.166464002511209	-0.0870645784766514	-0.133578330247908	-0.126351614204364	-0.276952585029502	-0.0374263571839024	-0.224439462172546	0.0756014392169255	-0.214406928035121	0.199875429229032	-0.252233125738833	-0.325962015034451
ZBTB10	3	In Network	-0.311927618679466	0.111468674717183	-0.249907529141667	-0.257498457004052	-0.444070430986802	0.913360858086427	-0.384495117173591	-0.449603906871778	-0.607145833698124	0.580134278782122	-0.322520619653148	0.713488725458162	-0.327945901103456	0.286210538342939	0.0544162496892407	-0.368799324159278
ZBTB16	9	In Network	-3.77403999744001	-3.2296857479221	-3.34558267517395	-4.03912136057493	-3.69939745663929	-1.0664477500785	0.0946656836904997	-0.599247448475392	-0.271200672057847	-2.37782781435468	-4.27115937543359	0.245971999906409	-3.58030916246725	-2.84137854338902	-1.62254352813166	-4.97325587116273
ZBTB3	1	In Network	0.459293176912661	0.204403856922248	-0.22365417678643	-0.827925737789021	0.0247365273398627	0.918753338841732	-0.278956732042006	0.00323138810664657	0.361225624415756	-0.00985563958731387	-0.028779399922763	0.252622310668875	0.0682321846098681	-0.233432224789408	-0.133750148702678	-0.00882091865776715
ZBTB32	2	In Network	-0.0795763352013038	1.27892872185402	NA	1.18786533185869	1.79119071284854	NA	NA	NA	NA	0.745213862214619	0.565311112532256	NA	NA	-0.108722588990211	NA	NA
ZBTB48	2	In Network	0.0459238266187446	0.208486377642603	-0.16347520820508	-0.0565131839428363	0.178033821689757	-0.721659099249535	0.674864461581577	0.330932845578923	-0.0820969489198233	0.315923860690088	0.211199396519609	0.320882811785316	0.287271185059019	-0.174629895364271	0.132424748184592	0.328517352706569
ZBTB49	1	In Network	-0.303669745495729	-0.40777638794463	0.0369639979638333	-0.16592809287622	-0.268437590144876	0.230084118324952	0.22598246753006	0.00276579846453185	-0.0824381454578635	-0.0211954442317089	-0.307876573046267	-0.108176917559849	0.163640946981573	-0.0950125481951309	-0.11892401484335	-0.367868357403025
ZBTB7C	1	In Network	-0.511471195758399	0.0955145844448368	-2.18187508805516	-0.747764554148346	-1.45157923084057	-1.45843331355072	0.0193061027984634	-0.351078901287616	-0.0517659103089453	-0.454370423860099	1.25107767490863	-1.39033780402244	-2.04566679237037	-1.93983915227849	0.355725249517698	-0.307030775774827
ZFP3	1	In Network	-0.474379446020896	-0.223334462893418	-1.0974269428403	-0.93794844069704	-0.771520268863834	0.0870072896658906	-0.48023452511096	-0.188193113083219	-0.5070578045104	-0.550319952913688	-0.682774288648133	-0.15555950695908	-0.810388934652183	-0.478195426150177	-0.498465088188444	-1.08096401491157
ZFP62	1	In Network	0.536336775726284	0.400810734362768	0.350104318206963	0.121856158734173	-0.16272961533329	0.896304929177934	0.171555941650179	0.119222715028734	0.972686760216581	0.620827409890354	0.426086554981875	0.377900846884922	0.437066998456873	0.467767713073708	-0.51606513436724	0.271707673164648
ZIC1	8	In Network	NA	2.45623398130304	NA	2.88720880034221	2.09326635174437	NA	NA	NA	0.730114566154378	NA	5.92902011635036	NA	NA	NA	NA	7.46476464474637
ZIC3	10	In Network	NA	NA	NA	NA	NA	NA	NA	NA	NA	NA	NA	NA	NA	NA	NA	NA
ZNF121	1	In Network	0.736053056144521	0.408623772683047	1.69168149930514	0.424790283860081	0.348707073637023	0.924681541903197	0.96493800481946	0.993169694169368	0.178868106839441	0.761012917560784	1.04549839467842	0.683836667602315	1.49335175606852	0.878782077791091	0.282695623693313	0.827639887688091
ZNF143	7	In Network	-0.247078673397576	-0.0447086296796242	0.149030821298298	0.108600261262861	0.0105904466266727	-0.583924414974011	0.131166206390869	-0.160926675606803	0.400062948281661	0.163788081489494	0.181956409131817	-0.262321807004277	-0.0212703849211726	-0.0162139578059398	0.0207799392477989	-0.179114594612692
ZNF18	1	In Network	0.0991545437403731	0.119537738317305	-0.331022589192488	0.164015522540724	0.174647445913816	-0.038948714881821	0.387741156980654	0.738815114125668	-0.236428394899309	0.106199132081704	0.576685185113686	0.293374067521703	-0.148314895465216	-0.00127811982150165	-0.0396666390219908	-0.0216182917195706
ZNF22	1	In Network	0.466892696844472	-0.387522995805714	0.131455843245455	0.20493413007623	0.211555541478362	-0.453459820656862	0.344268672220553	0.0262729629054417	-0.244636226754122	-0.222442566188404	-0.264826395120557	0.305304683217133	-0.190512291942085	0.377534591730009	-0.439043403820796	-0.32902337272602
ZNF281	8	In Network	0.19011072308082	0.898504459138753	0.50717210157665	0.32001314988827	1.02114456907802	-0.625088735526565	0.0820730219296963	-0.406851099300724	-0.0181404038937876	0.806058472451581	-0.0630140632893734	0.207731066827715	0.287788803442051	0.774107750032866	-0.221931658174971	0.2239656913012
ZNF366	2	In Network	-0.979699782344896	-1.76274328076112	-1.04539624304828	-0.874651200078469	-0.210487732681521	-1.16959420165219	0.388096662002831	-2.63811637444168	0.0298864082907305	-1.96036587971313	-2.75719348644652	-0.839152031485603	-0.621364758613047	0.0416519493952044	0.223618667302569	-2.4900752543862
ZNF398	1	In Network	0.271552144856725	0.171615834769962	0.319354515964797	-0.0620236171464181	-0.0710602262656335	0.134826026232139	-0.0608148537415853	-0.15304726021557	0.422690716243092	0.25896863212892	0.452652242819697	0.020889812921862	0.439544385107353	-0.00197574032221263	0.0158617973405975	0.102904488907503
ZNF462	1	In Network	-0.869221851235692	-0.951862579682016	0.0260608356478949	0.163239232596003	-0.510402037899337	-1.10258163349581	0.477423570844743	0.590090661031832	-0.747868271571081	-0.102258360592553	0.348354943617448	0.164771108731353	0.164652865606342	-0.331604327066224	0.070117618318878	-0.649833688082448
ZNF467	1	In Network	0.210358991487672	1.51791236044223	-0.756476765355608	-1.39434648328448	-0.231062810675131	1.11671190784702	0.0142600246705872	-0.849617847419756	1.12848657318296	0.175787132781379	-0.66963479466142	0.75415560659985	-0.879146889747333	-0.71958496826962	0.469685408671275	0.771364033184737
ZNF524	2	In Network	0.706241815286816	0.379366984247435	0.209197938607025	-0.438857158191013	-0.324335323842957	0.448294790134377	0.693932725109815	0.246933096798686	0.405924235932668	0.00705668601241258	-0.119154201089047	0.780210011877746	0.827122990084855	-0.456548275264005	0.737183151001051	0.20327127228686
ZNF606	1	In Network	0.923947161129883	0.474907143035761	-0.405806819755414	-0.384370055971008	-0.0782942159632983	0.22124756288987	0.0720369850109928	-0.0535935836556381	0.590336078667169	0.571344563308177	0.486758174204535	0.302797898561118	-0.051410690775531	0.0405574616562224	0.0645294246549293	0.0993805529545444
ZNF615	1	In Network	0.121192131287262	-0.205018888125055	-0.249815980165499	-0.720635300882442	-0.559287628977552	-0.504795600059954	0.00805294852456215	-0.708348867889646	-0.133474925990408	0.135971164810489	-0.478282693663264	0.551946932410321	-0.708562498086796	-0.382813616688036	-0.203881983043666	-0.77993558716422
ZNF621	2	In Network	0.17852547170325	-0.0715610442322821	0.44172551162959	-0.420869890152327	-0.0955546882926438	0.468771760829855	-0.0943327061421313	0.425047900055702	0.389805585667647	0.0700139798403058	-0.256609319312731	0.0298615263843637	0.455643699070076	0.221731575554694	-0.0194207093375555	-0.136730478118646
ZNF646	1	In Network	0.336162762205333	0.509491978543983	-0.014789858012552	-0.0767055072791626	0.239737228040725	0.749987266586656	0.384508030857717	0.450039531136619	0.828451850320303	0.15084252700881	0.0380583272245036	0.105305122112097	0.522036422158316	0.127032122769608	-0.0029843259737683	0.1207696132884
ZNF653	1	In Network	0.0870835463341993	0.630065786880006	0.29209190978767	-0.0743385140774411	0.107947197436675	0.199966504837919	0.610709946475054	0.0461115863675335	-0.0044193248510534	-0.112724448421656	-0.142855216399386	0.446721140678309	0.501946726087724	-0.123919254954482	0.0307491648367524	0.492518423846475
ZNF705D	1	In Network	NA	NA	NA	NA	NA	NA	NA	NA	NA	NA	NA	NA	NA	NA	NA	NA
ZNF710	2	In Network	-0.241320465270253	0.568779690033207	-0.0451219210199225	-0.757840631751575	-0.49633715617996	1.1932132449493	-0.23309599258052	-1.28472923447017	0.597575245723196	0.98977063027426	-0.162327778701682	-0.104917473873118	0.376527789598929	-0.204837047925587	0.835954540957418	0.864404431502913
ZNF711	4	In Network	0.15197285890817	-0.579464593956304	0.164511516704802	0.253675103632119	-0.340790001977178	-2.44178841275622	-0.0560402657317566	-0.230442819511331	1.25718991325529	0.508531642428438	1.57185983699619	-1.00955909462896	-0.00442358719554826	0.924857179161531	-0.402245777936657	-0.628127414295439
ZNF76	3	In Network	0.257445121184953	0.200474298866188	0.0672488430244943	-0.245633578765447	-0.294154989421478	-0.24085878708404	-0.0617830799946857	-0.0844747094196888	0.561519249175606	0.363386578105279	-0.0841178610144762	0.23463010027605	0.158569481555603	-0.148512974445565	-0.188190374335305	0.565799185268921
ZNF765	1	In Network	0.757345103984176	0.388960135780499	0.412217961023276	0.0371343901938846	0.17745028481308	0.973243565623492	0.035229892660314	-0.228604000817949	0.319657304723018	0.035965267946516	0.173752491646108	0.195687412466098	0.304391191791842	0.794953274087869	-0.382485162053942	0.262437374577504
ZSCAN21	1	In Network	0.0234409553210295	-0.0311689921861627	0.17694499709361	0.0928478840597016	0.126162919164715	0.363202030423161	-0.223459961226683	-0.159421814289749	0.343257404345077	0.169388937288928	0.521907669502878	-0.0469966213386237	0.149607446649605	-0.0651979693169897	-0.372695099589316	-0.200622110590095
ZSCAN32	2	In Network	0.168658760319808	0.437474802404993	0.197776919965378	-0.0635028263118474	0.308978656586688	0.533138448390268	-0.0324565819078664	0.176114842421912	0.347284448376666	0.148028915915309	0.077553754206328	0.13640330292906	0.193613781110235	0.0928329528703287	-0.17286897644726	0.0113437079215009
ZSCAN4	3	In Network	0.921160407041095	NA	NA	NA	NA	NA	NA	NA	NA	NA	NA	NA	NA	NA	NA	NA
ADNP	0	Not in Network	0.317430417763349	0.486694620939452	0.731430389307275	0.195049428042283	0.140648791928945	0.474141680694638	-0.0516028369249467	-0.0264921860654491	0.386104764646421	0.336566383032484	0.618395519244987	0.0838633298502776	0.838390111965375	0.586145220403906	-0.130161148191425	0.0774008238405995
AEBP2	0	Not in Network	-0.322556498227552	-0.280504965783507	0.387160004491026	0.522746019416733	0.160913172094445	0.353129390962533	-0.106149567329859	-0.00938810457991061	-0.268857184310642	0.153421435915716	0.879495020467304	-0.34075482488459	-3.55E-05	0.104890498265308	0.0330381213980006	-0.712948638126165
AHR	0	Not in Network	0.202929946400666	-0.476937627159296	0.608995792200578	0.808444381379456	0.651892113092403	-0.0559306382977123	0.935113024480065	1.82865100913563	-0.704969848671026	0.0389001047611203	-0.373969834934313	-0.782725628513876	0.116074229645192	0.653234813772267	1.25436783501526	0.00251420245871437
AIRE	0	Not in Network	NA	NA	NA	NA	NA	NA	NA	NA	NA	NA	NA	NA	NA	NA	NA	NA
ALX1	0	Not in Network	NA	NA	NA	NA	NA	NA	NA	NA	NA	NA	4.84512077402379	NA	NA	NA	NA	NA
ALX3	0	Not in Network	NA	NA	NA	NA	NA	NA	NA	NA	NA	NA	NA	NA	NA	NA	NA	NA
ALX4	0	Not in Network	NA	-2.32236898276583	NA	NA	NA	NA	NA	NA	NA	NA	NA	1.83586870130151	NA	NA	NA	NA
ARGFX	0	Not in Network	NA	NA	NA	NA	NA	NA	NA	NA	NA	NA	NA	NA	NA	NA	NA	NA
ARID3A	0	Not in Network	1.8795922020286	0.655248410250045	2.03542893761932	1.26688753393902	0.915825156342197	1.22686740945825	-0.0300088272986532	-1.01105134502859	2.50708835646503	0.648066991695642	0.760362130982026	0.725601804108726	2.84944083975286	1.19561054151608	0.392896471831668	1.33287776117966
ARID3B	0	Not in Network	0.467770826701974	0.339707027865196	-0.503257667211838	-0.0581648049256722	0.317418494666294	0.126222676821636	0.440611950477411	-0.136398799717972	0.497929222296006	-0.077888495451431	0.367651646582316	0.255148175337493	-0.183012950213471	-0.327149528358869	-0.26379627189674	1.14419394637495
ARID5A	0	Not in Network	-2.1242258863007	-1.0524695139505	0.411293588050908	-0.409302295517478	-0.06989413774209	-0.985598158657325	1.39957433355332	-0.230698993982094	-0.375151469895881	-1.09615656575809	-1.13317807896179	-0.251942495376572	0.581202494567358	-0.577632250756552	-0.104475033720148	-1.12888621157053
ARNT	0	Not in Network	-0.356080728684555	-0.250922992178376	-0.572296582424191	-0.202277583255398	-0.117050663533875	-0.962645724730923	-0.14384755234346	-0.288922060685045	0.0133428072907807	-0.246527409321008	-0.52474008998151	-0.248859835105607	-0.501830591318055	-0.142807145723655	-0.0862472418522607	-0.653695584932067
ARNT2	0	Not in Network	-1.14407723039509	2.05922491143432	-0.743227183809113	0.0301910606913334	0.702380466436462	0.897985412029722	-1.76448633722135	-1.25061039816928	1.08644504323627	-0.515775195373948	-0.378648445014092	0.0670823395615034	-1.65606079577358	0.226222368921775	0.132553182333471	0.47602410267094
ARNTL2	0	Not in Network	1.0550702223637	0.789717579047177	2.40825624439952	1.23303372433843	0.406504171092064	-0.3902084384358	1.00907533758058	1.72091859696319	0.450945653620497	2.48106310301794	3.33904366620985	-0.499301891135666	1.50587708412972	0.304073260145666	1.25311182930331	1.49481854703827
ASCL1	0	Not in Network	NA	NA	NA	NA	NA	NA	NA	NA	NA	NA	NA	NA	NA	NA	NA	NA
ASCL3	0	Not in Network	NA	NA	NA	NA	NA	NA	NA	NA	NA	NA	NA	NA	NA	NA	NA	NA
ATF1	0	Not in Network	0.0231036773133199	-0.110500928715413	-0.0187370686326897	0.420713375162981	-0.0626056147625711	0.123452768528305	-0.258497157319272	-0.365954706758528	-0.262758772151384	-0.0974616696616358	0.0705391896821898	-0.200072089873591	-0.391727967558122	0.103964166830702	0.0261081747500298	-0.51433395420774
ATF4	0	Not in Network	-0.509709816420168	-0.0906604488447742	0.218172962763842	-0.482898881891275	-0.19365320615949	0.974768429352428	0.950334878104967	0.245540181317695	-0.0259925870836833	-0.0593348850737959	0.221347858003949	0.206095897065946	0.163702468912431	-0.671320498167918	-0.186699041924112	0.110329458363113
ATF7	0	Not in Network	-0.389472718138864	-0.573751174085987	0.104256635822096	-0.195091308256714	-0.168385411911193	0.0989252898819598	0.522464758521684	0.674770099300897	0.0974228594499858	-0.12444060938297	-0.323197678754255	0.0293255195127565	0.120796151452615	-0.120072269121441	-0.0128965405571974	-0.412062990153339
BACH1	0	Not in Network	-0.275612515481976	-0.19384924070409	-0.062516518695133	0.216304000066786	0.146610333053668	0.127507746677542	0.266427242681307	0.130501623177873	-0.579520927384973	-0.328302992133323	-0.285016980813168	0.131859356755211	-0.402019873933096	-0.0915664420325504	0.115222239584886	-0.610427131605418
BARX1	0	Not in Network	5.3284714437696	NA	NA	-2.32194235671343	1.20875804302037	NA	NA	NA	NA	7.53121422817116	8.40215170028269	NA	NA	-2.19640107910881	NA	5.45394663792934
BARX2	0	Not in Network	-1.03101196710735	-0.495084677410653	-1.91627809231777	1.67944078926396	-2.36057437834466	1.05126735891308	2.63072341546089	0.0796318394699515	NA	3.87316488068709	4.12636420871472	-0.479531313147229	-1.81652431593533	-2.13998080350954	NA	-0.926913669329928
BATF2	0	Not in Network	1.04293595959005	1.11916726430787	0.110615579353545	0.970209855445904	1.67742192574761	-0.414682864154064	0.706108203923698	0.117967179145448	-0.0264457548166158	0.231872538815129	-0.825898701922441	-0.901196562622123	0.900166170342329	1.31503775683905	-0.0481420103797692	1.42234538395046
BATF3	0	Not in Network	-0.620505321682977	0.0311922111416631	0.482001258295034	0.221220094613974	0.399339707668512	NA	2.12739680340189	0.323843686676728	-0.236647214189364	0.115587259080488	-1.12592223716123	0.561407799642647	0.612327952156912	0.396170462195179	0.598676312236379	0.206085306088431
BBX	0	Not in Network	-0.569776915768112	-0.366784553690771	-0.0287596327406684	-0.104989520848242	0.192412326680167	0.437882198255425	-0.715969502940009	-0.360478537162141	-0.00333511053334095	-0.155398493224949	0.0251811916104253	-0.875356775893615	-0.648606911331069	-0.0248420738022995	-0.213569457152721	-0.586242545049056
BCL11A	0	Not in Network	0.356251275082475	-0.199548356297529	0.707799292339139	1.16403474459987	-0.0118142899709629	NA	1.38272843714279	1.2568628243499	1.09258867674331	0.95461047091271	3.10328097834732	-1.01938080351893	0.549351080704994	-0.555001965902527	-1.17882618966231	1.10505160198771
CAMTA2	0	Not in Network	-0.585168741989794	-0.373247080124241	-0.916707002729919	-0.699202179863447	-0.590507719249768	0.00324910305444318	-0.0613399983793447	0.0511729117703067	-0.225932255052905	-0.556093352469876	-0.912877222891408	0.0624952471834519	-0.768714731760857	-0.636050268847742	0.151960988438849	-0.412854844212416
CDC5L	0	Not in Network	-0.100809657369986	0.129591938631436	0.225667051037319	0.377412176036838	-0.0292074096412079	-0.330039607673494	-0.106011451871237	-0.103142661734303	0.15492736451246	0.306377755914064	0.344312353222869	-0.179076313492276	0.14132037634434	0.374000456823691	-0.0203531412830955	-0.0885453152787609
CDX2	0	Not in Network	3.3255929391119	NA	-0.438955213211024	0.416879461698628	NA	NA	NA	NA	NA	NA	5.82429230041563	0.635616368279653	0.505818238832277	0.357687261971738	NA	5.8427668788903
CDX4	0	Not in Network	NA	NA	NA	NA	NA	NA	NA	NA	NA	NA	NA	NA	NA	NA	NA	NA
CREB1	0	Not in Network	-0.323003503715392	-0.249527920751631	-0.00158958879017292	0.0693376581296646	0.0776156599425074	-0.508448660085432	-0.0259283271065081	-0.167273672418559	-0.0264920758217019	-0.113954666218835	-0.180435992958629	-0.134699554743044	-0.312727046381916	0.178488333223476	-0.12368948298171	-0.483356852044191
CREB3L1	0	Not in Network	-1.09544610281754	2.28992716903119	-0.180801953440599	-0.701971301344106	-0.973694727665411	2.83100404603173	0.0658986312628269	-0.598979856575347	1.89228550752697	0.563632540431336	-1.29806393748071	0.828819560600469	-0.500664336648677	0.612605377044647	0.927542082426925	0.747198261302501
CREB3L2	0	Not in Network	-0.148183523584423	-0.197945497438739	0.124928333882291	-0.464153208277383	-0.209975419855885	-0.0300902142362571	-0.291956670050505	-0.302443382559409	0.530908550479064	0.656079525017164	-0.250438346930506	-0.00691610103372418	0.173923276037434	-0.48283179333551	-0.568559075191584	-1.15124662104111
CREB3L3	0	Not in Network	NA	NA	-4.57882915865848	3.41995450240133	NA	NA	2.6844698385642	NA	-0.932863842453071	NA	NA	NA	-1.57015598250088	-3.83501983598311	NA	NA
CREB3L4	0	Not in Network	1.00738987675824	1.68053648036018	0.148702357238095	-0.784961352879405	-0.808211495482513	-1.14030757402611	0.630591259741747	0.509154884995228	0.937544675754125	1.4065813505521	0.870903167446384	0.754312481137026	0.0787313908502991	-0.269323109692928	-0.199943268431396	1.53557114574561
CREB5	0	Not in Network	-2.06637618825527	-2.03100572444851	0.54725411237176	-0.263152564686864	-0.0962236799139284	-0.824444573084891	1.47442240023218	2.77805571809719	0.017648192035919	-0.579509114461354	-0.442289587846227	-0.33770779778997	-0.338917830178605	-0.489514539748861	1.4678603986439	-0.467001360486853
CREBL2	0	Not in Network	-0.672939689872569	-0.762457936908551	-0.562395482247339	-0.621486919445912	-0.236092494456881	0.251135410813261	-0.134710182716203	-0.276641370895079	-0.797898232929084	-0.615977614496576	-0.988462181857806	-0.133623587817967	-0.779515635856447	-0.303949665012419	0.0258069828922282	-1.12961632738768
CREBZF	0	Not in Network	0.338552504294665	0.119435086150281	0.723391789452725	0.0434639954337895	0.473227467857287	0.161160827416369	0.550255166823071	0.46990071187735	0.131615037164392	0.655578860237731	0.49243123483394	0.308370571793901	0.672969114438087	0.695368514341206	-0.24753807773825	-0.462802135992236
CREM	0	Not in Network	-1.47852849309385	0.0793159707658182	-0.212527775394868	-0.316011720650912	-0.0807680365827529	-1.28930434128289	-0.500706447413332	-1.10939528550184	-0.735389493610376	-0.386070727061574	-0.563231224761929	-0.509620398247516	-0.780583842453392	-0.511579681583133	-0.484323152555747	-0.696292864680073
CRX	0	Not in Network	NA	NA	NA	NA	NA	NA	NA	NA	NA	NA	NA	NA	NA	NA	NA	NA
CTCF	0	Not in Network	-0.00582303907998112	0.0538974083186222	-0.0638748880547015	0.208570088597425	0.0137470583754619	0.0457146522030204	-0.234218832567462	-0.16532151768397	-0.0874577461027177	0.041644444076309	0.172983424408559	-0.102156919107773	0.0168656066393617	0.198527633441002	-0.0623026478995422	-0.237464292899108
CTCFL	0	Not in Network	NA	NA	NA	NA	NA	NA	NA	NA	NA	NA	NA	NA	NA	NA	NA	NA
CUX1	0	Not in Network	-0.61422652490565	0.272233787455431	0.0525760312356471	0.167179087234219	0.093646114326041	1.02784128894687	-0.131854184656065	0.658321183780379	-0.0755487035135772	-0.258276105781271	-0.0522339062394391	-0.0265784859666399	0.272416047790867	-0.12356533879628	-0.144675671668074	-0.949412426282509
CXXC1	0	Not in Network	0.476868655057532	0.194921120404638	-0.180895668555105	-0.175958826960069	0.104885655056862	-0.252135359421462	0.525959622666107	0.0746803826230245	0.398817826614351	0.167424661042601	0.313768729919515	0.194117509839027	-0.0634508398325528	-0.290716209042072	-0.0570567818633259	0.562791635788111
DACH2	0	Not in Network	-0.249148514204065	NA	NA	NA	NA	NA	NA	NA	NA	NA	NA	NA	NA	NA	3.11548152448356	NA
DBP	0	Not in Network	0.039128691936371	0.130281190925315	-0.385811742157129	-0.17352866643769	-0.274394627195658	0.815911712029704	0.652771076856955	0.263333463208408	0.556684341095721	0.0775362569203427	0.559665820230131	-0.130896206066787	0.00153874441760108	-0.877979148215396	0.632754867584422	-0.310736741042699
DBX1	0	Not in Network	NA	NA	NA	NA	NA	NA	NA	NA	NA	NA	NA	NA	NA	NA	NA	NA
DLX1	0	Not in Network	NA	1.39829386268745	NA	2.17543803902045	1.94601036550531	NA	3.18560134278018	NA	NA	NA	6.97719008468942	2.92700639544411	NA	NA	-0.348506702141519	NA
DLX3	0	Not in Network	1.43806958644782	1.52218303926019	2.97075143185415	0.610223731375304	-0.335153486450229	NA	NA	NA	NA	2.1667745710026	2.45093798619599	-0.879738184243867	3.95000631075317	NA	0.584351742816317	4.01088572479672
DLX4	0	Not in Network	2.00551593438629	2.04773083739629	2.35123796925186	2.74491798940457	0.840111718784735	NA	2.66897430254346	2.91791765104256	NA	1.19031206915919	1.62508266785112	NA	2.77946173370865	2.39141281966289	NA	3.77931272484568
DLX5	0	Not in Network	1.46719246940711	2.30168635289453	NA	3.25668587167346	1.07237484344462	NA	3.43286321375547	NA	NA	2.42255762615655	6.31453648099164	0.431150955727328	NA	NA	1.09638449096266	2.01868550802697
DLX6	0	Not in Network	2.73162306771345	NA	3.798489858787	4.28337218251592	3.23443140724362	NA	NA	NA	NA	NA	8.19810706192544	0.611649760340852	4.42202039569897	3.41929474970328	NA	1.87340986234727
DMBX1	0	Not in Network	2.71884681645144	3.14863485657906	6.37277909351659	2.94333301088136	NA	NA	NA	NA	NA	6.3370763787196	6.34514508613593	NA	6.09998368252903	4.80553019540594	7.44827508519908	5.95537065992739
DMRT3	0	Not in Network	NA	NA	NA	NA	NA	NA	NA	NA	NA	NA	4.18865174256759	NA	NA	NA	0.0877559193712319	3.13739213642339
DMRTA1	0	Not in Network	0.314375825788132	-0.789080281377151	NA	-1.44108373462904	-0.626527389555572	-0.947501799669614	-0.239836397544885	-0.150535778421492	-1.01518648635287	0.261593726424586	-0.313817453363719	0.522333769978816	NA	-2.13592996832272	-0.0983369794699389	1.04573072884791
DMRTB1	0	Not in Network	NA	NA	NA	NA	NA	NA	NA	NA	NA	NA	NA	NA	NA	NA	NA	NA
DMRTC2	0	Not in Network	NA	NA	NA	NA	NA	NA	NA	NA	NA	NA	NA	NA	NA	NA	NA	NA
DMTF1	0	Not in Network	0.351505212334536	-0.143866008685718	0.316734121435282	0.303248090672936	0.576045572422975	-0.418943801060903	0.894011435145329	0.990070588445785	0.645473233936511	0.16364227105902	0.192149834599242	0.152303034058975	0.192786461217026	0.392121828011022	-0.126195445853371	-0.34005101454806
DPF1	0	Not in Network	1.93344196924341	1.31871737786696	NA	2.08326755815969	3.15032962578935	NA	NA	NA	NA	NA	3.02877242243531	NA	NA	1.40109479527409	NA	1.87562267128791
DR1	0	Not in Network	0.0822992971703344	0.176007733322839	0.0287939155050588	0.120086384012659	0.0841251111731594	-0.408539063147921	-0.129350926503985	-0.413233427156373	0.0434399692989776	0.0230956129420249	0.334027834420178	-0.168077670017089	-0.274291307967433	-0.147991500379459	0.199638580665456	-0.480821677112006
DRAP1	0	Not in Network	0.46501880962002	1.1003321046375	0.33279701939519	0.659972541224254	0.431839387593377	0.64295388978108	0.61483484504916	0.594798624737144	0.543700867355655	0.455245733227674	0.681831262308323	0.254614555723605	0.373427617969857	-0.241510033545536	0.395047897136229	0.46306366423969
E2F3	0	Not in Network	1.1566750099887	0.983180192337573	0.885375340565408	1.07077908214294	0.625581894266318	0.720305226626425	0.206611005801355	0.293941568135482	0.679953672596934	1.3492215467496	1.31155621009893	0.526442141394074	0.942382771855864	1.28622817209982	0.262264310357295	1.45132203261143
E2F5	0	Not in Network	1.01234084550691	1.16916907308175	1.46191879219272	0.45039060653671	0.376817544815059	-0.305373654060694	-0.179503291400437	0.235582705138396	1.14175147193058	1.26439892390072	0.673705689477392	1.01606295833553	1.2993306087904	0.697328371876198	-0.0153232730403213	0.968104358440066
E4F1	0	Not in Network	0.530314342279698	0.995218204848807	0.667568714966523	0.142375750272356	0.329015354207039	0.623480256957981	0.627213998478809	0.533300386970571	0.724727075452602	0.606258583209994	0.604193944240874	0.515011674949126	1.03202903190252	0.11802988440135	0.313909811938372	0.560918923137582
EBF4	0	Not in Network	-0.810698148327764	0.54327130367291	-0.92138970735728	-0.394622704650772	0.308793747165056	0.690258354063636	0.590929002468949	0.977873543667562	-0.0419400184261007	0.0852598049665429	0.0427915106991617	-0.391547161626788	-1.25615306438845	-0.774237115428201	-0.515044174189948	-1.50908757085473
EGR2	0	Not in Network	-2.36082674256065	-2.1869044070897	-0.125364048362536	1.2076667531403	-0.674900927837049	-2.14016521344649	-1.18088117636703	-1.83658297692166	-2.5478270052318	-1.86983238596858	-1.43582968767903	0.220496179215031	-0.812505972643248	0.0682121062728297	-2.17635674205486	-1.6785232726973
EGR3	0	Not in Network	-3.71921990808356	-2.12978947263688	0.0505115157365907	0.329517323745819	-1.57646825788835	-3.4771934605153	-1.14698769430133	-2.21044479903285	-2.10932357983035	-1.75354320536664	-1.72361122919498	-0.154443884097954	-0.80437974856851	-1.24479367146054	-1.38618421805134	-1.56099334462338
EHF	0	Not in Network	0.259087103823419	-0.597716789593507	-0.21113718674051	-0.0866325232609443	-1.79593716835705	-2.5642323815017	-5.1763099186072	-2.58187560249133	1.68501137261822	0.733215562723813	0.926564709021941	-0.492227580627323	-0.191575204386337	-0.222111583704223	1.5706169340789	0.944472312670945
ELF1	0	Not in Network	-0.328806523324102	-0.078946962545284	-0.0647843046371381	0.102981076309867	-0.41559027647957	-0.50566128112614	-0.0867319644174554	-0.146826125786432	-0.662549330191429	-0.387166915975724	-0.587278008565329	-0.7213063430782	0.105584912833886	0.143521647692096	-0.181621219810521	-0.374547712952717
ELF2	0	Not in Network	-0.154417846665117	-0.205951764562141	-0.143685635696218	-0.313345645379493	-0.292717510651593	0.33710835916724	0.0813018977782405	-0.181504748464067	-0.423458318227768	-0.0672423507365179	-0.341348475299815	0.0278371160504088	-0.373976382445991	-0.031628139363331	-0.126163718729549	-0.568400926898357
ELF3	0	Not in Network	-0.147749664300905	0.47543602482494	-0.216144098771208	0.473038450268188	-1.52604184156931	-1.14947778077024	-1.20231667629384	1.07976510236122	-0.0486466057687032	0.508655944667838	-0.117903894794045	-0.407554523486826	0.141823818344217	0.220839759417381	2.12838366665402	1.91664385919289
ELF4	0	Not in Network	0.252270914857082	0.453666778865548	-0.746152522883984	0.460769837809222	1.10332868858416	1.38310925628697	0.763359800343528	0.377296639172679	0.314463836081234	-0.343860758348589	0.153194681033051	-1.03124775721441	-0.199667591462575	0.071630184993309	0.910493556108568	-0.00868243028142648
ELF5	0	Not in Network	0.0917356686451364	-1.10858524771216	8.04597359204013	2.04850715834338	-2.53128404024516	NA	NA	NA	NA	-0.674261531067218	-1.30693663458974	-1.88440703382267	6.07957284472119	2.25860480156921	NA	7.31921458608659
ELK3	0	Not in Network	-0.209731745514457	-0.643963535059166	0.155164692952813	0.448468581349311	0.107175252391223	-0.631478293210292	0.643288818275251	-0.296756826741576	0.119768092094212	-0.115471322976847	-0.625767558219549	-0.387001991101335	-0.344389982537261	0.00967875900008664	0.746670747595349	-1.62612983312483
EN2	0	Not in Network	4.18826861710657	NA	6.28481937042359	3.72991617500713	2.89987516274598	NA	NA	NA	NA	NA	6.3185543671968	1.89186554885363	6.03286632687677	4.07745579967895	NA	1.57408667322915
ERG	0	Not in Network	-1.09993097220241	-1.67178371937468	-0.668754842325101	-0.431202017753369	0.121278139945136	-1.09905241157561	0.527219122326146	-2.32365360129469	-0.764274423027236	-2.14431105840527	-2.55323429030017	2.44109451131302	-0.643105903153432	0.00218020912124332	0.0261340834837378	-1.95301521436534
ESRRB	0	Not in Network	NA	NA	NA	NA	NA	-2.49684688764834	NA	NA	NA	NA	NA	NA	NA	NA	NA	NA
ETS2	0	Not in Network	-1.46287490081862	-1.22789143349026	0.879627513189733	-0.0299064998185555	-0.210208731998567	-0.93979795428113	0.350561292695009	-0.644274632765854	-1.6989265657854	-0.989578210403517	-0.861406885288781	-0.958310390658471	0.949892712945755	-0.209242852991587	-0.152041154836191	-0.502575833561337
ETV3	0	Not in Network	-0.560938486379419	-0.0371349860669164	-0.106100780149957	0.240446118334973	-0.236686283962502	-0.361175675563397	-0.116301490810311	-0.522410083900292	0.244632367822818	-0.399058228794055	-0.0366001923473929	-0.433931429511103	-0.304695449399654	-0.388337596066266	-0.255044400841307	-0.288368615281772
ETV6	0	Not in Network	0.107058691310052	-0.137624894769976	-0.0881724054593274	0.340297839666615	-0.211726807934736	0.454205142271239	0.630782995068592	0.957934988801949	-0.108717160867032	0.607823028674495	0.502339307128086	-0.353578953016466	0.176946736907688	0.437624685738243	0.310479520817697	0.615663941437046
ETV7	0	Not in Network	1.26721978546637	2.00417305810851	0.679208811550884	1.13144426385775	0.945804009012742	-0.0543178525257153	2.68710981275415	1.8101454395971	-0.180437478674686	0.817020514215377	0.195524516983853	0.0431770764348823	1.75972862992741	0.365643968609062	0.760633795269328	1.46445024292687
EVX1	0	Not in Network	0.50814252788211	NA	3.43697039563329	NA	NA	NA	NA	NA	NA	NA	NA	-0.680172938301627	3.14485742525959	NA	NA	NA
EVX2	0	Not in Network	NA	NA	NA	NA	NA	NA	NA	NA	NA	NA	NA	NA	NA	NA	NA	NA
FAM170A	0	Not in Network	NA	NA	NA	NA	NA	NA	NA	NA	NA	NA	NA	NA	NA	NA	NA	NA
FEZF1	0	Not in Network	NA	NA	8.44922625350833	1.2561645594643	NA	NA	NA	NA	NA	5.58998979126212	6.12810153290788	NA	8.76120560816555	5.10347034399259	NA	NA
FIZ1	0	Not in Network	0.450220342654401	0.520088055324962	0.0958708284131604	-0.170025974352501	0.084204987092317	0.58602267943817	-0.00435829781080864	-0.0437817170709005	0.315610709888595	0.00245092201291007	0.322395713076572	0.219287154814193	0.56328118156222	0.0070710007209533	0.12316551093046	0.471938060417746
FOSB	0	Not in Network	-3.8003985992503	-3.43543953129545	-1.28601514086649	-1.50094190991015	-1.79409067054197	-3.07441946795213	-0.239530914948547	-2.45874170494739	-3.23529045312103	-3.30443950969564	-4.09714789716721	-0.680362643032485	-2.86167982212876	-2.83363868583626	-2.24541249135681	-3.25192477425632
FOSL1	0	Not in Network	-2.02153667339878	-0.319858428590182	3.07835889528851	1.13510747289736	0.00599954807817226	-1.38165483508119	0.202672296334468	0.541656043194686	-1.67942986886569	-0.40004473579472	-0.0671096871629756	-1.65109768985703	1.19271676558593	-0.0183801801612232	-0.403048990524535	0.857587666901343
FOXA1	0	Not in Network	0.298124534858638	1.84105221880857	-0.679728560221604	-1.03815632984914	-1.24394923867114	NA	NA	NA	-0.223367935186938	1.38660613537087	0.882817911975722	0.88201277961067	-0.856663288892721	0.0535850460959326	NA	3.3398230461922
FOXA3	0	Not in Network	NA	NA	-0.191527917479789	-1.20588772459168	NA	NA	NA	-1.24049758575777	-0.406386068738342	3.27701423457105	0.661546012678596	-0.144911295304733	-0.201207104736281	-0.75240694426617	NA	2.81276339101906
FOXD4	0	Not in Network	NA	NA	NA	NA	NA	NA	1.11898214959447	1.31726713810615	NA	NA	NA	NA	NA	NA	NA	1.66023479797021
FOXD4L6	0	Not in Network	NA	NA	NA	NA	NA	NA	NA	NA	NA	NA	NA	NA	NA	NA	NA	NA
FOXG1	0	Not in Network	NA	NA	NA	NA	NA	NA	NA	NA	NA	NA	NA	NA	NA	NA	NA	5.95264660012359
FOXI1	0	Not in Network	NA	-0.227458378099107	NA	NA	NA	3.4422086882789	NA	NA	NA	NA	NA	-2.18765860172336	NA	NA	NA	NA
FOXL2	0	Not in Network	3.23518713863307	NA	NA	4.69490442204293	3.73287163973749	NA	NA	NA	NA	NA	7.81861621117389	2.32863463392134	NA	NA	NA	-3.53574929713804
FOXN1	0	Not in Network	-0.187706040569613	0.485189882333836	NA	0.429504727951801	-0.141131442454308	NA	NA	NA	NA	NA	4.5944327465372	-0.902519036636877	NA	NA	NA	NA
FOXN3	0	Not in Network	-1.72381311979283	-1.63664974285713	-1.2547189359261	-1.31652268629702	-0.574675877322468	1.39752960081718	0.136267522382271	-0.760343403373851	-0.377717130413476	-0.831650842594735	-0.531500812255867	-0.567095862427502	-1.39884790617564	-0.900747249541872	-0.241668024365916	-1.62289071202049
FOXN4	0	Not in Network	NA	NA	NA	NA	NA	NA	NA	NA	2.37565679251694	NA	NA	NA	NA	NA	NA	2.41215636098128
FOXP1	0	Not in Network	-0.785109257372486	-0.0775695019900872	-0.129734908375042	-1.09197754476688	-0.486676329537652	2.06759939712094	0.10978977840299	0.189263179895107	0.146524788816899	-0.585852281118753	-1.43089839400123	0.379004308648849	-0.752503829878538	-0.0911725789994079	0.0515954367263045	-1.13995439561799
FOXP2	0	Not in Network	-3.07861284826371	-1.93387086944228	-2.11798257273461	-1.38832300549096	-0.495493165574759	0.262976354297977	0.385404384379488	0.996637769115079	-1.24958955278716	0.107519436382909	0.375312325577212	-1.31761472210048	-2.94345505478902	-1.86129796724343	-1.87786288433068	-3.9539887814566
FOXQ1	0	Not in Network	-0.599189870840691	0.941569634591595	6.20952779450931	-0.519257678351554	-0.243561745359367	-3.22340485997826	-1.09680654716091	0.966999868733769	1.60376566559039	1.46167804677897	1.42078145043705	-2.05398954500561	7.090560508738	-0.508778545648796	2.24798383160349	1.45739713436592
FOXR1	0	Not in Network	NA	NA	NA	NA	NA	NA	NA	NA	NA	NA	NA	NA	NA	NA	NA	NA
FOXR2	0	Not in Network	NA	NA	NA	NA	NA	NA	NA	NA	NA	NA	NA	NA	NA	NA	NA	NA
FOXS1	0	Not in Network	1.14838990439964	1.16246793062974	1.56651649647041	2.60168001926336	1.99347508682952	-0.385427409192378	1.587856330084	-0.585207692357605	2.85424671405538	-0.0747070014543919	-0.523995491506863	1.28719334678949	1.94663443527719	2.61282849131778	1.08018219066472	-0.241139837138719
GATA1	0	Not in Network	NA	NA	NA	NA	NA	NA	NA	NA	NA	NA	NA	NA	NA	NA	NA	NA
GATA3	0	Not in Network	1.02972569468214	1.82977986271508	-0.118421180159785	2.05147286945993	-0.765059347435089	-0.622348026830839	-3.10899896589851	-2.56086090838508	-1.30350215422222	-0.640320910870568	0.0971645771802921	-2.26311631393642	0.206457328263087	0.751328599839506	0.213781898877339	0.520522174184588
GATA4	0	Not in Network	NA	NA	NA	-1.08989946819883	NA	NA	NA	NA	-0.84586530701476	NA	2.7216797159126	NA	NA	-0.283474437402145	NA	NA
GATA5	0	Not in Network	NA	NA	NA	NA	NA	NA	NA	NA	NA	-1.58588085963129	NA	-1.58786992655585	NA	-1.11650584134811	2.20837116005265	-1.8530070482068
GATAD2A	0	Not in Network	0.468059114093656	0.577176834837653	0.157006663886744	0.445491289837132	0.227926249657154	0.805571293896188	0.252657681250542	0.170426975593003	-0.099832902993227	0.0936111729654882	0.393611511203653	0.183507155025942	0.400118090614784	0.289186604594854	0.599954500259254	0.728681287968941
GATAD2B	0	Not in Network	-0.0148801025948991	0.349734225867892	0.101550890663588	0.159303508775423	0.178486592940673	0.0267122585026928	-0.191886486296737	-0.418297781509132	0.477271263518137	0.0844018758936604	0.0858028602576438	-0.132967462005707	0.0686808364542229	0.0678321129468729	0.163718534517139	-0.0511382028356788
GBX2	0	Not in Network	NA	NA	NA	NA	NA	NA	NA	NA	NA	NA	NA	NA	NA	NA	NA	NA
GCM1	0	Not in Network	NA	NA	NA	NA	NA	NA	NA	-0.36764441748946	NA	NA	NA	NA	NA	NA	NA	NA
GCM2	0	Not in Network	NA	NA	NA	NA	NA	NA	NA	NA	NA	NA	NA	NA	NA	NA	NA	NA
GMEB1	0	Not in Network	0.0526175048615709	0.0688958550859746	-0.150013456981433	0.186033074290472	0.103859899208055	-0.481065728463676	-0.152762019516201	-0.485724596551947	0.129512650739304	-0.0460536954473548	-0.102966960233937	0.172529339034933	-0.141766446446405	0.145853476532226	0.0861448512677418	0.270849300450024
GRHL1	0	Not in Network	0.535627057891467	-0.280822126689736	2.28603151856324	1.39647846083849	-1.27273618660109	0.251376481385267	-1.40857543378109	0.41453059318351	-0.471279341616247	1.51511062104248	2.73682198366086	-0.432870777947468	2.52895243884359	-2.05908599199595	0.916547171178336	2.45368124332351
GTF2B	0	Not in Network	-0.0526574081558257	-0.0717093702834337	-0.278993919090507	0.119681600543311	-0.188814288521178	-0.700069906542605	-0.126960669858152	-0.145146877067082	-0.23920176779538	-0.116267742458635	-0.337409551428428	0.00846880183013125	-0.49023487843516	-0.336170534623829	-0.0295582837687842	-0.0841125502122578
HAND1	0	Not in Network	NA	NA	NA	NA	NA	NA	NA	NA	NA	NA	NA	NA	NA	NA	NA	NA
HAND2	0	Not in Network	-3.37419853109227	-0.942949029041593	-3.85966841701909	-2.25353567270376	NA	NA	NA	NA	-1.73024071611994	NA	NA	NA	-4.66448478800035	-2.39329500259066	NA	-3.93995859582107
HBP1	0	Not in Network	-0.642313702886834	-0.624674997677212	-0.444895055885812	-0.30595801839027	-0.627132994888232	0.0503268336744809	-0.144420689584708	-0.362371781844756	-0.428161783249715	-0.241873947630046	-0.380440080244524	-0.351612901900814	-0.574091950662682	-0.698368282505394	-0.26960158527006	-0.913710265823816
HES1	0	Not in Network	0.57827270859225	0.244865724862378	0.166569528739152	0.79025582830585	-0.492246059141204	-2.0217807089263	-0.400139588470783	-0.153020993302629	-0.998273214458167	0.571713992942574	1.05440706329914	-0.131091568746825	0.224381804525081	-0.00957345008795037	0.414558816825431	0.544488308187023
HES2	0	Not in Network	1.71042049165382	1.93988961062671	-0.579246896324563	1.54772327277328	1.08276416162006	NA	0.0851589967109146	-0.447192288192307	NA	0.101919343090031	3.26567489418871	0.0289863138225442	0.199905907283572	-0.918872415472586	3.20242050411607	2.02064052368084
HES4	0	Not in Network	1.18042791844214	1.34148791585046	1.85818092267275	1.50498847848823	1.08160224528748	-1.40410396929506	2.30215737577626	1.3563770449444	1.20384985771178	0.81879585695417	0.990497120721377	1.67626008973919	1.98708447165931	0.668471545839296	1.45299436574203	1.11908731376476
HESX1	0	Not in Network	0.901146907522592	0.291800352112402	NA	NA	NA	NA	NA	0.484705297634038	NA	0.597394614704494	NA	0.301286066646654	NA	NA	NA	0.414112028381212
HEYL	0	Not in Network	-0.173611826450627	0.912360232506304	0.751528394364699	0.302335590517933	1.21133511859296	-0.15038010436029	1.66322022839613	-0.861959647076504	0.864354189962098	-1.01664442189335	-1.66000782787583	0.623777582109524	0.64723973966825	1.2407771806295	0.616042285220192	-1.93254263986437
HIC1	0	Not in Network	-1.41229864822237	-0.676495139432956	-0.59348842665623	-0.31027936287829	0.413835043252113	-0.304680403426389	0.894936940098439	-0.900136012654084	-0.447745355639121	-0.786541607808256	-1.20570500471551	-0.281919618573997	-0.305381085142257	-0.343383280652355	-0.253555985231141	-2.52007841535801
HIC2	0	Not in Network	1.8258234402733	-0.214162429486145	-0.10475346838355	2.92E-05	0.0586123983260768	0.87833948583082	0.3035350401806	-0.372687773000569	1.24091514057404	0.0844155880796567	0.811364967117138	0.220076926937558	0.372573873296569	0.32148797121788	-0.52137616159964	0.118211451681219
HKR1	0	Not in Network	NA	NA	NA	NA	NA	NA	NA	NA	NA	NA	NA	NA	NA	NA	NA	NA
HLF	0	Not in Network	-4.73586823841508	-2.84963392459421	-2.59332790320543	-2.50097064357903	-2.1234387465599	-0.818081194525855	-0.380134522336941	0.140983535365935	-0.697240777230323	-1.37387779626585	-1.88649223061916	-1.22951465003778	-3.2906742969782	-2.87714002280859	-1.37470123812536	-3.86820995436767
HLX	0	Not in Network	-0.298644626510066	-0.319172190259018	-0.671622949197221	0.755818390478323	0.733903834003732	1.0588860253514	2.7063654044265	0.247477571347231	-0.20748573403076	-1.19754984322382	-1.42861324928653	0.876534521753611	-0.670953763150965	0.460433518786669	0.972898430629861	0.2428007013701
HMBOX1	0	Not in Network	-0.396215181190909	-0.468282759598237	0.0961402264355015	-0.599714256067161	-0.144269028744159	0.600673733856288	0.189725331847392	-0.0553601632007488	-0.21181894030206	-0.492546675909421	-0.748729808580792	0.105701042957194	-0.132361185075423	-0.0502169583585653	-0.435404331402142	-0.339333913374442
HNF4G	0	Not in Network	0.447772225254082	0.721644198726989	-0.984673172466084	0.00926784492231619	-0.767365157980985	-2.55942413931019	0.36898886129479	0.140100142837047	-0.221506395340322	3.51744011016111	2.11586601503236	0.61715529448817	-0.487334061691466	-0.142234183062728	NA	1.93310974628389
HOMEZ	0	Not in Network	-0.0215108406030055	0.367627199166467	-0.178854642741346	-0.18281013655171	-0.071416513017632	0.571738406558562	-0.674818980641218	-0.273084145768296	0.282236413810516	0.259041407321283	0.769982429025375	-0.0569388574783323	0.131208960258392	-0.64486694279752	-0.0854971829046799	0.500936364375113
HOXA10	0	Not in Network	-0.1265129820375	-1.38573744105383	0.276943520738239	1.42041267690675	3.60243957745923	0.961078177867982	0.162658290375236	0.909008521168008	5.67683470264132	4.09841320482912	5.11224521160002	0.39816045214044	0.257852233481891	3.57271330654445	NA	-0.990990959174961
HOXA2	0	Not in Network	0.463607311820913	NA	-0.0105264275516074	0.0854329417021551	NA	NA	-0.626688504825274	0.71500940551349	NA	-0.667813293519808	-0.866190266540806	NA	0.34212663475769	-1.11412880314498	NA	0.109041757842241
HOXA3	0	Not in Network	-0.0125618638946453	-1.77276888895073	0.372639786032678	0.514497523970235	-0.0219353781607119	-1.05679587561493	0.606212476505922	2.25959711325383	2.90278199663523	0.540599152264394	0.685809177671711	0.272229255461281	1.02321244907852	-0.263471674354895	NA	-0.235220356052576
HOXA5	0	Not in Network	0.533895096975339	-2.36104566710647	-0.522929882524637	0.335636177891703	0.366355733664347	-0.103149233712462	-0.674499538794053	0.417935302122978	0.892286335627244	-1.62082249865745	-1.87034068990772	-0.390302412528548	-0.298413927302503	-1.08576293382792	NA	-0.394939075297507
HOXA6	0	Not in Network	0.203349062813577	NA	-0.690748261774081	-0.0299052501629146	NA	-0.0801506765535029	-0.904807590408915	-0.745787561955579	NA	NA	NA	-0.289673287862227	-0.115936986253998	-0.0994893060552594	NA	-0.752850639832504
HOXA7	0	Not in Network	-0.177839372563454	NA	-0.0298612598249226	1.05070702967304	1.34893775124373	0.120169765923583	-1.54548250599238	-0.373796749744712	NA	NA	0.691952664409308	NA	0.194617466321922	-0.729955054302971	NA	0.393902041659735
HOXB1	0	Not in Network	NA	NA	NA	NA	NA	NA	NA	NA	NA	NA	NA	NA	NA	NA	NA	NA
HOXB13	0	Not in Network	0.012545358655517	6.07091635250794	-1.78202106340989	1.05445438999558	4.3308266790044	NA	NA	5.04051294069111	NA	6.54725250358678	8.30500541653878	0.734101325047077	-1.57543407250655	0.547982837538988	NA	6.90739556507541
HOXB2	0	Not in Network	0.669002428792993	1.37258468858972	-0.0915228964991236	0.628429710427855	-0.801592327513493	-0.780615010726864	-0.89896073477816	-0.321028778257259	0.0602380596067205	1.59197294833698	0.862598928121132	-1.75290884018924	-0.894360121279816	-0.294439305391609	0.384206198442385	1.14267704857246
HOXB4	0	Not in Network	0.900903828466848	0.166757992947619	0.469912542241586	0.118438214626327	-0.665049950712302	-0.220865829720576	-0.246784118000773	0.128936673201172	-0.242533619455492	0.15514761181845	-0.089768462967264	-2.03789184473607	0.0693251845724421	-0.546680701133552	0.024621947733645	0.596773308031694
HOXB5	0	Not in Network	2.66325710408738	1.92791022173621	0.382651343437157	0.490880042547117	NA	-0.869512309131082	-1.93327866620919	-0.503409751920103	NA	0.145761052319133	-0.617532321721148	NA	1.09524831604062	0.286376722743538	NA	1.87612425715662
HOXB6	0	Not in Network	2.69834666695596	1.6680612274011	1.14871080507573	0.413189271805173	NA	-0.818016268391801	-2.08408396698477	-1.24056769959092	NA	1.00168979887729	0.313263336117571	NA	2.2414451508487	0.935071863314272	NA	1.99315328010312
HOXB9	0	Not in Network	3.22154443848822	2.36127167088919	0.693423383190711	2.85280759085696	6.12430254682781	-0.435408921930556	-3.29707484049405	-0.888701001577649	NA	6.63908132608598	6.98026748309843	-3.80071926848707	1.32984494313721	2.68033744604629	NA	4.46533767515894
HOXC11	0	Not in Network	2.33246579024179	3.58497003020489	4.90699584418458	3.67735545555037	3.71791382299459	NA	0.86968546014882	2.25438872798341	NA	6.92107742229165	8.27234397625286	NA	NA	4.48994907459333	NA	2.90296198904591
HOXC4	0	Not in Network	2.21357581287308	1.08055655514317	NA	0.100159758003363	2.4342948149542	0.711946744130533	-0.325934511901271	0.375146501711571	NA	1.67929717987862	1.87654795126441	2.25772628940852	NA	-0.520564410716424	NA	-0.79335494357507
HOXC5	0	Not in Network	NA	NA	NA	NA	NA	NA	NA	NA	NA	NA	NA	NA	NA	NA	NA	NA
HOXC6	0	Not in Network	3.06006073462944	0.0890451620942934	1.88151328710647	2.12866536129469	3.68654165962058	-0.294305444385309	0.11081901720263	-0.0760183478925408	NA	2.33196190861596	2.87373806314057	2.89615753854545	NA	1.9265624772057	NA	-0.991581130557957
HOXD1	0	Not in Network	NA	NA	NA	NA	NA	NA	NA	NA	NA	1.41496206717221	NA	NA	NA	NA	NA	NA
HOXD3	0	Not in Network	0.399849765438516	-0.922415282337794	-0.926236719214313	1.11054480993281	NA	-0.528132863476966	-1.19536165507519	-2.50560431406738	NA	1.87023817876229	2.37073412790698	-2.27686314377147	NA	NA	NA	-1.69792897804245
HOXD4	0	Not in Network	0.72275832202946	-1.05979406517685	-0.954630019118729	0.774894438798908	NA	-0.689627747779361	-0.573539907208988	-1.69597044794426	NA	2.50667295554857	2.64822541311819	NA	NA	NA	NA	-1.55096226099278
HOXD8	0	Not in Network	-0.16962392945893	-0.537828049984439	-0.581058741630999	1.38413769804665	1.28494825520702	-1.18882913882829	-1.87333331919201	-2.48959442669998	NA	0.323796423018446	1.84977272102686	-1.37750886995697	-0.675503999260804	-0.179675722459181	0.259427542634114	-1.6067689408211
HOXD9	0	Not in Network	0.226712288872723	-0.881214344126467	0.432951462198029	2.620085965075	1.70176760485897	-1.0116935323143	-0.201494586541962	-1.61176780445582	4.61124942535946	-0.019934902977815	1.97388047468709	-0.651342179596759	0.410673392218169	0.856004825201755	0.903433948145713	-1.39283660399806
HSF1	0	Not in Network	0.288580060574589	0.703100058235662	0.682795673239483	0.501697352802468	0.533176288512811	1.17160640633346	0.384584665731606	0.281427147110795	0.821528036851926	0.516522698622059	0.702691656883931	0.270972606489024	1.06881169009853	0.168294752746771	0.361040594404447	0.43043598871251
HSF2	0	Not in Network	-0.138690427279473	-0.138533839941029	0.310565499250203	0.129387379437656	-0.36876618782642	-0.172473640938376	-0.300964052899173	0.188972522274826	0.568476273313523	-0.0773573715941846	0.517623383143752	-0.27939306387289	-0.119668797695662	-0.159595354752262	-0.168009098623582	-0.508496179431587
HSF5	0	Not in Network	NA	NA	NA	NA	NA	NA	NA	NA	NA	NA	NA	NA	NA	NA	NA	NA
HSFY2	0	Not in Network	NA	NA	NA	NA	NA	NA	NA	NA	NA	NA	NA	NA	NA	NA	NA	NA
IKZF1	0	Not in Network	-0.714120741800471	0.388019726945578	-1.44826699901451	0.28042866385203	0.322046919763027	0.0915878636861925	2.07693767019236	0.881545278735924	-0.709380100634942	-0.596403562272814	-1.38339871875155	0.376966920843139	-1.74057296382243	-0.365858273898789	-1.11615645439495	0.228621306211915
IKZF2	0	Not in Network	0.417021848802441	0.458582040089903	-0.333851824047652	-0.408299032811142	-1.90792227577339	-0.874381543435384	-0.0550128767747295	0.047419584010913	-0.495073955028295	0.835565710112798	0.495331699761848	-0.413254137384741	-0.901214096769038	-1.53762901980942	0.927681875221017	0.788656624952454
IKZF4	0	Not in Network	-1.45780205535311	-0.364051972684729	0.0208511190055372	-1.10551613281557	-0.289989217959408	0.498844116783153	-0.139897784266842	-0.476333060828274	0.312727305579469	-0.252953566896005	-0.979254265795617	-0.363584001760688	-0.144519461901589	-0.178576571676316	0.604172593449388	-0.620590866441332
IKZF5	0	Not in Network	-0.224142132382448	-0.351966460756372	-0.0592471350693203	-0.373961524687548	-0.237112954387783	-0.381079549441516	-0.20709532859088	-0.570180871246765	-0.30739154285092	-0.310105238695682	-0.498691991319891	-0.0929844801609357	-0.329201180795299	-0.0256693026295965	-0.38657131388826	-0.939114236507395
IRF1	0	Not in Network	0.0245679565720083	0.812503458747972	-0.262984999325359	0.411865881368603	0.587472570437414	-0.935698023890406	1.23242206290489	-0.0664860504943732	-0.460020343222669	-0.620528694035533	-1.07324759024586	0.09802115296639	0.30732828427346	0.0742633919285196	-0.067314113001465	0.408923497219932
IRF4	0	Not in Network	-1.3334081339796	-0.116989381439611	-2.43175892634644	-0.114671989674886	0.759013116022801	NA	1.98489014048374	0.318702867739152	-0.933029718481929	0.896496297336747	-0.0781589898315779	0.0690992786857835	-2.10882655905516	-1.96450585849061	-0.234237776342753	0.109244553237258
IRF6	0	Not in Network	0.244745142337343	0.375716588886714	-0.533803180916434	0.818644836832056	0.426466651422895	1.28741379891211	-1.57492702673521	-1.16050057065123	0.311615810359069	0.55364008527714	2.74300215740609	-0.369467493542076	-0.441253614862427	-0.422581494001532	-0.215649309612356	1.08522854949212
ISL2	0	Not in Network	1.88353123613899	NA	NA	0.667181552483614	-0.42736790155222	NA	NA	NA	NA	NA	3.06279285982199	NA	NA	-0.739654922898261	NA	NA
ISX	0	Not in Network	NA	NA	-2.51343911053551	NA	NA	NA	NA	NA	7.15813087481635	NA	NA	1.65245687184296	-1.41815483772934	1.73713464485974	NA	NA
JAZF1	0	Not in Network	-2.0895615887683	-0.880556411418227	-1.48503883644491	-0.759158104535003	0.0118897783741136	0.793949767526286	0.931310111505915	1.07380342338304	0.114458811783103	-0.783127931704461	-0.980481393894742	-1.31967183563854	-2.50686107758102	-0.669714819316821	-0.00131922621984454	-2.46093854451528
JDP2	0	Not in Network	-1.33266205722616	-0.556661723162983	-0.57707847768983	-0.406590719764925	-0.551222664715724	-1.08260484049882	0.224111504641808	-1.05592087837883	-1.20445960366173	-1.47364003193714	-1.721799527124	-0.835325626087902	-0.666762755981102	-1.14819138779122	-0.170923588880905	-0.0224881762437317
KCMF1	0	Not in Network	0.0419898032874837	0.0809807191589147	0.0549911924542664	0.173152511800464	0.0209231345275454	-0.107331951922488	0.184966668795535	0.221583001565521	0.16386715816438	0.319896167385915	0.962693257105731	-0.0388302185733352	-0.0379120251666279	-0.170723123468993	0.107402106691594	0.408114326335799
KLF11	0	Not in Network	-1.1759554107808	-1.24236303016777	-0.147622179081401	-0.511459566840537	-0.0581457979454965	-0.489753633080467	-0.23808683323464	-0.438314730959762	-1.24075586856978	-0.753954372709887	-0.75148925124187	-0.703243698650543	-0.820010422505681	-0.55547769004739	-0.305825182027463	-1.39299160795696
KLF13	0	Not in Network	-0.851431241759279	-0.788477517031007	-0.916138864213959	-0.197334225425359	0.448530554852128	0.535492597037612	-0.200716692139772	-0.292289539434203	1.04230627404143	-1.39282002469592	-1.02409986715482	-0.386497537009732	-0.705436431078123	-0.146853572902711	-0.500134525234941	-0.422213722020599
KLF17	0	Not in Network	NA	NA	NA	NA	NA	NA	NA	NA	NA	NA	NA	NA	NA	NA	NA	NA
KLF2	0	Not in Network	-2.91236960955408	-1.57092076205147	-0.606746668817187	-1.49020567221764	-1.27797781175608	-1.90512643624909	0.106338791532851	-0.642430913711471	-0.605815401283981	-1.77114082975803	-3.15824933610861	-0.122034110419471	-0.875033762478312	-1.73781482159429	-0.77767906926214	-3.42876287234925
KLF9	0	Not in Network	-2.72884833804131	-1.72135414878306	-1.82214749756398	-2.11603357833845	-1.28694178251262	-0.934696465426025	-0.282962671340149	-1.30289582603233	-1.01823976221018	-1.67650982134938	-2.22008196554523	-0.422931523828976	-2.30438976610336	-1.71964848429784	-0.948854155591136	-2.71684297164426
LCORL	0	Not in Network	0.169516424566194	0.32608249980715	0.1467906445525	-0.0473189742949145	-0.307357110084455	0.608217364361798	-0.302008455696952	-0.30068005050025	0.0554800380104725	0.245013232773478	-0.169351056803183	0.14732705070526	-0.242059903994965	0.0573118859309669	-0.114137478985924	0.245344197179336
LEF1	0	Not in Network	0.285323137451422	2.02059587344406	2.08748785889904	1.45355766079906	0.507996671588081	1.89558604818793	1.19917763526873	-1.27346032205397	2.9336463115639	0.825265455111723	1.56721778260576	0.777074725791883	1.9891312710875	1.08633797312352	0.300652672416295	1.04530965486801
LHX1	0	Not in Network	NA	NA	NA	NA	4.70106309780658	NA	NA	NA	NA	NA	NA	NA	NA	NA	NA	NA
LHX2	0	Not in Network	NA	NA	NA	3.6139331042246	2.51319247159777	NA	NA	NA	NA	NA	6.58170412306406	NA	NA	NA	NA	NA
LHX4	0	Not in Network	1.16974347579281	0.56738940105281	-0.488940192304568	0.201747550024889	NA	NA	0.266802863838676	-0.528495599017083	2.4731508450134	1.00006967520088	0.657153579150869	0.914621106717834	-0.174170571171175	1.07308697673514	-0.639525268088332	0.834403615119081
LHX5	0	Not in Network	4.51667430160397	NA	NA	0.509963189330015	4.62327642341059	NA	NA	NA	NA	NA	8.34896691529152	NA	NA	NA	NA	NA
LHX8	0	Not in Network	NA	NA	NA	NA	-0.0125801610898457	NA	NA	NA	NA	NA	NA	NA	NA	NA	NA	NA
LHX9	0	Not in Network	NA	NA	NA	NA	NA	8.98163787700851	NA	NA	0.978536118622746	-0.708590924495115	NA	NA	NA	NA	NA	NA
LIN28B	0	Not in Network	NA	NA	NA	NA	NA	NA	NA	NA	NA	NA	NA	NA	NA	NA	NA	6.41419766628212
LMX1B	0	Not in Network	NA	0.833739050182085	NA	1.97799060373772	0.19225805886166	NA	NA	NA	NA	1.96551740712981	3.84013933242495	2.83524196176849	NA	2.34575453328857	NA	NA
LYL1	0	Not in Network	-0.600122229300905	-0.102492724773248	-1.00397595257584	0.260572769110029	0.356751083342099	-0.630854220278351	1.09720507032856	0.0844263733179572	0.389311874651526	-0.945852739607364	-1.5969573381471	-0.185830972843217	-0.649697811259865	-0.542768527036431	-0.112439060866937	-1.08035330738618
MAF	0	Not in Network	-0.730567454203275	-1.13593636377864	-1.78185868008882	0.76684699624273	0.313950790262706	-0.531555856921749	0.625893684162787	-0.474972886912029	-0.819475925612476	-0.338181496674763	0.424280600714731	-0.599476735381516	-1.29401560551423	-1.69470615899927	0.0423853184134454	-2.65811890084058
MEF2A	0	Not in Network	-1.15099806700077	-0.56660072156973	-0.644020352033396	-0.360081068961312	-0.323269783297294	0.552762191723451	0.00194770386163242	-0.591662188541386	-0.445322707557851	-0.860079075066666	-0.742868389001673	-0.763173712018921	-1.05989488482999	-0.435880400055309	-0.11594837727446	-1.33943476828927
MEF2B	0	Not in Network	NA	NA	NA	NA	NA	NA	NA	NA	NA	NA	NA	NA	NA	NA	NA	NA
MEF2C	0	Not in Network	-1.89086172103886	-1.34919961697766	-1.49377451821592	-0.45765311164945	-1.8609241395638	-0.208035437708724	1.29409617718716	-0.668902824754496	0.179009499489121	-0.468156400247156	-1.90813818658485	-0.714634366679652	-1.88262313237667	-0.53570497685104	-0.350182421327728	-2.73964640780759
MEF2D	0	Not in Network	-1.3770260871446	0.15189521454286	-0.971529120774858	-0.684558187825263	-0.410941671669986	0.374280831685439	0.443198935132866	-0.570056640474711	0.559183786438662	-0.239478355565334	-0.847668661303441	-0.244485121467196	-0.941399074913748	-0.711100065236303	-0.103972102208225	-1.15647412687813
MEIS1	0	Not in Network	-1.7869308671462	-0.884818282208646	-1.73282014763923	-1.07806856319429	-1.30269434140589	0.472445168968505	0.237411764094059	-0.961436829621967	0.138861365113382	-1.07701652314209	-0.596153724069985	-1.2032212475672	-2.46903696658955	-1.40827475200767	-0.923661897422123	-0.400390126739712
MEIS2	0	Not in Network	-1.88966398335553	-1.50297766983574	-1.77610257012287	-0.733158805792904	-1.24239119271967	-2.32388356713102	-0.804322154173587	-2.13337883319057	0.431069650697832	-0.772373175227674	-0.360617748409525	-1.3967192156271	-2.85276141637612	-0.965880179689252	-0.271391802590526	-1.95846567060027
MEIS3	0	Not in Network	-0.316058245723231	1.05452357891013	0.5063262043144	-0.275396139405125	1.14807696053602	-0.690192980805728	1.45189009488642	2.60151527388975	0.398810388515367	0.682702242313443	0.658112089412359	0.18712918155014	0.42084923011633	0.341017094080498	0.790286755338662	-3.14751652827784
MEOX1	0	Not in Network	-2.35313667856271	-2.66660829331132	-1.42354008360176	-0.260536176121089	-0.639371254776648	NA	0.830382258487519	NA	NA	-1.18571005433892	-0.140354488661228	0.0503390265134556	-1.65927396969432	-0.592107380713521	-0.32726896286072	-1.44052580456967
MEOX2	0	Not in Network	-2.07770938516896	-2.67155002492318	-1.2017742987228	-0.644111518423752	-1.66677826452473	NA	1.2328388755453	NA	1.55879875445073	-1.11673589693678	-2.21737568851822	-0.543495470720015	-1.94290953574027	2.67E-05	-1.26009228675651	NA
MESP2	0	Not in Network	1.59732313405848	1.50114811934095	NA	2.41006043250595	1.12856058559691	NA	NA	3.00859049574941	3.37787188348405	3.11778484386761	2.81405421541161	0.69119142098617	NA	NA	NA	3.88136561693513
MIXL1	0	Not in Network	NA	NA	NA	NA	NA	NA	NA	NA	NA	1.98646834787197	1.76896775317629	NA	NA	-1.30096163589986	NA	1.45147353373641
MKX	0	Not in Network	-3.24298153127826	1.12614056412045	0.120341901357459	-0.366423203644532	NA	2.12822993553704	NA	NA	NA	0.38282614397368	-0.182093792978674	-0.861451402357444	-0.918182612784512	-1.02986644744029	2.8899483936312	-0.282162556762972
MLXIP	0	Not in Network	-1.43430708334853	-0.408245724956728	-1.0076037403452	-0.697577487069194	0.0794580209934189	0.112277910417043	0.274890250481617	0.368184011725978	0.231701757651041	-0.0344580097025186	-0.434180395313708	-0.169408818400522	-0.823650371509504	-0.062552365910277	-0.29537273808822	-0.544581720219038
MTF1	0	Not in Network	-0.516165351151541	-0.253196995849692	-0.71753155616924	-0.275961466292589	-0.624287869063013	-0.447558203510663	-0.363224969714814	-0.562583454348956	0.0122815425601075	-0.323201886779486	-0.361194923851356	-0.098736741542365	-0.541331502958966	-0.382852784512789	-0.466437426454414	-0.347979642416707
MYB	0	Not in Network	1.93030528012115	1.05660674991654	0.334467363864961	1.11333442033755	-0.291582155696165	NA	NA	NA	NA	-0.116717272373804	1.46515155117297	0.859098294463852	0.452707079579465	1.72783028111053	-0.144330790808161	1.11490639027618
MYBL2	0	Not in Network	2.8517805978684	3.83626029617495	2.05776830083836	2.44788368823472	2.0751340645786	2.9257854570216	3.41755824448278	3.72894919610753	4.55997487383668	3.79434072634664	4.71158678326662	2.31653990063061	2.19143166888363	1.96559857081639	-1.08085140918617	4.50392278834009
MYCN	0	Not in Network	2.85542708798189	1.71933002259964	1.8674104725243	0.895547929907958	-0.126953838886832	NA	-1.93680846843199	NA	3.73695640984612	3.37269266583985	3.2574090398623	NA	2.35834512550513	0.534453509662386	-0.885939700433871	3.33053278385938
MYNN	0	Not in Network	-0.0382205316167958	-0.0161920462979532	0.134054982202692	0.2935347161043	0.270356104498133	-0.05966496907237	0.14093853048772	-0.150015563031573	-0.11958021644223	0.00598523528166284	1.02121672015076	-0.172962547062987	-0.392727452548846	0.161498345561539	-0.284704625508952	-0.229140024620237
MYOD1	0	Not in Network	NA	NA	NA	NA	NA	NA	NA	NA	NA	NA	NA	NA	NA	NA	NA	NA
MYT1	0	Not in Network	4.5014403409459	4.89865879643697	NA	NA	NA	NA	NA	NA	NA	NA	NA	1.79007319374302	1.29518946036744	NA	-0.415848544275645	NA
MZF1	0	Not in Network	0.752953302687452	0.356891915882018	0.911799229587264	-0.363799207208944	-0.138567916577249	0.0423834816210503	0.998751667568829	0.445008757149513	0.534562784006816	0.0420604659588705	-0.08097440660494	0.585161020542521	1.33425654082737	0.180295122710568	-0.15132082976363	0.410763309287483
NANOG	0	Not in Network	NA	NA	NA	NA	NA	NA	NA	NA	NA	NA	NA	NA	NA	NA	NA	NA
NEUROD1	0	Not in Network	NA	NA	NA	NA	NA	NA	NA	NA	NA	NA	NA	NA	NA	NA	NA	NA
NEUROD2	0	Not in Network	NA	NA	NA	NA	NA	NA	NA	NA	NA	NA	NA	NA	NA	NA	NA	NA
NEUROD4	0	Not in Network	NA	NA	NA	NA	NA	NA	NA	NA	NA	NA	NA	NA	NA	NA	NA	NA
NEUROD6	0	Not in Network	NA	NA	NA	NA	NA	NA	NA	NA	NA	NA	NA	NA	NA	NA	NA	NA
NEUROG1	0	Not in Network	NA	NA	NA	NA	NA	NA	NA	NA	NA	NA	NA	NA	NA	NA	NA	NA
NEUROG3	0	Not in Network	NA	NA	NA	NA	NA	NA	NA	NA	NA	NA	NA	NA	NA	0.18871200144758	NA	NA
NFAT5	0	Not in Network	-0.387646541456115	-1.06533924092108	0.916449917298921	-0.0858864076272591	-0.214265873233837	0.71097441666759	-0.940971673274924	-0.0252152215348968	-0.396464893992064	-0.221174777926092	-0.678365007288969	-0.578751422749768	0.33917698738676	0.255555634664685	-0.376008471179783	-0.557238249021775
NFATC3	0	Not in Network	-0.64615854455057	-0.593976292109582	0.361698252768785	0.28402346970013	-0.124178873651281	-0.286098075566889	-0.104155001774449	-0.702330243717894	-0.724314294469326	-0.780260883615014	-0.707820593227807	-0.517262799206001	0.259225311122316	0.0757430853321834	-0.68459188892133	-0.106862925218259
NFATC4	0	Not in Network	-1.6300761079756	0.842583001619883	-0.353908330632659	-0.928150524531079	0.16432848414446	-0.696802167102174	0.832516507501266	-0.373464564715804	1.32394905737895	1.18714985495042	0.114442579339451	-0.819065927846521	-0.677876494269427	-0.814602255687071	0.979328402507761	-1.2258946105996
NFE2	0	Not in Network	0.537125570917052	1.31377549683234	1.67531306789007	NA	0.636921457895547	NA	NA	1.10816045419868	NA	0.00279533052330878	-2.21359050775765	NA	2.21346064088599	0.965472088063895	-0.0982295252036792	2.81497437444491
NFIA	0	Not in Network	-1.91499160438066	-0.298134265496926	0.276743490318565	-1.27631153930263	-1.1397732635702	-0.66204460666506	0.748691409516939	0.48647028187076	-0.802223626277269	-0.297633169768809	-0.811023557795558	-0.339023625986109	-0.572533129963744	-0.88236186360758	-0.500934237565741	0.0172428940836961
NFIB	0	Not in Network	-1.56030497127107	-1.57286622985629	-0.151485028745857	-0.675350152306671	-1.11516123165145	-0.134256276154426	0.567571885305288	0.457723048827713	-0.346386937746489	-0.433033963856404	-1.07838559882031	-0.183309498499332	-0.416546809214392	-0.0863587811721888	0.381407260712563	-0.374737381655862
NFIL3	0	Not in Network	-2.03670781144309	-0.932519602080329	-0.262315390263058	-0.482983904995387	-0.0455318251839351	-1.38911740817302	0.461283314260488	-0.204334517855795	-1.43960348944982	-0.8323226916471	-0.590786133084817	-0.417113149784229	-0.532650275321431	-0.822359852772983	-0.358104485887321	-1.13937447280151
NFIX	0	Not in Network	-2.21573013827912	-0.802817972309025	-0.174011487440375	-1.10770468883251	-1.89412751747457	0.415817939877383	0.758413314298648	-0.260734521991028	0.134696761024153	-1.45716198533799	-1.44435773405196	0.223708317687854	-0.443925973552417	-0.940176581354534	-0.0523915830584553	-0.874961030891257
NHLH1	0	Not in Network	NA	NA	NA	NA	NA	NA	NA	NA	NA	NA	NA	NA	NA	NA	NA	NA
NHLH2	0	Not in Network	NA	NA	NA	1.83275776886745	0.0379474196422677	NA	NA	NA	NA	NA	-0.0747049242352271	NA	NA	NA	NA	NA
NKRF	0	Not in Network	0.596235073563672	0.392922414489586	1.40958316519055	0.790549397105057	0.296304883327667	0.228041203390575	-0.120599597215512	-0.15793768888093	0.12845078421742	0.604598941638858	1.05821756920947	0.134176463687001	1.4541646780862	0.830695659643361	0.28242491171	0.411207962141248
NPAS1	0	Not in Network	0.720352635307353	1.1896595536068	NA	-0.380397740319996	0.726565082433237	NA	0.903476294618326	0.434493360005939	NA	0.405739638113232	1.23016579141863	NA	NA	-1.36930548957986	1.72863941780136	1.25552777230226
NPAS2	0	Not in Network	0.123312514050194	0.32740001363685	0.676399304310551	-0.219701136517612	-0.754294165445411	-3.31038002736006	-0.118116702906944	1.37969288255372	0.571287667915905	1.24329110678198	1.45353268686144	0.409944369082127	1.17892101669089	-0.114386549831245	0.263668398012558	0.973336276932377
NR1D1	0	Not in Network	-0.350367280859591	-0.723521294325537	0.580612300162119	0.869234760805251	0.0658440426767929	0.946232880026431	0.670859508756691	0.942057833155506	-0.592353769344465	0.568404661767932	0.899388513757226	-0.655349019787153	1.35357104077699	0.252279420428711	1.9220852381205	-1.20994255390283
NR1D2	0	Not in Network	-0.296054040060768	-0.863037966009126	-0.240617494720069	-0.142754462214101	-0.847860299452798	1.2496496810277	-0.785499858055449	-0.552305227779997	-0.448993637804575	-0.265818458721398	-0.188149727717109	-0.379155594571242	-0.382774775252376	-0.11276526026712	-0.0881833379169586	-1.34201113071513
NR1H2	0	Not in Network	-0.160252841159505	0.108424824761684	-0.517906358784968	-0.163889570501057	-0.0486884211299766	0.830054400594899	0.336668350255855	0.185365305833916	0.117146347600416	-0.424496184031311	-0.368541912612022	-0.194964364133604	-0.219824745783537	-0.619605540424067	0.449653238925884	-0.126906832381441
NR1I3	0	Not in Network	NA	NA	NA	NA	NA	NA	NA	NA	-0.696045393989896	NA	NA	NA	NA	NA	NA	NA
NR2C1	0	Not in Network	0.309202363455775	-0.511052037623825	0.544625425059454	0.429559324806515	0.299091596012499	-0.355638010766563	0.128309747080655	0.40702553504345	0.232404197150882	-0.17515764590868	-0.269498486334407	-0.0720142839152855	0.407359937351199	0.708401759631022	-0.2002628398197	-0.252989565768037
NR2E1	0	Not in Network	NA	NA	NA	NA	1.78582926279969	NA	3.90355426784143	NA	NA	NA	NA	NA	NA	NA	NA	NA
NR2E3	0	Not in Network	NA	0.853243235268274	NA	NA	NA	2.22407279393131	NA	NA	NA	NA	NA	NA	NA	NA	NA	1.44977903573662
NR3C2	0	Not in Network	-3.19439997320801	-2.1439080846265	-2.71748162367164	-1.77374076292142	-2.90823293330812	1.359102336732	-2.00909618351736	-2.22512340565522	-1.38117272381692	-0.985909296532711	-2.56460553401398	-0.81887343972106	-2.88152028925937	-1.26220753762948	-0.692399835954844	-2.04487597319731
NR5A1	0	Not in Network	NA	NA	NA	NA	NA	NA	NA	NA	NA	NA	NA	NA	NA	NA	NA	NA
NRL	0	Not in Network	0.0858536155384006	0.103082098490364	-0.29686865823919	-0.0441382796123673	-0.223721417810316	0.399247338178334	-1.24097142170643	-0.742782596523073	-0.238725281279761	-0.433590953834429	-0.723379673190168	-0.185320720957232	-0.0604559155307817	-0.480768795440756	-0.341116616111323	0.264886949971697
OLIG1	0	Not in Network	NA	NA	NA	NA	NA	2.71467862557438	-0.150600892723537	NA	NA	NA	NA	NA	NA	NA	NA	NA
OLIG3	0	Not in Network	NA	NA	NA	NA	NA	NA	NA	NA	NA	NA	NA	NA	NA	NA	NA	NA
ONECUT1	0	Not in Network	NA	NA	NA	NA	NA	NA	NA	NA	0.315183728803312	6.68546097447575	NA	NA	NA	NA	NA	NA
ONECUT2	0	Not in Network	2.27662880660559	3.36109687060265	2.67219733778334	1.58579536567923	3.48369219562711	1.76679861964627	NA	3.53119072159952	0.435528760025595	4.94298732119362	4.10604563619763	3.26140529878458	2.77715731259309	1.31002430305257	NA	4.00466388532199
OSR2	0	Not in Network	-0.645315914618327	-0.456374851748461	-0.681507059208545	0.477725799203488	0.840882205962101	NA	-0.451369316086581	-0.354739051947929	4.15961226104049	1.23657899884385	1.23377254011618	-0.856052067991434	-0.466700492624023	0.387146374177583	NA	-3.62163871690178
OTP	0	Not in Network	NA	NA	NA	NA	NA	NA	NA	NA	NA	NA	NA	NA	NA	NA	NA	NA
OTX1	0	Not in Network	2.39132398894851	2.5313832697072	5.71348571630365	1.49404278982941	-0.263787092328966	NA	NA	NA	4.44149580826823	3.30956607191187	4.68695403088715	2.04181965127166	5.36116849066876	2.16343478362893	NA	5.9541949780617
OVOL1	0	Not in Network	-1.35404961449911	1.25631692763322	-0.0918005407271577	-0.0133435398804452	-0.782522602113644	-0.334027425914456	-2.26851897579286	-1.55429381131524	NA	2.2806019849888	3.66523256570871	-0.734646552958746	0.530537388823507	-0.667030387138177	-0.310778162479765	3.2558925712342
OVOL2	0	Not in Network	0.54723452941405	0.995504539769853	-0.287753308871034	-0.362981949849513	-0.140865501545287	-1.94598945974014	NA	-0.905314354297027	NA	0.876385712669013	0.637377633610698	0.269502809040787	0.272296172027397	-0.454855765532886	0.0878041811884435	1.55628322793396
PATZ1	0	Not in Network	0.436452092540519	0.5914447980006	0.699519688924568	0.0396791337865674	-0.0727072479437036	0.206952620194492	-0.42206539514618	-0.266539825414435	0.121129729085556	0.465620347666945	0.531233828215591	0.240672880199279	0.762283783176823	0.367635168085379	0.114519042426892	0.429043993939044
PAX1	0	Not in Network	NA	NA	NA	NA	-0.709557215324066	NA	NA	NA	NA	NA	NA	4.57053955271732	NA	NA	NA	NA
PAX4	0	Not in Network	NA	NA	NA	NA	NA	NA	NA	NA	NA	NA	NA	NA	NA	NA	NA	NA
PAX5	0	Not in Network	-0.790003498143268	1.97662770528444	-1.83344849064185	0.620224098516117	2.17246460756471	NA	NA	NA	NA	1.70368894093689	0.350828645679295	1.48701347210006	-2.51816425631966	0.149004766376885	NA	NA
PAX6	0	Not in Network	4.03978043605359	NA	1.19085840013144	1.45820977832246	2.74847774077672	NA	NA	NA	NA	NA	7.15397558984197	NA	NA	-0.0274765083860403	NA	6.06855361318332
PAX8	0	Not in Network	2.17864025174871	0.182265608680866	-0.0751785397958515	0.7121681903988	0.446825876545888	-0.806392629398203	-0.908996142331858	0.48479274714975	1.31701041703679	-0.167355390825553	-0.403618287234545	-3.29823131894425	0.657980378401623	1.14888762628686	-0.602842352282993	1.65249067921221
PAX9	0	Not in Network	-0.50771486422366	1.69405769310714	3.15587307904536	1.88692308945767	-2.3878753208235	NA	NA	NA	NA	2.70152719369824	3.62775304394629	-0.122700236945923	1.53567241480687	-3.46020725824357	2.38336597407309	3.52183873036204
PBX1	0	Not in Network	-1.49746760519315	0.832994860081736	-1.37466519685472	-1.15795504051739	-1.40815974765498	-1.49445908956891	-1.42304271024777	-1.32244256435182	-0.340678103364431	-0.690030777667226	-0.242430000177262	-0.924572742509164	-1.6609590806046	-1.28404820400182	-0.126477576958196	-2.01687384866383
PBX2	0	Not in Network	0.0116189723027871	0.100220251989631	0.0604771449017201	0.061175468827808	0.0359873622036081	-0.610727641687145	0.507072053442192	0.342677537731709	0.612191295421924	0.0404961215157525	-0.168417692101933	-0.12172490664016	-0.0780820676640091	-0.261926270084804	0.00208065953811361	-0.297175579475174
PBX3	0	Not in Network	-1.04004333862746	0.221729407394772	-0.743193474019055	-0.532245905681889	0.109352838072711	1.41512399954153	0.151452400427313	0.0666514289864822	-0.191055332628575	-0.252618826933338	-0.609600974288239	0.190770098348138	-1.48847542889653	-0.847411669758204	1.20298723292938	-2.20570509512116
PBX4	0	Not in Network	0.527884775828593	0.257167243531438	1.90202083276496	0.287283129655647	1.42067056252153	NA	1.4833889065348	0.691093989725275	NA	0.417518335216453	0.240937939804763	-0.129894100450066	2.40268440076897	1.1734346948984	-2.1405139783166	1.45664806168412
PCGF2	0	Not in Network	0.952685310784828	1.09756591003178	0.349382277518819	0.651986389995354	0.513672051001239	-0.580366739726467	-0.465428964797272	0.00669466894491508	0.984599496095148	0.449289304290204	0.16036649882411	0.434657479176798	0.371564778203479	0.468402934923379	0.664972315195456	0.529936232134604
PGR	0	Not in Network	-3.37447120764206	0.691688252310004	-2.22812985408135	-2.26638538387954	NA	2.03252123196123	-0.678328441923426	-2.67637976655046	NA	-1.71655476913836	-2.8610028671774	-1.55533706696493	NA	-1.95025883770568	1.17056871741108	-1.65749488899227
PHF20	0	Not in Network	-0.371843711287247	0.297993795921936	0.695828959123589	-0.0312148376678353	0.107314487370071	0.0345623454631578	0.0145694007009892	0.148348266032795	0.100051684422961	-0.0919044064849663	-0.167670841300849	-0.0288121308481369	0.561597223834468	0.215244216720749	-0.176529440936395	-0.194087464375852
PITX2	0	Not in Network	-2.11022176664379	0.364578846229511	-0.55029557004165	0.880554940846038	-1.35726314886293	NA	1.49582264688608	NA	NA	8.21748028161263	8.1994162494981	NA	4.62836176030043	0.0888681530404337	NA	6.14541835078436
PITX3	0	Not in Network	NA	NA	NA	NA	NA	NA	NA	NA	NA	NA	NA	NA	NA	NA	NA	NA
PKNOX1	0	Not in Network	-0.5137397423285	0.172301515808808	0.192614268749829	-0.145495864011135	0.23850107344227	-0.346174259500101	-0.186800166180248	-0.271073115453798	0.215832437247564	0.0192711654789278	0.0753855617603294	-0.214321793056284	0.0147946713429454	-0.0519318254145772	-0.601731297925798	-0.123217529518472
PKNOX2	0	Not in Network	-1.57657165096283	-1.42840762982955	NA	-2.33008765455074	-2.49164529435894	NA	-1.57365376689698	-2.1048189964145	-0.310197494669047	-2.44455177765523	-3.00192547848613	-0.177105688638816	NA	-1.77459996864227	-1.46756735904598	-2.29707513031376
PLAG1	0	Not in Network	1.12106699942564	-0.390926449394154	0.867684460411908	0.530764532919894	1.21232845968166	1.54851332368029	-1.6298054909724	0.627074378104301	1.82728649481343	0.202122953722639	1.00491398009017	-1.64418474334666	0.955136140878669	0.53918569216141	2.04127519823246	-0.85977394126246
PLAGL2	0	Not in Network	0.511478728668306	0.378618738665499	1.0589054784893	0.421222502158884	0.168656851816192	2.65188760835603	0.166593799668986	-0.350498112970972	0.468436286303679	-0.0495983160608207	0.614287555616449	0.0483257917463197	1.66350926757012	0.604970851158282	-0.211300363732219	0.795777767053075
POU2AF1	0	Not in Network	-1.14425138108524	0.342968306734618	-1.90369652452235	-0.960795713174096	0.938718380201812	NA	1.49557544092109	-0.204097302000963	0.0227573668185288	1.58247106151075	1.27776997969802	-0.690045076415677	-2.26198603060591	-1.63941580335381	-1.15746400547565	1.2235897209326
POU3F1	0	Not in Network	1.02336399610408	NA	NA	2.30229274670069	0.991306445948319	NA	NA	NA	NA	NA	4.10409742945785	NA	NA	NA	NA	NA
POU4F3	0	Not in Network	NA	NA	NA	NA	NA	NA	NA	NA	NA	NA	NA	NA	NA	NA	NA	NA
POU6F1	0	Not in Network	-1.42633965716476	-1.13229668216818	-0.825413075575785	-1.40463356708828	-0.903702263703694	0.892939686995476	0.203019458138635	-0.0979758146884472	-0.0801542355539495	-0.559664631349896	-1.1146373994048	0.145688632968542	-0.989119729398788	-1.13255168573191	-0.143428125428897	-1.63398942554912
POU6F2	0	Not in Network	-0.0784890027468646	NA	3.1925118659896	3.18509160241461	2.92865521053486	NA	NA	NA	NA	3.9648776926442	4.73880709678972	NA	4.98201709082336	2.82215244345781	NA	NA
PPARA	0	Not in Network	-0.81865482690338	-1.40396682939365	-0.654641136294467	-0.650703431208643	-0.473926096350355	0.23233356486831	-1.06994552548534	-0.995858841234835	-0.487424843043568	0.222685951890469	0.381029143006043	-0.336637614114262	-0.461840474351093	-0.413658117671795	-0.280490162769888	-0.558303862552955
PPARD	0	Not in Network	0.00521997843871473	0.351437623038401	-1.08446108159763	0.123103030845362	0.398350148604193	0.423995072885304	0.717592922729449	0.678489963014231	0.338387244347886	0.32309144375575	0.155957543998625	-0.267743097518866	-0.857975635173817	-0.521354361544528	0.0745928153315596	0.525020828027454
PRDM1	0	Not in Network	-1.64684049474273	0.315145887109774	-0.663729894882453	1.30421829362527	-1.07528083950175	0.690057960817487	2.26219148873417	0.335726267953649	-0.301850266853723	0.0729629287481517	0.101798571566676	-0.259524283349415	-0.859052050197912	-1.17248030053713	1.72067513417193	-0.978063031952539
PRDM14	0	Not in Network	NA	NA	NA	NA	NA	NA	NA	NA	NA	NA	NA	NA	NA	NA	NA	NA
PRDM15	0	Not in Network	0.567073248182572	0.25586129923189	0.285099046169264	0.201628639605659	0.317709523921961	0.117284993504136	0.443852676352856	0.135583319289711	1.28293332303245	0.795895552158246	0.693292603344546	0.33841306206984	0.388743891615652	0.143195222706771	-0.0149914061097544	0.554105482792207
PRDM4	0	Not in Network	0.141687304932333	0.190062555102102	0.0424402913759831	-0.0596088338742258	0.0424199108170924	1.54954567575325	-0.327777038853156	-0.150744960348237	0.254988975179992	-0.0602347260703628	0.0142957929102069	-0.068696825907864	0.198162257394941	-0.109338958600902	-0.0633578951555987	-0.0124395688084876
PRDM5	0	Not in Network	-1.36821159726287	-1.36787804964161	-0.00886022189244926	-0.922664149367516	-0.519674053402279	-0.126297978930166	-0.723560899925505	-0.785688957733594	NA	-1.16418908662813	-1.5762513975707	-1.03584159056379	-0.74887747251017	-0.822317095680505	-0.514715636739495	-2.18545535294518
PRDM8	0	Not in Network	-1.92807169565181	-1.2831914792665	-0.30255771421882	-1.24263563393706	0.604338473968638	NA	0.663441852318447	NA	NA	0.830708841678638	0.0698454419709777	-1.70001343553015	-1.83614532810606	-1.73653294286592	NA	-3.28496249855838
PREB	0	Not in Network	0.681245936119298	0.279040644884309	0.624640132864228	0.158850910236026	-0.168188765010205	-0.0245083810888709	0.134235180213024	0.0690083727156254	0.545155192216693	0.701518305466798	0.896542686838432	0.150737740652646	0.86213235561691	-0.144875593153366	-0.113016834768388	0.337431703949852
PROP1	0	Not in Network	NA	NA	NA	NA	NA	NA	NA	NA	NA	NA	NA	NA	NA	NA	NA	NA
PROX1	0	Not in Network	-1.42455489284997	-2.20261496475654	1.85420036366123	0.85017479980834	-0.370580317144485	-3.71021979177293	-4.31498739853675	-4.88006287017612	-0.776415529948875	1.00486587526056	0.417086267901141	-0.489865220357432	1.86198451025704	2.13311033812029	-2.01064482453808	-0.377481114844324
PRRX1	0	Not in Network	-0.27331843982421	-0.196788197432802	1.60901645490596	1.33706031501942	0.318508742009213	0.64083803157122	0.82617491484203	-0.860313019810775	2.28556886448637	0.789650505582858	0.869331805057146	-0.758779383715362	0.742969106110261	1.19492143648242	-0.859235474440847	-1.33599888173074
PRRX2	0	Not in Network	-0.63134608837787	0.484393637964647	0.81772609898127	2.35954739350911	0.61041583028958	NA	1.20950458654318	NA	NA	2.17750494647314	2.62332801956348	-0.564655556959015	1.15095547309749	0.751389970533635	0.279996930990994	1.28806744694181
PURA	0	Not in Network	-0.869000411981882	-0.649593128166581	-0.412894024431944	-0.771005888153404	-0.405498497353344	0.0356269937980066	-0.301905694946556	-0.733963318104668	-0.415891111360902	-0.452606626165134	-0.86030312643999	-0.423420601916313	-0.757590439556938	-0.492681093814021	-0.253908041499114	-0.924925748331345
PURB	0	Not in Network	-0.295001640773804	-0.0263574776014424	0.150290698941896	0.224563841240589	0.181306457141497	0.201403752919928	0.206641102249341	0.273746007333788	0.137108516923514	0.100903262264034	0.326256869962363	0.0125999407705648	-0.191882328464393	-0.00875244935295906	0.0464125261669645	-0.105353307162235
PURG	0	Not in Network	NA	NA	NA	NA	NA	1.46105039050156	NA	2.33084860849248	NA	NA	NA	NA	NA	NA	NA	NA
RARB	0	Not in Network	-1.25410212177045	-0.980524011640885	-0.433471724317033	-0.104248227258411	-1.26494412939767	-0.289889357913215	-0.67750281935882	-0.738213605741822	-0.829135566621396	-0.513391230090138	0.562737832535364	-0.986513171424023	-0.644045646824081	-0.833101647884529	-1.01805514014927	-0.859158791943256
RBAK	0	Not in Network	0.33266373644035	0.173369075381324	0.580775323196403	0.262951261525843	0.274911466529595	0.608929608900867	0.302039075707548	0.436404875322537	-0.0924638013925175	0.456868649887891	0.724883989361073	0.110372415283576	0.485451836373219	0.447615656884019	-0.385283397704465	0.0219883224330692
REST	0	Not in Network	-0.0562731992732471	0.216549687917589	0.15662452895809	-0.0354411812834975	-0.0227847267732775	0.343643697385533	-0.60553781497072	-0.47765472667856	-0.327033146994578	0.154259871432315	0.209014874205002	-0.199259665034093	-0.20245701241643	0.210350323831093	0.165158537866617	0.03575136766748
RFX2	0	Not in Network	-1.43949917933634	-1.02310532900305	-0.491323522973796	-1.10269383715333	-0.274088654200521	-1.13909420057718	1.50218953942505	1.00093849518647	-0.901947492552447	-1.66384949875413	-1.9522436827659	-0.445924799660067	-0.695341512626829	-1.0736655107277	-0.479641235819564	-1.31209518959078
RFX5	0	Not in Network	0.137778986347244	0.912226991794775	0.242132278966642	0.325461867991556	0.23287081088476	-0.254328488413704	-0.13397009085471	-0.121305077221623	1.1357012919593	0.335739371552219	-0.00421240637693162	-0.0283680579469373	0.139017660328288	0.233623680397922	0.113304742982551	0.452162437739103
RHOXF1	0	Not in Network	NA	NA	NA	NA	NA	NA	NA	NA	NA	NA	NA	NA	NA	NA	NA	NA
RHOXF2	0	Not in Network	NA	NA	NA	NA	NA	NA	NA	NA	NA	NA	NA	NA	NA	NA	NA	NA
RORA	0	Not in Network	-1.42237905261371	-0.704211931555103	-0.455644949977624	-0.672141495717737	-1.20445535298804	-0.409704498939791	0.394224511053525	-0.402540948650339	-0.935408870959519	-1.01133837663606	-0.581455594695924	-0.656442067806081	-1.20920296070841	-1.278149959419	-0.388156918437004	-1.40410232363336
RUNX3	0	Not in Network	-0.494542186524032	0.0660259399720967	-0.329683881724307	1.98469012220082	1.09849852432706	0.67689468187218	2.6757197328557	1.2589402049084	-0.743301667477986	-0.425913965235509	0.172776706515247	-0.109359425947313	0.314393633669796	0.343541417492181	-1.08377650631457	1.94520101859867
SAFB2	0	Not in Network	-0.174747355938278	0.271358316613423	-0.0423669877583127	-0.161944435217347	0.0166374043812242	0.260274483744563	0.0708913571003802	0.096981081564387	0.344928840896578	-0.0395886141484606	-0.0221345290444941	0.211108791214153	0.102504044274275	0.025718283959159	-0.0228573896352239	-0.275059609867432
SALL2	0	Not in Network	-0.993971840250517	-0.0197477854706038	-2.24477386756572	-0.631963334964404	-0.298624670147957	-3.34624977163167	-0.890981070365081	-0.749443333017963	1.42294453475653	0.0689402784039885	-0.546730891304608	-0.0900943459402925	-2.45052924222243	-1.49119800863806	-0.613029342329171	-0.926435538327391
SALL3	0	Not in Network	NA	NA	NA	NA	NA	1.41690506486912	NA	NA	NA	NA	NA	-0.598321793719819	NA	NA	NA	NA
SALL4	0	Not in Network	3.14408416451659	2.98987287497598	4.85556872640707	3.4045264611422	2.69800560083039	3.55567569915611	1.99040742737003	NA	1.84448449290577	3.42091340378174	4.09921951646908	0.0267923389227999	5.78472249325884	4.96281122196049	-0.906871504521289	2.02883610588915
SATB1	0	Not in Network	-1.16152179943414	-1.07964333277023	-0.602346174266747	-1.10797310532281	-1.42262765560774	1.39601214508415	-0.567811228160527	-0.297574817534277	-1.11249770127103	-0.874411524896366	-0.972690217180124	-0.447637343264591	-0.635429199966499	-1.03243291578322	0.108608764501431	-1.4239378374751
SEBOX	0	Not in Network	NA	NA	NA	NA	NA	NA	NA	NA	NA	NA	NA	NA	NA	NA	NA	NA
SHOX	0	Not in Network	NA	NA	NA	NA	NA	NA	NA	NA	NA	NA	NA	NA	NA	NA	NA	NA
SIM2	0	Not in Network	2.64626276638372	4.7905768725622	8.04482691865599	-0.491402296917635	-1.19896750288915	NA	NA	-3.69608533208182	NA	5.32622451815215	6.62632044529335	2.34641679546926	7.26644113139015	-0.335130321717279	NA	6.68754183990549
SIX1	0	Not in Network	1.90843342133148	0.962901862336733	NA	2.98051564874369	-1.47540365185814	5.17394846738045	2.45349454078596	NA	4.8753175723898	2.3674867555941	2.20559116903199	0.619198257450592	NA	2.3156235540004	0.0164553278369406	4.5060552791745
SIX3	0	Not in Network	1.85433611610291	3.01847422341578	NA	NA	NA	NA	NA	NA	NA	NA	3.04716759379721	NA	NA	NA	NA	5.17191774970101
SIX5	0	Not in Network	-0.330323772287895	0.318670773492983	0.107817443596638	-0.118925582752471	0.280192691574742	0.0347861788899352	-0.203312291486991	-0.199821746878554	0.451206867174767	0.165018449995203	0.441950301718539	0.113154235850113	0.260759435183796	-0.583735514222271	-0.0454318601031312	-0.546252324068958
SMAD9	0	Not in Network	-1.69852668708196	-1.38406074782484	-0.362085607636241	-1.66006823624865	-1.64087032350532	-2.34274992399312	0.576523320729157	1.06826361370056	-0.359323042742544	-1.4291423253251	-2.04839006994298	-0.526913886801148	-0.924969869917285	-1.15673096662562	-1.45758407754086	-1.04963564240445
SNAI1	0	Not in Network	-0.767071369021841	0.0278104343194505	1.64139131843693	0.979803019882042	0.338338652446196	-0.724373159516609	0.801831020670311	-1.28008654776405	-0.744620555730338	-0.517147375819648	-1.16286686398367	-0.270863646442764	1.94777489308235	0.759296712154634	-1.17226632977759	-0.882202067396397
SNAI2	0	Not in Network	0.39845709216606	-0.795118651770308	-0.333922112894817	1.89487171353805	1.65974276272488	-1.95365242417397	-0.115237126446047	-1.91586076432365	1.07837546279476	0.347203925654728	1.98501160475815	-1.56962372059231	-0.341839553196413	-0.0397890952723605	-0.0813913763719298	-2.46234937874765
SNAI3	0	Not in Network	-1.11896540270946	0.30800472385548	-0.639743313621028	-1.53019370096705	-1.06828857889441	1.57474927728164	1.30315687706953	1.04470641874204	-0.42766903339604	-0.753617226552094	-1.33389514265506	-0.0900910596981542	-0.395935703007626	-0.815613647026867	0.222853212018584	-0.177400507754632
SNAPC4	0	Not in Network	0.438338944789496	0.42568145848415	0.822345415401582	0.59389167348342	0.432746088383094	0.158234632130974	0.24781015478957	0.259722902005436	0.221385154224685	0.344245069736692	0.385440217019129	0.687227136455107	1.16530922085707	0.656870514480954	-0.0239461454944795	0.408805268152219
SOHLH1	0	Not in Network	NA	NA	NA	NA	NA	NA	NA	NA	NA	NA	8.59766849442537	NA	NA	NA	NA	NA
SOX10	0	Not in Network	NA	-1.53596532665584	NA	-2.4752749516105	NA	NA	NA	NA	NA	NA	NA	-1.01609231069577	NA	-1.79732259343446	NA	NA
SOX2	0	Not in Network	1.27677868493286	NA	NA	1.62690941752124	0.703112426311655	NA	NA	NA	NA	1.58413943817436	5.12370846431525	-0.938829211046611	NA	-0.842791013819473	NA	2.57691639298675
SOX30	0	Not in Network	NA	NA	-0.0908192640627127	2.53891648626708	NA	NA	NA	NA	NA	NA	NA	NA	0.0521207123489177	0.71384512987116	NA	NA
SOX7	0	Not in Network	-1.40671185735305	-1.88249681394463	-0.659167235743279	0.642973575755117	-0.621527804960695	-0.587104843192076	0.520806692763325	-1.95467812204579	-0.635698119087026	-2.94422574505821	-1.68581738477371	-1.26406521842103	-0.664863063268348	-0.924412422269443	-0.211464839684943	-2.06403633052129
SOX8	0	Not in Network	NA	0.408753614532501	0.344954416746473	0.247536260627036	NA	2.29496718506334	0.80626351619466	3.4738395369465	NA	0.690846157354735	NA	1.24215171237444	0.23018928661059	0.786538836016355	1.13173002584044	NA
SOX9	0	Not in Network	1.43102175756322	-0.166220875544155	1.84688074976286	0.593477074242124	-0.314855341578864	-0.490422485709499	0.603498706441518	1.68488662411359	1.24482047025542	1.36025734477197	1.91536955018575	0.142162472723334	2.01369725545374	1.50594996817965	-0.515813565460485	0.807714375996116
SP110	0	Not in Network	0.0534688068254869	0.63978698484367	-0.380022882514987	0.629656413763077	1.0385394625293	-0.170660088379945	0.674903626700786	0.338354057155322	-0.23447842440651	-0.0668048015589917	-0.742769685766455	0.219311729636668	-0.290937536553036	0.231417988373721	0.109312767715699	0.127528649018609
SP2	0	Not in Network	-0.224797960630141	-0.278429449532954	-0.494829064559724	0.0910212757177494	-0.214759095965669	-0.315495146247794	-0.376244868872827	-0.541642984558029	0.0809572082240071	-0.375799489979074	-0.364523285230275	-0.147408449766077	-0.311195563013243	-0.215214108580525	-0.320497444144531	-0.229764344746974
SP6	0	Not in Network	1.38947599192765	0.902147070582813	1.88664449086102	1.94803649623772	-0.483052034605514	0.388554520689466	0.0455006777055291	0.136574681706372	2.98320423115346	0.111515625017194	0.936623297193655	-2.10856882369273	2.4893112640339	0.55761913095135	0.308656267475542	1.26694841147347
SP8	0	Not in Network	NA	NA	NA	5.98856552674718	NA	NA	NA	NA	NA	6.88278574922126	6.9432099363609	-0.370693735616784	NA	NA	NA	NA
SPIC	0	Not in Network	NA	NA	NA	NA	NA	NA	NA	NA	NA	NA	NA	NA	NA	NA	NA	NA
SREBF1	0	Not in Network	1.09319377688683	1.18874305573231	0.301004749699817	0.858658888814546	0.244143095893591	2.01859808763466	0.888554047298972	0.538663423435161	-0.47969907189988	0.247806396752811	0.715140807204485	0.445542457714233	0.371574918255837	0.411141941799725	1.39054662813513	1.45910837550855
SREBF2	0	Not in Network	-0.254743330406751	0.29122920499661	-0.476262932591747	-0.398312784509892	-0.166887012086577	0.97578599955227	-1.2507269893069	-1.27644495773948	0.556747820496235	-0.709989259757404	0.120790300687793	-0.153822372585463	-0.16539456576434	-0.431948242024043	0.0952489264486653	0.125960201836614
SRY	0	Not in Network	NA	NA	NA	NA	NA	NA	NA	NA	NA	NA	NA	NA	NA	NA	NA	NA
STAT2	0	Not in Network	0.717121414738944	0.153587499692609	0.0658957146700155	0.719228581616548	1.04365233530856	0.19679606861992	0.979878079739264	0.58729642650391	-0.0468427784020497	0.534917377193897	0.315657579653126	0.24983339700835	0.237448418854691	0.49944913038509	0.391895432630277	0.373299458199273
STAT4	0	Not in Network	-0.594572620165793	-0.448256719979725	-0.711901676173824	0.419093212941356	0.968154898639287	NA	1.86993402007748	1.3964553311203	-0.212386150860803	0.310840165836963	-0.839880117992227	0.161160692975184	-0.74998719151896	0.238757240199884	0.569545233853428	0.026162850822719
STAT5A	0	Not in Network	-0.617007830426234	-1.43483497096511	-0.139542476633929	0.203162016608533	0.0484490733391474	-0.176264472204805	0.149883316809471	0.191134287873819	0.0918846465173308	-0.769578988884794	-1.24763507280449	-0.600888296054559	-0.0899740473337959	0.202959588822314	0.329293493227936	-0.852745338072948
STAT5B	0	Not in Network	-1.15671837009101	-1.19968960515989	-0.273706415104554	-0.532339675193139	-0.360541359153338	0.0329071974670972	0.0698467635190827	-0.0443381370972003	-0.192440248505457	-0.608619315327947	-0.888018265753436	-0.615492047192443	-0.422898202489879	-0.363591209104423	0.115562921757839	-1.86378194562128
T	0	Not in Network	NA	NA	NA	NA	NA	NA	NA	NA	NA	NA	NA	NA	NA	NA	NA	NA
TAL1	0	Not in Network	-1.07724547494178	-1.94929473287277	-1.08751932583081	-1.12847905977243	-0.405989702560565	-0.957631084938256	0.98568508723419	-1.5627922497444	-0.6459315518923	-2.79278021627674	-3.09827877803735	-0.425349489385568	-1.24430062541127	-0.604815699681625	-0.440208813137776	-2.9310709132584
TAL2	0	Not in Network	NA	NA	NA	NA	NA	NA	0.485789718889916	NA	NA	NA	NA	NA	NA	NA	NA	NA
TBP	0	Not in Network	0.129682186333637	-0.0340349508274411	0.14524762773115	0.204513943288539	0.261584961762028	-0.438382795394294	0.0951425518696277	0.0166601414288596	0.196225986925612	-0.03830598990238	0.41538960741352	-0.0279821610962992	0.1438053410922	-0.0303513764772332	-0.136028806413992	-0.102905870107256
TBX10	0	Not in Network	NA	NA	-1.77654829240509	NA	NA	NA	NA	NA	0.946352868496755	NA	NA	2.56427511132205	-1.6779360788751	NA	NA	NA
TBX15	0	Not in Network	1.13277302852759	-2.2761861774532	NA	1.99382545453051	-2.66450095312429	5.91497648458024	3.10606194579591	4.69359692686647	-1.78350187882514	3.7344304785352	1.66692345268623	NA	3.14378774121236	1.84628379262384	0.595958775316218	3.15424400382405
TBX18	0	Not in Network	-1.15439999736091	-1.16000813332787	1.58556260492991	1.20232291314438	1.54124059556921	NA	0.511556715052433	NA	NA	2.68766720313569	3.66486160280823	NA	1.5834565493985	0.10965432304244	-0.533160450868701	2.88023798539971
TBX22	0	Not in Network	NA	NA	NA	NA	NA	NA	NA	NA	NA	NA	NA	NA	NA	NA	-2.76967283771627	NA
TBX4	0	Not in Network	-3.08350815523571	NA	NA	2.5675918699169	NA	NA	NA	NA	NA	-2.19181749467711	-3.18823304255541	-2.24193742717259	NA	NA	NA	NA
TBX5	0	Not in Network	-3.0156581409849	-0.680968065628642	NA	0.473059638744686	NA	NA	NA	NA	NA	-1.49840331806587	-2.21408456726559	-1.75666910220279	NA	NA	NA	NA
TCF15	0	Not in Network	1.50023063943405	NA	NA	2.02694682467217	1.46849187118785	NA	0.783191684792019	NA	NA	NA	1.41889552845096	NA	NA	NA	NA	1.11342710894236
TCF3	0	Not in Network	0.988668456032502	0.908587063310465	0.886755539449214	0.828137048678	0.913884460318915	0.967125860017026	0.518886670379159	0.531259675528999	1.02863336267406	0.951784765916518	1.39018084576313	0.409464609006782	1.2236357592881	0.710913478499973	0.211650751175074	0.945489875171007
TCF7L1	0	Not in Network	-0.752799777047457	-0.835287017944599	-1.58314241632107	-0.282817499940262	0.463856424576434	-1.08117060050343	-0.208554972477129	-1.76882470548668	0.14971265086081	-0.474582899493092	-0.0485477488419053	-1.25381471923978	-1.68054422567309	-1.18875020963762	-1.08556043369667	0.330373947493574
TCF7L2	0	Not in Network	-0.0605942641209126	-1.07368974384516	-0.730325271210569	0.0834198397493694	-0.205679585946362	-0.236626216324518	0.150732098207397	-0.323139673922167	-0.330118358004712	-0.31696185260193	-0.805436559708481	-0.353714681932957	-0.704603012233283	0.219290832687328	-0.22703192386927	-0.922702437891554
TCFL5	0	Not in Network	-0.161657930503134	0.288423925217745	1.35946897555486	0.391178995797683	0.701512955909471	0.611187231920587	-0.533906275321658	0.148420474340592	0.515760828182498	0.455667507881953	0.967208035333808	-0.0990558742788355	1.20362430830622	0.277414377408761	-0.379655443250663	-0.422450534526704
TEAD2	0	Not in Network	0.169265733706048	0.384685573656957	0.266766045079709	-0.136155588299919	1.07944343883959	0.135242001189623	-0.3691388487424	0.0471251218492948	1.38160975915163	0.319375192719689	0.423048702941071	-0.375969275201897	-0.0560798781353385	-0.396833608121096	0.619200110919383	0.656680302586266
TEAD3	0	Not in Network	-0.534478937933245	0.128727270939003	-0.536405895140818	-0.461653411965567	-0.189925464622685	-1.2899084919531	-0.267662436680113	-0.311291587125927	0.546317090697404	0.37584171839599	0.629835349720482	-0.484225593113498	-0.503085844172339	-0.7489828484611	0.674219636497428	-0.821609556473169
TEAD4	0	Not in Network	1.09012277238414	1.04771600422395	2.24423265043233	1.22031663172107	0.256804523122066	-0.824478357327311	0.760463496276196	0.658942422928755	0.781918417073789	-0.498286731505111	0.217971733893535	0.0101248415414686	2.45913021375108	1.48782430610643	-0.87300089402056	0.970096611524022
TEF	0	Not in Network	-1.19152047642812	-1.38064056799752	-1.89626596293807	-0.905031074191413	-0.55450209948248	0.689935793118862	-0.667491605526287	-1.15923169536104	0.384357279854195	-1.1693269099683	-0.728129511602736	-0.792524804816286	-1.6084588213064	-1.51932570384975	0.19650604206596	-2.16660092100541
TFAP2C	0	Not in Network	0.801214962582015	-0.506002862617794	0.868738081201015	1.39083369968993	-0.133786363156466	0.869921735525983	NA	-0.755438072220954	NA	1.19737649400191	2.29647642334565	0.0569780091209813	0.0125350719810005	-1.2033687390407	0.508442419562916	0.252011761235488
TFAP2E	0	Not in Network	0.715458952911577	0.326382511569671	0.718809794327405	0.545302348717033	1.48845282635011	NA	NA	NA	NA	0.811939259583347	0.579931414919488	0.476506043214793	0.77090443943629	0.979398485746962	NA	0.244933966028856
TFAP4	0	Not in Network	1.1296293149909	0.650169958889896	1.40065018541572	0.916580793921599	0.434116266758644	0.730969611107613	0.507404633709651	0.745795421277684	0.602042594745258	1.2288266268007	1.86774872129092	0.580062927262703	1.54634155365201	0.883145402816768	0.401287931351501	-0.0195797179012384
TFCP2	0	Not in Network	0.0598703640115324	-0.0402618594843768	0.229608086220784	0.428167221027146	0.105720102010655	0.462513496587744	-0.182437220239175	0.00737149013546345	0.289183649603921	0.253295453938406	0.59381232379332	0.141803100680323	0.22001005758463	0.294892874405404	-0.464458284185552	0.0790427965898493
TFDP3	0	Not in Network	NA	NA	NA	NA	NA	NA	NA	NA	NA	NA	NA	NA	NA	NA	NA	NA
TGIF1	0	Not in Network	0.126483142973497	0.548290299378096	1.04980898602958	0.680644354707367	0.546320607874239	-1.20771382663204	-0.284313759759154	0.880656441402973	-0.201768417362692	0.420398804660139	0.607409955207535	-0.0831478079361543	0.859489956158902	1.01142555685937	0.52740819972653	0.403085738927792
TGIF2LX	0	Not in Network	NA	NA	NA	NA	NA	NA	NA	NA	NA	NA	NA	NA	NA	NA	NA	NA
TGIF2LY	0	Not in Network	NA	NA	NA	NA	NA	NA	NA	NA	NA	NA	NA	NA	NA	NA	NA	NA
THAP1	0	Not in Network	-0.177140165611978	0.114319514845714	-0.155291892344447	0.127955382922367	0.0484178380603975	-0.302170146537341	-0.15017307185662	-0.213959669744434	-0.342985421078756	0.00525934022610572	0.125027291727881	-0.233005125896448	-0.41878736831275	-0.178149628783716	-0.145970240360038	-0.467346205070905
THAP10	0	Not in Network	-0.0463667344496602	0.239058882042427	0.572594579789994	-0.706937221077514	0.222015558400902	0.0970568935383622	-0.485547429047077	-0.170011527500611	0.145333871181974	-0.313837643106678	0.325694788985689	-0.252994686092716	0.308842814527012	-0.132995701815395	0.260108990882699	-0.341811080312048
THAP11	0	Not in Network	-0.0338961015382626	0.0154034297251469	0.176397894751714	0.19123495075806	0.15431783462368	-0.340204884447122	0.173271393287386	0.381395828697678	0.0967429074217251	-0.259736472849702	0.118890673155012	-0.246619692122839	0.26242521068149	-0.369687507187632	-0.193415125282	-0.16621717493101
THAP2	0	Not in Network	-1.03932415309048	0.014994664916429	0.217331132641644	-0.31019396676294	-0.159588029425845	-0.623887463950072	-0.230289328043368	0.135378402703818	0.104901197213119	-0.181934149090139	-0.441152301227465	-0.201728516325781	-0.152402659931288	-0.394070580217599	0.192732857679142	-0.697947348825761
THAP3	0	Not in Network	0.498988893792851	0.00359030465035113	-0.0247378249348034	0.0661859173334936	0.165793601021656	-0.547939805386838	0.200011550069989	0.0694853507520076	0.506139670061542	0.329195035547383	0.271101622584265	0.0692195650630967	0.0433384076296177	-0.363555113634919	0.333618654654047	-0.136317156257496
THAP4	0	Not in Network	-0.0277695177404631	0.420553908184914	-0.0994309994068906	0.0398016243747886	-0.22886235534086	-0.0516337835521547	-0.471391124866795	-0.00804300971434833	-0.0612761564292228	0.273220342784796	0.450316754308365	0.251759303162439	0.201501036648685	-0.315614169832274	-0.0414614260932572	0.348148014092645
THAP5	0	Not in Network	-0.179943449134528	0.064777790751298	0.147058470857167	0.00676440165589873	0.153403575683052	0.205834830803066	-0.146665154038534	-0.228380180153326	-0.342723192873918	-0.120324969742328	0.0251787091784725	-0.190407946464716	-0.283888005841745	0.010913016994777	-0.264953286560865	-0.792215965393707
THAP6	0	Not in Network	-0.0926339651285348	-0.0102931340325683	0.0466901069702612	-0.281435766346199	-0.214362057195248	0.321292173873967	0.182845258984355	0.140937387210457	-0.339262990010843	0.217193372048084	0.116107439027261	0.0433862171778009	-0.249552346078581	-0.0720847943894773	-0.269940402997456	-0.358489649579433
THAP7	0	Not in Network	0.266102529495663	0.41340583528839	0.0770881056564179	0.00424412885482921	0.254458334339348	0.599732159068354	0.255253558355583	0.0161341799055674	0.0475404385791883	0.196697547310633	0.643359995262563	0.0475319019196111	0.225308149227588	-0.52502752041061	0.0840485045659192	-0.0526811806112569
THAP8	0	Not in Network	-0.485466159045355	0.587419928647123	-0.318489490196986	0.157539190066995	0.124065752222294	-0.196870035661144	0.167912665446192	0.229945982745817	0.748774451644103	0.656067172240193	0.770753353022892	-0.149656371304913	-0.118902910024316	-0.480017413033986	0.618162470713541	0.021753629781382
TLX1	0	Not in Network	NA	NA	3.9041100052374	1.58377408943407	NA	NA	NA	NA	2.82661874329231	NA	7.72208076298945	NA	5.07154316667021	1.9716333907266	NA	NA
TLX2	0	Not in Network	NA	NA	NA	0.714226022406492	NA	NA	NA	NA	NA	NA	NA	NA	NA	NA	NA	NA
TLX3	0	Not in Network	NA	NA	NA	NA	NA	NA	NA	NA	NA	NA	7.58659535942313	NA	NA	NA	NA	NA
TMF1	0	Not in Network	-0.040767351124379	0.024147288368925	-0.182686647896532	-0.351175489645609	-0.778165044779053	0.0855623929937699	-0.373477932475389	-0.246666809293767	-0.251120420681689	0.00447206353095282	-0.843236858293538	-0.153825794817423	-0.440674426065588	0.223370664242532	-0.235182094799773	-0.304098079860689
TOPORS	0	Not in Network	-0.416073950628183	-0.266699422592648	-0.281158617317805	-0.179067653046141	-0.208147993460867	0.0581186599693143	-0.501672937409687	-0.669185382344752	-0.456267886680938	-0.198819466659577	-0.0808184169696211	-0.177514727940143	-0.221007140304815	-0.204272469386735	-0.29981731474558	-0.595274140588201
TPRX1	0	Not in Network	NA	NA	NA	NA	NA	NA	NA	NA	NA	NA	NA	NA	NA	NA	NA	NA
TRERF1	0	Not in Network	-0.223317055787118	1.02676379041156	-0.150096944159013	0.598701251730819	0.0653785389165144	-1.86269904431841	-0.14213613440868	-0.546893684616454	-0.190035724600816	0.558460403078176	0.722704890870879	-0.915241790805775	-0.567262096282747	-0.0143573953940074	-0.564504158508593	-1.22696907770951
TRPS1	0	Not in Network	-1.54400968537251	1.26410183688299	-0.444701601895492	-0.0867655102150904	-0.758177627510925	-0.633524629671831	-0.59318230853534	-0.235814295131173	0.605564368055309	0.749465554568953	1.09067287639705	-0.65277576912874	-1.47946659674966	-1.0026585390267	-0.432617000385974	0.842412947368685
TSC22D1	0	Not in Network	-1.68013291613266	-0.776123180185386	-0.363768862822442	-0.71855015609898	-0.621987543931131	-1.21585528830642	-0.14990932425645	-0.206761159801923	-0.506177513502038	-0.865605847788804	-1.15683920064546	-0.243953827933095	-0.428529877184519	-0.590567550994489	1.86478749855932	-0.841817287180994
TSHZ1	0	Not in Network	-1.13018750864011	-0.554476272765573	-1.31305372680034	-0.414990809497073	-0.592129172132267	-0.603383537564363	-0.0176675132446576	-0.309929767526191	-0.451274180667297	-0.193805586272311	-0.434859609689697	-0.169973689586547	-1.30334849717399	-0.889817346148359	-0.287394522936822	-0.429501665091962
TSHZ3	0	Not in Network	-2.11840845985301	-0.495004337054436	-1.32896465454493	-0.571421514524122	1.0004126534138	0.552041206780458	0.141936818200219	-1.12251803280849	-0.389295175914347	-0.451498492658541	-0.0765666022608585	-1.01816256351981	-1.7437145692401	-1.00047619285214	-0.856394656760006	-3.36326189604727
TWIST1	0	Not in Network	-0.852191852855845	-1.13579545595557	1.91638677703047	1.90024583816118	0.808462588596968	NA	1.06937585687551	NA	NA	2.45844124279637	3.45814260470678	2.11006614172056	1.51168693425006	-0.170381349794648	0.55552703526479	-0.817447997490361
USF2	0	Not in Network	0.292893158032316	0.440969990529352	-0.0260199404301476	0.192490504285395	-0.0871267732705018	1.34203553576782	0.528942943560725	0.371082756845951	-0.156488465910351	-0.124591028338482	0.266658136938233	0.287516747573231	0.183857291744292	-0.271077170117271	0.0840183295680342	0.204435192936022
VAX1	0	Not in Network	NA	NA	NA	4.46021965625381	NA	NA	NA	NA	NA	NA	7.84270069025459	NA	NA	NA	NA	NA
VAX2	0	Not in Network	2.12607313075865	1.11659893364478	NA	1.75030652892356	1.5117371207787	3.88804449370869	NA	NA	NA	1.45188503987367	2.05233515762143	1.52360453841479	NA	NA	NA	3.63861779916111
VENTX	0	Not in Network	-0.430031714194725	-0.59174653662002	3.5376429225188	NA	NA	NA	1.9111902729811	1.20667479362934	NA	-0.0378881624412763	-1.20318076054503	NA	4.30004431944593	NA	0.559678995164366	NA
VSX1	0	Not in Network	NA	NA	NA	NA	NA	NA	NA	NA	NA	NA	NA	NA	NA	NA	NA	NA
VSX2	0	Not in Network	NA	NA	NA	NA	NA	NA	NA	NA	NA	NA	NA	NA	NA	NA	NA	NA
XBP1	0	Not in Network	-0.0324037331752109	1.06568164424047	0.159886534616202	-0.961891870378824	-1.05363215943863	-0.0447772146083879	0.235991322006969	-0.574313999728997	-0.731380266186665	0.518816788359393	-0.242390456635937	0.487189186609457	0.138581076172058	-0.590101674553091	-0.615252636755592	1.18906729162596
YY2	0	Not in Network	NA	0.598057254692653	1.35372494000184	0.168868799561434	NA	NA	NA	NA	NA	NA	0.596792015607311	0.260850340022675	1.01925084032209	0.59608294105061	NA	0.0662961081303327
ZBED1	0	Not in Network	0.188743215260183	0.153811524620661	-0.321094608841123	0.125879740982956	0.106153288570736	-0.829265788597213	0.320890271525749	-0.497798759248096	-0.661983900317566	0.343993022590361	0.33023090789516	0.219121032155748	0.0571938680926164	0.113900056287012	0.0753234605238812	0.386287985754941
ZBED4	0	Not in Network	0.655622251799993	0.667675927349179	0.215621611539657	0.318395562865769	0.214598682728175	0.115292383633048	-0.0115849384678363	0.211977256022076	0.579573168906004	0.576566886598884	0.851090329458026	0.475187759559061	0.373820573742286	0.476551135673389	0.0232953849490595	0.851202629931028
ZBTB11	0	Not in Network	-0.0305775634804403	0.0442606271892964	0.264537639484415	0.294324970273709	0.335088676065033	-0.0405248896914966	0.0238101132488655	-0.0907003253112406	0.00869484980696008	0.142353933033512	0.414406622977455	-0.0162761384216169	0.132883678541962	0.308372541810898	0.00252781431042131	-0.46262551226377
ZBTB17	0	Not in Network	0.372188910277087	0.356564597865573	0.0072645643918951	-0.0240517677670624	0.25832760256021	0.287871161881167	0.542636852368094	0.103901456473249	0.378692158746866	0.214417788572526	0.208738249155629	0.326107637988724	0.265602968115879	-0.160783570760558	-0.00580205899217072	0.556327140863844
ZBTB2	0	Not in Network	-0.209080845257451	0.309812691642344	0.0978810816516615	0.338745551449899	0.286253984607802	-0.447384598990164	0.0511499503490247	-0.225759582225676	-0.449972860954981	-0.0730253905964492	-0.0577435934566917	-0.0708434857837018	-0.0145187279161374	0.140781145932376	-0.410138359994967	-0.0295282804695778
ZBTB20	0	Not in Network	-0.982810802786865	-0.827540067554352	1.08954205344772	-1.00715224520231	-1.32438230773729	-0.0949944107517993	-0.129107916356026	0.0271551729265442	-0.727907990389125	0.260155813131277	-1.5284108904915	-1.02142339736966	-0.955619112994407	-0.363911223788819	-0.753480277473797	-0.560386578234526
ZBTB22	0	Not in Network	-0.193664107444522	0.0377272314187904	-0.721573298114555	-0.0798973098482729	-0.142956501218612	-0.00141441766480117	-0.0899718175234822	-0.289050059744699	0.555423855453291	-0.514602296103115	-0.551174381602937	0.0198069811351413	-0.741555709181569	-0.748354443161125	-0.037601256593089	-0.560233430251125
ZBTB24	0	Not in Network	0.13223225112193	0.310287384364802	0.394784644879941	0.0647018356171682	0.123005616082249	-0.512001377029839	-0.455954763368003	-0.385824454196915	0.0405718330906713	-0.0922238778295704	0.202815806071667	0.329750501240906	0.261501429022458	0.426094739665548	-0.216794297602017	0.321224631024561
ZBTB25	0	Not in Network	0.168262783000587	0.101881759633658	0.587428442068295	0.0395452270120797	0.41544216831732	0.0727357980736158	0.480100694800925	0.392589759931178	-0.249823640855086	0.466503780086497	0.107151589327571	0.17504378892384	0.366138283989415	0.388808274993481	-0.26716300729301	-0.108226770550922
ZBTB26	0	Not in Network	-0.343001054532956	-0.0791009189230509	0.149519554206861	-0.0235395322661691	0.2028923336281	0.248797929284349	0.0128223846481972	0.106731685147826	0.59988780444117	0.23460638148423	0.408762604780985	-0.130877989460103	-0.179043195148309	0.177763462662953	-0.395715815341576	-0.930516444824464
ZBTB33	0	Not in Network	0.665251239259359	-0.0863400592175522	0.741622446402526	0.520664384663136	0.126476647343892	0.985446181502842	-0.013855770204798	0.0586039055895332	0.266354974614314	0.242726531552963	0.6861241700254	0.0833460261750413	0.762637105644629	0.626775304813108	0.660953395355782	0.348141149893249
ZBTB37	0	Not in Network	0.290419586864036	0.192053488425955	0.109668299144804	-0.246625172959008	0.151977296192567	-0.568899416803145	-0.111774286767452	-0.00838720849092775	0.467990215973714	0.486441372571767	-0.206676927393888	0.474879359862325	-0.390588795973406	0.0629405653868644	-0.511939008769059	-0.108596341319271
ZBTB38	0	Not in Network	-0.971243789186579	-0.660301759509879	-0.115251762494465	-0.0919074069627328	0.0475282247578225	0.51835725552779	-0.0467037494565458	-0.198181852469354	-0.0839388753426351	-0.292722699374512	-0.10275369226951	-0.760712754278971	-0.19150178674845	-0.116413348332276	-0.0247457004275232	-1.83674451374734
ZBTB39	0	Not in Network	0.369776065284529	-0.183724107487559	0.61465733826855	0.0663500569768632	0.28223335160994	0.221168503699485	-0.0474623332660576	-0.230988247848077	0.295095729547797	0.286250073336949	0.701423457968777	0.151523918124009	0.62309714427896	0.440985712129969	-0.0316242869681373	-0.178551073219531
ZBTB4	0	Not in Network	-1.31018066718847	-0.852207713302618	-0.767748485477247	-0.938506820396977	-0.391146925618192	-0.246050226454123	-0.608365267572065	-0.198112296685715	-0.0659042025464354	-1.03022276101485	-1.28392952309687	-0.585860043715451	-1.12944798530633	-1.07101363492669	-0.070806359024704	-1.49113403993964
ZBTB43	0	Not in Network	-0.426934528124974	-0.0986663099400923	-0.0503846760519402	-0.189550309994608	-0.0668638783953639	1.52810932623037	-0.0322102425334196	0.124664781075853	-0.582953043176018	-0.222953150220215	-0.25778033064754	0.0399002680281034	-0.292240512758591	-0.21436449670819	0.148384435310051	-0.229258902864694
ZBTB44	0	Not in Network	-0.109486078909371	-0.601358928940291	0.184135003474894	-0.174448486234224	-0.627075945602975	-0.00396884579562114	-0.595813450454494	-0.488781766162645	-0.230604383871172	-0.160475553433766	-0.00932537888426279	0.075568402671495	-0.0136088818483039	0.200244975029493	-0.217679651847297	-0.356233769334072
ZBTB45	0	Not in Network	0.239317165284595	0.572782775477967	0.258123080500678	0.155367087029581	-0.0191624233595938	0.303671611190617	0.173514569138591	0.208723419061299	0.766685056971279	0.0435595572430572	0.254164458528109	0.374916461766292	0.734070690852582	-0.0508419236648298	0.254847667991154	0.184848228941499
ZBTB47	0	Not in Network	-1.52324392608412	-0.90507970661237	-0.870877029404986	-1.70961618007407	-1.6101688745774	2.13336935268823	-0.364615742868502	-0.25005341329527	0.0384529394521626	-1.10213438244608	-1.49509758066733	-0.802572660583879	-1.50609447526846	-1.12494794103101	-0.354283741723759	-1.1767777545939
ZBTB5	0	Not in Network	-0.159746991616108	0.076153499057868	0.208671734349935	-0.107761425897166	-0.239210063958847	-0.15450682391584	-0.154613955191209	0.100951123687949	0.0913394572898894	-0.0794298835814516	0.530657502933803	-0.0253047250985903	0.414359304191662	-0.267264649527763	-0.560839764496283	0.17156487361318
ZBTB6	0	Not in Network	0.0451490904294076	0.260721782349601	0.0441664154814823	0.088849820587496	0.196716664211273	0.0788069079630419	-0.171801548620215	-0.120151777446224	0.097030659956432	0.086682955940651	0.231886050555469	-0.0215858587099988	-0.206637326420709	0.212253246458283	-0.208845306759044	-0.577871704640239
ZBTB7A	0	Not in Network	-0.363392609650836	0.146003289749747	-0.521200926032307	-0.261758136940008	-0.462692319325024	0.934667228714537	0.0432166389824767	0.206996556536043	-0.120250590615109	-0.460856162420127	-0.227458568647652	-0.0111661475373755	-0.148685037532037	-0.417989648556798	0.268220080093424	-0.525296665896497
ZBTB7B	0	Not in Network	-0.0778129878858855	0.687109097055732	-1.56276214496727	-0.404376420739354	-0.797648949906318	0.00334879235003092	0.448996002161253	-0.174582983790985	0.730896691234715	0.559054073944757	0.322584845867007	0.580608558337593	-0.855881547013275	-0.934117169545558	0.311014359863232	1.22886288763908
ZBTB8A	0	Not in Network	-0.483951986780983	-0.134419508305952	-0.108279332737587	-0.607824123516625	0.0347326945297067	-0.700786098672932	-0.343082538813217	0.073308208292571	-0.0295815950301547	-0.575871501279074	-0.904281635029269	-0.243413088632952	-0.446074875291691	-0.278030051979085	-0.137070037830847	-0.894048297638598
ZBTB9	0	Not in Network	0.574012368573404	0.588479375441392	0.772503420159538	0.554990008962729	0.433805362966542	-0.353144048737381	-0.345906102211463	-0.027677915940917	0.884377473971694	0.606034432860736	0.697481283776838	0.25876903025912	1.07994324786731	0.556254018501038	-0.173410063668461	0.492605581192095
ZEB1	0	Not in Network	-2.95764491505045	-1.02992048342798	-1.58861477802343	-1.33690980462762	-0.751587432353529	-0.710260115192689	0.646209722884263	-0.714818640919492	-0.139128009812875	-1.33370055678385	-1.83620033747698	-1.00792547961768	-2.65722221740195	-1.16937232125373	-0.425410702569268	-2.98817596838213
ZFHX2	0	Not in Network	0.479100721233167	0.607980429999759	0.208052884687664	-0.933805629961214	-0.702739930260678	-0.149459792606419	-1.74145171558958	-0.576381473028824	0.672094796811893	0.169646080063346	-0.832714158133462	-0.137264947003424	0.201675057076156	0.061406797231779	0.331053605646637	0.653988019572646
ZFHX3	0	Not in Network	-0.285656642564113	-0.0542936738363112	-0.122657056511701	-0.570347723066721	0.208202313396252	0.788445360211221	-0.169618985868102	-0.427934785144442	-0.132192338320288	-0.130008851686496	-0.61161472730694	-0.252572769913801	-0.412410007101203	-0.150032523468675	-0.0872025315499235	0.320171683510018
ZFP1	0	Not in Network	0.040552325316142	-0.186671475657732	0.185853875757127	0.246139018675903	0.332717489632863	-0.104744887070423	-0.0236802546553064	0.275394947106882	-1.73103968085342	0.022431795480722	0.0613764913435077	-0.528192596500039	-0.208909566904094	0.00385263572010573	-0.0208040487900581	-0.640518446599236
ZFP14	0	Not in Network	0.339588700023537	-0.0798573591064147	-0.093671645828886	-0.257790677841538	-0.312605919014599	0.0632209420870104	0.0634147441183345	-0.261354392342825	0.593611337821301	0.124835388706497	0.0653247143172514	-0.183084912769618	-0.226366279373466	0.174053473137802	-0.0575967918094163	-0.636812671546495
ZFP2	0	Not in Network	-1.55542106605982	-0.755604742300366	-0.868637033425215	NA	NA	-1.03412655967024	-0.0353742459351401	-0.261785057105887	0.206613352217983	-0.739695335371386	NA	-0.076628966892709	NA	-0.927634864348568	-0.317968295178993	-1.14449288024104
ZFP28	0	Not in Network	-0.719931759952449	-0.480682898588025	-0.405943106927297	-1.48306686178942	-0.987230598049989	0.151081762842923	-0.725222089739026	-0.411404393513548	0.189628833809111	-0.465204334314593	-0.656282844485705	-0.0946139665739407	-0.823737183756483	-1.1829768137459	-0.223986507140539	-1.08653910245245
ZFP30	0	Not in Network	0.392268090017839	0.480335055697621	0.51913943375992	-0.454795943847072	-0.156065341793705	0.219249808978322	0.13159799047802	-0.223590323463311	0.200076772013897	0.452848486769326	0.499357689202893	-0.0513756477877024	0.259466552986544	0.0859945633138612	-0.214969904515336	-0.142361291690181
ZFP37	0	Not in Network	-0.196406539668646	-0.768242159911024	-0.0611952954459199	0.278299111043274	0.365999907765128	-2.21088695464383	-0.249993900057472	-0.666125848770876	0.47585884686512	0.04745872919473	0.296626998494229	-0.309840908540349	-0.96698364251961	-0.141995023437684	0.251012524433728	-0.987466312222874
ZFP41	0	Not in Network	0.715988909877304	0.950204482492064	0.54123346728977	0.488019317734083	0.836095649858101	0.839409181268009	0.233023990186075	0.452609844862657	1.93635426953801	0.773769316153308	0.889408048141608	0.526225545081384	1.2560362324461	0.749604634169816	-0.164353741562848	0.317656930652899
ZFP57	0	Not in Network	NA	0.205426486771121	NA	NA	NA	3.76759197638123	NA	NA	NA	0.784020696959745	NA	NA	NA	NA	NA	NA
ZFP64	0	Not in Network	0.621773324979011	0.579069205469197	0.499688492504931	0.716185303951846	0.847427159664188	1.59830839616479	0.280668116819656	0.185449790080063	0.478854926654327	0.701674146405111	1.59720579198998	0.08407718047407	0.957977212497501	0.473367924676529	-0.00599447976802028	0.284930648047819
ZFP82	0	Not in Network	0.235713680195477	0.0923602608002125	-0.917061557406492	-0.343957005059988	-0.46145457637252	0.337071319022302	0.302009152401906	-0.446814164206846	0.950478568105862	0.25902071651522	0.0697122041903614	0.0972073871678331	-1.06379592849537	-0.27744150153214	-0.364324205206766	-0.556152341054996
ZFP90	0	Not in Network	0.129774669181237	-0.463858967074425	0.444066105216232	0.128126725081372	0.325203764821051	-0.751844554217125	-0.115573897387013	0.520126002156312	0.0857350476173248	-0.0569489663684141	-0.173070079853036	-0.240459072297538	0.0270833744731149	-0.0733237271560779	-0.0391605905897031	-0.573172481632553
ZFP91	0	Not in Network	-0.324699602430736	-0.056014706721889	-0.640894886236905	0.175046540187817	0.1028819406252	0.510921311645538	-0.14907615091726	-0.0583782974540366	-0.1943594411365	0.00621738006231414	0.238854833460469	-0.160152447413484	-0.927259461641904	0.0641720098905024	0.127264186280895	-0.383219668372417
ZFPM2	0	Not in Network	-2.79172438916222	-1.22526535962612	-1.20525780241304	-1.18566036566557	-0.849515256093532	-0.3359192972185	0.37013750431754	0.0470288537997478	-1.36725754531066	-0.674529311183844	-1.35096240434376	-1.18330167624554	-2.06202861907077	-1.36396602670918	-1.95110273092027	-4.14155204475215
ZFY	0	Not in Network	-0.0366546199247907	NA	-0.489829980215054	-0.298592442542715	-0.514328264319441	-0.561130964159955	-0.350824765177224	-1.97832337038656	-0.605288773806507	-0.310714296342158	-0.630250463706111	-0.146794980166895	-0.0115989372950756	-0.564694827735689	-0.690917962560922	NA
ZHX1	0	Not in Network	-0.511316640990084	-0.368924058388306	-0.564606300370745	-0.0111601595266904	-0.649429610142486	0.50128553626248	-0.573545836870916	-1.05434699179236	0.264341194860124	-0.0597327930916919	-0.0799462075567889	-0.224614009055833	-0.743183694098964	-0.515794413074842	-0.217284188951145	-0.869471843489647
ZHX2	0	Not in Network	-0.982224465868988	0.112933901065793	0.0400155360312811	0.25194204858663	-0.0213174346597882	-0.968743115303968	0.613299921267281	0.419290357327753	0.206011253513025	-0.475554289832349	-0.252848045252499	0.00198557268478261	-0.131167921375267	-0.058384239020406	0.637544899469953	-0.909349163152657
ZHX3	0	Not in Network	-1.46699914669312	-0.903347725479245	-0.218817913039187	-1.45021026556814	-0.318424450871593	-0.904354680545293	-1.30278277022992	-0.777770484834242	-0.0327487250579804	-0.912442612905362	-1.08753441241677	0.05377069031071	-0.19838972072464	-0.882056841347227	-0.821781428301901	-0.762768853764738
ZIK1	0	Not in Network	0.19515619282298	-0.310211204939488	-1.65612322882632	-0.597336194634552	-0.720236606866231	0.316794400581483	-0.253520324476063	-0.436649666602049	0.749779596452517	0.20706267508291	0.058470380608644	-0.352474057887886	-2.26301506091811	-0.621436131936767	-0.23724592304383	-1.6041850955804
ZIM2	0	Not in Network	NA	NA	NA	NA	NA	NA	NA	NA	NA	NA	NA	NA	NA	NA	NA	NA
ZIM3	0	Not in Network	NA	NA	NA	NA	NA	NA	NA	NA	NA	NA	NA	NA	NA	NA	NA	NA
ZKSCAN1	0	Not in Network	0.283618803926471	0.322631666624254	0.352935313729088	-0.176857749441045	-0.375239527038462	1.02205171492677	-0.222666520283035	0.0630454044122906	0.258942023856681	0.360800584384067	0.54937322443995	0.403951652403918	0.511363156988291	0.507285238278554	-0.0126291804665506	-0.0680569915052121
ZKSCAN2	0	Not in Network	-0.0885916218927887	0.335072469923582	0.400057161678398	-0.27956019251545	-0.0659089741441846	1.08106815687052	-0.257980417311411	0.540704157134367	-0.193376801009036	0.110819870978565	-0.0756896792128066	-0.0626046846792421	0.255350671218689	0.324048380288022	-0.11623532041342	-0.350949547390597
ZKSCAN3	0	Not in Network	0.329076912290778	-0.0528884124664705	-0.123968450333576	-0.909980956786802	-0.0703564925145171	-0.326223432567465	-0.142395673832754	0.304472253403695	1.41092550666043	0.140522760618839	-0.0173624842073602	-0.0820883372650391	-0.167709172845513	-0.238736512094078	-0.443777885446541	-0.139415391472228
ZKSCAN4	0	Not in Network	0.72591676324137	0.214254345210816	-0.158473302569463	-0.0153182321211429	0.169263808854194	-0.472217082260889	0.172576660642765	0.116883060205124	0.65070026946696	0.433238037677026	0.380383697286352	-0.0868228893483917	0.0958941258207038	-0.0112647196514376	-0.0893590226726469	-0.111090406228515
ZKSCAN5	0	Not in Network	0.0479441589243877	0.182652210508609	0.2262045332018	0.478747289121399	0.37016566375846	0.470169234617859	-0.0500163350928446	0.407914742717867	0.613730691390933	0.217974984102402	0.386084194665421	-0.135569415940143	0.241895364711051	0.29535884469103	-0.383713944955264	0.109786742343328
ZNF10	0	Not in Network	-0.373489173654016	-0.525858125716858	0.0723798989861148	-0.917091983522716	-0.0287504400236391	0.178937905284846	-0.515693254812991	-0.400753563934694	0.19333756239897	-0.100061943734569	-0.362230355517505	-0.0192526917787398	-0.118281787407606	-0.486109535116671	-0.113708636072838	-0.443611287724484
ZNF100	0	Not in Network	0.584157807345051	0.385343496236348	0.145920259517175	-0.158523008532809	-0.386197298337136	1.01351684224087	0.0579810044976637	-0.00208176191702448	0.13712323435016	0.325689991379988	-0.335153651556084	0.00844672608660919	-0.39447352904585	0.300654778768237	0.490352939793657	0.293749314847411
ZNF101	0	Not in Network	0.180558515952659	0.426649735284522	-0.150674427855658	0.315611018914567	-0.0227620619677884	-0.226766682179707	0.159619941188861	-0.147313901890371	0.558341112387833	0.40708688031029	0.161090949851965	0.0400503866909112	-0.166019784572054	0.113929142327204	-0.390958518676662	0.801456430701436
ZNF107	0	Not in Network	1.28711499180396	0.56785798855054	0.730498137518573	1.06587136055997	0.432206887390046	0.874607129651229	0.277265767502026	0.595826490588151	0.875290246898517	1.30471247977789	1.05544736182068	0.0413077988938955	0.392919022588382	0.862549483489802	-0.124935601826002	0.622749411424787
ZNF114	0	Not in Network	3.97598824773925	NA	NA	2.51588676592249	3.66679344482528	NA	2.45473425979704	NA	NA	1.78966634747422	1.60077729374204	NA	NA	2.10730376601867	0.318249687847487	1.2558904103947
ZNF12	0	Not in Network	0.188054377899288	-0.0399519315334554	0.426991831954936	0.195820069533371	0.167186691740947	0.693230902375289	0.284876765498237	0.599352644789177	0.163422265008818	0.472218291347806	0.48816212352511	-0.119314361987289	0.344700701855932	0.421376232841185	-0.165475635429903	-0.445493245270682
ZNF124	0	Not in Network	1.02257054044928	0.987931549656363	0.148896659211241	0.191069978190408	0.251710505451433	-1.06724662128885	0.192563165365946	0.187791527871412	0.597356887222661	0.899556799634046	0.374488517874008	0.52215823095518	-0.077313169631648	0.865456487706022	-0.093962034513848	1.02186906839566
ZNF131	0	Not in Network	0.251599593055285	0.219758150121803	0.426101311228366	0.7135040716541	0.342786164273649	0.50293336592211	0.134207516669075	-0.0981182681562418	0.204671209134386	0.587509986163539	1.13836114922612	0.104337112213598	0.277656548339121	0.519640194481774	-0.199169720082378	-0.0539415529889255
ZNF132	0	Not in Network	-0.236732143578795	-0.740549520643817	-1.04629254729016	-0.9872535986847	-1.00696126359116	-0.186433538108727	-1.0064490079567	-0.376779867742289	0.164434124695492	-0.374924770281454	-0.542002093155069	-0.168986808841831	-1.41243003026877	-0.700115222420229	-0.616218913073888	-1.35215117688302
ZNF133	0	Not in Network	0.784412368360178	-0.216117987163024	0.652259634274909	0.161805026070281	0.506355070230793	0.0921056093894307	0.496493193222617	0.544540367253598	0.614447905223037	0.253983084732534	0.691461293803782	0.112304547602833	0.75952400505827	0.243333015092335	0.0564542490312148	0.310909029056612
ZNF134	0	Not in Network	-0.200103498615252	-0.0283899225049972	-1.05522341133329	-0.456181965273978	-0.104643166141835	0.380858515247641	-0.161769985050615	-0.319103482615998	0.062382941112611	-0.185252779761716	0.0959848332403731	-0.129330139683421	-0.89699443599732	-0.664763582775816	-0.150593343858707	-0.264204183600593
ZNF135	0	Not in Network	-1.02360616159601	-0.00799560491198459	-1.59104820106713	-1.51216532886925	-1.54041108737579	0.0369472598187881	-0.128248349403915	-0.180736190429452	0.804161000272684	0.0136032061592868	-0.0789856454476807	-0.00436039050025575	-1.89602267335437	-1.32088203791654	-0.153223267990819	-1.02230817498682
ZNF136	0	Not in Network	-0.524497418397013	-0.22783314599623	-0.186077727344309	-0.398267091589574	-0.117633772242003	0.277131925794	-0.222459140096954	-0.53078330804465	-0.195361434160015	-0.407779150404834	-0.459276352550558	-0.184445028589314	-0.525316600556482	0.0594167018006962	-0.163818452845476	-0.423114665166197
ZNF138	0	Not in Network	0.85633209837703	0.484396087061584	0.549015899985047	0.256893644741299	-0.0876920100549668	0.530286473529465	-0.186283832359363	0.0560942740907619	0.50958698014029	1.1789461811114	1.02145252421722	0.29579011899415	0.29440346356489	0.506647453814562	-0.32924160158072	0.684473244403902
ZNF140	0	Not in Network	0.0173411172930465	-0.0966825059899909	0.248663156362381	-0.156991253163484	-0.122066951842705	0.0511905835996742	-0.00375730812165907	-0.0873338160399269	-0.224094289333054	0.214012963270548	0.0671013113929856	0.13896850109159	-0.0142256279715586	-0.160760930990819	-0.224647963923113	-0.226908663238517
ZNF141	0	Not in Network	0.34074883267636	-0.164115402196726	0.111434653157704	-0.556541312448225	0.111492178485872	0.705977125535693	0.0642107406982021	-0.360369484980688	-0.365580083124915	0.338531726423478	-0.358057088293491	0.248592880130539	0.154789391054387	-0.0538796036289705	-0.205800535541477	-0.158517745239297
ZNF146	0	Not in Network	0.386548715567113	0.41450481796011	0.627458984572543	0.506292003821087	0.26335825150448	0.481560199814014	-0.0282331625513312	-0.154771760646076	0.166845764268174	0.840941208297198	1.1082423347466	0.381337927198731	0.518714805376932	0.653372886439267	-0.0225045610584725	0.134158040530904
ZNF148	0	Not in Network	-0.139078514395267	-0.0278500929633052	-0.0869381940679251	0.205408315869012	0.202309643229852	0.111044430433935	-0.225498498627051	-0.0592998106547704	-0.140009524810407	-0.0186162845537655	0.374921191764181	-0.223355552868837	-0.332679625900745	0.161734918935133	-0.427112175868257	-0.451845305837621
ZNF155	0	Not in Network	0.21327454974142	-0.31724015765555	-0.305366109325872	-0.469734026163377	0.107196423228086	0.021118277891643	-0.055557825831094	-0.512010750202007	-0.0200382101502925	0.111493677824275	-0.0349580978924351	-0.0190966095134335	-0.366772357158043	-0.210741534079678	-0.287661247940511	-0.240293151782961
ZNF16	0	Not in Network	0.170652975533855	0.371739964418856	0.314536105973645	-0.0870688739729299	0.11133850285501	0.555920459629299	-0.0570318033819427	-0.233489267549036	0.797263580317778	0.377774360158623	0.674244959127982	0.0683815683085755	0.210934699835408	0.0141215431889492	0.160523961513053	-0.131268055297754
ZNF160	0	Not in Network	0.204670152610766	-0.350606405159509	0.272893533689662	-0.454372774678936	-0.0770084829559819	0.240029685127933	0.696688854502107	0.377442294790871	-0.437898465070637	-0.11046237845709	-0.191284744419995	-0.104857057579102	0.203788896908744	0.157663019213918	-0.078401975973939	-0.194463257772266
ZNF165	0	Not in Network	0.402300601192091	0.719148277876317	0.436212606888435	0.612360198589684	0.443202108022684	1.12179425890865	-1.03928225245129	-0.829871566973791	0.842277229392116	-0.0851283327263657	-0.23335906537437	0.0697315509940435	-0.615153180497515	0.682019748635304	-0.230932110649998	1.3244923401994
ZNF169	0	Not in Network	0.438861111286685	-0.149631354612888	0.124667416537483	-0.105955298871023	0.593603687149152	-0.523631842829726	0.47917478503927	0.292394102961519	0.928395937748835	0.466419311882151	0.262042244679144	0.236670792443181	0.229679196086854	0.476657614090403	-0.386897301348395	-0.196792528281259
ZNF174	0	Not in Network	-0.22018164820056	0.449978294318369	0.167608580126603	0.0269472632034406	0.18943940628557	0.269160743779085	0.207654405172932	0.326276034184867	0.688860808309927	0.338472777518775	0.453118921752875	0.0555781821991152	0.179041781749026	-0.151479165413079	0.232609542151893	-0.469656729521069
ZNF175	0	Not in Network	0.71620723524005	-0.563328081053597	-0.71315455176705	-0.769520479068541	-0.224454236684414	0.483056869625686	-0.047097919954486	-0.296968789257767	-0.160332118154241	-0.570104499417062	-0.628450267968799	-0.154452459309859	-0.641264337386479	-0.395260320055598	-0.265795527684892	-1.06606084890279
ZNF177	0	Not in Network	NA	NA	NA	NA	NA	NA	NA	NA	NA	NA	NA	NA	NA	NA	NA	NA
ZNF180	0	Not in Network	0.471559053781051	-0.112207275485008	-0.233280916553476	-0.085893747779977	-0.089289920864519	0.381793295922886	-0.23646157602609	-0.621213732103441	0.0233336962876187	-0.0871721829106412	0.144975078790272	0.142062307118164	-0.267418519185914	0.273988778610445	-0.432908096603729	-0.317409920480123
ZNF181	0	Not in Network	-0.48099735101361	-0.209169560376258	-0.388510993055821	-0.825763162299969	-0.631011965810671	0.0952553270440023	-0.106970196018112	-0.513878165111044	-0.0416865562693967	-0.396479628712493	-0.269033831184643	0.181364605574951	-0.67815549539719	-0.255260395780982	-0.578709157398894	-1.25634702057399
ZNF182	0	Not in Network	0.488010308502875	0.123523347749005	0.781529626839161	-0.00316086184289079	0.295425496988648	0.56172805892087	0.539921785739014	0.484711354889449	0.373292095029356	0.385312581113027	0.158000753774724	0.0836725497043744	0.890452958812801	0.651928275532223	-0.136368198011246	-0.0681248583209263
ZNF184	0	Not in Network	0.464983834206613	0.328771215925242	0.445249671761473	0.312171260758165	0.262075815368033	-0.925887738271104	0.0323195365341609	-0.528739739411442	0.476104799165858	0.299500052563319	0.423066523128923	0.0640441717261126	0.306727225360718	0.31369181350827	-0.16171505483111	0.1025512681148
ZNF189	0	Not in Network	-0.460395250829299	-0.401540827994871	0.0578582334363402	-0.29435592739907	0.0104325926847953	-0.363129198058033	0.968142745052563	-0.0547892464832935	0.519341219124096	-0.292108046590904	-0.346564531166843	0.0635855219478065	-0.0040901976684687	0.370957990894147	-0.275116227136087	-0.613499892157552
ZNF19	0	Not in Network	0.335660647407177	-0.228579245364462	0.0855911662792237	-0.4762320954951	-0.213658386051737	0.00596802513122992	-0.0439559435226039	0.942092656921714	0.165522918443743	0.17326233006512	-0.782035944855613	-0.156701867063926	0.321297490341022	0.0342384365607934	0.012864228891432	-0.478474367954235
ZNF195	0	Not in Network	0.739700133767278	0.0354568434577965	0.862492674052299	0.292668405207328	-0.0928363636871653	0.306586019881043	0.574805532205927	0.40784701170473	0.528546002744168	0.726799675974022	0.508921513888625	0.35641175215587	0.727790955856119	1.18359569897775	0.119025260173979	0.608770909422682
ZNF2	0	Not in Network	0.437063053652266	0.0716393738435651	0.0748814779991979	-0.31664669672231	0.0852913928163836	-0.0677751975158703	-0.0888380809777	0.0575952192174906	0.484269332996937	0.124843750490397	0.299933355736858	0.0423890207824413	0.159277159385736	0.0156609914135162	-0.268978227441383	-0.00769744889085356
ZNF20	0	Not in Network	NA	NA	NA	NA	NA	NA	NA	NA	NA	NA	NA	NA	NA	NA	NA	0.7403105002533
ZNF200	0	Not in Network	0.419227143964317	0.466354611706279	0.837030420822768	0.340440672321027	0.662601229016879	0.310179109740482	0.269792585343402	0.35560581380444	0.624404977703411	0.29685663286111	0.474660618576652	0.14483538567269	0.789197324589345	0.605792164690084	-0.0562033074424387	0.425506224482286
ZNF202	0	Not in Network	0.203250048302146	-0.269163333892528	0.683711541805076	0.137496308663603	-0.0308595775672902	0.0888680716403091	0.525748946512271	0.287872952464087	0.322668469845907	0.415431904251684	0.584864989648532	0.0110319393700636	0.80333040249454	0.366207350647004	0.0235758762628695	-0.241567722257568
ZNF205	0	Not in Network	1.03836804110631	1.06955835358747	0.807724305491108	0.133328069002243	0.382273518198054	1.02205157438973	1.22377318780066	1.04394852266355	0.727271566961199	0.467816388145503	0.447676357496471	0.618920969691497	1.21580820401466	0.247722245304012	0.60166800652618	0.757414742594102
ZNF207	0	Not in Network	0.346048056693526	0.243146662057053	0.457614133810332	0.372940515472569	-0.048822950938367	-0.028143413268061	0.393408874538692	0.41161630457377	0.479592729498812	0.520607351884449	0.503526530153387	0.178695753234119	0.397865423151966	0.262031131155509	0.227239072684562	0.461609812006674
ZNF211	0	Not in Network	0.189905495891831	-0.219995125268187	-0.458865700586803	-0.460518413903412	0.100450764643955	0.418307020219344	0.144287303588698	-0.0621046327944087	0.173198463197218	0.0112336618905206	-0.140255840205104	-0.1340935156285	-0.431847218064623	-0.241249789867851	-0.147167908171474	-0.176731279655524
ZNF212	0	Not in Network	0.29567167691036	0.21807690570157	-0.0948846587910606	0.11405306910213	-0.025996967190729	0.381031209668444	0.0615617600886327	0.34979599786031	0.336747795032382	0.614890201512924	0.78249847566428	0.213522979578948	0.386862751012137	-0.280249973392731	-0.0145471837244969	0.0874637181286647
ZNF213	0	Not in Network	0.361901926517546	0.824063099625402	-0.145750295583073	-0.0596561322043914	-0.113857780076048	0.44625683176932	0.140810491262092	0.389970023155479	1.01768533906021	0.435158876041265	0.307979002254749	0.156247385634561	0.559480649631911	-0.12916637909881	0.620761803118524	0.766941488349556
ZNF214	0	Not in Network	-0.284603798480608	-0.502650902367553	0.212987063001307	-0.143849133846439	NA	-1.23589961702669	-0.25371022870316	0.0991850151996918	-0.309415384717954	-0.392362355245302	-1.36052640997661	-0.271529715149877	-0.072540500211456	-0.0122666765859073	-0.400547062332684	-1.54374830710056
ZNF215	0	Not in Network	1.05834513050569	-0.283846159494817	0.532575909807383	1.10930503769891	0.489109177995959	NA	-0.221992456541334	0.17651186050551	NA	1.54522627674294	1.20700194592259	-0.414138155765663	0.598225660703602	0.268043195570929	0.349614351800866	-0.0974495902842197
ZNF217	0	Not in Network	0.224336206628087	0.757182882453074	-0.279966285644397	0.56807127374055	-0.145843300947498	1.09417558835365	0.216605438135522	0.649310244819352	0.0986041071347911	1.33788725851065	1.04083392823055	0.585696540002826	0.274242567657068	0.870101846596731	0.781873448323617	0.461959980774015
ZNF221	0	Not in Network	0.0147065940060024	-0.335016638882591	NA	-0.76208799850318	NA	NA	-0.260036097601871	NA	NA	0.280152702214786	NA	-0.241671224010443	NA	-0.185876728689204	-0.479305933069384	-0.228165510553076
ZNF222	0	Not in Network	0.206571067503713	-0.0110903847912598	-0.0666209700134778	-0.32981745506961	0.145813042454683	0.076718208821102	0.170807296922121	-0.283931502978903	0.33225455910422	-0.00796723575805033	-0.111214364819534	0.0529219052781079	-0.473704263756781	-0.0133236066962219	-0.211344854247848	-0.346011302795377
ZNF223	0	Not in Network	1.02712492364882	0.13375622733448	0.122953059540605	-0.378474021160743	NA	NA	-0.183333647035725	NA	NA	0.389223765848882	0.592277734476457	-0.0707619812407062	0.197798345965944	0.320777261727105	-0.190708493558061	-0.0758873136671325
ZNF224	0	Not in Network	0.822367744196156	-0.16184782031582	0.158517712170998	-0.134571205759113	0.517145723429246	0.425725292578485	0.804088369040262	0.652242110952417	0.518660838558468	0.28309418770533	-0.130551958434492	0.176417011951215	0.119351707370465	0.679373738193735	0.125412030813608	-0.161625931022307
ZNF225	0	Not in Network	0.345847562011662	-0.259761065066698	-0.313553427911074	-0.444803983125599	0.132014646595863	0.00940210375724221	0.168900459101736	-0.0716483413822265	0.267867364326576	0.0185502724145924	-0.0220595829072725	-0.0308638127059489	-0.426414104213167	0.338103130559411	-0.34255523714491	-0.446981603821382
ZNF226	0	Not in Network	0.353668557943296	-0.0529743211529509	-0.0451886260089064	-0.339949077841634	0.0555563874435582	0.575400756492276	0.336665566076059	0.175096946455406	0.363569766749051	0.308609562874871	0.0392039861965201	0.227056638133113	-0.276572729414382	0.0978626013735759	-0.147606956729315	-0.240580942396904
ZNF227	0	Not in Network	0.230443369706266	-0.154473954903191	0.16830776253782	-0.101656650642146	0.215093215251858	0.510424863192696	0.202474130823135	-0.2290305925468	0.228507218169788	0.141609221747944	0.281012411445324	0.275724794609311	0.0763108631532589	0.169649787467733	-0.241131317784492	-0.267716294939372
ZNF229	0	Not in Network	0.632860364668412	-0.23614451408515	NA	-0.798514352900193	-0.519392561854964	0.207752260164121	-0.634332126608357	-0.596793957792797	0.897843036522646	1.35658889371579	1.30306912434567	0.350804980038839	NA	-0.573073586839503	-0.345834169798856	NA
ZNF23	0	Not in Network	NA	NA	0.778210502560681	NA	NA	NA	NA	0.824740539768456	NA	0.535217262704995	NA	NA	NA	NA	NA	NA
ZNF230	0	Not in Network	0.286569378802742	-0.143931179468729	-0.0884967506242096	-0.312380979337577	0.146353058971004	-0.0994571558217403	0.300218820353373	-0.0951721985499242	0.0885615023646488	-0.185082704404179	-0.160899796245948	-0.225861208249532	-0.325299205995396	0.141428889779132	-0.271739784747416	-0.446765152503051
ZNF232	0	Not in Network	0.443903530007477	0.0582905121782264	0.212280778998312	0.336744147367923	0.194862537745307	-0.699732958458811	0.381314057971927	0.253114119347034	0.523943141344388	0.135141733473122	0.171343469249905	-0.112016498654146	-0.156593016003292	0.419481068507334	0.0647754458929626	0.308381411095551
ZNF239	0	Not in Network	0.462067402484187	1.22981704631463	1.79566054291133	0.41528495452233	0.0332698017863423	-1.55840938120907	0.188685081118192	0.0992609054756041	1.38446801062918	1.67098283519746	0.769439249697005	0.523365156066483	1.46159311167064	1.31287554530228	0.121939669501432	0.12436911382368
ZNF24	0	Not in Network	-0.249800872755609	0.228612417559451	-0.422102493536937	-0.464729015204988	-0.383230469440906	0.420580769843517	-0.187923867601611	-0.408703055288109	-0.445100416949275	-0.119793803899576	-0.305123795194405	0.170538518525876	-0.882535807736524	-0.058205181103174	-0.196139315215708	-0.165532959736983
ZNF248	0	Not in Network	-0.324921802830821	-0.319827033736383	-0.138223377847179	-0.519726240578724	-0.14423297346553	-0.235309522433915	0.955344160108998	0.813278506837034	0.560370497813869	0.153204692384656	-0.0809392753172492	-0.284586393717903	-0.534333049165118	-0.195865610589204	-0.478103657073661	-0.620131948981597
ZNF25	0	Not in Network	-1.40289390445876	-0.829500955436296	-0.727356667565844	-1.04575285933497	-0.863201089037519	-1.16029659117932	0.345789485423231	-0.381984255302408	0.0198296036027723	-0.745368552009862	-0.950982451013045	-0.516190742571819	-1.59737784719188	-0.87617992924208	-0.318737056816189	-1.75820380681524
ZNF250	0	Not in Network	0.215024989825595	0.443455262283381	0.530032666558922	-0.109972024480631	0.387281860037582	0.252020904585916	-0.420289568961635	0.615193981755477	0.642935641145031	0.246757961031186	-0.0620212069532899	-0.0125804041715134	0.597362252459775	-0.0447354954442835	-0.108852597237785	-0.0205731773622331
ZNF251	0	Not in Network	0.373737845860942	0.385007736428084	1.02393466063199	0.253936114928286	0.69347803640927	-0.23406267444991	0.31260053836175	0.0931488484949842	1.24717974594966	0.77518221555752	0.645347073248166	0.282586528509483	1.12327433314012	0.584632854306092	0.0226271963666914	-0.147956196202937
ZNF253	0	Not in Network	0.828915077974704	0.176280544763873	0.112733756837784	-0.337330719589739	-0.78846294372053	0.514437279551161	-0.327017708162834	-0.420118798749497	0.318736156832983	0.530477095637515	0.015210918951955	0.327270916842923	-0.00787568871566574	0.200020454138805	-0.243316181888681	0.147185739961708
ZNF254	0	Not in Network	0.745237559870073	0.277488722694903	0.114014894032362	-0.695838714263562	-0.642242318312669	1.10788746366176	-0.38804921551915	-0.103054514688943	-0.328896819930589	0.730089957343454	-0.438481202412219	0.045475792455004	-0.313416531895597	-0.0538543544253411	-0.278436261056422	0.17464373989835
ZNF256	0	Not in Network	0.151831971555422	0.0531343224786219	-0.742494188476942	-0.227590244533844	-0.209619643061085	0.805085025301907	0.257203483448881	-0.112178412079293	0.594662557562055	0.184530671258597	0.640908075518325	-0.0690163347843836	-0.701334011848246	-0.431512714416918	-0.12663474915769	-0.068105218641304
ZNF257	0	Not in Network	1.13003820277597	0.417811452274282	NA	NA	NA	1.51924862888259	-0.163445887494847	-0.44346083425124	1.65763701895742	1.01697468403315	0.22391240330304	-0.877236944876457	NA	0.187404089860631	-0.632170332678866	-0.0433514269879448
ZNF26	0	Not in Network	0.650869030398066	0.150424465415101	0.960293004959196	0.18315657587368	0.38244300374142	0.422760552218197	0.979405597273303	0.819012149539068	0.617105472008673	0.675325024591826	0.456907843315097	0.486321291688368	0.808874139039013	0.795597528578413	-0.0226265232089032	0.058524312107206
ZNF260	0	Not in Network	0.632492030915736	0.399924556004748	0.429557268421821	0.101113107171184	0.0326242922663976	0.181749201985333	-0.285443165942025	-0.178363720694073	0.345394665144086	0.653546634375193	0.661910442862974	0.183826228532092	0.175356111315888	0.411844835684985	-0.0805239437799413	0.291813900804438
ZNF263	0	Not in Network	-0.228493795081104	0.406462631777653	0.644544094001182	-0.194745791281505	0.0688976007601205	0.59777416621259	0.257808231575189	0.396741370357164	0.288956125625068	0.190906980268774	0.140259915928457	0.233202928958113	0.78361504497944	0.21362746189439	-0.0266055093571416	-0.320373142190288
ZNF264	0	Not in Network	0.131373693081453	0.0952626626367599	-0.424721121635279	-0.293241653418033	-0.0908864099124116	0.424479228123564	0.141738628579712	0.0325977492873392	-0.112809937175845	-0.223509022018132	-0.299321066551173	0.004405497674916	-0.435414493563137	0.0256937516715133	-0.0196110867668187	-0.327926089245754
ZNF266	0	Not in Network	0.536536577449176	-0.2378712251988	0.198825328060651	-0.200302094875516	0.299973314398279	0.42828848713111	0.694437842010583	0.391786608919855	0.500440560034294	0.0172376541413677	0.101580441586516	0.342815569995892	0.0906743260558654	0.265263353294573	0.0431788020811136	0.186745498933624
ZNF267	0	Not in Network	0.154151629767247	0.362693151881518	0.765927985585006	0.951732342781902	0.360540621022503	0.208630280770312	0.894997724148338	0.735997305280928	0.0621314356719673	0.443003321379994	0.316254858803565	-0.184015342471201	0.302849151173477	0.86622676961618	-0.136901756315873	0.0579780155924291
ZNF268	0	Not in Network	-0.0849071582352387	-0.239454035188039	-0.053163726788764	-0.36918839735577	-0.142897936702936	0.163712438504724	-0.324315985542899	0.00794762663674777	-0.383501758529335	-0.0248008712092623	-0.296396161157158	-0.133769466533648	-0.203996246228399	-0.0747397897460396	-0.222519359544683	-0.168810150152248
ZNF273	0	Not in Network	0.859382998848428	0.459775462962401	0.632084096005958	0.813554963000162	-0.351355364263549	1.02757824299634	0.431998238643993	1.41599802103649	0.89249803317621	0.582298993134047	1.04415180674629	-0.322636213700925	0.175874497992403	-0.0793081281138212	-0.315318297165244	0.0272262908000543
ZNF274	0	Not in Network	-0.114951596074048	-0.114659121863907	-0.458432030519035	-0.435073996875185	-0.071927876309683	0.03427075813308	0.337551770336888	0.0943799530691674	-0.43668158432514	-0.00871948665094224	-0.343673889135228	0.126422347394482	-0.370261793970021	-0.491430640123493	-0.085679754876662	-0.30059885496691
ZNF276	0	Not in Network	0.294268169422486	-0.0237827577665518	0.524916006579487	0.127534423107818	-0.117111426660333	0.702119084641599	1.3091724128281	0.960675036265926	0.258653467556627	0.464029152925573	0.335873132674083	0.568757467454663	1.07243692100361	0.0429017805039444	-0.0682108441408583	0.15040802396013
ZNF277	0	Not in Network	-0.282046152129619	-0.22723594918456	0.296590723524975	-0.0460307792161972	-0.0624292801113492	0.367394932770086	0.0443658196680365	0.340739554773287	-0.0189558392553558	0.112523688275661	-0.165480199096782	0.126833764098849	-0.0465532523154843	-0.105946554150072	0.187499950982487	-0.422727551759429
ZNF28	0	Not in Network	0.776319246451169	0.642897400180201	0.153789992463034	0.451279639872793	-0.0012367140173545	0.183231809631797	-0.168284832451246	-0.0775398672507205	0.924215241029548	0.530944961143561	0.445370398408871	-0.148129480260826	0.094061982691802	0.882015101793467	0.136353298306469	0.791303720442542
ZNF280A	0	Not in Network	NA	NA	NA	NA	NA	NA	NA	NA	NA	NA	6.9925363949006	NA	NA	NA	NA	4.20594534905764
ZNF280C	0	Not in Network	0.336353742411475	0.178274780944449	1.3561981363675	1.1175825998137	0.719190080302318	0.190413618467466	0.230804355306583	0.283404159585701	0.636094382824296	0.744500885530914	1.32563926583271	-0.0723074564799988	1.13502100509742	0.841844126925443	-0.169896365159061	0.248424007459108
ZNF282	0	Not in Network	0.429387097827366	0.476639247351092	0.411875936241604	0.341099272270345	0.387430010620671	0.613287756278391	0.363302796780261	0.628507647620288	0.70731221504964	0.316239694019494	0.713410506431188	0.345072671831579	0.806856422053403	0.0523920243879101	0.205269952493264	0.33940609644358
ZNF286A	0	Not in Network	0.570947059735904	0.218572659421869	0.471179240125415	0.598737129099835	0.334039838567059	-1.07346180604999	0.142841083069983	0.16885757988369	0.369344510549435	0.474733591183869	0.85827993209807	-0.264140793198407	0.267549142182279	0.485336104014677	-0.291073362037854	-0.162903702178716
ZNF287	0	Not in Network	-0.348746957138872	-0.128503920343469	-0.862337043729377	-0.943030522746842	-0.516341697701157	-0.35240394938525	-0.668901477015825	0.14746796741691	0.449001734572303	-0.256504886690151	-0.0191634920341604	-0.251932754778059	-1.10177025844468	-0.7493764329904	-0.0122484446323858	-0.791931872493451
ZNF3	0	Not in Network	0.536281060451914	0.373259084331739	0.550075245400215	0.414416119028124	0.238206295453519	0.618310206538326	0.228104540094283	0.64613721133506	0.416728856391262	0.548165957641818	0.666252206704406	0.457022622836593	0.733245319299171	0.41773174402137	-0.132958249357413	0.101289818278121
ZNF30	0	Not in Network	0.431063419804139	0.389292543483632	0.485393194194528	-0.192020756023017	-0.190565055528298	-0.489706278885875	-0.18000426855508	-0.246237561921373	0.61573234811497	0.333501780449841	0.138326294395609	1.29649804576649	0.465451530116738	0.465963801198246	0.10474703038171	-0.0989086293530552
ZNF300	0	Not in Network	1.07383330572022	-0.507108384362261	0.423317519620068	0.196364059102548	0.399780768506605	-1.90345010588387	0.392816167505268	1.06832698231028	2.03723570820791	1.22576814114855	1.11949763357808	0.28212036240364	-0.0203747542236975	0.20484497900771	0.514833018369113	-0.566061231644555
ZNF302	0	Not in Network	0.00620787226378247	0.0128198643761261	-0.0985435381930485	-0.311084623812503	-0.299419212141057	0.0757309170225011	0.33007362432816	0.132538589510838	0.346788194603285	-0.0297410769398827	-0.130192587420293	0.177592133284648	-0.368116282770107	0.0680708059531862	-0.22342375105647	-1.1116653119458
ZNF304	0	Not in Network	-0.231214543942668	-0.0550511832082714	-1.36989144760826	-0.266249954570383	-0.0636404244404277	0.768963147787185	-0.0603532559275231	-0.602348195253669	0.22216779075152	-0.384949152820233	-0.0441110717050826	-0.0359115948764958	-1.55060254242071	-0.138635686328613	-0.263310544843438	-0.395223133350646
ZNF311	0	Not in Network	0.494007484697735	0.144051650552015	0.426137671230035	0.104358416050371	0.485544117033346	-0.249101921356132	0.144383152729443	-0.11889463162399	0.153345132197872	0.333706952728605	0.533987553192998	0.0922417732562607	0.610498959487166	-0.442813800391339	-0.263345601261747	-1.15463990540274
ZNF317	0	Not in Network	0.107002230719689	0.0349120883886503	0.270003968507427	-0.0985859689675193	0.188855151748898	0.740542795661447	0.0270176539450246	0.00606232135310533	0.115382617365919	-0.203148596069693	0.137352497622099	-0.0593236055495418	0.382197310986136	0.149678582194229	-0.0431480922062034	0.125078843018133
ZNF32	0	Not in Network	0.0264945745802652	0.114049899798762	0.247834101707485	-0.193873877794223	-0.362139523722182	-0.99446885700993	-0.161847844369398	-0.115599573128903	0.142379913823668	-0.100412983757601	0.0338179822325707	0.0995972581667882	-0.324287765308457	-0.546532309787944	-0.106883452368842	-0.336668465807204
ZNF320	0	Not in Network	0.634180397145238	0.27472563205318	0.320695994400719	-0.0030584825641928	-0.436998294820294	0.18469319883573	1.07690303850065	0.947425978513955	1.43823697623822	0.646820670880006	0.119694161366344	-0.00330099573454487	0.164368698802122	0.702713073164718	0.0616287887784182	0.582196089586535
ZNF324	0	Not in Network	-0.178289383033678	0.105971098012131	-0.114714897085572	-0.136230121687568	-0.0348695288288259	0.579628151576762	-0.191172873675847	-0.342238287307336	0.363490837893469	-0.3229022090274	0.0654861626033071	0.0788836370541926	0.131412444659557	-0.279255075453747	-0.14608560243124	0.0954246065891295
ZNF326	0	Not in Network	-0.0811605562307198	-0.128103903003408	-0.0755050214452003	-0.14713577781077	-0.170780696188291	-0.536718658776504	-0.172972987469795	-0.103409630657254	-0.401965639268529	-0.000313594784425176	0.413178444657675	0.045660827752658	-0.0529443430722526	0.252875039349919	-0.230902825457567	-0.209392706481059
ZNF329	0	Not in Network	-0.0450439870255694	0.0655888050495559	-0.206874742070229	-0.691459956642005	-0.463870303345725	-0.264655989160426	-0.418667317323749	-0.393638845994526	0.0800897635028236	-0.152711891838865	-0.332353657492487	0.0184782048117401	-0.3083514121095	-0.42278768945023	-0.145634879598148	-0.4323970973668
ZNF331	0	Not in Network	-1.01665757557527	-0.54608993171356	-0.658890309888735	-1.32515066000224	-0.960504517249036	0.0104193223762948	-1.20683884819822	-1.78055807449527	0.188472191169611	-1.20750084700175	-1.67910842651672	-0.538299819034654	-1.41070644501674	-1.71508561973574	-0.693285956557984	-0.916858447153346
ZNF333	0	Not in Network	-0.17584496183291	-0.520591244654912	-0.167625975996595	-0.387036791904571	-0.058124947395269	-0.0349514691149462	0.61164852871754	-0.0158583773352482	0.373175574264244	-0.25413656821112	-0.287564965298089	-0.156479595862054	-0.324994189809096	-0.324924022806296	-0.346624445362533	-0.844422585718896
ZNF334	0	Not in Network	0.378138948208637	-0.937705007156328	-0.35944053731507	-0.68155069117099	-0.874676365618583	0.0125321372869167	0.409654314052843	1.32290076795866	-0.445577650303952	-0.332913348593603	0.161496720868737	-0.357389327743042	0.524277216136993	0.443875798964459	-0.362235401776794	-1.89798985665113
ZNF337	0	Not in Network	0.503484424216389	-0.0652654625881234	0.86747381475615	-0.134127739470278	0.473974810146716	0.79813826839236	1.43031063697653	1.47832391492387	0.884145748370751	0.235272732940281	0.263453700156558	0.196389781809937	1.15988241903005	0.401021829302957	-0.360669331812475	-0.533427160608595
ZNF33A	0	Not in Network	0.0941878409998739	0.0608343104101619	0.0756870698101021	-0.673371813018936	-0.441420777985733	-0.294810914688759	-0.18726140427624	-0.219139076045324	0.0824724851514666	0.172577592818633	-0.461905854903792	0.0325718876623138	-0.0627772026668245	0.227811015708266	-0.127391556671775	-0.0671382725195796
ZNF33B	0	Not in Network	0.119006073442566	-0.514302910360332	0.383344228149698	-0.758170259886298	-0.565497881849041	-0.787619571842762	-0.0955811894342119	-0.0555351058930942	-0.122861551902811	-0.156577682553306	-0.653999743499324	0.0561495318683729	0.312260448957054	0.25135576512444	-0.515569662521718	-0.367415800187742
ZNF34	0	Not in Network	-0.56849754516445	-0.142935585917223	-0.00365730938643168	-0.229802893531321	0.097415397818286	-0.494962536446567	0.0660158431930715	-0.101436810655812	0.607798379206162	-0.0819289428818442	-0.37043649291971	-0.422824157488478	-0.0352977246338002	-0.541798239287456	-0.170407362627124	-0.971307032651011
ZNF341	0	Not in Network	0.836527895380979	0.557504027702339	-0.335809430530885	0.0405481635803066	0.0741581796572415	0.384259896764603	0.334373076268025	0.407244321135195	1.06927206895375	0.799537216608641	0.189697070657343	0.174276699944536	0.34470600901598	0.270892068959577	0.391412077662016	0.736278612592262
ZNF343	0	Not in Network	0.173059068558936	0.0289093390029357	0.838193505435205	0.0721062086238854	0.211739499233267	0.321313124252363	0.469629343680671	0.35413174866568	0.391194332813638	0.108024736837185	0.664361225033851	0.138058442165377	0.879341179801527	0.443470000299772	-0.223513776919062	-0.125678956358503
ZNF345	0	Not in Network	0.311160620151855	-0.504993506225998	-0.229196200243336	-0.880925528589312	-0.660666012522287	0.544086913972812	0.572358677060479	0.121707329512689	0.38683849035873	0.0108253947361635	-0.0186740985663314	0.158129997579009	-0.111724660640633	-0.495603802446643	-0.369056228854424	-0.422664578021535
ZNF35	0	Not in Network	-0.0246856253131902	0.180889926163793	0.379202953843216	-0.211166389158431	-0.283937811081467	0.206935854824676	-0.244679624144968	-0.162660674332906	0.396128281205529	-0.140739442812141	-0.1396425592893	-0.0500160705896308	0.0717722193221943	0.0790860587956015	-0.0798243731428139	0.612419847561765
ZNF350	0	Not in Network	0.649407894536847	0.319188578523483	-0.808076672857099	-0.350425914806216	-0.467201566116098	0.831101566630067	0.221598496213388	-0.339232463021517	0.075176782367913	0.261003997446356	-0.405472946673546	0.829012146906878	-0.620534494048597	-0.161098290564806	-0.112464526120538	-0.234992606167542
ZNF354A	0	Not in Network	0.396274774582609	0.223080837215871	0.437008111006747	0.36586290864749	0.571383819475882	-0.111961216893913	0.793935929394789	0.673984852227895	0.778761812986048	0.329705392228284	0.434003289082335	0.123025388852827	0.180852009417033	0.340397946400607	-0.106550175037082	0.11370766548549
ZNF354C	0	Not in Network	-0.940753363156856	-0.907704429935381	-0.736740541107582	-0.71647044673474	-0.305259676084296	-1.71112553451055	-0.0875769847106746	-0.452686879382016	-0.163727808800849	-0.200380969335489	-0.363073682890186	-0.292530675078002	-1.67614230794487	-0.813011977932386	-0.632153248118404	-1.37229547178781
ZNF358	0	Not in Network	0.0534797290522243	0.134423528172118	0.0392263412021562	-0.697129995021104	-0.480342587126552	0.755762704850289	0.555434652887355	0.557444852560067	-0.17049823639151	-0.130157036462782	-0.166019294498682	0.39574809401458	0.62323632281598	-0.823020242847802	0.463490075017368	0.404761677892188
ZNF37A	0	Not in Network	-0.181412314924958	0.222339046580628	0.387723062851422	-0.478141527979578	-0.019389635796741	-0.0100074898613069	0.127270355165485	-0.393726750825907	0.216561773110644	-0.112675661248323	-0.288164112156794	0.126065235786126	0.138976173010267	0.183627251664474	-0.514546240835883	-0.516923967405851
ZNF383	0	Not in Network	-0.0263612274988	-0.439101497496311	-0.23364367875101	-0.66974869125321	-0.39225370505275	0.0855690779761919	0.106449978366244	-0.352219220322414	0.15070599644707	-0.298891516014909	-0.0624022964475184	-0.332675724954151	-0.558450731854147	-0.412049225187031	-0.352360755849676	-0.836890847205804
ZNF384	0	Not in Network	0.0655302538260049	0.0350448844635613	-0.0488397161356417	0.132126960739855	0.135025188310959	0.237444066654503	0.454032121188528	0.0651824440260714	0.453423029433602	0.262507487809451	0.603998632075848	-0.237845302579359	0.27604859869601	0.0059978932085365	-0.191394451234665	-0.0540542334779282
ZNF385B	0	Not in Network	NA	0.811123913590432	NA	-4.07830994696955	-0.748166151830972	0.378494164280204	-0.68902357504043	1.51366329400127	-0.726910877634275	-1.71298997809079	-3.54440858486354	0.986934210425405	NA	-1.48980150568544	NA	1.01593181005043
ZNF385D	0	Not in Network	-1.6833296604011	-0.902419099181744	NA	-2.16049944821178	-1.95383220722196	-1.99881961808631	-1.32526567073127	-1.72589475430614	3.26282719087749	-0.878257924406881	-1.83866590364213	-0.300197086067069	NA	-1.12558725464431	-0.46216255398241	-2.18774003779414
ZNF394	0	Not in Network	-0.183134892690803	-0.0383756574653602	0.0245162286189213	0.394305336334144	-0.0460110167505592	0.676859757877543	0.519899141356507	0.381622057461877	0.0580483688698503	-0.0344465570721841	0.097805480367161	-0.0200431438298162	0.217680309612421	0.0765729906795667	0.0206281608029044	-0.0499108071770726
ZNF396	0	Not in Network	0.480183632252777	0.332625208140839	-1.01506837598803	-0.97560148336963	-1.114240764244	-1.07667264770615	-0.601013450832823	0.0379356219678378	0.449221622256087	-0.160843344337949	-0.852333577146558	-0.171269934165053	-1.26510951123145	-0.369076688719907	-0.659127459068721	0.0547526928901071
ZNF397	0	Not in Network	-0.212201497695297	-0.13134242599031	-0.142511361143941	-0.733616680166501	-0.0394417628539993	0.807326962315453	0.256202834767792	0.0805434675647775	0.307019127421427	0.173534614556274	-0.0435411460704844	0.221128945771053	-0.341149523370451	-0.00343894949059745	-0.203317820967424	-0.306262285109291
ZNF404	0	Not in Network	-0.222170857922716	-0.339716728732358	-0.534064684577952	-0.815268748258584	-0.474955638872548	1.12096161016165	0.472553451591474	0.347058090572905	0.881143591356156	0.49641284656104	-0.0313881102386398	0.382774095758294	-1.15759702172008	-0.422782091050454	0.531213002270889	-1.25699757971626
ZNF408	0	Not in Network	0.14267423214838	0.617565124186761	0.173747574850132	0.119519215118059	0.234204966015964	0.800744087156392	0.541787246729322	0.358531413621365	0.0938161811512381	0.461732151208056	0.747525585151095	0.255163065074413	0.564079663392414	0.0341096236849813	0.313593014195907	0.487485123521028
ZNF41	0	Not in Network	0.108858430377966	-0.102829297567058	-0.12954841605811	-0.229209877023832	-0.479929371951479	0.781679997460303	-0.178607450284226	-0.331120980458915	-0.279096616406475	-0.0889133605759709	-0.394930709152549	-0.199931943275814	-0.125497022148621	0.147855886662103	-0.315282193961925	-0.0747732336487913
ZNF410	0	Not in Network	NA	NA	NA	-0.443764089155883	NA	NA	NA	0.965121189537201	NA	NA	NA	NA	NA	0.269194804442373	NA	NA
ZNF414	0	Not in Network	0.400695927160375	0.434220349482355	0.315047049201293	0.145767512748884	-0.0773565562366397	0.900997976005811	0.452720432316932	0.243244406442375	0.470394436217604	-0.0849452951161509	0.185317381774727	0.451512125478824	0.801139816643227	-0.503251633025552	0.0391008982011797	0.22580122214009
ZNF415	0	Not in Network	-0.193950735143863	-0.153632290638587	-1.48275252111144	-1.59967126280536	-1.69299799549336	0.296971274370104	-0.347288125840826	-0.32556817298967	0.0985315616411336	-0.0760818625290856	-0.623040437307173	-0.516463852906141	-1.37503528162576	-0.928854082128753	0.0196507302632861	-0.316009821229331
ZNF416	0	Not in Network	0.0580875925337394	-0.0962667371277287	0.160740574453358	-0.161340829358586	-0.200801729647282	0.416989425009695	0.0928026984954023	-0.328213443241666	0.383390261102821	-0.0269356555272975	0.351100773633638	-0.0925471065470705	0.01611131654164	-0.40371915687029	-0.0530774038754289	-0.286051481032155
ZNF417	0	Not in Network	0.243752580941084	-0.0178080347253605	0.224960985319728	-0.438503172252089	0.0810835116967931	0.559017272372769	0.181872642035684	-0.205732870040525	0.0418960221806679	0.215666942090466	-0.0423548170560893	-0.0505210080703022	0.137429936809559	0.245455781944066	-0.340034686711252	-0.200621424305592
ZNF418	0	Not in Network	0.00459452186509239	0.186409416661232	NA	-0.956965475843207	NA	-0.240567556945458	0.138161483971921	-0.749162863598313	0.541118294648678	0.316872701526186	-0.4095546295029	0.286140885570421	NA	-0.617422257868084	0.0804822176699818	-0.858918132494239
ZNF419	0	Not in Network	0.8534652241912	0.146735833038146	0.303517749921405	-0.118620550129456	0.286531526059907	0.7503314267517	0.446453271614434	0.26449251006338	0.523698935348898	0.21581049061252	0.312911657038618	0.599369939587684	0.411915517259071	0.342888884474095	0.0839317993373317	0.220650364671197
ZNF420	0	Not in Network	0.193834532032161	0.0638320668809962	0.168075874581361	-0.716589223698884	-0.778579408829574	0.152687504667039	0.0117449696333676	-0.377530531238082	0.198863724254876	0.300902193952565	0.17726509054497	0.0625604240287207	-0.0701528690400888	-0.166021709137184	-0.389780271811789	-0.456529425773852
ZNF423	0	Not in Network	-1.04954915026883	-1.20591985461786	-0.851672777284467	-1.23040680878644	-1.20552805938391	0.0912625742294756	0.412807823220964	-0.863339717592934	0.383606174778596	-1.81901823666491	-1.81144238623809	-1.0049689740877	-0.78615417501443	-0.697487820215833	-0.155082404494911	-0.290804066113181
ZNF425	0	Not in Network	-0.552442049161504	0.0513393547673845	-0.530649323161681	-1.07553173595402	-1.03876622798316	-0.573287882787273	-1.23125691317603	-0.734220420313079	0.597448602999855	-0.0769137762722731	0.00709934800571399	-0.272645628268113	-0.471523693309811	-0.952470350670926	-0.288560713401828	-0.759870343664159
ZNF426	0	Not in Network	-0.560047687461478	-0.337529813867228	0.070658223682812	-0.7195992426844	-0.774810886620488	0.592077544551231	-0.281442259768578	-0.344779049763327	0.35715390978229	-0.303387543173685	-0.189068734444345	-0.009983119845422	-0.064067483632939	-1.00834444643998	-0.0750758370067496	-0.317876507787765
ZNF43	0	Not in Network	0.963489886715152	0.630103172401107	-0.603795091168259	-0.832324390344105	-1.31946761229998	0.724249307136626	0.218222350265251	0.375458593729004	1.30585336823615	0.328260197946775	-0.62779330214919	0.200092328246038	-0.801616736759124	-0.18482575945026	0.201128755810413	0.274604394527887
ZNF430	0	Not in Network	-0.15962852229649	-0.118736680606575	0.318409138945196	-0.111206871154278	-0.52137273308459	0.394317438543231	0.00591272394505078	-0.378858558862339	0.324312606718334	0.152861830778601	0.184716689599195	-0.358637418642066	-0.122808361932902	-0.133179405029735	0.548127856975951	-0.399324526696295
ZNF431	0	Not in Network	0.736225948559745	0.0669225230242061	0.69352360959298	-0.101767038832165	-0.748703186774175	1.70210052846689	0.387043435157438	-0.0146519099843673	1.08630081407294	0.235327505043839	-0.146992073872227	0.174672665514429	0.284694289584617	-0.589669671238766	0.49233402630938	-0.0100346137291797
ZNF433	0	Not in Network	0.625837326708806	0.136490482996668	0.108377020626659	-0.893102684826309	-1.14471021204224	0.0504864955706018	-0.727985113800416	-0.592294578764942	0.238213111777485	-0.0799278479034332	-0.429766014401976	0.192284758998631	-0.303049848494074	-0.499524503781361	-0.220658123970498	0.596306017203306
ZNF436	0	Not in Network	0.555445920063974	-0.498698821150321	-0.531792957046348	-0.0688039049066014	-0.169639133048387	-0.285728264156997	0.146019103720895	-0.145230119666768	0.536612547424022	0.241174289333437	0.934215575642865	-0.189799998120998	-0.422663777551976	-0.376505674545953	0.00329452392485331	-0.426397361457044
ZNF438	0	Not in Network	-0.978749535379861	-0.669541725703146	-0.121783003094782	-0.289529074643796	-0.571372553763012	-0.248760835055546	0.203993152307941	-0.0532911239568194	-0.117721418798096	-0.659179128064982	-1.09935958088176	-0.0694546744551612	-0.366382187519472	-0.261814036448216	-0.468780804667324	-0.934850279309622
ZNF439	0	Not in Network	0.646561984214267	0.0714153248154898	-1.00978507289393	-0.876454843677001	-0.661775397158011	0.571625958187879	-0.0296879267521359	-0.187175473984632	0.379896467105507	-0.66905506556933	-0.82161556933241	-0.297280686091433	-0.794438832606758	-0.32826804947317	-0.0641073484678834	0.187697910123727
ZNF44	0	Not in Network	0.468790781002033	-0.0214570245912463	-0.427242538954781	-0.36984568382441	-0.421473217717632	-0.690810942566615	-1.15275859267804	-1.13752885691638	0.0701445885352839	-0.220192172815309	-0.58339489573226	-0.166108137741915	-0.421569406267575	-0.000977899369105341	-0.351780231376387	-0.0801033908204572
ZNF440	0	Not in Network	0.0260429439095674	0.390580704917164	-0.448432973078933	-0.038007264358373	-0.108451572825705	0.234823820205922	0.0178160584997289	0.164384068023503	0.314010354480802	-0.217621987113357	0.255168072888274	-0.0827213485414075	-0.738471654857472	0.102405325352725	-0.174890274299204	0.422928626512223
ZNF445	0	Not in Network	-0.210204743844868	-0.129347349732389	0.189272569620104	-0.675449411535702	-0.06894179023136	0.621707270961645	-0.505392870454782	-0.348224673235185	0.466968279798869	-0.0650745505014881	-0.378488189711668	-0.0644919241125092	0.228540707721795	0.03020937736447	-0.330490152198133	-0.329238483841813
ZNF446	0	Not in Network	0.293684094907477	0.554428492470852	0.199251022085691	0.0379931690760687	0.0178793036379041	0.123456797404435	-0.0154958747635797	0.0610489136664329	0.541200862839169	0.0641326704760467	0.194230022113536	0.387724107944026	0.611591842516454	-0.251113647589219	0.00579226624247973	-0.0523625090561102
ZNF449	0	Not in Network	0.0167992034665974	-0.394456465974417	0.536771388782017	-0.483964746986873	0.289496373279798	0.20365191070701	0.715476838786969	0.736574316700702	0.71005770533478	0.35758058489479	-0.0429665714321708	0.0363225251911076	0.228077485205747	0.20042646711984	-0.0763383432998989	-0.812310013602581
ZNF45	0	Not in Network	0.0916703076071228	-0.186189863426115	-0.255210351838784	-0.132433175404597	0.0339951685186805	0.064182713147077	-0.158000315603426	-0.619582832527177	0.116513122931126	-0.1554446963098	-0.0435497432811123	-0.141192523586601	-0.380920858666185	0.177957149981191	-0.388265519705095	-0.373759112208713
ZNF451	0	Not in Network	0.0415780880569213	-0.00165945949412789	0.474734528403739	0.00807393187519526	0.170460723927614	-0.170597599166444	-0.0267911588035502	-0.216431068161814	0.111825369576472	0.119341951640622	0.0781231349679709	0.0295983393818708	-0.000871117263420947	0.402090516653523	-0.236124017094006	-0.125454791376445
ZNF454	0	Not in Network	NA	-0.742708468468637	NA	NA	NA	NA	-0.774363319207148	-0.555070471588127	NA	0.307785005642533	NA	-1.01727727251374	NA	NA	0.490264702459965	NA
ZNF460	0	Not in Network	-0.49528980143062	0.221154518986659	1.36445141855021	-0.197234068741571	-0.116504681715161	-0.0485482219928784	-0.0831348292256486	-0.973857406788234	NA	0.82311762555652	0.223928903293527	-0.0208714543700837	0.0982085835230395	0.221281140663947	-0.592658517681965	0.329239536706514
ZNF461	0	Not in Network	-0.0162863328930459	0.128155602140429	-0.341075332633928	-0.539875569705502	-0.326858919486678	0.062713869974532	0.167410213174245	-0.0644215620831336	0.561828355014818	0.266725655064468	0.302652952884527	-0.171139949050073	-0.57371912400712	-0.534078359513177	-0.128903215022794	-0.230352025483355
ZNF468	0	Not in Network	1.11089109744942	0.724622903245116	0.204714494645637	0.44060704123213	-0.092882336151058	1.02937079228871	-0.317810243875623	-0.195534102876419	1.01861374392022	0.669014976707682	0.505364289610079	-0.234532947833753	0.100357621901054	0.941642495783584	0.0646869357958033	0.896065868301423
ZNF471	0	Not in Network	-1.19785654587001	-0.974287184077221	-1.66021738690133	-2.40990766698874	-1.62198122554983	-0.157067988221125	-0.386316950158361	-0.295286505254802	-0.0195301877813157	-0.646949767030566	-1.02233999712933	0.169099109667266	-1.90385445996464	-1.614309469879	-0.462314091387083	-1.258846267983
ZNF473	0	Not in Network	0.682112868927065	0.223438939185674	1.00380897746883	0.272325083434574	0.376872797571452	0.184066741767026	0.340399706339226	0.0181665508572818	0.668019894100044	0.0106580546203353	0.479510448401089	0.856230751185263	1.08456896566108	0.817632201053054	-0.188501761409711	0.325561261087711
ZNF474	0	Not in Network	NA	NA	NA	NA	0.27305642991802	NA	NA	NA	NA	NA	NA	NA	NA	NA	NA	0.0476704074917903
ZNF480	0	Not in Network	0.72747467136176	0.599213180176233	0.277725200282874	0.172081704023604	-0.0349921324151551	0.845869478540268	-0.0831574494869984	0.040619674540782	0.537471752856392	0.582217869081592	0.609034788260894	0.238472290464896	0.282758465256262	0.436928980689604	-0.594063452245393	0.563957695072833
ZNF483	0	Not in Network	-1.63462933807723	-1.07841289035115	-1.13073631642887	-1.78270202274384	-0.616425381123118	0.157994076945894	-0.362850286177789	-0.286281509401303	-0.498154752660577	-0.0725786486618548	-1.25834524074514	-0.706662721675039	-2.39892324916022	-1.17776045510146	-0.033248879565332	-2.54429144516279
ZNF484	0	Not in Network	0.122134902827106	-0.0197112889604855	0.341821633307885	0.15476245879563	0.717459894237988	-0.178350693553532	-0.0839130760314702	-0.465448011867954	-0.328629147554674	0.692715184924478	0.193465522383477	-0.272008038590848	-0.127827346700921	0.43293583225245	-0.265847864046632	-0.433426930146034
ZNF485	0	Not in Network	0.904204498700754	0.567226995692184	1.1619796548637	0.248416878873662	-0.0943504131569461	NA	0.769939687732792	0.461712733450516	0.571337182016672	1.23359484320297	0.984578865510294	0.750214434716825	0.959739531305335	1.04112453749026	0.0141788741919171	0.22374145824898
ZNF486	0	Not in Network	1.0504743166327	0.688830985528597	0.793714692947552	0.555687244335541	-0.750507174328563	-0.736933327081082	-0.412986869694983	0.675791574087377	0.748480928188521	1.3130798161919	-0.333467349621921	-1.05991127299738	0.494202639621132	0.749249208298523	0.611437767106131	-0.978513035621307
ZNF488	0	Not in Network	2.65178713004261	NA	1.03261740074605	0.639381865894575	0.604623114612122	NA	NA	NA	NA	NA	3.71992088362786	NA	0.715984484624294	-1.0238800461729	NA	NA
ZNF490	0	Not in Network	0.804521596663722	0.619958616317294	0.349153403551508	-0.0487877420124317	0.0868371243026736	0.898097493013481	0.185366888883533	0.35823658849366	0.77093481172375	0.259602362985154	0.0582479681252359	0.228069905879034	0.718608723757702	0.382462024469981	0.107283782901921	0.642237158429301
ZNF491	0	Not in Network	-0.185587043679226	-0.0851925707698207	-1.02559145237078	-1.31297910798348	NA	-0.0520810726711366	0.851314296466278	0.145361691875311	0.600804795727016	-0.339336093703093	-1.03111109602742	0.357639262316717	NA	-0.675614656945749	-0.271824911597466	-0.407322155363211
ZNF496	0	Not in Network	0.0229354866832128	0.283213650832706	0.25638445268109	-0.043476157458965	0.245152873262173	-0.41756479093117	0.459070382900426	0.05497535766968	0.510664179747045	0.187701383708823	0.389034415398882	0.0483387696778905	0.202422909851282	0.0753835490330769	0.0205824310605023	-0.148535227380339
ZNF501	0	Not in Network	-0.704265123396572	-0.742451947528434	-0.0658370188711408	-0.698179587593192	-0.562206485102635	-0.0896904086072945	-0.857494307252917	-0.473793794939476	0.574414321906985	-0.13120717359051	-0.385927464613288	-0.226266023545909	-0.521958482851611	-0.224002944948101	-0.0648413914351608	-1.56089825933888
ZNF502	0	Not in Network	-0.324749209094017	-1.20406973229994	0.345216453251227	-0.551929529800219	-0.629162500481876	-0.250826648521352	-0.97197055075158	-0.120946837407857	-0.129546015423094	-0.197843046389988	-0.24672311963945	0.0450287984679078	0.153435966339579	-0.205259998190703	-0.0281570926288573	-1.7225356231643
ZNF503	0	Not in Network	0.258768673279028	-0.261980798718154	0.893981003431864	-0.530487887994536	0.348965039316993	0.180880092457607	-1.90376978286814	-1.45324451494307	0.698754932279422	-0.266018145709247	0.0474312848009365	-0.115021326640933	1.12228475047225	-0.163738728615842	0.0537809086397582	-0.377732416826083
ZNF507	0	Not in Network	0.132944794443857	-0.431125315491967	0.356894089596466	0.103314492515821	-0.165572156406336	0.631422685570728	0.19996635402651	0.0457324824877962	-0.00103956302013373	0.470228592784532	0.735148969902438	-0.00827082374057261	0.271319184755714	0.318222541093218	-0.343376343026708	-0.43978000355293
ZNF510	0	Not in Network	-0.35651311855325	-0.388532710177161	0.127928125980197	-0.269059797668751	0.0533691115479232	-0.057627888279177	-0.263844844065775	-0.475728812702417	-0.0479616903843021	-0.0995525543350116	-0.243620653991461	-0.11459614760805	-0.157063840136623	-0.0157088062419201	-0.275807743859558	-0.725418629816898
ZNF512	0	Not in Network	-0.190629248316677	-0.126101835121236	0.0489965758707585	-0.0754578460987488	0.311017462249031	-0.859811974791725	0.179031734950956	0.382399091790783	0.872092414752615	0.0305036431839457	0.0568292355695255	-0.148439762154698	-0.306213195152409	0.0369278984886782	0.100185293593876	-0.725700087577452
ZNF513	0	Not in Network	0.320496905770603	0.526398831845859	0.0336216835372371	0.0760308855229434	-0.0685719029326457	0.0242529107918023	0.304672774878259	0.344753603722804	0.15437781191898	0.515844790124372	0.556079441827428	0.277281296945571	0.309044684781057	-0.187730894902871	0.225320277348381	0.830221898335074
ZNF514	0	Not in Network	0.778250520818116	0.00034135907991038	0.925473972294216	-0.118091469803306	-0.0104471326808717	0.310921154889678	0.784971779076285	0.660558358283353	0.892556695715291	0.72321770585261	0.565102703368405	0.352413501405272	1.0740719770951	0.539206979129074	-0.0553078483099664	-0.396987918745457
ZNF517	0	Not in Network	0.29994467805303	0.651956810333138	0.499845052629235	-0.0410958810456113	0.361156709777311	0.757686176575352	0.184820749624141	0.384053298781251	1.70942177570852	0.512639116704589	0.553114965110155	0.131522904476374	0.994554848238057	-0.105049368929404	0.0481685857019283	-0.25725924871488
ZNF518A	0	Not in Network	0.394780605750598	-0.214705038140196	-0.0618604150284332	-0.473739997370696	-0.309168302415318	-0.342791394660016	-0.0354262851700001	0.0310494153365516	0.386909940861319	0.406337919428485	0.0585236773506756	0.0786323550294937	-0.328017866113619	0.526975133730901	-0.538041683297752	0.0610166548214617
ZNF519	0	Not in Network	-0.366407562995363	-0.337769188732523	0.302003865707165	0.578729450673623	-0.101083406755878	NA	0.673475221674303	0.728791818777067	0.921093506679317	0.343792894897282	0.636520039920954	-0.265000748770238	-0.71560441578034	0.0406847311021068	-0.507037333689739	-0.806473238411919
ZNF526	0	Not in Network	0.538649515642499	0.241124381181959	0.414934522066254	0.212177706348864	0.404971577374575	0.658878677802946	0.290145101808803	-0.0331113267742118	0.710463860070195	0.351387494361809	0.444721008423305	0.038734570127172	0.94401295138909	0.216436337175618	-0.0238021871065537	0.261325478609559
ZNF529	0	Not in Network	0.129041549187367	-0.0672143240299583	0.245248902035368	-0.299805162050632	-0.217594248816813	0.747123322303739	0.360631696364063	-0.120412508238477	0.305503285914516	0.299888331780464	0.291785196866154	0.108188392758441	0.230847342264405	0.179029300595188	-0.0342233796318398	-0.28704873609375
ZNF530	0	Not in Network	1.03586791769764	0.329401653726145	-0.0486845245700723	0.312295948652125	0.626096768904468	0.952573269579286	0.592392976384508	0.183792464997975	1.11836968393619	0.561044942475138	1.09315871872416	0.128602408574458	0.259140929357068	0.266720216764939	-0.190307067739893	0.711419974732898
ZNF532	0	Not in Network	-0.663292576822054	-0.261441250288904	-0.162219180024849	0.398133057205385	0.682635373804529	0.729108643070557	0.940485796213324	0.0359339195997311	0.952094752630137	0.48671450896079	0.714305706384375	-0.508283599983644	-0.796045572157334	0.0339601883521	0.230037399369046	-0.989507517385772
ZNF540	0	Not in Network	-1.43341566012276	-0.917372162066957	NA	-2.18824581972458	NA	0.138631901935563	-0.579216315345671	-0.979179000161989	-0.274424857684771	-0.604666492565904	-1.73666050739983	-0.318768389637132	NA	-1.06633266643206	-0.264789881134794	-2.07939978804922
ZNF541	0	Not in Network	0.96584369626036	-0.00242694716630113	NA	NA	NA	-0.886279303021458	0.473729161635916	1.08804945362505	2.06977795394819	0.491774517697921	NA	NA	0.806739686150227	NA	NA	0.582044796026608
ZNF543	0	Not in Network	-0.0811632827009388	0.0638751029921347	-0.0736116340344898	-0.0278181303037892	-0.264181090885787	0.510222816364403	0.0201297938757681	-0.340463127519464	0.596457211180525	0.160011911879661	0.496028477832464	-0.0735264850346245	-0.321043476155188	0.234411097204969	-0.275513078926939	-0.224059079856432
ZNF544	0	Not in Network	0.635377531797286	0.599929463301628	0.419151655049377	0.262708199025294	0.159476943357155	0.75488522935862	0.0146367959052081	-0.18716228898917	0.901353099381992	0.663319662490716	0.830066863977419	0.258604212807133	0.336951248061232	0.608445050630971	-0.0793766969803713	0.48309944731376
ZNF546	0	Not in Network	-0.328686954779545	-0.355394232573014	-0.169092541233187	-0.667405890573432	-0.407013087952951	-0.131034814144313	0.495025902329807	0.0602981434338686	0.210519672506194	0.112242061536326	-0.208281012774429	-0.122376183154122	-0.635776313752927	-0.124029480373261	-0.407409636063981	-0.514316268008022
ZNF548	0	Not in Network	-0.349056210804569	-0.158754586412352	-0.158505489402314	-0.240622791290992	-0.0834990242776344	0.921590559865736	0.414087010321607	-0.115723036599036	-0.000140369833430292	-0.198983845278928	-0.0895425890699731	-0.00523021259890514	-0.441088467039561	-0.0726214787697167	-0.51786315768151	-0.634919037373115
ZNF549	0	Not in Network	0.131613361641652	-0.0496069078835505	-1.05844744793262	-0.420422836765727	-0.0519518546958251	0.469063713960286	-0.203256140162523	-0.416916622008419	0.24682792971444	-0.000120343601695658	-0.160972812858647	0.194183584357568	-0.837480089554688	-0.172278288441727	-0.107464548236299	-0.111337545545133
ZNF550	0	Not in Network	0.560667210267499	-0.0723003701624917	0.479848125417587	0.0458337304196615	0.112706266473349	0.687327912634878	0.313263810896074	-0.0225941929215182	0.884173512120455	0.790054722877518	0.76552641581414	0.321421925732588	0.585401532572301	0.385930075339935	-0.166100358363132	-0.422140664340017
ZNF551	0	Not in Network	0.130571003534219	-0.0497558029382645	0.366824606805341	0.103957606867285	0.0564500289564352	0.820289594493291	-0.0151655188828742	-0.478959222074727	0.300989464711115	0.445272076830116	0.727017294244756	-0.290663209034832	0.076069154397944	0.480788908322165	-0.336056939689405	-0.029852172418626
ZNF554	0	Not in Network	0.151876645695657	-0.158697543935765	-0.188392257040462	-0.483843861344553	-0.647092507983179	0.789193805938329	-0.130435007327152	-0.233441715033549	0.382497941916858	-0.124306363995801	-0.00133958138397043	-0.0107740152807986	0.118729218028324	-0.28362602300125	-0.0874172632014163	-0.332774060317375
ZNF555	0	Not in Network	0.168350847466278	-0.21223449438429	-0.131483936947899	-0.441853982686344	-0.710860623469158	0.691521078298222	-0.426534371732442	-0.352230589555179	0.822760145754626	-0.197055736946385	-0.357515886049759	-0.245797204207075	-0.362376864036318	-0.401157243324155	-0.353966560963692	-0.667668678031095
ZNF556	0	Not in Network	2.87592524000331	NA	NA	1.38761452853563	-0.447242316023452	1.59730013139475	NA	-0.185444569007098	NA	NA	4.66092517190877	NA	NA	1.08981885889087	NA	-0.533373456839215
ZNF557	0	Not in Network	0.197367507293578	0.180471882351352	0.226479306737034	-0.178522474010266	-0.0512072257143852	0.221127149802755	0.0837743357450338	-0.123326244434539	0.211703971761554	-0.00574651869784011	0.178704207912753	-0.0396559859184081	0.229739757284793	0.00679519661573201	-0.128327382103336	-0.052203942465289
ZNF558	0	Not in Network	0.546145550362139	-0.0782705786927295	0.377095458000165	-0.0877267684461656	0.313243797531744	0.265953773989636	0.586194199831088	0.514919698159253	0.224747840527423	0.328885592543289	0.721002034982069	0.042420396168271	0.328826993821011	0.238582889273473	-0.134783075662229	-0.160164732020679
ZNF559	0	Not in Network	-0.301549923988509	-0.805754451899027	-0.313650225220398	-0.416173941677965	0.25005029996283	0.163350237151867	-0.0639246663328183	-0.114284443041096	0.01674902684394	-0.405971487954564	-0.33061091995457	0.107841894712641	-0.547557249544391	-0.18969095103935	-0.407441230526197	-1.09934593986908
ZNF560	0	Not in Network	NA	NA	NA	NA	NA	NA	NA	NA	NA	NA	NA	3.55991198938986	NA	NA	4.28320228248484	NA
ZNF561	0	Not in Network	-0.22124288558314	-0.553689849480876	0.0419888846874198	-0.348803920091065	-0.676689228751534	0.00215171786556079	-0.0682236400547282	-0.264595612991615	-0.0411444086840867	0.0376314673668086	0.261387052700309	-0.359443304314684	-0.389861394236122	-0.298496153997938	-0.124591131492224	-0.226101051211866
ZNF562	0	Not in Network	0.103708517961077	0.0771827364631876	0.309729120753227	-0.0171438118374765	-0.11471804172323	0.318729084238636	0.00315218423222833	-0.170112753851738	0.201877691335136	0.252243299884718	0.37735808461304	0.145578318805743	0.0471671632602514	0.0826437786941387	-0.00459982577559759	0.699314211688708
ZNF563	0	Not in Network	0.114361474279788	0.109155984365602	0.298352145410626	-0.285452669590201	-0.643774777204403	0.0810126633641966	-0.125816504236546	-0.244357119326354	0.912521679461939	-0.134408419231507	-0.354190768017917	-0.0403508569135867	0.427323695143189	-0.132519561239797	0.00532780193756417	-0.334601691122276
ZNF564	0	Not in Network	NA	NA	NA	NA	NA	NA	NA	NA	NA	NA	NA	NA	NA	NA	NA	NA
ZNF565	0	Not in Network	0.183504859332576	0.20943173326248	0.411555144134389	-0.528880647980232	-0.295778442503713	-0.206586718755783	0.353817236627276	-0.0554070530755301	0.294291453793544	0.405063773991386	0.414203038615804	0.173751463716402	0.325115529593319	0.0177670155440024	-0.413438684822826	0.116430250644096
ZNF566	0	Not in Network	0.165016431347298	0.0511187602981637	0.480835039410251	-0.395093601455412	-0.342169513898922	0.394673813821915	0.214243292785253	-0.0764320128145483	0.0631336292412188	0.11861271400862	0.173470298409161	0.25796281921111	0.297278508266374	0.212215632084392	-0.118900620830363	-0.53973879169092
ZNF567	0	Not in Network	0.381712097161561	-0.00422464082765844	0.302906293532962	0.168186473400983	-0.00355469628062071	0.202072036586971	0.00112325774703047	-0.186299541003572	0.127552070577481	0.420528522563522	0.54872630299464	-0.0896093457464914	-0.0997893259319893	0.308366043615717	-0.0756242125688185	-0.123610319845778
ZNF569	0	Not in Network	-0.330523391261017	0.11191854352932	-0.783370232468462	-0.986849961042658	-0.534793041502373	-0.227804409101925	-0.144240865054396	-0.482142081483081	0.144935216800604	-0.0659492796420924	-0.0246124690564345	-0.0878206019551281	-1.0964715207492	-0.827933135408827	-0.481530211503639	-0.516169448627912
ZNF57	0	Not in Network	NA	NA	NA	NA	NA	NA	NA	NA	NA	NA	NA	NA	NA	NA	NA	NA
ZNF570	0	Not in Network	0.0386161763101783	0.0218921561703529	-0.462652788067923	-1.26661466786577	-0.691421623343472	-0.397522885398282	-0.0963029017551167	-0.3578165008509	0.118965808471888	0.00388088397671764	-0.0934454767880141	-0.111872122183525	-0.544586552042071	-0.725009328667296	-0.271248953903182	-0.321817722236814
ZNF571	0	Not in Network	0.278239412803321	0.070304263592489	0.216210647896959	-0.676412578874078	-0.47946460377804	0.0865960357783824	-0.0132942131064525	-0.176068569883481	0.156733650980298	0.0779762508831416	-0.13885016948942	0.076498647642709	-0.0870544646049361	-0.0982888913276652	-0.161169362866164	-0.392881306349698
ZNF572	0	Not in Network	0.906965927639254	0.516942154264913	0.978607321059633	0.253573858411423	0.808277083069005	-0.678893741403565	-0.373335953440929	-0.650186730406865	1.38668542787876	1.05684113972653	1.05973410114101	-0.0451663201117768	0.870617594535007	0.934756788408987	-0.326162412411843	0.0918617072377322
ZNF573	0	Not in Network	0.121646742354325	-0.190051883377057	0.563519220405424	-0.69752605330834	-0.592899875455213	0.257491879639577	0.10801335196756	-0.550886207564972	0.131073071631255	0.5182148434537	-0.194219320231481	-0.0537749094959602	-0.24386516988509	0.127101435586195	-0.570873297076185	-0.122232481380052
ZNF574	0	Not in Network	0.383313809879334	0.373701612475159	0.339560632478587	0.196883536192069	0.121067459364162	0.761689625080512	0.159996031660829	-0.114488827342437	0.188939082879971	0.18643403396356	0.434370605984806	0.159481442090936	0.861389353501425	0.0769797110279417	0.0836321309203994	0.282353544574892
ZNF575	0	Not in Network	-0.343197547599676	-0.212228038946189	-2.03926450788557	-0.147053514307511	-0.124887820072259	0.135665194873713	0.0225881709626633	-0.182311784380365	0.119040887208057	-0.507064180738421	-0.146117891711419	-0.279866599245563	-1.20310626133521	-0.371852048743881	0.288360754165991	-1.00999162989116
ZNF576	0	Not in Network	0.169862757151311	0.136242444146157	0.176952370049556	0.0934688800031784	-0.0930758524610117	0.445300066650212	0.0153365012769367	-0.276981241027049	0.136357924612102	0.223655326063218	0.478344187882188	0.0126762395816042	0.408299316595827	-0.30363059462327	0.082511778732837	0.0225160532865255
ZNF577	0	Not in Network	0.330993970230122	-0.275649084600468	0.274462785304201	-0.70787476643318	-0.32899437830283	-0.473933381055861	0.222670055887924	0.04884138080019	0.492063675515741	0.396757225282451	-0.319284372178725	0.826744402844645	0.226749873053623	-0.193499356214774	-0.161263608294705	-0.460422852754337
ZNF581	0	Not in Network	0.682678071360205	0.635666195573932	0.738653706048143	0.117194823574331	0.1332924441451	0.64425235373408	1.06938128844585	0.807626816696487	1.21352780825154	0.691479646330497	0.887651130253402	0.746253745715139	1.02116123635494	-0.200376953335193	1.05657777798308	0.518105233744738
ZNF582	0	Not in Network	-0.683551400078122	-0.373257677447835	NA	NA	NA	-0.0319706311412384	-0.970461827138557	-1.18471037333279	-0.0676878966257318	-0.605050887757177	-1.03666110257895	0.201401159818707	NA	NA	-0.230667988410424	-1.17273664036739
ZNF583	0	Not in Network	-0.0699247662942532	-0.0901680421409287	-0.0620549889676034	-1.36680605893202	-0.731751189243731	-0.127471460538798	-0.164363256986777	-0.737158919367243	0.155453823074972	-0.635236109626043	-1.03495318734703	0.338379438767478	-0.491889253004826	-0.720059850563016	-0.371376543947204	-0.768179795414424
ZNF585A	0	Not in Network	-0.047853499983192	-0.0408325575162103	0.0259964350097691	-0.620569271567401	-0.318552155035151	0.00625473497430211	0.0546842702507133	-0.237134609918394	0.0680194400395183	0.308573976450546	0.00149392960698867	-0.31671099272134	-0.188383040290808	-0.116630898726563	-0.143236462844645	-0.511778194018659
ZNF585B	0	Not in Network	-0.0364332963985783	0.053033471720407	-0.180807731374064	-0.613281532100124	-0.475039792761263	0.222585261804537	0.0267435322775582	-0.24528615477937	0.220782315403419	0.231366236569523	-0.188325378915841	-0.167110332844197	-0.0460307934114389	-0.259230700597288	-0.143871684856027	-0.377872403041596
ZNF586	0	Not in Network	0.235652430699522	0.606230503911309	0.0658611250344592	-0.371169689600365	-0.398180323219567	0.125788174875688	0.312685724809621	-0.0111893849763434	-0.0253285129406653	0.268038455029659	0.148188112904195	0.126395662193597	0.0700743127881955	0.123534428125837	-0.211382571795597	0.265536768923206
ZNF587	0	Not in Network	0.632781977758542	1.03626923327785	0.660133636784094	-0.334690762787679	0.174428463792496	0.595530802905758	0.320854128178122	0.0141647835817373	0.588487764408036	0.963250002165675	0.793957578032938	0.413667804459293	0.77989028100991	0.754235892548312	-0.155363102044725	0.691687046911557
ZNF589	0	Not in Network	-0.408848349191925	-0.152060416927766	0.378654877194336	-0.404034988473065	-0.0571180469273568	-0.289989554929446	-0.280553093357983	-0.173804604093007	0.81558506618926	-0.557009935635422	-0.000803459444503633	0.280921101857104	0.35057285906661	-0.0450761661466795	-0.534829764903228	0.546971851880997
ZNF592	0	Not in Network	-0.0807123129398221	-0.247200411375164	-0.486301861355516	0.0164544288375127	0.008601736377167	0.131851181678325	-0.0181094277703498	-0.144615050362407	0.0283450228476074	-0.371371059224564	-0.111728613552164	0.0149345362282383	-0.16813819212191	0.102147699368738	0.0970628858890114	-0.0585418121541893
ZNF595	0	Not in Network	0.153563243256905	-0.308581421102584	-0.513606625957941	-0.587484471784809	-0.533186031028848	0.623247674980763	0.31740234975149	-0.120778909005213	0.239027976162363	0.0477908715795145	-0.271534212814774	0.376910359045624	-0.196086181850901	-0.573854459647686	-0.374708723811902	-0.402035938104061
ZNF596	0	Not in Network	-0.287515025064604	-0.522938375427151	-0.577296175318492	-0.451408136941118	-0.515237520643895	-0.085066241118456	0.215727694782808	0.112279591102522	-0.200803883566816	-0.432897392756977	-0.45292934211291	-0.259235345005748	-1.09719807060272	-0.160107305600025	-0.303370700026386	-0.514498793457631
ZNF597	0	Not in Network	-0.395816187483623	0.0802316286415249	0.501249691120403	-0.0911164314143688	0.262083636308949	-0.222039834972635	0.127091966826201	0.23293828099427	-0.458998215492299	-0.630201838010214	-1.23903150135677	0.128509803046299	0.487529292511191	0.442053572166409	0.152514150291125	-0.196253740159172
ZNF599	0	Not in Network	0.451806249723134	0.0294120868669678	-0.135257210019257	-0.210545919220601	-0.0233676851851507	-0.344733709041269	-0.214276214066981	-0.062483188271591	0.388021701452683	-0.212772125656367	0.0796907492080442	0.336154355518404	0.00910664761576092	-0.245966574006542	-0.180686843364596	-0.414619145039146
ZNF607	0	Not in Network	0.715031582238663	0.376723850507887	0.306559530526397	-0.289361058148282	-0.439969957112101	0.994678711155364	0.0787005331425922	-0.139929731515816	1.57355159312351	0.621005166430199	0.548204061930126	0.378171473655517	0.450383149972507	0.297579657667462	-0.122746058290488	0.122462759695214
ZNF610	0	Not in Network	0.893299850015241	0.376328053066259	-0.44432605804581	-1.08349723685893	NA	0.504161410612985	-0.61698442442101	0.139528678700079	NA	0.374228199851484	-0.358779875453332	0.503763211519334	-0.166011636560867	-0.396493639019798	0.0646798585524595	0.210582688984761
ZNF611	0	Not in Network	0.285965097617063	0.229118973480047	0.114176493222848	-0.0267425276970804	0.0146112600553613	-0.128468590973633	0.599654458081825	0.495871470583573	0.410335901096015	0.0318806535274265	-0.244649788066443	-0.57520522767586	-0.195337042618788	0.575235090881313	-0.331284492683683	-0.139328088775938
ZNF613	0	Not in Network	0.524064976003001	0.33154205251082	-0.382877552139289	-0.156039488050848	-0.417627307616707	-0.0780264722632918	-0.259389286200956	-0.529973304012298	0.248691334567068	0.322243683634082	-0.29843581318063	0.547217720971652	-0.92893117180738	-0.0861537663807749	0.0329453892693611	0.124311340446165
ZNF616	0	Not in Network	0.677554030941534	-0.170041125036578	0.27101225841862	-0.213554229388222	0.179337641149598	0.500087100675412	-0.0432982730519536	-0.140242088710399	0.301952454227187	0.160884068766375	0.116000711473292	0.156043161769465	0.262145036413197	0.493650220119434	-0.246070498902669	-0.0872629885286718
ZNF618	0	Not in Network	0.793560899291012	0.00014064072527455	0.592791536123549	0.322608377741568	0.97882914949118	0.60830217815981	-0.665432059260061	-0.67072209388495	1.03803134098208	0.403625216559959	0.203016132249979	0.531672603754874	0.337229914329811	0.857363962586556	-0.27271487970076	0.14160864626559
ZNF619	0	Not in Network	0.263014211439612	0.155145108241913	-0.0174442768248553	-0.504422854405093	-0.413540877794818	0.515601842576402	-0.691048842361822	-0.22590789365112	0.0144243428551744	0.0175764641552173	-0.325174013707553	-0.0252827247792598	0.181196616476026	0.212779334990075	-0.237214558712301	-0.209359794175582
ZNF623	0	Not in Network	0.546231475556385	0.771094553826189	0.575566635020294	0.264471839314239	0.536487081477319	0.611636867640236	-0.00757161430981998	0.0766703421758352	0.825029325979831	0.804071836187108	0.902274772524604	0.239431609347166	0.822859320951499	0.535214605871203	0.0985391830987636	-0.0199528213981602
ZNF624	0	Not in Network	0.436049371694751	-0.159100921893686	-0.75703886807547	0.474366726212141	0.184912746600925	-0.399137244036514	-0.209599748656094	-0.0019068010913327	0.450375723380679	-0.135308541960814	-0.120864342863132	0.000126688418554707	-0.926444634101788	0.20626107057805	-0.0857001483475344	-0.968448113444406
ZNF625	0	Not in Network	NA	NA	NA	NA	NA	NA	NA	NA	NA	NA	NA	NA	NA	NA	NA	NA
ZNF626	0	Not in Network	0.73655959536677	0.404657529556254	-1.39146003726562	-1.95892809228778	-1.77437094143319	0.744340786622885	-0.335306710073489	-0.156217983022111	0.239395859280272	0.508483199120425	-1.0925195035727	0.181619269492463	NA	-1.29075209922806	-0.11959694417427	-0.850676868473424
ZNF627	0	Not in Network	0.296271751965037	0.321382281349604	0.332249636000978	-0.144201049653583	-0.0236813268628426	-0.231475466873804	-0.464139992866096	-0.311361269038871	0.198814635019702	0.178694373265942	0.0113527005617913	-0.0404398633008401	-0.0893826003314982	0.114707787767601	0.0723964858548267	-0.048704782296271
ZNF639	0	Not in Network	0.175203499065472	0.103319473878672	0.176252900678767	0.698902897544532	0.598576125998919	0.299575309443349	0.0169566269118072	-0.0039630777720083	0.0219205989804172	0.0298283944106471	1.35050466454961	0.0739997705070392	-0.141124358421573	0.171296522097923	-0.290315661587135	-0.252823504713818
ZNF641	0	Not in Network	-0.63020533098892	-0.270287790743839	-0.0823354566954518	-0.29447402111656	-0.132449707762917	-0.394202785328171	0.119350360394778	-0.388968355227471	-0.125068139377594	-0.0603521727371141	-0.138177267858812	0.0598988619690764	-0.240950378454038	-0.124109451353325	-0.142157775228553	-0.631160121648409
ZNF644	0	Not in Network	-0.193391295001649	-0.132473185617639	0.0111707016809474	0.0367037358809806	-0.0544612318196574	0.00594821598117668	-0.0638632196039285	-0.335628362626708	-0.266097360863021	0.26802309624052	0.0873367524092755	-0.0731049916848125	-0.265624295134261	0.3096416675574	-0.469905803202117	-0.375485434346175
ZNF645	0	Not in Network	NA	NA	NA	NA	NA	NA	NA	NA	NA	NA	NA	NA	NA	NA	NA	NA
ZNF648	0	Not in Network	NA	NA	NA	NA	NA	NA	NA	NA	2.24494596769322	NA	NA	NA	NA	NA	NA	NA
ZNF652	0	Not in Network	-0.247376409040885	0.430730586011537	0.0700627656534227	-0.552238812885924	-0.133253731407443	-0.0312919779003567	-0.233703285355025	0.185937247369956	0.162376196889257	0.151609689336715	-0.113617417681863	0.581761914832769	-0.221161738489778	-0.0418604431339144	-0.354756533631863	0.05703806942121
ZNF654	0	Not in Network	-0.328825996273806	-0.223907431051842	-0.37539617857356	-0.467952273894336	-0.53957140304028	0.572538480588798	0.0316167211277456	-0.375915955819821	-0.625684391687498	-0.220411403059743	-0.365689419663463	-0.204874551717505	-0.742783755342063	-0.235588016199121	-0.369386704273212	-0.370649067083576
ZNF655	0	Not in Network	-0.190554708409824	-0.389555153775358	-0.635019074797582	-0.171175754002219	0.0938778230705607	0.456111743800304	0.213213169524884	0.509840022495797	0.170715194983435	-0.0119655075493842	0.0413154163817158	-0.943427600663859	-0.809460227339862	-0.502150778032597	-0.148921579241081	-0.546978811372404
ZNF658	0	Not in Network	-0.425979463864636	-0.844916252714641	-0.763722610075437	-0.311090025669483	-0.411057407260073	-0.340626112440383	-0.187529104367413	-0.287710532531203	0.0697700931049929	-0.613293880909191	0.203242232939381	-0.463670609532932	-1.11272159161954	-0.645947690864329	-0.686922252432343	-1.18208591831357
ZNF660	0	Not in Network	-0.853159313239057	-0.92142876327782	-0.490140654903623	-1.38594518095755	NA	-0.852211751548733	0.0630022089125764	0.558410809182498	NA	-0.612957324318181	-1.00542437058166	-0.87642666615352	-1.02191775708272	-0.429628882033157	-0.422865778268203	-0.859920558499102
ZNF662	0	Not in Network	0.23329993365746	-1.09964262017152	-0.93456153998958	-1.79289699929573	-1.43500376404797	0.161599765356196	-0.176118281860973	0.208799961594787	-0.266275898354432	-0.582067704959138	-1.14369651446284	-0.1182151528762	-0.454782753433402	-1.38228025042701	-0.145168064582617	-1.79477766698479
ZNF664	0	Not in Network	0.376757779029366	0.221761749653656	0.0851511670034281	0.0803102599161509	0.0223793410525752	1.12760380187964	-0.581071312451737	-0.140915098497841	0.228974332138767	0.0729319038547887	0.0480161885386143	0.433213294259623	0.0833944843506097	0.242264462133175	0.00589645219663445	0.662987576980978
ZNF667	0	Not in Network	-0.171541281509618	-0.855527128432822	NA	-1.0360337682176	-0.559323124934081	-0.208377286298286	-0.451783743448773	-0.258908154620808	0.482797139385081	0.562235489957916	0.494280276540102	0.624589080492473	NA	-0.7855641784182	0.14636485577901	-0.469147878739357
ZNF668	0	Not in Network	0.49162054847974	1.05392734194475	0.376375055335625	0.358561849605616	0.348009275951498	0.703531904307394	0.550649452963709	0.372207825057915	0.743448697050153	0.128453532867802	0.389369283545071	0.298225223870926	0.755337668342265	0.150247986838718	0.118092549741585	0.825111993432608
ZNF669	0	Not in Network	0.360610001232017	0.336938908249127	0.189544661777071	0.327430118789665	0.219275103415482	0.0422858771494251	-0.577223436457642	-0.349525976738107	0.832220290145036	0.453648206237726	0.406259906105451	0.0128338535880282	0.0266179049826628	0.444319634645448	-0.212550360148585	0.462955079324319
ZNF670	0	Not in Network	0.448671966654153	0.21168218941403	0.685822997629439	0.23303452136409	0.432822847320976	-0.872800083338223	-0.441337471375213	-0.326156125114619	0.31464545070501	0.323411416505658	0.581083124307121	0.173537509273233	0.31285302633402	0.791321559002384	-0.137568145439993	0.00492297229567582
ZNF671	0	Not in Network	-1.09902586644506	-0.166247483169894	-1.50832787500018	-0.652529586127943	-0.929093207616015	0.571935712221135	0.602275500728952	-0.350463391977947	0.384602483594206	-0.248527408502582	-1.05912201924192	-0.396678451634194	-1.72272496643956	-0.435165466033304	-0.183923697351457	-0.398003805806627
ZNF672	0	Not in Network	0.069167523216219	0.874738370666971	-0.195234409506075	0.0259038017822759	-0.209875617368359	0.523946429564021	-0.0383966230935086	-0.157377235219488	0.318105307070742	0.114531670241334	-0.22939208355235	0.143840939983665	0.211851032523011	-0.0943196610616028	-0.0220990769332587	1.04453187005441
ZNF677	0	Not in Network	-0.708808032956034	-1.36451024741383	-1.55079716475255	-1.57432569253079	-1.88006161242035	0.386975565867001	-0.983816586696565	-0.758590018724918	0.304691570467455	-0.728924104813678	-1.07246151355113	0.160998118509099	-2.21144961035189	-1.03852011757768	0.0564443546737848	-1.56214476260242
ZNF678	0	Not in Network	0.515445957069842	0.633998873788848	0.214246620689945	0.183954167370834	0.255065782929992	-0.433829309619284	-0.30467137643642	-0.11479246425525	0.539907493198707	0.634620684002335	-0.052591546767825	0.239457666829238	-0.427267544550575	0.790870068987035	-0.306093987326903	0.154673942112559
ZNF679	0	Not in Network	NA	NA	NA	NA	NA	NA	NA	NA	NA	NA	NA	NA	NA	NA	NA	NA
ZNF680	0	Not in Network	0.477406636476622	0.154316058729283	0.630353433271011	0.122603023818227	-0.404232976689119	0.573558090651658	-0.477048962592852	-0.214278385251676	-0.393871861271626	0.848530224072554	0.534666956471545	0.563552453060865	0.0676543980135264	0.545366896883525	-0.392171999968781	0.331314704694344
ZNF683	0	Not in Network	0.945953262066589	0.491713916345674	0.231289373253989	-0.380042519840685	0.858404222844707	1.63437814990282	3.38791023970838	0.982022765576718	NA	0.439239468092495	-0.527130999595474	-0.142871335082361	NA	0.919221350512883	0.0933763145336036	0.0845013937055086
ZNF684	0	Not in Network	0.46714956619255	-0.216246248186574	-0.73711770773638	-0.467162031581264	0.142193434073191	0.494888680436964	-0.711532209000552	-0.377536892753396	-0.570428242743432	0.0471933747402279	-0.151506252555258	-0.253066681589805	-1.06197245011518	0.110757586081069	-0.46162180733641	-0.353896456965783
ZNF687	0	Not in Network	0.579011456654514	0.933409984496113	-0.117290975133635	0.232381785774806	0.155060337387029	-0.0228353976602102	-0.359825158818605	-0.326418395581135	0.964018799447379	0.70185954768873	0.751030056720135	-0.0127801542508003	0.356719963648831	0.18875061231264	0.296284869745049	0.555442560361187
ZNF688	0	Not in Network	0.156648635445222	0.710582987380906	-0.484120956854576	-0.15148813784789	0.00537357155693808	0.506749512793016	0.930256855046071	0.816554775124329	-0.376391272063976	-0.106930897425963	-0.130610959946382	0.318918563461155	-0.0836209776121696	-0.766658845391801	0.143560526684225	-0.0157276432054648
ZNF689	0	Not in Network	-0.168264369073888	0.165183616146162	-0.123564598661462	-0.234891065905548	0.0882077097521536	0.172895378714872	-0.0588273320500377	0.0909929223946657	-0.018111145274348	-0.170746479569232	-0.0790017427389118	-0.224885679470708	0.184366484450054	-0.0452877049801318	-0.240500802928236	-0.247804495420644
ZNF69	0	Not in Network	0.828817984520264	0.196297566565905	0.298264217293589	-1.31164435445713	NA	-1.90451226377892	-0.468692038080321	-0.336326452062181	-0.0594169581334368	0.00439069987837129	-1.50323858083456	-0.0775522514398902	0.372090240565595	0.816463357358222	0.0709331234167786	0.659866019969121
ZNF692	0	Not in Network	1.21513231845479	0.915994493089215	1.51460046463093	0.488076017884248	0.449802762691897	-0.248106632606378	1.82349739410175	1.42001152611488	1.68108964636252	1.61317454297761	1.48645830470324	1.06162012676025	1.90821379983394	0.551541450046079	0.322469588044682	1.02097947936227
ZNF695	0	Not in Network	2.7497800514611	3.29458590910375	2.45951757138953	2.0674457593515	NA	NA	NA	NA	NA	4.38561135107618	5.32934212703569	NA	1.81734353526976	3.03986882406235	NA	3.84945225737488
ZNF697	0	Not in Network	1.05692114402038	0.243300803904765	1.34839728104426	0.740713556490324	0.958400335980809	-1.00999210612166	-0.784812485150252	-0.164925948158219	0.137710476007228	0.130875191166311	0.38409763217673	0.842577810714058	1.34012267645861	1.03823183624015	0.0710102988768593	0.0145575931307409
ZNF699	0	Not in Network	-0.195157614777249	-0.591545646534552	0.117609357594945	-0.110040613112461	0.71859417117057	0.375667520310134	0.0904039864291084	-0.324641674130948	-0.121344629422812	-0.179067603283483	0.0501914093998913	-0.360466038501338	-0.520663129763737	0.198967545461717	-0.260315983751946	-1.15604651272304
ZNF7	0	Not in Network	0.596928584176729	0.50982565128773	0.776047950562372	0.435028294123523	0.567741096438354	0.311504610503115	0.599066642621938	0.339513272757316	0.970869011940097	0.743005290351909	0.762287019491334	0.411080867113271	0.920675643785969	0.554557196072047	0.125825060299456	0.143737453230681
ZNF70	0	Not in Network	0.10273689599807	-0.220871423683538	0.0156558711811901	-0.42678168440042	0.127311881005862	0.900423244423006	0.737288378884764	0.292760633324167	0.517738159471028	0.474030791601239	0.46363680782962	-0.075814038810222	0.334002684018567	-0.0484532535746596	-0.26602767174542	-0.607564652765797
ZNF701	0	Not in Network	0.682236987590329	0.326324532535092	-0.384946503393296	-0.194308304736721	-0.73831964006978	0.637676747635237	0.217449701210211	0.242310306696562	0.513268598142898	0.291467914791145	-0.201774545291773	0.0597196516945385	-0.308768177046138	0.485018526989964	-0.0830043862541899	0.383463192266806
ZNF703	0	Not in Network	-0.0163248269521357	1.82218444260065	0.918374520569591	0.65947744616362	-0.291970723221651	-0.137736514654308	0.0601390766959727	0.246963686951395	1.33155233487802	0.799002786059038	2.00518282880722	0.192616938325676	1.3520107705531	0.695051528405807	0.100351962805075	-0.253070402588491
ZNF704	0	Not in Network	-0.427746375032597	-0.483327346314056	-0.406403984914829	-0.649143722810133	-1.02927392858223	-0.159445654886128	-0.370426134012462	-1.20918936228012	0.685307708627104	-0.826190395782183	-1.07657133825718	-0.0275650840280275	-0.511399510268033	-0.284711028159068	-0.362972687431981	-0.92041824175724
ZNF706	0	Not in Network	0.806333287980813	0.495653176424106	0.435215776929378	0.526267346427663	0.136752414248615	0.320172742721563	0.341877401714987	0.447893473941773	0.810406880057924	0.378735455764032	0.83074686559196	0.335964735355822	0.317813532524137	0.0326743123889057	0.0430054336899183	0.147433440751293
ZNF707	0	Not in Network	0.901987883528871	1.15393875135603	0.534884814676757	0.573535380630489	1.12515486517383	0.472061358240939	0.0802977186536687	0.111626397442591	0.987552969615723	0.548116908473566	0.771435240543899	0.48063903790554	1.09555659101506	0.428614851880131	0.137403696368846	0.614978411442926
ZNF71	0	Not in Network	0.148442809930434	0.0745903629606837	0.216224367384931	-1.14338545907168	-0.165029838099149	0.493543132382701	0.373179027321217	0.0611894472041758	1.09680499539606	0.0603086111535375	0.00561274141276755	-0.0883575859676044	0.268937408115447	-0.871029455896137	0.113975447193007	0.0671324321799122
ZNF718	0	Not in Network	0.22077948393698	0.195004405124916	-0.566507760669446	-0.139986895907911	0.0580212231331915	0.532866226706735	-0.149751845257055	-0.185935849966545	0.413261260348273	0.607675489771317	-0.211951239774008	0.0131202955227672	-0.906081791295893	-0.0429347423547729	-0.0654835894163506	-0.634013986526372
ZNF74	0	Not in Network	0.958895526356195	0.574113524869752	1.15004192578419	0.425070218846062	0.463406138742833	1.11523597528723	0.125220942347168	0.118003171217357	0.983094278377169	0.523130431283791	1.29296202030031	0.60937239790186	1.41701892685363	0.445151512785987	0.0554943012656947	0.635192595803568
ZNF740	0	Not in Network	0.231647144978035	-0.0397216083100331	0.150711123435607	-0.0359778254887545	0.309048963352318	0.624475862875038	-0.0137236423272139	0.0267035482967364	0.805203006966548	0.0309402409351656	0.375526021206927	0.0636455653257052	0.297252410576513	-0.048167616078992	-0.12138651772663	-0.210253734129007
ZNF746	0	Not in Network	0.370205062937656	0.358623912299215	0.522112409742001	0.301568849445101	0.314513983829397	0.337808216168526	0.316337295977148	0.36531421422358	0.558715500863125	0.249519252348889	0.577452376562833	0.217975291878176	0.79609186453172	0.24659325011892	0.328031369899629	0.208356977631928
ZNF747	0	Not in Network	0.012795508132847	0.445152234436422	-0.528818057377978	-0.0953925225047222	0.0457828148757553	0.580952435153643	0.263909431845074	0.484028563024216	-0.0749383772787503	0.0855098204894322	0.0769184233656808	0.0408462260926242	-0.322029373723731	-0.247811539215213	0.14723206809329	-0.00186166302564936
ZNF750	0	Not in Network	-0.885779019522447	-0.240763494739143	NA	-0.0956744456446384	-1.34694154931805	NA	NA	NA	NA	1.08141278904289	2.89487755566835	-1.66666536589838	NA	NA	0.226200090426058	3.72011257345389
ZNF75A	0	Not in Network	0.101866060355973	0.600023829301785	-0.617202726797909	0.0898525785524776	0.314489099978696	0.252996363625919	0.0115977284541735	0.086669939221644	0.510388155337673	0.547160193908294	0.329045346475946	0.386438661393617	-0.357983975025356	0.0445293832124637	-0.368994649464071	-0.0989898961331505
ZNF75D	0	Not in Network	-0.0889721288645174	-0.177096061812621	0.284930323853456	-0.394637187630055	0.0614484667107407	0.681742638172192	0.171868590794316	0.0681369078287674	0.0591700852094315	0.012747131961505	-0.750152180638573	-0.272214572417993	0.247538934237245	0.174203677877662	0.175085117417474	-0.230966366057624
ZNF77	0	Not in Network	0.124542805484794	0.0622795125474816	0.440260289535393	0.165229359373335	-0.0153562249910653	0.0407400386749595	-0.256480566837375	-0.0846206329069179	0.643104645437377	0.0209221877570426	0.557772051048565	0.0248233899749768	0.295824886539811	0.269132776070272	-0.152472210549108	0.458061247404235
ZNF777	0	Not in Network	0.210593795947721	0.350820808848838	0.37811552351759	0.191920095401608	0.132954554575642	0.891481858417679	-0.162966423572697	0.0696758395449674	0.137634629709359	0.13467858542146	0.491599009370973	0.127411408445072	0.630349190166945	0.093523980837912	0.104539822803788	0.153688657451288
ZNF783	0	Not in Network	0.349799928420024	0.17949672384169	0.857591570033374	0.318217513069229	0.279445044084237	0.183338550918621	0.769240540127888	0.677009942148386	0.826087522726719	0.670656889117534	0.665095557479398	0.651266693243496	1.2895990974903	0.57468480624935	0.0214765980885397	0.0508018732786211
ZNF79	0	Not in Network	-0.398819253282269	-0.0380744295163178	-0.162575935293369	-0.228127552304566	0.156992114558144	0.563257562277898	0.188777177794465	-0.0653859313208012	0.198269342940172	0.0811157430230266	0.0835207343900201	-0.112788063660895	-0.131390860109649	-0.137016282867541	-0.016309222664788	-0.397060776280195
ZNF8	0	Not in Network	0.469455334629205	0.354341750518858	0.686827241819592	-0.106103829250886	0.361357261053331	0.847199302588338	0.226855818424564	0.0902417042908485	0.875599976879023	0.474176276799022	0.33372128514431	0.211523907426548	0.785268082322202	0.349352771592078	0.316978453076586	0.22191509236689
ZNF80	0	Not in Network	NA	NA	NA	NA	NA	NA	NA	NA	NA	NA	NA	NA	NA	NA	NA	NA
ZNF81	0	Not in Network	0.332836978054234	0.242639839362418	0.0615595688117769	0.337015678217332	0.512496008569308	0.224619805797603	-0.200404657534858	-0.0683887594463303	0.287942426948589	0.376753422404988	0.346325277884596	-0.343493576000694	0.0649777467095128	0.613019493477686	-0.221770677262749	0.0974043757737893
ZNF829	0	Not in Network	0.228728073104918	0.226917188348023	-1.13620018104096	-0.987965553808614	-0.951186169997621	0.313715362140636	-0.133089571879017	-0.722016340173739	0.333095739888446	0.288434146952827	0.509313157206581	0.0631225843868908	-1.33484065234223	-0.850415366064307	-0.555022801499848	-0.529829419734573
ZNF83	0	Not in Network	0.680236711651786	-0.128606507106441	0.557441729681489	-0.403108802200361	0.0390800959522035	-0.0501918648105144	1.4750031339587	1.36320395976956	1.40223184287805	0.267857092356447	-0.144802626441999	0.297374023939436	0.539463091656979	0.287438070803855	0.177370753463427	-0.337445341781823
ZNF830	0	Not in Network	-0.141926224053034	0.0967995940164996	-0.0152222470476279	0.0230518873914758	-0.0361035761691912	-0.41136782762665	0.198871583448148	0.409695522743037	-0.165324645179744	-0.0933805537091986	0.0529268949567426	0.199098323072209	0.099030950276666	-0.0802765965668269	-0.267056163195844	-0.510829628713857
ZNF84	0	Not in Network	0.267245975996404	-0.0603144166833146	0.606311685816216	-0.163650399675282	0.111798485545657	0.391881107597452	0.444704866385619	0.59861015455717	0.447717205388189	0.332529210702552	0.159834043485558	0.276790174602894	0.270796311281461	0.23254761348569	-0.108034315228428	-0.148488096495214
ZNF85	0	Not in Network	1.10553726359638	0.351865565907071	-0.294217270900929	-1.50121941335779	-0.528296515907977	0.994722627383193	0.254695425164966	-0.0299116074362749	1.36411988300712	0.664802358749074	0.106288875810916	0.353979818763502	-0.608954628787166	-0.269370723835508	-0.447352307241787	0.364771568163258
ZNF92	0	Not in Network	1.25122827305914	0.835480636033231	0.617067442116125	0.48684431385511	0.0685933398658785	1.10434355887414	-0.0432431056172461	0.47506432473032	0.594860307335523	1.02751910048994	0.76248081270162	0.135313456311325	0.43861914739538	0.485384850373364	-0.323050851298969	0.571889752887216
ZNF93	0	Not in Network	1.32471075739255	1.01095805512612	0.788210008878326	0.719087376725411	-0.0805967169761481	0.303711219745094	0.161876010801334	0.0765223189341963	1.17525868788204	1.20746290189776	1.13743641253182	0.277751809530807	0.663006160018908	0.726201283818088	-0.882390083505733	1.33796782963973
ZNF99	0	Not in Network	NA	NA	NA	NA	NA	2.45040448236938	NA	NA	NA	NA	NA	NA	NA	NA	NA	NA
ZSCAN1	0	Not in Network	NA	1.4114869979104	NA	NA	NA	NA	NA	NA	NA	NA	NA	0.68600139353812	NA	NA	-0.523381281458259	0.697803085765472
ZSCAN12	0	Not in Network	-0.244379648532162	-0.639335409464278	-0.204707439186793	-0.180776531056056	0.0644504632988524	-0.446436168852806	-0.10242355031524	-0.260228649493608	0.493602377477296	0.158799424798454	0.210605167930258	0.211887759396626	-0.56775128143047	-0.239207663927032	-0.354671320459518	-1.10228530079507
ZSCAN16	0	Not in Network	1.32238047070271	0.7818279260306	0.320414541086049	-0.163697833289218	-0.595031571540102	-0.399357678119737	-0.0883450627979497	0.601258047923963	1.1831408427495	0.887466194618905	0.0731602241177697	0.72489043395407	0.364657889202922	0.39279574280089	0.409817144440029	1.32170187057922
ZSCAN2	0	Not in Network	1.00270157678802	0.177536381662015	0.391077644789333	-0.613361745206134	0.221528911810414	0.299394587001784	-0.00614826879254356	-0.114892812823938	1.06104039120826	0.989506523293022	0.562166028634038	0.841790820267335	0.6930821962579	0.290855810629268	0.292705613176184	0.256366323415698
ZSCAN20	0	Not in Network	0.0864175402263291	0.136938288805587	0.150278284589434	-0.230695274570105	0.483815370805019	-0.0818951570550565	-0.33497071076113	-0.257147395471052	0.813653502636688	0.582783670664353	0.353723949135533	-0.840285665103609	0.147239634366767	-0.0758256046183847	-0.180821590187841	-0.244313689004762
ZSCAN22	0	Not in Network	0.391233308881638	0.271060449691198	0.103793256698146	-0.244863169013111	0.0660868761611147	0.156773439699856	0.191841579376743	-0.0196040239839954	0.207240849559831	0.090675315430304	0.00195498720462787	0.286615744014033	0.474002867679894	0.0608730711306556	-0.034535465933793	0.224567857122311
ZSCAN29	0	Not in Network	0.361957496938214	0.108332072768048	-0.00891681064334658	-0.0129324420725363	0.220787485956353	0.63246933431571	0.251548069295388	0.0964686419266396	0.387639080969262	0.177600875708405	0.352948952928443	0.00322426078182829	0.0508060394621633	0.306865069724459	-0.18466105513949	-0.0143287448189599
ZSCAN5A	0	Not in Network	0.331521006136379	0.058110773137372	-0.0598053895992232	0.322658785822279	0.150193222489211	0.900883509947511	0.165470556783801	-0.282825759713016	0.398666602871625	-0.305112523404563	0.31872063792851	0.180803280251622	-0.179052769063866	0.436589716607021	-0.464973631580828	0.299608155726472
ZXDC	0	Not in Network	0.143984800822975	0.0102309289806431	0.252618188163893	0.00734881031166894	0.232810125969967	-0.0903987964043102	0.0443106219873557	-0.412813626481712	-0.0647266601232918	-0.105196193568145	0.419150790800619	0.108241115517116	0.67490880511629	0.210478436569287	-0.304688530467973	-0.0594860045937668
ZZZ3	0	Not in Network	0.0810017739721102	-0.194624901577327	0.433364084697675	0.00349970597892873	0.104821140621922	-0.0530336643643203	-0.283219767118426	-0.0606917618898367	-0.0449650031240941	0.352609729961809	0.42067916293516	-0.0285000473592073	0.0716069332238102	0.256803167742665	-0.171881378198848	-0.236987802200609

## Sheet: Notes Table 10
Supplementary Table 10. Differential expression of each TF in each cancer type
This table contains results for differential expression of each TF in each cancer type comparing tumor and solid normal tissues. The results are transformed into log2 Fold Change.
Table Column	Notes
TF	Gene symbol for TF.
degree	The number of PDIs of TF.
in.network	Whether the TF has PDIs in the network.
TCGA-BLCA	Bladder Urothelial Carcinoma
TCGA-BRCA	Breast Invasive Carcinoma
TCGA-COAD	Colon Adenocarcinoma
TCGA-ESCA	Esophageal Carcinoma
TCGA-HNSC	Head and Neck Squamous Cell Carcinoma
TCGA-KICH	Kidney Chromophobe
TCGA-KIRC	Kidney Renal Clear Cell Carcinoma
TCGA-KIRP	Kidney Renal Papillary Cell Carcinoma
TCGA-LIHC	Liver Hepatocellular Carcinoma
TCGA-LUAD	Lung Adenocarcinoma
TCGA-LUSC	Lung Squamous Cell Carcinoma
TCGA-PRAD	Prostate Adenocarcinoma
TCGA-READ	Rectum Adenocarcinoma
TCGA-STAD	Stomach Adenocarcinoma
TCGA-THCA	Thyroid Carcinoma
TCGA-UCEC	Uterine Corpus Endometrial Carcinoma
