# Supplementary material for: A large-scale cancer-specific protein–DNA interaction network
Source: Life Sci Alliance. 2024 Jul 16;7(10):e202402641. doi: 10.26508/lsa.202402641 (PMC11252446; doi:10.26508/lsa.202402641)
Supplement: Supplementary file 11 [file LSA-2024-02641_TableS11.zip]

Archive with 1 entries (1 files):
- LSA-2024-02641_TableS11.ods
