# Supplementary material for: A large-scale cancer-specific protein–DNA interaction network
Source: Life Sci Alliance. 2024 Jul 16;7(10):e202402641. doi: 10.26508/lsa.202402641 (PMC11252446; doi:10.26508/lsa.202402641)
Supplement: Supplementary file 11 [file LSA-2024-02641_TableS11.zip › LSA-2024-02641_TableS11.ods]

## Sheet: Supplementary Table 11
Name	Region	Change Type
Full length	None (wild type)	None
Δ1-60	N-terminal	Deletion
Δ1-120	N-terminal	Deletion
Δ1-180	N-terminal	Deletion
Δ573-595	C-terminal	Deletion
Δ552-595	C-terminal	Deletion
GShinge	Hinge	Hinge replacement (253-298 aa)
A58T	N-terminal	Patient mutation
A65V	N-terminal	Patient mutation
N69K	N-terminal	Patient mutation
P147Q	N-terminal	Patient mutation
G160D	N-terminal	Patient mutation
K252N	Hinge	Patient mutation
K299R	Hinge	Patient mutation
K303R	Hinge	Patient mutation
R555H	C-terminal	Patient mutation
G557R	C-terminal	Patient mutation
S576L	C-terminal	Patient mutation
S104/104/167A	N-terminal	CDK2 kinase mutation
S46/47/559A	N-and C- terminal	CK2 kinase mutation
S118A	N-terminal	CDK-MAPK kinase mutation
Y52F	N-terminal	c-Abl kinase mutation

## Sheet: Notes Table 11
Table 11. ESR1 Constructs. Tested DNA constructs, name and how function is affected.
