# Supplementary material for: A large-scale cancer-specific protein–DNA interaction network
Source: Life Sci Alliance. 2024 Jul 16;7(10):e202402641. doi: 10.26508/lsa.202402641 (PMC11252446; doi:10.26508/lsa.202402641)
Supplement: Supplementary file 12 [file LSA-2024-02641_TableS12.zip › LSA-2024-02641_TableS12.ods]

## Sheet: Supplementary Table 12
Mutation	Region	Occurrence in Breast Cancer	Occurrence in Full Data Set
A58T	N-terminal	1	3
A65V	N-terminal	1	3
N69R	N-terminal	1	2
P147Q	N-terminal	2	2
G160D	N-terminal	3	3
K252N	Hinge	2	2
K299R	Hinge	1	2
K303R	Hinge	206	207
R55H	C-terminal	1	3
G557R	C-terminal	1	2
S576L	C-terminal	1	3

## Sheet: Notes Table 12
Supplementary Table 12. Breast Cancer Patient Mutations in IDRs of ESR1
This table contains frequent mutations in the IDRs of breast cancer patient data on COSMIC compared to the full data set.
Table Column	Notes
Mutation	The mutation symbol in the IDRs.
Region	The region on the peptide where the mutation occurs.
Occurrence in Breast Cancer	The number of occurrence of the mutation in breast cancer patients.
Occurrence in Full Data Set	The number of occurrence of the mutation in all cancer patients.
